# Supplementary material for: Microbiome Variation Across Two Hemlock Species With Hemlock Woolly Adelgid Infestation
Source: Front Microbiol. 2020 Jul 7;11:1528. doi: 10.3389/fmicb.2020.01528 (PMC7358439; doi:10.3389/fmicb.2020.01528)
Supplement: Supplementary file 2 [file Data_Sheet_2.zip]

Archive with 9 entries (9 files):
- Table S1.CSV
- Table S2.CSV
- Table S3.CSV
- Table S4.CSV
- Table S5.CSV
- Table S6.CSV
- Table S7.CSV
- Table S8.CSV
- Table S9.CSV
