# Supplementary material for: Microbiome Variation Across Two Hemlock Species With Hemlock Woolly Adelgid Infestation
Source: Front Microbiol. 2020 Jul 7;11:1528. doi: 10.3389/fmicb.2020.01528 (PMC7358439; doi:10.3389/fmicb.2020.01528)
Supplement: Supplementary file 2 [file Data_Sheet_2.zip › Table S1.CSV]

PRIMER NAME	SEQUENCE	DIRECTION	TARGET	REFERENCE
ITS3NGS1	TCGTCGGCAGCGTCAGATGTGTATAAGAGACAGCATCGATGAAGAACGCAG	Forward	Fungi	White et al. 1990
ITS3NGS2	TCGTCGGCAGCGTCAGATGTGTATAAGAGACAGCAACGATGAAGAACGCAG	Forward	Chytridiomycota	Tedersoo et al. 2014
ITS3NGS3	TCGTCGGCAGCGTCAGATGTGTATAAGAGACAGCACCGATGAAGAACGCAG	Forward	Sebacinales	Tedersoo et al. 2014
ITS3NGS4	TCGTCGGCAGCGTCAGATGTGTATAAGAGACAGCATCGATGAAGAACGTAG	Forward	Glomeromycota	Tedersoo et al. 2014
ITS3NGS5	TCGTCGGCAGCGTCAGATGTGTATAAGAGACAGCATCGATGAAGAACGTGG	Forward	Sordariales	Tedersoo et al. 2014
ITS3NGS10	TCGTCGGCAGCGTCAGATGTGTATAAGAGACAGCATCGATGAAGAACGCTG	Forward	Stramenopila	Tedersoo et al. 2014
ITS4NGR	GTCTCGTGGGCTCGGAGATGTGTATAAGAGACAGTCCTSCGCTTATTGATATGC	Reverse	Fungi	White et al. 1990
ARCH-ITS4	GTCTCGTGGGCTCGGAGATGTGTATAAGAGACAGTCCTCGCCTTATTGATATGC	Reverse	Archaearhizomycetes	Cregger et al. 2018
Black = Illumina adapter
Red = primer sequence
