# Supplementary material for: Microbiome Variation Across Two Hemlock Species With Hemlock Woolly Adelgid Infestation
Source: Front Microbiol. 2020 Jul 7;11:1528. doi: 10.3389/fmicb.2020.01528 (PMC7358439; doi:10.3389/fmicb.2020.01528)
Supplement: Supplementary file 2 [file Data_Sheet_2.zip › Table S2.CSV]

	OTU	baseMean	log2FoldChange	lfcSE	stat	pvalue	padj	Kingdom	Phylum	Class	Order	Family	Genus	Species	Habitat	Guild
1	000f362913f2cc91532f28fdd339f193	162.748.237.728.721	143.441.931.533.313	0.674826767	212.561.117.386.683	0.033535648	0.130319569	k__Fungi	p__Ascomycota	c__Dothideomycetes	o__Pleosporales	f__unidentified	g__unidentified	s__unidentified	Needle	-
2	00b088309b5e2e2f6734ecc995754086	163.823.753.161.058	-152.800.136.105.019	0.660208067	-231.442.394.825.227	0.020644478	0.102194123	k__Fungi	p__Basidiomycota	c__Agaricomycetes	o__Agaricales	f__Tricholomataceae	g__Pseudobaeospora	s__unidentified	Rhizosphere	Ectomycorrhizal-Fungal Parasite
3	00c9814a2ce32ca53a7eb98080afe335	196.173.357.860.442	182.821.900.906.657	0.714591668	255.841.075.404.865	0.010515181	0.072263901	k__Fungi	p__Rozellomycota	c__unidentified	o__unidentified	f__unidentified	g__unidentified	s__unidentified	Rhizosphere	-
4	00e7f32ff0004b58621a9f66927d0f72	314.580.791.903.271	-114.842.767.145.233	0.830321622	-13.831.118.462.503	0.166630574	0.366133846	k__Fungi	p__Mortierellomycota	c__Mortierellomycetes	o__Mortierellales	f__Mortierellaceae	g__Mortierella	NA	Rhizosphere	Endophyte-Litter Saprotroph-Soil Saprotroph-Undefined Saprotroph
5	010bbf553732c8a66e636c95d07b57de	199.864.672.962.798	128.291.196.912.896	0.648613037	197.793.120.971.586	0.047936468	0.135458939	k__Fungi	p__Ascomycota	NA	NA	NA	NA	NA	Branch	-
6	013ec527da4bf6bddacc5d16925dc6d7	325.284.646.557.357	-157.660.260.334.515	0.806581457	-195.467.251.258.612	0.050621736	0.164497761	k__Fungi	p__Basidiomycota	c__Agaricostilbomycetes	o__Agaricostilbales	f__Chionosphaeraceae	g__Ballistosporomyces	NA	Needle	Endophyte
7	015380fdfd3bca3c4ea13c9ca2d0b749	853.952.669.437.596	30.529.794.231.719	0.911699686	33.486.678.455.527	0.000812011	0.013061603	k__Fungi	p__Ascomycota	c__Sordariomycetes	NA	NA	NA	NA	Rhizosphere	-
8	017a087c4fe538ea46777637754292e9	158.421.872.449.092	144.873.960.151.734	0.662480739	218.684.033.591.426	0.028754182	0.118116323	k__Fungi	p__Ascomycota	c__Dothideomycetes	o__Pleosporales	f__Lindgomycetaceae	NA	NA	Rhizosphere	-
9	018b566874a65c7bbfae689df36df736	492.853.844.640.624	528.546.356.030.988	129.291.829.397.504	408.801.049.914.753	4.35E+09	0.000583047	k__Fungi	p__Ascomycota	c__Leotiomycetes	NA	NA	NA	NA	Root	-
10	018b566874a65c7bbfae689df36df7361	956.415.403.698.043	137.858.266.080.764	0.977165491	141.079.752.938.417	0.158304323	0.354469992	k__Fungi	p__Ascomycota	c__Leotiomycetes	NA	NA	NA	NA	Rhizosphere	NA
11	01cda1cf8f813095eecbfa9c1fa94d7b	983.452.535.745.555	155.510.571.274.984	10.387.511.195.732	14.970.917.320.299	0.134369391	0.230565659	k__Fungi	p__Ascomycota	c__Pezizomycetes	o__Pezizales	f__Tuberaceae	g__Tuber	s__unidentified	Root	Ectomycorrhizal
12	01cda1cf8f813095eecbfa9c1fa94d7b1	147.469.779.836.079	-273.962.792.813.043	1.043.036.839.752	-262.658.788.617.844	0.008624572	0.063830233	k__Fungi	p__Ascomycota	c__Pezizomycetes	o__Pezizales	f__Tuberaceae	g__Tuber	s__unidentified	Rhizosphere	NA
13	01d68212f53b22fdc88ac1cb9c677b12	152.931.889.064.133	-15.265.390.354.896	0.644017297	-237.033.856.364.724	0.017771803	0.096475503	k__Fungi	p__Basidiomycota	c__Agaricomycetes	o__Sebacinales	f__Sebacinaceae	g__unidentified	s__unidentified	Rhizosphere	Ectomycorrhizal
14	01db50ff20d8cec7199ea05b999c5b97	160.993.894.302.779	-152.646.419.504.621	0.654532735	-233.214.339.587.981	0.019693149	0.101368718	k__Fungi	p__Ascomycota	c__Dothideomycetes	o__Capnodiales	f__unidentified	g__unidentified	s__unidentified	Rhizosphere	-
15	02227f05b5497cd97cf8813baf8fcf77	1.414.068.531.789	12.035.508.761.346	0.643102095	187.147.715.160.074	0.061278974	0.181277076	k__Fungi	p__Basidiomycota	c__Pucciniomycetes	o__Septobasidiales	f__Septobasidiaceae	g__Septobasidium	NA	Needle	Pathogen
16	023b5b512daa3ca2e53bc3024fe92d27	685.392.458.851.865	424.296.103.544.845	119.795.094.209.777	35.418.487.404.989	0.000397333	0.003272581	k__Fungi	p__Basidiomycota	c__Agaricomycetes	o__Agaricales	f__Tricholomataceae	g__Flagelloscypha	NA	Root	Undefined Saprotroph
17	023b5b512daa3ca2e53bc3024fe92d271	272.428.684.585.388	292.855.199.817.004	0.864915231	338.594.106.646.574	0.000709346	0.01221967	k__Fungi	p__Basidiomycota	c__Agaricomycetes	o__Agaricales	f__Tricholomataceae	g__Flagelloscypha	NA	Rhizosphere	NA
18	024bb6a2aac1f4e136c9b7ade4ce8384	167.730.924.264.145	-17.162.966.939.207	0.68488417	-250.596.636.545.084	0.012211724	0.079086808	k__Fungi	p__Ascomycota	NA	NA	NA	NA	NA	Needle	-
19	0277333f2a3517d743060ffe03011131	246.503.226.361.645	-16.851.388.546.346	0.67145599	-250.967.878.792.324	0.012084103	0.044957005	k__Fungi	p__Ascomycota	c__Leotiomycetes	o__Helotiales	f__Myxotrichaceae	g__Oidiodendron	NA	Root	Ericoid Mycorrhizal
20	0277333f2a3517d743060ffe030111311	437.948.124.385.065	-178.203.319.245.378	0.877343318	-203.116.973.291.753	0.04223778	0.143608451	k__Fungi	p__Ascomycota	c__Leotiomycetes	o__Helotiales	f__Myxotrichaceae	g__Oidiodendron	NA	Rhizosphere	NA
21	02998f9dd0857593fc4fa851bfa93ab7	193.020.600.011.098	0.93422536	0.748566817	124.801.866.582.748	0.212024222	0.436330908	k__Fungi	p__Ascomycota	c__Eurotiomycetes	o__Chaetothyriales	f__unidentified	g__unidentified	s__unidentified	Rhizosphere	-
22	02bee995f3db331dbff652ee3e3c8a09	190.639.543.663.053	-214.932.050.596.003	0.711688711	-30.200.289.449.341	0.002527505	0.029317151	k__Fungi	p__Basidiomycota	c__Agaricomycetes	o__Agaricales	f__Inocybaceae	g__Inocybe	s__unidentified	Rhizosphere	Ectomycorrhizal
23	02cb052837e066a2745be792ae1a79e6	166.632.389.501.129	-122.022.584.023.991	0.651257209	-187.364.657.753.666	0.060979154	0.182378902	k__Fungi	p__Ascomycota	c__Dothideomycetes	o__Venturiales	NA	NA	NA	Rhizosphere	-
24	0311d066ef4d1130f9942451189b4176	149.193.984.073.543	-137.342.472.565.487	0.655081217	-209.657.167.679.535	0.036031509	0.130319569	k__Fungi	p__Ascomycota	c__Leotiomycetes	o__Helotiales	NA	NA	NA	Needle	-
25	033e064c9038e665dd11ec285fb1ca4d	337.432.344.676.554	307.927.757.551.398	0.766250922	401.862.821.678.618	5.85E+09	0.000736603	k__Fungi	p__Ascomycota	c__Dothideomycetes	o__Pleosporales	f__unidentified	g__unidentified	s__unidentified	Root	-
26	0363b4bf184b9ea834982fde44358966	109.189.471.580.494	220.386.576.055.466	106.208.443.202.158	207.503.819.292.389	0.037982995	0.133631083	k__Fungi	p__Ascomycota	c__Dothideomycetes	o__Pleosporales	f__unidentified	g__unidentified	s__unidentified	Needle	-
27	0363b4bf184b9ea834982fde443589661	170.420.773.585.273	172.211.102.567.112	0.689987169	249.585.949.274.537	0.012565236	0.066454275	k__Fungi	p__Ascomycota	c__Dothideomycetes	o__Pleosporales	f__unidentified	g__unidentified	s__unidentified	Branch	NA
28	0365dc2f9c944b5ab77b410e57c360af	257.229.607.268.718	0.908836977	0.749823625	121.206.767.439.565	0.225486476	0.455200824	k__Fungi	p__Ascomycota	c__Dothideomycetes	o__Pleosporales	NA	NA	NA	Rhizosphere	-
29	038a0209b16706d55e48563fe242c948	512.324.804.056.722	189.611.954.973.832	0.83830903	226.183.839.358.043	0.02370739	0.114684498	k__Fungi	p__Basidiomycota	c__Tremellomycetes	o__Tremellales	f__Bulleribasidiaceae	g__Vishniacozyma	NA	Needle	Fungal Parasite-Undefined Saprotroph
30	038a0209b16706d55e48563fe242c9481	214.685.840.492.067	-244.121.052.558.979	0.683471928	-357.177.877.631.869	0.000354565	0.006736732	k__Fungi	p__Basidiomycota	c__Tremellomycetes	o__Tremellales	f__Bulleribasidiaceae	g__Vishniacozyma	NA	Rhizosphere	NA
31	03979d7b1fc9883ae16a90af5af3804e	147.581.661.114.214	-141.129.795.552.484	0.63582944	-221.961.719.007.138	0.026444764	0.111498322	k__Fungi	p__Ascomycota	c__Orbiliomycetes	o__unidentified	f__unidentified	g__unidentified	s__unidentified	Rhizosphere	-
32	039e876c9ce402a044dfa26c0318fccc	256.440.367.814.363	172.339.894.903.955	0.78292227	220.123.889.153.111	0.027719116	0.121615409	k__Fungi	p__unidentified	c__unidentified	o__unidentified	f__unidentified	g__unidentified	s__unidentified	Needle	-
33	03ac8bb19f0a5a7214ba2459f8d76dfe	323.723.526.271.413	489.126.689.134.419	125.349.455.824.076	390.210.460.762.504	9.54E+09	0.001107642	k__Fungi	p__Ascomycota	c__Eurotiomycetes	o__Chaetothyriales	NA	NA	NA	Root	-
34	03b5c84c7e85f5a9a56be227cf99ef23	146.545.849.760.599	132.191.058.227.146	0.650815902	20.311.590.081.154	0.042238867	0.144233308	k__Fungi	p__Ascomycota	c__Dothideomycetes	o__Capnodiales	f__Mycosphaerellaceae	g__Sphaerulina	NA	Needle	Lichenized
35	03b778e39bfb384320962d1513bd2b36	144.781.695.429.766	339.593.358.571.481	100.727.694.409.196	337.140.009.570.673	0.000747872	0.00886762	k__Fungi	p__Ascomycota	c__Dothideomycetes	o__Capnodiales	f__unidentified	g__unidentified	s__unidentified	Branch	-
36	03d01ede7ba070dfb8524c73adb49b47	142.482.448.999.765	112.844.242.870.246	0.657434698	171.643.272.276.491	0.086082872	0.22468499	k__Fungi	p__Rozellomycota	c__unidentified	o__unidentified	f__unidentified	g__unidentified	s__unidentified	Rhizosphere	-
37	03dffdb4c47a8cde3a0acbcc4ea0addd	154.067.880.883.729	143.111.756.661.892	0.666006167	214.880.527.872.679	0.031649839	0.108327283	k__Fungi	p__Ascomycota	c__Dothideomycetes	o__Capnodiales	f__Teratosphaeriaceae	NA	NA	Branch	Pathogen
38	040c049412d08fb81512a07bc3bf749b	163.723.109.715.204	0.934201179	0.696248459	134.176.408.930.634	0.179672499	0.384969932	k__Fungi	p__Ascomycota	c__Dothideomycetes	o__unidentified	f__unidentified	g__unidentified	s__unidentified	Rhizosphere	-
39	0482b1639449a60371829ef39f7d4db2	269.196.025.440.214	28.485.268.741.238	0.764447204	372.625.716.805.442	0.000194344	0.004800713	k__Fungi	p__Basidiomycota	c__Exobasidiomycetes	o__Exobasidiales	f__Exobasidiaceae	g__Exobasidium	s__Exobasidium_yoshinagae	Needle	Pathogen
40	04ec7f8388c7bdbae3c52f121e8b21c7	169.078.514.871.971	-122.050.802.138.029	0.687065329	-17.764.075.263.566	0.075665771	0.20645589	k__Fungi	p__Ascomycota	c__Sordariomycetes	o__Boliniales	f__Boliniales_fam_Incertae_sedis	g__Junewangia	s__unidentified	Rhizosphere	-
41	04f457160794face8a26581a1ed9f0b7	177.469.012.126.155	-0.995424585	0.713140877	-139.583.161.828.784	0.162765207	0.267147241	k__Fungi	p__Ascomycota	c__Dothideomycetes	o__Pleosporales	f__unidentified	g__unidentified	s__unidentified	Root	-
42	04f457160794face8a26581a1ed9f0b71	150.325.889.991.277	129.640.626.249.511	0.670859168	193.245.665.227.057	0.053303167	0.167395045	k__Fungi	p__Ascomycota	c__Dothideomycetes	o__Pleosporales	f__unidentified	g__unidentified	s__unidentified	Rhizosphere	NA
43	05012b941684db861696849617f6eb23	779.366.002.489.356	471.466.910.104.967	0.948065158	49.729.378.411.586	6.59E+07	8.51E+09	k__Fungi	p__Ascomycota	c__Lecanoromycetes	o__Lecanorales	f__Ramalinaceae	NA	NA	Needle	Lichenized
44	05036dfc37ed2e337c1c949a1175f863	171.026.570.465.474	-176.570.750.578.354	0.689850443	-255.955.116.466.038	0.010480743	0.076529196	k__Fungi	p__Basidiomycota	c__Exobasidiomycetes	o__Exobasidiales	f__Exobasidiaceae	g__Exobasidium	s__Exobasidium_yoshinagae	Needle	Pathogen
45	051e15594fbf41119e4eab301efb0e4d	166.469.913.096.567	-168.909.713.043.998	0.665972381	-253.628.705.894.543	0.011203486	0.043986013	k__Fungi	p__Glomeromycota	c__Paraglomeromycetes	o__Paraglomerales	f__unidentified	g__unidentified	s__unidentified	Root	Arbuscular Mycorrhizal
46	055ca0af84e09a1616523591b0386cc4	147.030.196.969.389	-128.954.827.116.744	0.641869034	-200.905.200.576.734	0.044531619	0.107605171	k__Fungi	p__Glomeromycota	c__Glomeromycetes	o__Glomerales	f__Glomeraceae	NA	NA	Root	Arbuscular Mycorrhizal
47	0603d439596837693718dcfc2960d116	146.640.610.420.527	-131.793.019.354.925	0.651010554	-202.443.752.410.725	0.042925154	0.144788029	k__Fungi	p__Basidiomycota	c__Pucciniomycetes	o__Septobasidiales	f__Septobasidiaceae	g__Septobasidium	NA	Needle	Pathogen
48	061ff9c39ec7b6479de33ea8f3b6af34	246.980.696.295.084	-11.434.717.691.767	0.648067491	-176.443.315.749.098	0.07765908	0.209032357	k__Fungi	p__Rozellomycota	c__unidentified	o__unidentified	f__unidentified	g__unidentified	s__unidentified	Rhizosphere	-
49	0633afa50fd0d7c3ae7bbf9795ba728f	169.207.495.777.324	100.224.443.520.489	0.696201349	143.958.990.781.031	0.149983457	0.255422954	k__Fungi	p__Ascomycota	c__Dothideomycetes	o__Pleosporales	NA	NA	NA	Root	-
50	0633afa50fd0d7c3ae7bbf9795ba728f1	129.644.350.413.591	125.160.173.398.146	0.796640909	157.109.899.903.933	0.116159655	0.282102019	k__Fungi	p__Ascomycota	c__Dothideomycetes	o__Pleosporales	NA	NA	NA	Rhizosphere	NA
51	06d71afcdaa08f8b39111cc7b353dcdb	164.995.449.355.866	-173.007.803.791.263	0.987938356	-175.120.039.444.332	0.079911398	0.218299135	k__Fungi	p__Ascomycota	c__Dothideomycetes	o__Capnodiales	f__Mycosphaerellaceae	NA	NA	Needle	Pathogen
52	06f7be1361765e0c88dcde864e9980c7	581.062.210.480.028	426.863.993.020.381	0.971087578	439.573.116.374.057	1.10E+09	0.000620163	k__Fungi	p__Basidiomycota	c__Agaricomycetes	o__Thelephorales	f__Thelephoraceae	g__unidentified	s__unidentified	Rhizosphere	Ectomycorrhizal-Undefined Saprotroph
53	0717861322b0d02d85c4eb41930f78e3	150.510.470.755.414	-14.726.655.161.115	0.640253208	-230.012.985.306.969	0.021440864	0.103330239	k__Fungi	p__Glomeromycota	c__Glomeromycetes	o__Glomerales	f__Glomeraceae	g__Rhizophagus	NA	Rhizosphere	Arbuscular Mycorrhizal
54	072495f6ac19d1a90f48248d7289593c	185.117.094.280.544	144.691.132.760.706	0.736033216	196.582.341.061.437	0.049319013	0.15969966	k__Fungi	p__Ascomycota	c__Dothideomycetes	o__Pleosporales	NA	NA	NA	Rhizosphere	-
55	0733191249a96212a540d2952f9da144	273.709.022.955.526	-307.262.573.080.421	0.800718287	-383.733.677.647.733	0.000124376	0.001310285	k__Fungi	p__Basidiomycota	c__Agaricomycetes	o__Agaricales	f__Tricholomataceae	NA	NA	Root	Ectomycorrhizal-Fungal Parasite
56	07bcad74925bfacb3ab027afc85a36e1	19.843.906.440.811	203.105.550.690.127	0.721588141	281.470.189.284.081	0.00488225	0.046042825	k__Fungi	p__Entomophthoromycota	c__Basidiobolomycetes	o__Basidiobolales	f__Basidiobolaceae	g__Basidiobolus	s__Basidiobolus_ranarum	Rhizosphere	Pathogen
57	07e5e08fb6ba91fbd41d6153ec7b7938	163.579.918.251.544	-0.915104248	0.675304201	-135.509.929.543.188	0.175385923	0.285790731	k__Fungi	p__Ascomycota	c__unidentified	o__unidentified	f__unidentified	g__unidentified	s__unidentified	Root	-
58	082a85bf8ddca5aa864ba9b0c80f1775	177.007.914.838.766	-121.851.319.595.612	0.706431054	-172.488.622.838.352	0.084547978	0.222930587	k__Fungi	p__Basidiomycota	c__Agaricomycetes	o__Agaricales	f__Bolbitiaceae	g__Conocybe	NA	Rhizosphere	Undefined Saprotroph
59	085f7c61d885a2a69a3f8e5a52bf5fb6	980.263.131.879.242	-132.491.851.522.128	0.891832547	-148.561.354.826.636	0.137381369	0.328847916	k__Fungi	p__Ascomycota	c__Dothideomycetes	o__Pleosporales	NA	NA	NA	Needle	-
60	0863298bb29136132fc9b1fdf04738a8	566.372.644.855.652	-426.912.896.888.668	0.87176909	-489.708.687.652.446	9.73E+07	3.35E+09	k__Fungi	p__Ascomycota	c__Leotiomycetes	o__Helotiales	f__Dermateaceae	g__Pezicula	NA	Root	Pathogen
61	0863298bb29136132fc9b1fdf04738a81	174.568.193.147.418	124.109.338.257.385	0.710615718	174.650.426.523.281	0.080723367	0.214597921	k__Fungi	p__Ascomycota	c__Leotiomycetes	o__Helotiales	f__Dermateaceae	g__Pezicula	NA	Rhizosphere	NA
62	0870e296a676d45512d536e493cbc6b7	145.023.919.662.915	-135.117.705.179.067	0.632130642	-213.749.652.749.754	0.032557628	0.122481935	k__Fungi	p__Mucoromycota	c__Umbelopsidomycetes	o__GS23	f__unidentified	g__unidentified	s__unidentified	Rhizosphere	-
63	0878960952973ea3fb7a262813682888	939.210.795.591.841	197.337.060.369.387	0.948589981	208.031.988.810.758	0.037496202	0.116678342	k__Fungi	p__Ascomycota	c__Eurotiomycetes	o__Chaetothyriales	NA	NA	NA	Branch	-
64	088f2910b804842e74555d140853a2e8	426.916.751.699.698	142.453.847.309.031	0.75392263	188.950.220.783.888	0.058824567	0.181277076	k__Fungi	p__Ascomycota	c__Dothideomycetes	o__Pleosporales	f__unidentified	g__unidentified	s__unidentified	Needle	-
65	088f2910b804842e74555d140853a2e81	232.614.926.027.883	-248.839.197.520.268	0.773396584	-321.748.508.883.614	0.001293197	0.012627693	k__Fungi	p__Ascomycota	c__Dothideomycetes	o__Pleosporales	f__unidentified	g__unidentified	s__unidentified	Branch	NA
66	08cff39425d14885758fb3ca545970e8	19.218.697.217.149	123.143.007.646.788	10.208.985.215.697	12.062.218.236.681	0.227731971	0.454995352	k__Fungi	p__Ascomycota	c__Eurotiomycetes	o__Chaetothyriales	f__unidentified	g__unidentified	s__unidentified	Branch	-
67	08cff39425d14885758fb3ca545970e81	455.178.127.148.542	-221.962.105.627.184	0.873563372	-254.088.155.205.147	0.011057337	0.074406665	k__Fungi	p__Ascomycota	c__Eurotiomycetes	o__Chaetothyriales	f__unidentified	g__unidentified	s__unidentified	Rhizosphere	NA
68	08d2b7d43a80fa4fac3aa450d78017cc	170.712.036.041.028	-0.790466229	0.633786063	-124.721.301.820.214	0.212319401	0.446563088	k__Fungi	p__Basidiomycota	c__Microbotryomycetes	NA	NA	NA	NA	Needle	-
69	08fbde4ca33ce03956970fe805d4fc85	149.363.353.967.282	100.221.431.518.131	0.605950191	165.395.494.543.956	0.098136667	0.256928552	k__Fungi	p__Ascomycota	c__Sordariomycetes	o__Xylariales	f__Xylariaceae	g__Hypoxylon	NA	Needle	Undefined Saprotroph
70	0908e68a1ffb88991f419f6d970a4e42	319.082.949.366.168	-230.544.361.278.608	0.811896588	-283.957.790.477.513	0.004517326	0.0429146	k__Fungi	p__Ascomycota	c__Leotiomycetes	o__Helotiales	NA	NA	NA	Rhizosphere	-
71	09ca128826b4cd091a2bebc9541a891e	221.583.602.136.342	-173.542.321.347.567	0.760213915	-228.280.906.156.982	0.022441618	0.071091279	k__Fungi	p__Glomeromycota	c__Glomeromycetes	o__Glomerales	f__Glomeraceae	g__Rhizophagus	s__Rhizophagus_irregularis	Root	Arbuscular Mycorrhizal
72	09cce1b24cf457aca488cfa8d41cf14a	145.014.431.217.844	0.790167622	0.666988402	118.467.970.362.184	0.23614411	0.46872589	k__Fungi	p__Basidiomycota	c__Agaricomycetes	o__Agaricales	NA	NA	NA	Rhizosphere	Bryophyte Parasite-Dung Saprotroph-Ectomycorrhizal-Fungal Parasite-Leaf Saprotroph-Plant Parasite-Undefined Saprotroph-Wood Saprotroph
73	09d8598a92f6dc58f816739a0e14db6a	162.179.442.272.379	158.322.069.673.073	0.678035632	23.350.110.560.922	0.019542843	0.08010153	k__Fungi	p__Ascomycota	c__Sordariomycetes	o__Hypocreales	f__unidentified	g__unidentified	s__unidentified	Branch	Undefined Saprotroph
74	09eddbacd62959a7063392cade02c02f	935.520.034.571.506	-23.474.720.224.971	0.877993969	-267.367.670.573.323	0.007502474	0.060488696	k__Fungi	p__Ascomycota	c__Leotiomycetes	NA	NA	NA	NA	Needle	-
75	0a18f19b1469e1328a5666cdc2d84103	132.905.675.873.005	-509.816.172.889.914	102.036.683.560.776	-499.640.085.407.376	5.84E+07	1.94E+09	k__Fungi	p__Ascomycota	c__Leotiomycetes	o__Helotiales	f__Dermateaceae	g__Pezicula	NA	Branch	Pathogen
76	0a1ba88c2aab1750948ed8dd1338a670	149.835.899.666.522	118.753.388.410.723	0.67421643	176.135.411.525.373	0.078178486	0.152781297	k__Fungi	p__Ascomycota	c__Sordariomycetes	o__Hypocreales	NA	NA	NA	Root	Undefined Saprotroph
77	0a1ba88c2aab1750948ed8dd1338a6701	300.979.592.126.677	-316.896.903.828.413	0.732237855	-432.778.640.979.474	1.51E+09	0.000810813	k__Fungi	p__Ascomycota	c__Sordariomycetes	o__Hypocreales	NA	NA	NA	Rhizosphere	NA
78	0a2e429bd5e2d3ed7a0e73bf03c5029c	177.420.170.296.408	138.289.229.036.607	0.683272891	202.392.383.641.378	0.042977989	0.144980579	k__Fungi	p__Basidiomycota	c__Agaricomycetes	o__Cantharellales	f__Ceratobasidiaceae	NA	NA	Rhizosphere	Pathogen
79	0a5ca1fdf8c4f05ed645af2db7ae69b9	157.368.246.153.876	-15.327.764.621.835	0.66837284	-229.329.555.226.941	0.021830995	0.10635547	k__Fungi	p__Basidiomycota	c__Exobasidiomycetes	o__Exobasidiales	f__unidentified	g__unidentified	s__unidentified	Needle	-
80	0ac3964f00208974c4cd895dd8c3c37c	165.215.866.296.283	-0.995885258	0.605446297	-164.487.794.161.064	0.099994985	0.259138788	k__Fungi	p__Basidiomycota	c__Exobasidiomycetes	o__Exobasidiales	f__Exobasidiaceae	g__Exobasidium	NA	Needle	Pathogen
81	0ae87596c5c3d4edc0643f0daed9fcf4	146.663.452.060.416	-113.302.733.516.133	0.649364471	-174.482.495.638.634	0.081015343	0.219763583	k__Fungi	p__Ascomycota	c__Dothideomycetes	o__Pleosporales	f__Leptosphaeriaceae	NA	NA	Needle	Pathogen
82	0b4f9667bb0bc73c91fe6e7c59a78475	165.580.998.102.008	-106.792.895.051.366	0.67610532	-157.953.046.603.074	0.114214434	0.285167652	k__Fungi	p__Basidiomycota	c__Agaricomycetes	o__Agaricales	f__Psathyrellaceae	g__Parasola	NA	Needle	Undefined Saprotroph
83	0b61fbfa12f0edac59de13dd16f4c272	176.059.667.983.808	-171.907.881.879.779	0.694711441	-247.452.210.598.738	0.013341456	0.084641699	k__Fungi	p__Ascomycota	NA	NA	NA	NA	NA	Needle	-
84	0bf497bcc908f28cba5772b5c979eaa9	152.931.889.064.133	-15.265.390.354.896	0.644017297	-237.033.856.364.724	0.017771803	0.096475503	k__Fungi	p__Basidiomycota	c__Agaricomycetes	o__Agaricales	f__Inocybaceae	g__Inocybe	s__unidentified	Rhizosphere	Ectomycorrhizal
85	0c47db8c0204eef1062dfd92735a7e94	874.239.738.698.441	-194.082.549.724.311	0.817009873	-237.552.269.851.257	0.017524115	0.097346875	k__Fungi	p__Basidiomycota	c__Agaricostilbomycetes	o__Agaricostilbales	f__Chionosphaeraceae	NA	NA	Needle	Fungal Parasite-Undefined Saprotroph
86	0cc1e409efcb2c97433f5c62f8142c87	181.847.977.443.992	177.122.166.410.583	0.704120298	251.551.001.823.589	0.01188603	0.079086808	k__Fungi	p__Ascomycota	c__Dothideomycetes	o__Pleosporales	f__unidentified	g__unidentified	s__unidentified	Needle	-
87	0cf13d89311cecbb237f8e37e765c465	243.846.885.756.892	139.577.390.476.117	0.953165251	14.643.566.830.964	0.143096517	0.337672879	k__Fungi	NA	NA	NA	NA	NA	NA	Needle	-
88	0cf13d89311cecbb237f8e37e765c4651	168.961.591.035.214	-105.183.124.663.371	0.694432074	-15.146.639.766.706	0.129857521	0.305602765	k__Fungi	NA	NA	NA	NA	NA	NA	Rhizosphere	NA
89	0cfd888529d09f5eb199c95daa7c086a	146.786.844.753.745	-106.731.839.690.629	0.651298562	-163.875.441.859.543	0.101264416	0.260106165	k__Fungi	p__Basidiomycota	c__Exobasidiomycetes	o__Entylomatales	f__Entylomatales_fam_Incertae_sedis	g__Tilletiopsis	s__Tilletiopsis_washingtonensis	Needle	Endophyte-Litter Saprotroph-Undefined Saprotroph
90	0d117ba31569d2da9e8153331d408349	143.897.715.447.656	-125.830.593.586.925	0.646779482	-194.549.451.549.698	0.051715489	0.164497761	k__Fungi	p__Ascomycota	c__Dothideomycetes	o__Capnodiales	f__unidentified	g__unidentified	s__unidentified	Needle	-
91	0d27490b79b07229ca369478388c5169	939.938.968.678.555	-421.545.498.265.607	0.812225378	-519.000.648.743.241	2.10E+07	1.36E+09	k__Fungi	p__Ascomycota	c__Dothideomycetes	o__Pleosporales	NA	NA	NA	Root	-
92	0d6c597e80100523997b272f2d4e7860	1.414.068.531.789	-11.985.299.796.393	0.643144602	-186.354.666.669.818	0.062385393	0.181277076	k__Fungi	p__Ascomycota	c__Dothideomycetes	o__unidentified	f__unidentified	g__unidentified	s__unidentified	Needle	-
93	0d7cc259f250b66fd3dc6a149886903b	144.104.014.685.171	-122.079.673.445.901	0.638932975	-191.068.043.583.891	0.05604566	0.122576668	k__Fungi	p__Glomeromycota	c__Glomeromycetes	o__Glomerales	f__Glomeraceae	NA	NA	Root	Arbuscular Mycorrhizal
94	0dc54405510f4c3578307ca482b85b93	630.346.721.796.658	-22.072.745.066.105	0.942024988	-234.311.672.667.654	0.019123399	0.099626741	k__Fungi	p__Ascomycota	c__Sordariomycetes	o__Hypocreales	f__Clavicipitaceae	NA	NA	Rhizosphere	Undefined Saprotroph
95	0df5fd8bf84e6cb674dd0b1ddc26701b	150.256.775.089.173	-147.007.179.833.253	0.63987434	-229.743.827.294.949	0.021593781	0.103330239	k__Fungi	p__Mucoromycota	c__Mucoromycetes	o__Mucorales	f__Mucoraceae	g__Mucor	NA	Rhizosphere	Undefined Saprotroph
96	0e163b1e70d40bc38dd7b13e3c71b9c7	172.000.923.992.907	11.286.573.309.926	0.717843954	157.228.785.530.947	0.115883808	0.28196211	k__Fungi	p__Mucoromycota	c__Mucoromycetes	o__Mucorales	f__Mucoraceae	g__Mucor	s__Mucor_circinelloides	Rhizosphere	Undefined Saprotroph
97	0e4369452e8cf077662c17775b7d176a	269.097.996.978.709	282.755.747.803.091	0.791297961	357.331.576.316.274	0.000352489	0.007307858	k__Fungi	p__Basidiomycota	c__Exobasidiomycetes	o__Exobasidiales	f__Exobasidiaceae	g__Exobasidium	NA	Needle	Pathogen
98	0e7a3c06239d0aad548710704443a0df	146.567.634.400.458	-128.486.427.016.943	0.641336004	-200.341.827.460.875	0.045132412	0.107605171	k__Fungi	p__Ascomycota	c__Dothideomycetes	o__Pleosporales	f__unidentified	g__unidentified	s__unidentified	Root	-
99	0e7dc3d0966d8100dac7fc57912998c3	209.374.511.964.697	-146.940.909.404.065	0.769318612	-191.001.370.691.566	0.056131449	0.172260882	k__Fungi	p__Ascomycota	c__Dothideomycetes	o__Acrospermales	f__Acrospermales_fam_Incertae_sedis	g__Leptodiscella	NA	Rhizosphere	Undefined Saprotroph
100	0e8f0fdf2aa22271c51c039115f6cd1c	144.042.606.162.814	-122.018.674.937.454	0.638865696	-190.992.685.535.899	0.056142632	0.122576668	k__Fungi	p__Ascomycota	c__Orbiliomycetes	o__Orbiliales	f__unidentified	g__unidentified	s__unidentified	Root	-
101	0e8f0fdf2aa22271c51c039115f6cd1c1	415.243.224.281.249	-296.377.070.437.981	0.814639458	-363.813.792.120.825	0.000274616	0.005693816	k__Fungi	p__Ascomycota	c__Orbiliomycetes	o__Orbiliales	f__unidentified	g__unidentified	s__unidentified	Rhizosphere	NA
102	0e9b8868a713ade29e66fd0b0bd0fc1d	174.477.338.661.432	-0.733466787	0.698963214	-104.936.393.234.918	0.294010652	0.453016412	k__Fungi	p__Basidiomycota	c__Agaricomycetes	o__Agaricales	f__Inocybaceae	g__Inocybe	NA	Root	Ectomycorrhizal
103	0e9b8868a713ade29e66fd0b0bd0fc1d1	423.675.742.317.676	-268.431.562.732.852	0.796511724	-337.008.928.405.641	0.000751438	0.0126081	k__Fungi	p__Basidiomycota	c__Agaricomycetes	o__Agaricales	f__Inocybaceae	g__Inocybe	NA	Rhizosphere	NA
104	0ebd91e3a1c30fae9503888599163b3c	496.670.156.849.557	113.944.401.915.689	0.693400373	164.326.998.374.934	0.100327086	0.252675623	k__Fungi	p__Ascomycota	c__Dothideomycetes	o__Pleosporales	NA	NA	NA	Rhizosphere	-
105	0f6ff8a67761625e54d66f4d582f13e6	174.729.200.342.308	17.132.947.199.035	0.712681186	240.401.283.870.479	0.016216204	0.095233342	k__Fungi	p__Ascomycota	c__Dothideomycetes	o__Pleosporales	f__Lophiostomataceae	NA	NA	Rhizosphere	Pathogen
106	0f8e4f65611aff55c8b77d78b4efd598	187.977.922.383.984	-211.303.104.860.163	0.6620161	-319.181.217.488.754	0.001413832	0.019432675	k__Fungi	p__Ascomycota	c__Orbiliomycetes	o__Orbiliales	f__unidentified	g__unidentified	s__unidentified	Rhizosphere	-
107	0f9643423dc1125ebaa1e141fc709bce	187.708.370.738.603	-0.930110088	0.666120918	-139.630.818.313.042	0.162621711	0.36225388	k__Fungi	p__Ascomycota	c__Dothideomycetes	o__Capnodiales	f__unidentified	g__unidentified	s__unidentified	Rhizosphere	-
108	1083b02e17b431cf2a6682a175e7535f	114.608.627.061.501	467.409.696.973.637	108.727.897.433.554	429.889.391.781.243	1.72E+09	0.000852981	k__Fungi	p__Mucoromycota	c__Endogonomycetes	o__Endogonales	f__Endogonaceae	g__Endogone	NA	Rhizosphere	Ectomycorrhizal
109	1084d75201f8733d9f43f267703b0eaa	536.738.122.062.636	333.992.527.677.355	0.883346243	378.099.222.436.661	0.000156205	0.001565588	k__Fungi	p__Ascomycota	c__Dothideomycetes	o__Pleosporales	f__unidentified	g__unidentified	s__unidentified	Root	-
110	1084d75201f8733d9f43f267703b0eaa1	311.192.167.132.179	182.629.543.616.586	0.805905865	226.613.989.979.419	0.023442819	0.109739573	k__Fungi	p__Ascomycota	c__Dothideomycetes	o__Pleosporales	f__unidentified	g__unidentified	s__unidentified	Rhizosphere	NA
111	1085b89acdecc979fabfd0e902562607	356.912.794.552.328	-237.019.963.607.979	0.866853936	-273.425.491.722.145	0.006252162	0.051480568	k__Fungi	p__Ascomycota	NA	NA	NA	NA	NA	Needle	-
112	117af654634205fd38adced9e660ad70	195.947.074.455.174	-209.489.220.399.987	0.705518776	-296.929.334.126.666	0.002984855	0.03213694	k__Fungi	p__Basidiomycota	c__Agaricomycetes	o__Auriculariales	NA	NA	NA	Rhizosphere	-
113	11e9e88fefcbc9b01c0547faea6121b4	217.730.729.127.586	-331.722.905.540.044	0.859991164	-385.728.271.839.557	0.000114655	0.003502997	k__Fungi	p__Ascomycota	c__Dothideomycetes	o__Capnodiales	f__Mycosphaerellaceae	g__Sphaerulina	NA	Needle	Lichenized
114	123b2aca9cb39c4cd555974be506945a	190.907.114.791.409	193.603.173.224.468	0.714727536	270.876.891.648.586	0.006753336	0.054876163	k__Fungi	p__Basidiomycota	c__Agaricomycetes	o__Sebacinales	f__unidentified	g__unidentified	s__unidentified	Rhizosphere	-
115	124bca72ad875b9400a5403702de6b38	380.646.890.745.173	331.946.128.251.383	0.838505834	395.878.137.918.048	7.53E+09	0.002609253	k__Fungi	p__Basidiomycota	c__Agaricostilbomycetes	o__Agaricostilbomycetes_ord_Incertae_sedis	f__Agaricostilbomycetes_fam_Incertae_sedis	g__Jianyunia	s__Jianyunia_sakaguchii	Needle	-
116	12881fc8a161b63eadfa0ed0543ab7c8	740.487.167.704.402	-121.282.033.404.722	0.874955647	-138.615.064.417.934	0.165700909	0.375739756	k__Fungi	p__Ascomycota	c__Dothideomycetes	o__Dothideomycetes_ord_Incertae_sedis	f__Dothideomycetes_fam_Incertae_sedis	g__Peltaster	s__Peltaster_fructicola	Needle	Pathogen
117	12a1ca53732bc61c4cd72cec75202c43	156.124.319.821.723	140.335.906.363.557	0.681061657	206.054.628.035.294	0.039346346	0.138085142	k__Fungi	p__Ascomycota	c__Sordariomycetes	o__unidentified	f__unidentified	g__unidentified	s__unidentified	Rhizosphere	-
118	130963b31b197c40a6f0814048f6f72e	16.095.723.098.901	-168.375.682.709.319	0.656647615	-256.417.108.391.125	0.010342255	0.071628944	k__Fungi	p__Ascomycota	c__Lecanoromycetes	NA	NA	NA	NA	Rhizosphere	-
119	13175caee35ac2a7b4efad87fd344f73	475.189.997.601.799	369.847.006.856.542	0.901676998	41.017.682.360.093	4.10E+09	0.000580413	k__Fungi	p__Ascomycota	c__Sordariomycetes	o__Hypocreales	f__Hypocreaceae	g__Trichoderma	NA	Root	Undefined Saprotroph
120	13175caee35ac2a7b4efad87fd344f731	510.462.009.568.626	284.390.300.791.892	0.98553912	288.563.178.145.983	0.003906289	0.040054962	k__Fungi	p__Ascomycota	c__Sordariomycetes	o__Hypocreales	f__Hypocreaceae	g__Trichoderma	NA	Rhizosphere	NA
121	13293cf44483750df7e19ec21109669f	169.263.658.319.448	129.750.947.713.942	0.704942374	184.058.942.264.619	0.065681749	0.188161463	k__Fungi	p__Mucoromycota	c__Endogonomycetes	o__Endogonales	f__Endogonaceae	g__Endogone	NA	Rhizosphere	Ectomycorrhizal
122	13bca04ac74e98039ee0475d9aa58dd7	163.965.320.525.911	15.432.944.169.131	0.694859378	222.101.689.166.694	0.026349817	0.111498322	k__Fungi	p__Ascomycota	c__Pezizomycetes	o__Pezizales	f__Pezizaceae	g__unidentified	s__unidentified	Rhizosphere	Dung Saprotroph-Ectomycorrhizal-Litter Saprotroph-Undefined Saprotroph
123	13e5bc2916d64ea22651f37052dc1af1	298.164.018.738.704	-194.297.815.273.049	0.700080411	-277.536.425.940.024	0.005513991	0.049131563	k__Fungi	p__Basidiomycota	c__Tremellomycetes	o__Tremellales	f__Bulleribasidiaceae	g__Vishniacozyma	NA	Rhizosphere	Fungal Parasite-Undefined Saprotroph
124	1439c20133ad0231d7add5c03e4d83b6	157.418.938.849.406	-0.922326663	0.683687589	-134.904.695.997.554	0.177321883	0.395004072	k__Fungi	p__Ascomycota	c__Eurotiomycetes	o__Chaetothyriales	f__Herpotrichiellaceae	g__Rhinocladiella	s__unidentified	Needle	Undefined Saprotroph-Wood Saprotroph
125	1450ce0e5e8564d57ecf805b4b520e8c	212.725.200.828.634	-122.145.224.674.936	0.880925847	-13.865.551.243.835	0.16557746	0.364439657	k__Fungi	p__Ascomycota	c__Dothideomycetes	o__Pleosporales	f__Didymellaceae	NA	NA	Rhizosphere	Pathogen
126	146828fe1cba9e59ae7bf6809d361970	156.661.171.979.138	148.250.566.673.918	0.669902731	221.301.630.545.642	0.026896522	0.098450831	k__Fungi	p__Ascomycota	c__Leotiomycetes	o__Helotiales	NA	NA	NA	Branch	-
127	146dc7492cf2d543b20d66548ad911d1	426.363.838.219.874	-0.989778978	0.734594308	-134.738.176.949.714	0.177857309	0.383575142	k__Fungi	p__Ascomycota	c__Dothideomycetes	o__Capnodiales	NA	NA	NA	Rhizosphere	-
128	1482af35d150181e7ce6e1355cdb65f2	144.906.547.139.255	-135.002.036.637.393	0.631959498	-213.624.507.520.178	0.032659443	0.122481935	k__Fungi	p__Ascomycota	c__Eurotiomycetes	o__Onygenales	f__Onygenaceae	g__unidentified	s__unidentified	Rhizosphere	Dung Saprotroph-Soil Saprotroph
129	150077d59ee8dbdd19375839d1a3ff6f	278.761.236.107.025	-132.084.058.338.872	0.743600589	-177.627.694.607.197	0.075687281	0.20645589	k__Fungi	p__Basidiomycota	c__Tremellomycetes	o__Trichosporonales	f__Trichosporonaceae	g__Apiotrichum	NA	Rhizosphere	Soil Saprotroph
130	1502c9602b06fe483379c59b2440ebdf	280.639.728.753.284	-370.046.974.435.375	0.867955154	-426.343.426.472.213	2.01E+09	0.000896865	k__Fungi	p__Mucoromycota	c__Umbelopsidomycetes	o__Umbelopsidales	f__Umbelopsidaceae	g__Umbelopsis	NA	Rhizosphere	Undefined Saprotroph
131	153453485763789bdad4f9db97add661	237.019.948.251.221	263.640.482.986.754	0.758718718	347.481.190.125.159	0.000511212	0.009729783	k__Fungi	p__Ascomycota	c__Sordariomycetes	o__Hypocreales	f__Clavicipitaceae	NA	NA	Needle	Undefined Saprotroph
132	157e04607d26232c07bb2e494a630075	154.712.232.869.442	-0.773331959	0.591993825	-13.063.176.095.137	0.191444571	0.418582198	k__Fungi	p__Ascomycota	c__Dothideomycetes	o__Pleosporales	NA	NA	NA	Needle	-
133	158a11692748ce58ab54788fc7b2f8d9	171.907.770.125.357	-112.355.727.926.203	0.641845019	-175.051.180.059.871	0.08003004	0.213633908	k__Fungi	p__Ascomycota	c__Archaeorhizomycetes	o__Archaeorhizomycetales	f__Archaeorhizomycetaceae	g__Archaeorhizomyces	s__unidentified	Rhizosphere	Soil Saprotroph
134	159df53a77e51656d7d3992da3d8ddc4	732.278.800.006.145	-110.065.379.498.266	0.94659171	-11.627.545.254.379	0.244929112	0.483962505	k__Fungi	p__Ascomycota	c__Sordariomycetes	o__Hypocreales	NA	NA	NA	Rhizosphere	Undefined Saprotroph
135	15d6b6766c0ce7585e6b2493b173e4d6	786.684.707.691.635	-321.736.652.120.736	0.846580758	-380.042.481.752.879	0.000144448	0.004090351	k__Fungi	p__unidentified	c__unidentified	o__unidentified	f__unidentified	g__unidentified	s__unidentified	Needle	-
136	15d6b6766c0ce7585e6b2493b173e4d61	194.363.467.658.366	119.760.523.150.729	0.727426438	164.635.923.257.227	0.099689821	0.222127655	k__Fungi	p__unidentified	c__unidentified	o__unidentified	f__unidentified	g__unidentified	s__unidentified	Branch	NA
137	15d7e879dc9c089860cb02187ca20e82	161.532.027.414.157	-168.978.890.571.663	0.657502192	-25.700.125.812.689	0.010169482	0.071628944	k__Fungi	p__Ascomycota	c__Archaeorhizomycetes	o__Archaeorhizomycetales	f__Archaeorhizomycetaceae	g__Archaeorhizomyces	s__unidentified	Rhizosphere	Soil Saprotroph
138	165979ffd4518e3a82daafb50274b947	147.819.500.801.315	-14.136.909.888.942	0.636181984	-22.221.487.321.933	0.026273256	0.111498322	k__Fungi	p__Ascomycota	c__Eurotiomycetes	o__Eurotiales	f__Trichocomaceae	g__Talaromyces	NA	Rhizosphere	Undefined Saprotroph
139	166d76779f2f92516b7f6ce242665f4a	206.703.668.766.475	162.752.712.599.634	0.747379283	217.764.549.193.083	0.02943244	0.119954458	k__Fungi	p__Mortierellomycota	c__Mortierellomycetes	o__Mortierellales	f__Mortierellaceae	g__Mortierella	NA	Rhizosphere	Endophyte-Litter Saprotroph-Soil Saprotroph-Undefined Saprotroph
140	169f8591573ae2e3eb6fc8e3421bf7ef	16.665.629.048.001	-107.653.748.167.234	0.68887075	-156.275.684.849.106	0.118109797	0.286299922	k__Fungi	p__Ascomycota	c__Eurotiomycetes	o__Eurotiales	f__Trichocomaceae	g__Talaromyces	NA	Rhizosphere	Undefined Saprotroph
141	16d17599c991e1f8ec19e8cc7bfa0b39	153.076.055.738.852	-0.871725507	0.589184561	-147.954.574.035.001	0.138994516	0.320680205	k__Fungi	p__Ascomycota	c__Eurotiomycetes	o__Chaetothyriales	f__unidentified	g__unidentified	s__unidentified	Rhizosphere	-
142	16d7ed9010443176eaa4648327b22f26	491.509.859.027.802	-187.636.612.044.735	0.825660018	-227.256.507.531.788	0.023052402	0.108699649	k__Fungi	p__Basidiomycota	c__Tremellomycetes	o__Tremellales	f__Bulleribasidiaceae	g__Hannaella	NA	Rhizosphere	Fungal Parasite-Undefined Saprotroph
143	170c058f06a0fb2af9e144632756c1e2	10.410.368.284.991	290.736.923.262.933	101.931.027.316.701	285.229.071.968.058	0.004340538	0.042808973	k__Fungi	p__Mucoromycota	c__Endogonomycetes	o__Endogonales	f__Endogonaceae	g__Endogone	NA	Rhizosphere	Ectomycorrhizal
144	171cc0cb25aacadfdb95d6f2e39dd5c9	45.292.381.027.897	-373.423.254.873.978	11.725.537.908.393	-318.470.041.879.005	0.001449039	0.018902637	k__Fungi	p__Ascomycota	c__Eurotiomycetes	o__Chaetothyriales	f__Trichomeriaceae	NA	NA	Needle	Epiphyte
145	179d5197d332bb19bd06c44cfc62c506	174.801.220.008.214	-183.146.644.283.776	0.676711212	-270.642.249.093.008	0.006801246	0.033856751	k__Fungi	p__Glomeromycota	c__Glomeromycetes	o__Glomerales	f__Glomeraceae	NA	NA	Root	Arbuscular Mycorrhizal
146	17b356f415e29ad82d93873c4ccc1ef4	152.300.772.640.759	143.700.217.924.032	0.660008536	217.724.787.157.305	0.029462078	0.123009042	k__Fungi	p__Ascomycota	c__Dothideomycetes	o__Pleosporales	f__unidentified	g__unidentified	s__unidentified	Needle	-
147	1800924629cce7d48e054255db17e3e3	152.931.889.064.133	-15.265.390.354.896	0.644017297	-237.033.856.364.723	0.017771803	0.096475503	k__Fungi	p__Ascomycota	c__Pezizomycetes	o__Pezizales	f__Discinaceae	g__Hydnotrya	s__unidentified	Rhizosphere	Ectomycorrhizal
148	187c026ac303b5f7298149f891be8ba8	138.574.656.740.795	0.934304328	0.660568207	141.439.493.720.565	0.157245976	0.263101951	k__Fungi	p__Basidiomycota	c__Agaricomycetes	o__Cantharellales	f__Cantharellales_fam_Incertae_sedis	g__Sistotrema	s__unidentified	Root	Ectomycorrhizal-Wood Saprotroph
149	18a3d09aab4da77c53d74178ca1db18d	149.648.995.874.678	-135.218.788.765.815	0.625793179	-216.075.843.248.677	0.030714005	0.086938208	k__Fungi	p__Ascomycota	c__unidentified	o__unidentified	f__unidentified	g__unidentified	s__unidentified	Root	-
150	18a3d09aab4da77c53d74178ca1db18d1	233.283.077.149.627	-240.960.119.193.737	0.689497084	-349.472.281.835.079	0.000474554	0.008635552	k__Fungi	p__Ascomycota	c__unidentified	o__unidentified	f__unidentified	g__unidentified	s__unidentified	Rhizosphere	NA
151	18ef1cdedc54e566265468c56f56ee60	147.819.500.801.315	-14.136.909.888.942	0.636181984	-22.221.487.321.933	0.026273256	0.111498322	k__Fungi	p__unidentified	c__unidentified	o__unidentified	f__unidentified	g__unidentified	s__unidentified	Rhizosphere	-
152	19217540654031b0bdc0356a8a070368	563.495.237.207.182	-181.477.033.102.938	0.813805247	-222.998.111.275.828	0.025748697	0.116774363	k__Fungi	p__Ascomycota	c__Taphrinomycetes	o__Taphrinales	f__Taphrinaceae	g__Taphrina	NA	Needle	Pathogen
153	194a4d47ba2267821249ba52d7c18d26	149.561.729.353.464	-13.513.150.022.472	0.644619183	-209.629.970.396.538	0.036055613	0.092974496	k__Fungi	p__Ascomycota	c__Orbiliomycetes	o__Orbiliales	f__Orbiliaceae	NA	NA	Root	Wood Saprotroph
154	195ebbbe18dd5a514387d0fb179c78b2	162.899.926.911.159	-0.996891357	0.693162771	-143.817.786.980.194	0.150383593	0.349890483	k__Fungi	p__Basidiomycota	c__Agaricomycetes	o__Agaricales	f__Bolbitiaceae	g__Conocybe	NA	Needle	Undefined Saprotroph
155	19e5f75d03006411fb4888a1281601e7	147.646.456.334.936	-141.195.018.958.313	0.635925464	-222.030.767.814.234	0.026397889	0.111498322	k__Fungi	p__Basidiomycota	c__Agaricomycetes	o__Sebacinales	f__Serendipitaceae	g__unidentified	s__unidentified	Rhizosphere	-
156	19f91d5ca0d6d14f73c65ef22451a812	173.329.639.128.852	100.180.305.964.736	0.718077656	139.511.799.547.075	0.16298026	0.371748688	k__Fungi	p__Ascomycota	c__Dothideomycetes	o__Pleosporales	NA	NA	NA	Needle	-
157	19f91d5ca0d6d14f73c65ef22451a8121	238.647.950.863.196	-0.922931802	0.635374608	-145.257.898.321.487	0.146340685	0.333295924	k__Fungi	p__Ascomycota	c__Dothideomycetes	o__Pleosporales	NA	NA	NA	Rhizosphere	NA
158	1a2a6ea44b270ae3a2bad93fec7c084d	155.607.003.039.092	-158.087.473.637.685	0.648199002	-243.887.252.546.054	0.014733164	0.089658997	k__Fungi	p__Basidiomycota	c__Agaricomycetes	o__Agaricales	NA	NA	NA	Rhizosphere	Bryophyte Parasite-Dung Saprotroph-Ectomycorrhizal-Fungal Parasite-Leaf Saprotroph-Plant Parasite-Undefined Saprotroph-Wood Saprotroph
159	1a507fa4d45225165421c9bcbc1ffac3	229.110.874.283.781	-157.855.648.240.918	0.759337611	-207.885.986.349.629	0.037630233	0.133274974	k__Fungi	p__Ascomycota	c__Dothideomycetes	o__Capnodiales	f__Mycosphaerellaceae	g__Cercospora	NA	Needle	Pathogen
160	1a8e32903c80f19505b8cde731663f0c	149.936.283.261.995	-587.250.845.623.585	104.275.924.341.807	-563.170.117.484.292	1.78E+06	9.87E+07	k__Fungi	p__Ascomycota	c__Leotiomycetes	o__Helotiales	f__Hyaloscyphaceae	g__Lachnum	NA	Branch	Undefined Saprotroph
161	1b39e64690c3e31b94b6da0d23826d31	144.182.294.304.464	-0.844996133	0.65557155	-128.894.570.416.889	0.197416963	0.427571222	k__Fungi	p__Ascomycota	c__Dothideomycetes	o__Capnodiales	NA	NA	NA	Needle	-
162	1b4571b941be98193ae4c8ea42441270	221.892.061.061.324	-154.462.782.217.358	111.725.931.547.736	-138.251.505.337.741	0.166813612	0.350519741	k__Fungi	p__Ascomycota	c__Dothideomycetes	o__Pleosporales	f__Lophiostomataceae	NA	NA	Branch	Pathogen
163	1b4b100d91f3bcb813609428d682a656	186.825.962.137.875	-106.719.474.212.815	0.743096187	-14.361.461.682.531	0.150960753	0.350530869	k__Fungi	p__Ascomycota	c__Dothideomycetes	o__Pleosporales	f__Pleosporaceae	g__Exserohilum	NA	Needle	Pathogen
164	1b6d478d794f87caa1fb7adb10d78123	166.782.078.266.689	112.977.374.441.446	0.687335192	164.370.129.380.481	0.100237919	0.252675623	k__Fungi	p__Ascomycota	c__Eurotiomycetes	o__unidentified	f__unidentified	g__unidentified	s__unidentified	Rhizosphere	-
165	1bcf135e21b0c0bd77da486c934a7427	226.975.916.737.201	-167.459.530.894.815	0.791734844	-211.509.613.684.812	0.034421754	0.130319569	k__Fungi	p__Ascomycota	c__Lecanoromycetes	o__unidentified	f__unidentified	g__unidentified	s__unidentified	Needle	-
166	1bf6dd898bb6095210761fb599b12dab	383.019.764.454	14.194.952.577.115	112.854.182.717.769	125.781.359.939.617	0.208459176	0.430689889	k__Fungi	p__Basidiomycota	c__Agaricomycetes	o__Thelephorales	f__Thelephoraceae	NA	NA	Rhizosphere	Ectomycorrhizal-Undefined Saprotroph
167	1c0a228d2d751800805eb3acb569ae96	543.976.418.077.787	-179.989.538.930.737	116.335.729.634.574	-154.715.614.451.475	0.121825598	0.293107398	k__Fungi	p__Basidiomycota	c__Agaricomycetes	o__Agaricales	f__Tricholomataceae	g__Flagelloscypha	NA	Rhizosphere	Undefined Saprotroph
168	1c60e801a9b62e1a6450059ac801c55a	153.015.726.581.033	-152.750.636.680.716	0.618381596	-247.016.789.623.941	0.013504965	0.086378292	k__Fungi	p__Basidiomycota	c__Agaricomycetes	o__Agaricales	f__Entolomataceae	g__Entoloma	NA	Rhizosphere	Ectomycorrhizal-Fungal Parasite-Soil Saprotroph-Undefined Saprotroph
169	1c623be89092673a7fa9cfc6f8397543	138.497.955.649.773	106.522.021.701.956	0.668507751	159.342.986.773.714	0.11106379	0.197301556	k__Fungi	p__Basidiomycota	c__Agaricomycetes	o__Auriculariales	f__Auriculariaceae	g__Auricularia	s__unidentified	Root	Undefined Saprotroph
170	1c623be89092673a7fa9cfc6f83975431	629.008.823.529.854	-297.702.199.410.019	0.987541449	-301.457.928.283.242	0.002573359	0.029422835	k__Fungi	p__Basidiomycota	c__Agaricomycetes	o__Auriculariales	f__Auriculariaceae	g__Auricularia	s__unidentified	Rhizosphere	NA
171	1cf795a1d0c4209d7493e2cf5f511635	33.781.938.397.368	-694.977.544.708.106	0.813290549	-854.525.539.438.571	1.28E-03	1.49E+00	k__Fungi	p__Ascomycota	c__Taphrinomycetes	o__Taphrinales	f__Taphrinaceae	g__Taphrina	NA	Needle	Pathogen
172	1d01c2faab4cdf98600b507a2f35cd9b	624.714.451.280.423	390.764.373.410.391	0.913335017	427.843.415.894.257	1.88E+09	0.000896865	k__Fungi	p__Ascomycota	c__Pezizomycetes	o__Pezizales	f__Tuberaceae	g__Tuber	s__unidentified	Rhizosphere	Ectomycorrhizal
173	1d4addde4834cc7a69088d42e273f202	141.249.581.134.713	-119.708.859.322.052	0.642925651	-186.193.938.678.487	0.062611634	0.181277076	k__Fungi	p__Ascomycota	c__Lecanoromycetes	o__Lecanorales	NA	NA	NA	Needle	Lichen Parasite-Lichenized
174	1d5654ec1989fcf12f08d2b5a6cafb01	141.249.581.134.713	-119.708.859.322.052	0.642925651	-186.193.938.678.487	0.062611634	0.181277076	k__Fungi	p__Basidiomycota	c__Exobasidiomycetes	o__Exobasidiales	f__Exobasidiaceae	g__Exobasidium	NA	Needle	Pathogen
175	1db415fad30c963468f6a41608e6b34b	209.404.372.339.193	133.281.218.971.746	0.694984531	191.775.806.504.336	0.055141695	0.170913977	k__Fungi	p__Ascomycota	c__Leotiomycetes	o__Helotiales	f__Helotiaceae	NA	NA	Rhizosphere	Pathogen
176	1df08523c35e536103834df7e4df01da	532.866.896.858.885	-104.016.680.107.684	0.883454189	-117.738.623.499.741	0.239041381	0.484340391	k__Fungi	p__Basidiomycota	c__Pucciniomycetes	o__Septobasidiales	f__Septobasidiaceae	NA	NA	Needle	-
177	1e2e029a5af2a273349579a244d0021b	696.803.552.626.802	-234.066.329.677.205	120.070.355.642.955	-194.940.981.413.624	0.051246503	0.117245788	k__Fungi	p__Basidiomycota	c__Microbotryomycetes	NA	NA	NA	NA	Root	-
178	1e2e029a5af2a273349579a244d0021b1	178.938.699.961.571	-419.188.482.935.615	10.801.901.833.035	-388.069.146.910.436	0.00010416	0.003364365	k__Fungi	p__Basidiomycota	c__Microbotryomycetes	NA	NA	NA	NA	Rhizosphere	NA
179	1e6007528a44cec296836ea3de1fabca	161.184.086.981.498	176.433.694.448.886	0.881771225	200.090.102.208.429	0.045403057	0.150608428	k__Fungi	p__Basidiomycota	c__Tremellomycetes	o__Tremellales	f__Bulleribasidiaceae	g__Hannaella	NA	Needle	Fungal Parasite-Undefined Saprotroph
180	1e657cf6c4664aeb7b53b8c00e466c60	155.892.410.663.613	140.121.022.621.238	0.680702878	205.847.554.406.451	0.039544507	0.138085142	k__Fungi	p__Ascomycota	c__Eurotiomycetes	o__Chaetothyriales	f__Herpotrichiellaceae	g__Cladophialophora	NA	Rhizosphere	Undefined Saprotroph
181	1ed7a0b5e89025f78ed690c377192bb3	157.521.935.111.892	-125.986.232.264.383	0.668314606	-188.513.360.458.995	0.059411802	0.181277076	k__Fungi	p__Ascomycota	c__Dothideomycetes	o__Pleosporales	NA	NA	NA	Needle	-
182	1f392d82bfbd51d8ccb48c2c0de6a7e8	143.325.813.916.914	1.200.336.881.797	0.650718155	184.463.407.618.286	0.065090787	0.15368585	k__Fungi	p__Ascomycota	c__Dothideomycetes	o__Capnodiales	f__unidentified	g__unidentified	s__unidentified	Branch	-
183	1f45f3598c972e990ecafe334984acca	180.876.601.605.586	-411.980.715.509.844	0.937700278	-439.352.237.788.065	1.12E+09	0.000252613	k__Fungi	p__Ascomycota	c__Dothideomycetes	o__Pleosporales	f__unidentified	g__unidentified	s__unidentified	Root	-
184	1f45f3598c972e990ecafe334984acca1	43.212.764.441.482	144.929.321.416.327	0.952714624	152.122.490.643.313	0.128203407	0.304483092	k__Fungi	p__Ascomycota	c__Dothideomycetes	o__Pleosporales	f__unidentified	g__unidentified	s__unidentified	Rhizosphere	NA
185	1f7180d731fa760ecb0cfe68b03d257b	191.689.497.941.012	-176.641.901.289.297	0.699856608	-252.397.275.721.304	0.011603692	0.066454275	k__Fungi	p__Ascomycota	c__Sordariomycetes	o__Xylariales	f__Xylariaceae	NA	NA	Branch	Pathogen
186	1f7180d731fa760ecb0cfe68b03d257b1	820.144.852.394.465	-157.195.910.282.958	0.803555823	-195.625.376.382.616	0.050435268	0.161705862	k__Fungi	p__Ascomycota	c__Sordariomycetes	o__Xylariales	f__Xylariaceae	NA	NA	Rhizosphere	NA
187	1f7c980f09d0dce4ed14e02cf971d8f7	146.545.849.760.599	132.191.058.227.146	0.650815902	20.311.590.081.154	0.042238867	0.144233308	k__Fungi	p__Basidiomycota	c__Exobasidiomycetes	o__Exobasidiales	f__Exobasidiaceae	g__Exobasidium	NA	Needle	Pathogen
188	1fa1da235c8b207b7bcc1bf77a2512ce	155.757.910.569.512	-158.244.882.534.795	0.648425152	-244.044.948.236.401	0.014668997	0.089658997	k__Fungi	p__Mortierellomycota	c__Mortierellomycetes	o__Mortierellales	NA	NA	NA	Rhizosphere	-
189	1fbda30451e616c2fab0db45092377fa	210.580.286.364.665	-171.609.839.324.735	0.708694258	-242.149.329.432.384	0.015456886	0.092502293	k__Fungi	p__Ascomycota	c__Taphrinomycetes	o__Taphrinales	f__Taphrinaceae	g__Taphrina	NA	Needle	Pathogen
190	1fc4781609090e54708359371bd101c1	164.037.832.082.805	154.397.901.381.288	0.694969272	222.165.076.267.497	0.026306916	0.111498322	k__Fungi	p__Ascomycota	c__Pezizomycetes	o__Pezizales	f__Tuberaceae	g__Tuber	NA	Rhizosphere	Ectomycorrhizal
191	1fd3d8dbbeaaf1870ecabe90b9a2ae06	64.492.116.337.847	-187.789.284.912.701	0.858372828	-218.773.566.345.034	0.028688863	0.123009042	k__Fungi	p__Ascomycota	c__Orbiliomycetes	o__Orbiliales	f__Orbiliaceae	g__Orbilia	s__unidentified	Needle	Wood Saprotroph
192	1fd3d8dbbeaaf1870ecabe90b9a2ae061	401.673.181.332.089	295.702.562.247.311	12.135.588.576.926	24.366.561.240.346	0.014823769	0.075154367	k__Fungi	p__Ascomycota	c__Orbiliomycetes	o__Orbiliales	f__Orbiliaceae	g__Orbilia	s__unidentified	Branch	NA
193	2006dda64417c8f3131fb2ecc7aa4b37	160.028.478.316.372	-158.166.034.417.539	0.672684356	-235.126.672.854.284	0.018709617	0.098288982	k__Fungi	p__Ascomycota	c__Dothideomycetes	o__Pleosporales	f__Didymosphaeriaceae	NA	NA	Needle	Pathogen
194	204d9e0aa7f51d7d64b8b7dc31e68363	151.535.188.838.347	137.819.497.069.334	0.649549818	212.176.946.782.556	0.033857102	0.112803097	k__Fungi	p__Ascomycota	c__Leotiomycetes	o__Helotiales	NA	NA	NA	Branch	-
195	206383aa9a0e3e897ef698fa840c68d8	109.721.733.686.929	-45.332.363.208.628	0.946849022	-478.770.766.336.942	1.69E+08	0.00012821	k__Fungi	p__Basidiomycota	c__Agaricomycetes	o__Boletales	f__Sclerodermataceae	g__Scleroderma	s__unidentified	Rhizosphere	Ectomycorrhizal
196	2078227de00d5c92f6b9346deaa3a88e	819.472.586.474.688	392.020.856.856.293	0.977428739	40.107.359.379.199	6.05E+09	0.002353586	k__Fungi	p__Ascomycota	c__Sordariomycetes	o__Hypocreales	f__Nectriaceae	g__Gibberella	NA	Needle	Pathogen
197	2078227de00d5c92f6b9346deaa3a88e1	509.020.547.166.896	-197.597.104.712.866	0.859621369	-229.865.277.673.014	0.021524664	0.069565941	k__Fungi	p__Ascomycota	c__Sordariomycetes	o__Hypocreales	f__Nectriaceae	g__Gibberella	NA	Root	NA
198	2078227de00d5c92f6b9346deaa3a88e2	533.270.140.015.277	122.649.281.048.802	0.881679886	139.108.629.954.449	0.164199259	0.363262744	k__Fungi	p__Ascomycota	c__Sordariomycetes	o__Hypocreales	f__Nectriaceae	g__Gibberella	NA	Rhizosphere	NA
199	2085076603e9f215992cb03a3793f5d0	148.660.173.291.296	132.001.336.439.997	0.658014028	200.605.657.198.894	0.044850213	0.129480614	k__Fungi	p__Ascomycota	c__Dothideomycetes	o__Pleosporales	f__Tetraplosphaeriaceae	g__Tetraplosphaeria	NA	Branch	Undefined Saprotroph
200	2085076603e9f215992cb03a3793f5d01	20.800.475.723.515	13.996.419.199.962	0.746110995	187.591.649.027.745	0.060666748	0.126645331	k__Fungi	p__Ascomycota	c__Dothideomycetes	o__Pleosporales	f__Tetraplosphaeriaceae	g__Tetraplosphaeria	NA	Root	NA
201	2093f9eb186c4a4c1ca094238fb8ec6a	15.071.661.222.929	-147.477.087.756.031	0.640574936	-230.226.128.746.974	0.021320442	0.103330239	k__Fungi	p__Mortierellomycota	c__Mortierellomycetes	o__Mortierellales	f__Mortierellaceae	g__Mortierella	NA	Rhizosphere	Endophyte-Litter Saprotroph-Soil Saprotroph-Undefined Saprotroph
202	209f22f09c83bd5eb32de57a4622f353	373.252.389.347.763	153.805.714.470.471	0.834734632	184.257.018.377.344	0.065391791	0.187822952	k__Fungi	p__Ascomycota	c__Dothideomycetes	o__Venturiales	f__Sympoventuriaceae	g__Scolecobasidium	s__Scolecobasidium_cateniphorum	Rhizosphere	Undefined Saprotroph
203	20da11a974e240a4a7a751b2c4d6c868	154.803.929.409.393	148.783.894.019.165	0.664058445	224.052.408.636.654	0.025056919	0.116774363	k__Fungi	p__Basidiomycota	c__Microbotryomycetes	o__Sporidiobolales	f__Sporidiobolaceae	g__Rhodosporidiobolus	NA	Needle	Pathogen
204	20f9505de351ff75958891b0b9b4fc98	183.970.567.778.836	-195.998.404.363.033	0.708506134	-276.636.143.067.863	0.005668567	0.048391223	k__Fungi	p__Ascomycota	c__Dothideomycetes	o__Capnodiales	f__Mycosphaerellaceae	g__Ramularia	NA	Needle	Pathogen
205	2107c10865111f5c4d57a80bcbb0286b	138.656.184.785.134	0.934961751	0.660652206	141.521.021.546.636	0.15700687	0.263101951	k__Fungi	p__unidentified	c__unidentified	o__unidentified	f__unidentified	g__unidentified	s__unidentified	Root	-
206	212120590cbd76c52ac99bb346f37d27	217.784.719.607.898	-178.372.997.268.635	0.763376502	-233.663.201.272.117	0.019458326	0.100821379	k__Fungi	p__Basidiomycota	c__Tremellomycetes	o__Filobasidiales	f__Piskurozymaceae	g__Solicoccozyma	NA	Rhizosphere	-
207	219688bac111de36d23344c640022753	166.293.631.967.842	149.656.207.253.849	0.698601279	214.222.635.662.458	0.032175272	0.086938208	k__Fungi	p__Ascomycota	c__Dothideomycetes	o__Pleosporales	f__unidentified	g__unidentified	s__unidentified	Root	-
208	21ab288dd83af747fe76cbea55469fb1	149.514.426.394.264	0.825056387	0.615386654	134.071.218.766.226	0.180013916	0.398087917	k__Fungi	p__Basidiomycota	c__Microbotryomycetes	NA	NA	NA	NA	Needle	-
209	21e7f0e34b35b104d23f55e918fca2f7	116.993.118.119.299	-230.995.099.191.063	0.990266972	-233.265.478.717.401	0.019666271	0.102388074	k__Fungi	p__Basidiomycota	c__Tremellomycetes	o__Tremellales	f__Trimorphomycetaceae	g__unidentified	s__unidentified	Needle	Fungal Parasite-Undefined Saprotroph
210	21f29670d29bdbf66e648be2cf6c5f8e	168.361.512.725.546	100.184.614.694.045	0.706221183	141.860.109.943.335	0.156015345	0.358680823	k__Fungi	p__Ascomycota	c__Dothideomycetes	o__Capnodiales	f__Mycosphaerellaceae	NA	NA	Needle	Pathogen
211	22993a4f67de68ad07d05d255da7e050	241.532.360.226.176	171.210.967.973.509	0.802662966	213.303.684.352.053	0.032921704	0.122578794	k__Fungi	p__Ascomycota	c__GS37	o__GS37	f__unidentified	g__unidentified	s__unidentified	Rhizosphere	-
212	22ab73eb033ef3c28649bc75090e3df2	492.821.765.978.373	-351.741.459.549.815	0.866103901	-406.119.241.607.476	4.88E+09	0.0022824	k__Fungi	p__Ascomycota	c__Dothideomycetes	o__Capnodiales	f__Teratosphaeriaceae	NA	NA	Needle	Pathogen
213	22cc648298cdb18d32dfa061265f2617	191.951.264.266.324	207.093.793.156.508	0.718861556	288.085.781.357.921	0.003965945	0.036900053	k__Fungi	p__Basidiomycota	c__Exobasidiomycetes	o__Exobasidiales	f__Exobasidiaceae	g__Exobasidium	NA	Needle	Pathogen
214	22e7179b340ee27022cff2d35ace7144	341.237.135.807.949	-210.715.127.180.707	108.715.417.718.463	-193.822.671.708.249	0.052595569	0.166840041	k__Fungi	p__Ascomycota	c__unidentified	o__unidentified	f__unidentified	g__unidentified	s__unidentified	Needle	-
215	233a956beb8828eb882ac0c732800a77	181.102.948.792.719	-188.955.205.490.204	0.674890973	-279.978.860.397.619	0.005113608	0.038853654	k__Fungi	p__Ascomycota	c__Dothideomycetes	o__Pleosporales	f__Tetraplosphaeriaceae	g__Tetraplosphaeria	NA	Branch	Undefined Saprotroph
216	233bfb9a3ea73a1e5d35ecd1fb2a03d8	141.331.707.039.984	-119.784.151.991.094	0.643039946	-186.277.932.935.908	0.062493319	0.181277076	k__Fungi	NA	NA	NA	NA	NA	NA	Needle	-
217	235292261c9e8275bf5eae5eb8043023	142.485.901.931.046	100.282.057.904.536	0.659719942	152.007.013.267.892	0.12849335	0.304611759	k__Fungi	p__Ascomycota	c__Sordariomycetes	o__Hypocreales	f__Clavicipitaceae	g__Metarhizium	s__Metarhizium_anisopliae	Rhizosphere	Pathogen
218	2356e64edf606373e1a5c9300ba47edd	644.310.928.195.799	383.747.227.401.021	0.789453053	486.092.524.162.225	1.17E+08	3.43E+09	k__Fungi	p__Ascomycota	c__Dothideomycetes	o__Pleosporales	f__Phaeosphaeriaceae	NA	NA	Branch	Pathogen
219	2356e64edf606373e1a5c9300ba47edd1	155.026.614.936.049	169.320.078.066.854	0.957161326	176.898.160.769.263	0.076896944	0.207594422	k__Fungi	p__Ascomycota	c__Dothideomycetes	o__Pleosporales	f__Phaeosphaeriaceae	NA	NA	Rhizosphere	NA
220	2356eb6f782f31a9849a0fbd388b1b77	16.934.726.043.411	163.079.651.133.486	0.703929621	231.670.391.926.165	0.020519866	0.102194123	k__Fungi	p__Basidiomycota	c__Agaricomycetes	o__Sebacinales	f__Serendipitaceae	NA	NA	Rhizosphere	-
221	2390845cc0b068ae237120698a9f0f02	166.559.177.762.173	124.370.793.845.265	0.662958482	187.599.672.063.814	0.06065573	0.18224931	k__Fungi	p__Ascomycota	c__Dothideomycetes	o__Pleosporales	f__Pleosporaceae	NA	NA	Rhizosphere	Pathogen
222	23b436f17fd0ab200f6bd4b8f1c4c72d	146.820.379.760.505	107.240.981.417.532	0.651354976	164.642.914.306.733	0.099675437	0.259138788	k__Fungi	p__Ascomycota	c__Dothideomycetes	o__Pleosporales	NA	NA	NA	Needle	-
223	23b436f17fd0ab200f6bd4b8f1c4c72d1	229.585.373.637.514	263.467.319.380.796	0.747816419	352.315.505.055.628	0.000426442	0.005899112	k__Fungi	p__Ascomycota	c__Dothideomycetes	o__Pleosporales	NA	NA	NA	Branch	NA
224	23c663c270ecbaa4f24f21eeb231afbf	25.811.428.912.469	-278.747.871.591.607	0.756880799	-368.285.034.842.466	0.000230641	0.002107198	k__Fungi	p__Glomeromycota	c__Glomeromycetes	o__Glomerales	f__Glomeraceae	g__unidentified	s__unidentified	Root	Arbuscular Mycorrhizal
225	23c663c270ecbaa4f24f21eeb231afbf1	220.104.260.571.925	-252.747.055.849.835	0.703142257	-35.945.365.709.179	0.000324969	0.006560322	k__Fungi	p__Glomeromycota	c__Glomeromycetes	o__Glomerales	f__Glomeraceae	g__unidentified	s__unidentified	Rhizosphere	NA
226	2409cfa2d27a78849e20e36e9a62d73a	15.863.539.527.513	-115.047.578.147.764	0.653859599	-175.951.501.334.737	0.078490072	0.210829883	k__Fungi	p__Chytridiomycota	NA	NA	NA	NA	NA	Rhizosphere	-
227	241584fad52b5a3f0366cd622574a6ce	367.657.928.904.984	294.735.143.364.126	0.866599441	340.105.392.757.236	0.000671266	0.005334797	k__Fungi	p__Mucoromycota	c__Endogonomycetes	o__Endogonales	f__Endogonaceae	g__Endogone	NA	Root	Ectomycorrhizal
228	24497511d86b9824f1d9d8c89140025c	285.529.584.162.095	-137.301.063.182.954	0.796146321	-172.457.071.789.775	0.084604864	0.226926644	k__Fungi	p__Ascomycota	c__Dothideomycetes	NA	NA	NA	NA	Needle	-
229	245a39f393c84451c90931367e612da9	153.005.323.647.617	134.876.448.914.914	0.675580431	199.645.286.708.519	0.045884651	0.15110325	k__Fungi	p__Ascomycota	c__Sordariomycetes	o__Hypocreales	f__Clavicipitaceae	NA	NA	Rhizosphere	Undefined Saprotroph
230	2464e91561f32ca147c44b8f45ffe7ca	333.899.789.276.751	-298.307.978.405.323	0.765651838	-389.613.089.979.274	9.77E+09	0.003152166	k__Fungi	p__unidentified	c__unidentified	o__unidentified	f__unidentified	g__unidentified	s__unidentified	Needle	-
231	247a125b8ddaab948dfa2c2543228288	145.128.530.847.216	-135.220.718.484.523	0.632260976	-213.868.518.801.999	0.032461173	0.122481935	k__Fungi	p__Ascomycota	c__Pezizomycetes	o__Pezizales	f__Pyronemataceae	NA	NA	Rhizosphere	Dung Saprotroph-Ectomycorrhizal-Soil Saprotroph-Wood Saprotroph
232	2492d0a656d93457ca9d438df44383d2	376.754.896.059.058	24.229.010.855.601	0.89294641	271.337.793.509.089	0.00666011	0.033522554	k__Fungi	p__Ascomycota	c__Dothideomycetes	o__unidentified	f__unidentified	g__unidentified	s__unidentified	Root	-
233	249367ed0af9d6199bfa7e2fcba6399b	304.010.127.523.524	287.846.685.084.897	0.798695146	360.396.186.779.928	0.000313403	0.002730223	k__Fungi	p__Ascomycota	c__Leotiomycetes	o__Helotiales	NA	NA	NA	Root	-
234	249367ed0af9d6199bfa7e2fcba6399b1	217.969.192.095.584	-290.040.083.965.999	107.159.313.512.802	-270.662.506.559.776	0.006797097	0.054886562	k__Fungi	p__Ascomycota	c__Leotiomycetes	o__Helotiales	NA	NA	NA	Rhizosphere	NA
235	24a8ff8d0ed5b443deda4b0f44bcf2a2	160.028.478.316.372	-158.166.034.417.539	0.672684356	-235.126.672.854.284	0.018709617	0.098288982	k__Fungi	p__Ascomycota	c__Eurotiomycetes	o__Chaetothyriales	NA	NA	NA	Needle	-
236	24bd6e4905193a256286d221601cfcdc	155.708.461.573.582	139.960.704.007.772	0.663620234	210.904.816.929.738	0.034940424	0.126451058	k__Fungi	p__Basidiomycota	c__Agaricomycetes	o__Sebacinales	NA	NA	NA	Rhizosphere	-
237	24f18be94c7a26c80f5595e6d02ebedd	421.844.269.543.252	-362.330.766.201.787	0.819998589	-44.186.754.827.289	9.93E+08	0.000583207	k__Fungi	p__Mucoromycota	NA	NA	NA	NA	NA	Rhizosphere	-
238	25274ea46738810e49e7026aa091cd31	887.228.309.521.493	468.779.787.220.924	103.186.620.330.497	454.302.879.306.898	5.55E+08	0.00034116	k__Fungi	p__Basidiomycota	c__Agaricomycetes	o__Auriculariales	f__unidentified	g__unidentified	s__unidentified	Rhizosphere	-
239	2556091fde360ba8c83721c1c4a4d3b1	131.344.484.678.264	-17.325.315.722.942	100.393.740.044.226	-172.573.665.602.155	0.0843948	0.226926644	k__Fungi	p__Ascomycota	c__Dothideomycetes	o__Pleosporales	NA	NA	NA	Needle	-
240	255ff7103512542269df1ff6de7fa3f8	336.277.717.536.849	124.377.804.937.197	0.870654762	142.855.481.155.081	0.15313223	0.345917981	k__Fungi	p__Chytridiomycota	c__unidentified	o__unidentified	f__unidentified	g__unidentified	s__unidentified	Rhizosphere	-
241	256e0882255721ca45053493ca986034	435.452.294.596.568	-129.128.417.272.535	104.155.861.923.459	-123.976.140.073.064	0.215063659	0.450702	k__Fungi	p__Basidiomycota	c__Cystobasidiomycetes	o__Erythrobasidiales	f__Erythrobasidiaceae	g__Erythrobasidium	s__unidentified	Needle	Undefined Saprotroph
242	25792fbfc2e08c870271b38909a34c7c	454.096.726.374.094	-167.906.527.844.032	0.935677214	-179.449.200.339.766	0.072734674	0.203973324	k__Fungi	p__unidentified	c__unidentified	o__unidentified	f__unidentified	g__unidentified	s__unidentified	Needle	-
243	25c0455924e4c3d39d5c6a96afd78378	726.460.622.793.007	-307.146.572.983.272	0.99323638	-309.238.142.128.206	0.001985575	0.024432033	k__Fungi	p__Mortierellomycota	c__Mortierellomycetes	o__Mortierellales	f__Mortierellaceae	g__Mortierella	NA	Rhizosphere	Endophyte-Litter Saprotroph-Soil Saprotroph-Undefined Saprotroph
244	25eb704602fed411e495e9bb65afbfcd	209.492.620.088.186	-163.381.428.818.484	0.754701647	-216.484.791.691.209	0.030399334	0.122354951	k__Fungi	p__Ascomycota	c__Sordariomycetes	o__Hypocreales	f__Bionectriaceae	NA	NA	Rhizosphere	Undefined Saprotroph
245	25f525cd16f13d151cebe7e77673f29d	138.343.072.697.025	-107.420.583.356.239	0.634640019	-169.262.227.722.472	0.090527388	0.169458292	k__Fungi	p__unidentified	c__unidentified	o__unidentified	f__unidentified	g__unidentified	s__unidentified	Root	-
246	2644bec07f4f88038765ebacb54f8907	183.414.916.169.553	192.075.836.971.111	0.690838315	27.803.298.209.384	0.005430371	0.040064073	k__Fungi	p__Ascomycota	NA	NA	NA	NA	NA	Branch	-
247	26a680411878d7afe64a512bc7d8af50	361.875.448.405.788	-115.108.665.800.421	0.713145924	-161.409.694.542.026	0.1065064	0.268812892	k__Fungi	p__Ascomycota	c__Sordariomycetes	o__Diaporthales	f__Diaporthaceae	g__Diaporthe	s__unidentified	Needle	Pathogen
248	26c54b02aa5108de56da0254106342e6	471.072.894.627.167	-395.014.281.102.465	0.810956538	-48.709.673.403.007	1.11E+08	3.35E+09	k__Fungi	p__Ascomycota	c__Leotiomycetes	o__Helotiales	NA	NA	NA	Root	-
249	27199defb2b7034c041f70153e6b454d	143.897.715.447.656	-125.830.593.586.925	0.646779482	-194.549.451.549.699	0.051715489	0.164497761	k__Fungi	p__Ascomycota	NA	NA	NA	NA	NA	Needle	-
250	2719e360a9c1c68ee4e057775f431fcd	520.647.998.521.599	-33.485.610.475.605	0.934118579	-358.472.802.362.421	0.00033743	0.006605441	k__Fungi	p__Chytridiomycota	c__Spizellomycetes	o__Spizellomycetales	f__unidentified	g__unidentified	s__unidentified	Rhizosphere	-
251	273106d5734294ce695a3f58183cd499	571.143.549.160.252	-265.875.369.906.844	0.70605915	-376.562.459.289.712	0.000166133	0.004485598	k__Fungi	p__unidentified	c__unidentified	o__unidentified	f__unidentified	g__unidentified	s__unidentified	Needle	-
252	278b91bb5907304df08fbd73a440cf35	254.691.173.572.688	251.848.577.280.309	0.796666496	316.127.989.082.343	0.001570775	0.009882792	k__Fungi	p__Mucoromycota	c__Endogonomycetes	o__Endogonales	f__Endogonaceae	g__Endogone	NA	Root	Ectomycorrhizal
253	278b91bb5907304df08fbd73a440cf351	166.476.465.793.782	198.238.670.510.486	10.969.815.055.767	180.712.864.804.652	0.070742223	0.199126257	k__Fungi	p__Mucoromycota	c__Endogonomycetes	o__Endogonales	f__Endogonaceae	g__Endogone	NA	Rhizosphere	NA
254	27911a594059dc5b02da71416b12241c	149.472.807.815.733	138.097.712.343.131	0.655430428	210.697.743.775.128	0.035119535	0.130319569	k__Fungi	p__Ascomycota	c__Lecanoromycetes	o__Lecanorales	f__Ramalinaceae	NA	NA	Needle	Lichenized
255	27b96805a40827817c9b6bf58f2e64d8	236.096.806.530.661	-187.096.659.164.174	0.739304108	-253.071.310.072.273	0.011383091	0.075809042	k__Fungi	p__Ascomycota	c__Dothideomycetes	o__Capnodiales	f__Mycosphaerellaceae	NA	NA	Rhizosphere	Pathogen
256	2810485fb19f8153461b9300caa4844b	135.437.302.935.067	2.565.790.490.373	0.951607337	26.962.701.853.829	0.007012076	0.034526855	k__Fungi	p__Mucoromycota	c__Endogonomycetes	o__Endogonales	f__Endogonaceae	g__Endogone	NA	Root	Ectomycorrhizal
257	2810485fb19f8153461b9300caa4844b1	220.915.956.796.378	192.851.296.377.759	102.686.272.876.833	18.780.630.650.513	0.060372538	0.181821257	k__Fungi	p__Mucoromycota	c__Endogonomycetes	o__Endogonales	f__Endogonaceae	g__Endogone	NA	Rhizosphere	NA
258	282745f174f30ad997c332aceaf9a4d2	260.900.221.126.288	-207.839.444.877.369	0.74913838	-277.437.988.179.268	0.005530705	0.028797811	k__Fungi	p__Ascomycota	c__unidentified	o__unidentified	f__unidentified	g__unidentified	s__unidentified	Root	-
259	282745f174f30ad997c332aceaf9a4d21	499.918.751.621.249	237.790.641.645.333	0.849511113	279.914.691.976.452	0.005123782	0.047625368	k__Fungi	p__Ascomycota	c__unidentified	o__unidentified	f__unidentified	g__unidentified	s__unidentified	Rhizosphere	NA
260	284c00e5b8e6df7860dd4cf13220caab	188.439.937.947.412	-163.667.977.307.979	0.703864941	-232.527.531.753.017	0.020057243	0.065366411	k__Fungi	p__Mucoromycota	c__Endogonomycetes	o__Endogonales	f__Endogonaceae	g__Endogone	NA	Root	Ectomycorrhizal
261	284c00e5b8e6df7860dd4cf13220caab1	163.271.387.160.714	217.812.958.602.504	107.159.521.375.308	203.260.481.016.569	0.042092465	0.143548965	k__Fungi	p__Mucoromycota	c__Endogonomycetes	o__Endogonales	f__Endogonaceae	g__Endogone	NA	Rhizosphere	NA
262	284f581692aa783dde938a6933827a5b	521.846.363.487.215	-343.148.885.405.278	0.940637345	-364.804.658.582.327	0.000264242	0.00578839	k__Fungi	p__Ascomycota	c__Dothideomycetes	o__Pleosporales	f__Pleosporaceae	g__Alternaria	NA	Needle	Pathogen
263	286b45d101bb7946887d019bff6c2287	141.476.125.425.242	120.418.447.959.736	0.643198489	187.218.176.153.629	0.061181461	0.181277076	k__Fungi	p__Ascomycota	c__Sordariomycetes	o__Hypocreales	f__Cordycipitaceae	NA	NA	Needle	Undefined Saprotroph
264	28c16b3f012104fd4c37ddaf76295db9	162.688.710.478.868	163.348.010.238.843	0.67685633	241.333.357.011.697	0.015807345	0.093012019	k__Fungi	p__Basidiomycota	c__Cystobasidiomycetes	o__Erythrobasidiales	f__Erythrobasidiaceae	g__Erythrobasidium	s__unidentified	Needle	Undefined Saprotroph
265	28c4cf20b4c9830c48d0d8eebf98b5f3	34.921.775.229.271	-294.105.993.843.208	0.822826541	-35.743.377.169.468	0.000351116	0.007307858	k__Fungi	p__Basidiomycota	c__Tremellomycetes	o__Tremellales	f__Bulleribasidiaceae	g__Dioszegia	NA	Needle	Fungal Parasite-Undefined Saprotroph
266	28e8664dae611ac5701a685fab2bc9fb	986.914.215.483.903	389.843.680.870.387	0.965431624	403.802.476.544.129	5.39E+09	0.002353586	k__Fungi	p__Ascomycota	c__Dothideomycetes	o__Pleosporales	f__Didymellaceae	g__Didymella	NA	Needle	Pathogen
267	28f9cc787e34b8f57e85cd533d6616eb	408.134.424.178.838	-180.765.377.797.467	0.766245123	-235.910.640.588.084	0.018319002	0.078985828	k__Fungi	p__Ascomycota	c__Dothideomycetes	o__Capnodiales	f__unidentified	g__unidentified	s__unidentified	Branch	-
268	2957801609193d429b20385a006cea08	214.182.063.896.215	260.315.719.916.435	119.866.888.673.068	217.170.665.559.223	0.029877796	0.123009042	k__Fungi	p__unidentified	c__unidentified	o__unidentified	f__unidentified	g__unidentified	s__unidentified	Needle	-
269	297c6baecf643ccb3d02db2e856a54ee	144.906.547.139.255	-135.002.036.637.393	0.631959498	-213.624.507.520.178	0.032659443	0.122481935	k__Fungi	p__Ascomycota	c__Leotiomycetes	o__Helotiales	NA	NA	NA	Rhizosphere	-
270	298fbac4c48cda861225f2a0193ad38b	461.265.819.661.335	-285.093.172.497.659	119.635.129.684.622	-238.302.222.139.276	0.017171158	0.096775312	k__Fungi	p__Basidiomycota	c__Cystobasidiomycetes	o__Erythrobasidiales	f__Erythrobasidiaceae	g__Erythrobasidium	s__unidentified	Needle	Undefined Saprotroph
271	29cdbc990ab39b966a6aae6c08365229	154.992.587.772.625	-147.057.402.958.106	0.651187356	-225.829.634.923.145	0.02392719	0.073689906	k__Fungi	p__Basidiomycota	c__Agaricomycetes	o__Agaricales	f__Inocybaceae	g__Inocybe	NA	Root	Ectomycorrhizal
272	29cf3699d0132ef37f1ac4f0497478c6	185.910.040.142.887	394.006.581.581.353	122.356.335.363.228	32.201.567.692.568	0.001281205	0.008662476	k__Fungi	p__Ascomycota	c__Sordariomycetes	o__Hypocreales	f__Hypocreaceae	g__Trichoderma	NA	Root	Undefined Saprotroph
273	29f4a612b9b74caffd09e29de61f3f12	407.380.099.074.519	-139.896.906.031.346	0.968653373	-144.424.114.834.244	0.148671154	0.346600823	k__Fungi	p__Ascomycota	c__Eurotiomycetes	o__Chaetothyriales	NA	NA	NA	Needle	-
274	29f4a612b9b74caffd09e29de61f3f121	269.621.236.822.659	260.270.329.903.773	0.80301529	324.116.281.469.467	0.001190432	0.012049759	k__Fungi	p__Ascomycota	c__Eurotiomycetes	o__Chaetothyriales	NA	NA	NA	Branch	NA
275	29f7b685967020af7560e825af6603c3	147.764.977.683.057	-141.314.266.396.251	0.636101147	-222.156.911.734.376	0.026312439	0.111498322	k__Fungi	p__Glomeromycota	c__Glomeromycetes	o__Glomerales	f__Glomeraceae	g__Rhizophagus	NA	Rhizosphere	Arbuscular Mycorrhizal
276	2a0cf5987933c85234749ee04da4d26f	169.043.281.152.527	0.790380804	0.694607101	113.788.183.616.168	0.255169827	0.497901202	k__Fungi	p__Basidiomycota	c__Agaricomycetes	o__Boletales	f__Suillaceae	g__Suillus	NA	Rhizosphere	Ectomycorrhizal
277	2a80d047cfc3a2fe5511396c5530f3c9	377.869.682.681.906	272.058.223.238.425	0.839835375	323.942.323.935.022	0.001197717	0.012049759	k__Fungi	p__Ascomycota	c__Dothideomycetes	o__Pleosporales	f__Didymellaceae	NA	NA	Branch	Pathogen
278	2a80d047cfc3a2fe5511396c5530f3c91	86.959.646.756.266	-184.447.627.455.241	0.990987633	-186.125.054.818.744	0.062708803	0.182888879	k__Fungi	p__Ascomycota	c__Dothideomycetes	o__Pleosporales	f__Didymellaceae	NA	NA	Rhizosphere	NA
279	2ada91a77aaa64c609e10467d8534d02	300.554.693.040.235	-316.649.394.455.221	0.753902408	-420.013.772.523.017	2.67E+09	0.001067603	k__Fungi	p__Ascomycota	c__Pezizomycetes	o__Pezizales	f__Discinaceae	g__Hydnotrya	s__unidentified	Rhizosphere	Ectomycorrhizal
280	2aea8b1e972b1286d78bf7973c2248ae	645.279.963.545.457	121.364.939.463.546	0.829627441	146.288.482.621.546	0.143498897	0.337935536	k__Fungi	p__Ascomycota	c__Orbiliomycetes	o__Orbiliales	f__Orbiliaceae	g__Orbilia	s__unidentified	Needle	Wood Saprotroph
281	2b12cab6a03ebe1a1e62a5298fb875d3	332.245.407.670.488	0.905933741	0.77982651	11.617.119.050.284	0.245352508	0.483962505	k__Fungi	p__Ascomycota	c__Eurotiomycetes	o__Chaetothyriales	f__Herpotrichiellaceae	NA	NA	Rhizosphere	Pathogen
282	2b43f56075f097ee43d7cb3b89149fce	149.625.658.665.799	-137.764.447.231.123	0.655721917	-210.095.840.428.474	0.035644618	0.130319569	k__Fungi	p__Ascomycota	c__Sordariomycetes	o__Hypocreales	f__Nectriaceae	NA	NA	Needle	Undefined Saprotroph
283	2b649c16cf2f3fce4bf2f0a412bffebd	277.643.126.853.626	167.387.389.498.496	0.842269475	198.733.771.674.094	0.046884985	0.111198419	k__Fungi	p__Ascomycota	c__Eurotiomycetes	o__Chaetothyriales	f__Herpotrichiellaceae	NA	NA	Root	Pathogen
284	2b698a612e9629077e4170534beae1be	171.890.348.516.247	144.961.487.366.941	0.675514398	21.459.422.306.072	0.031877588	0.086938208	k__Fungi	p__Ascomycota	c__Sordariomycetes	o__Hypocreales	f__Clavicipitaceae	NA	NA	Root	Undefined Saprotroph
285	2b698a612e9629077e4170534beae1be1	311.758.146.550.066	-142.441.587.074.027	0.92334514	-154.266.894.237.513	0.122911121	0.294621834	k__Fungi	p__Ascomycota	c__Sordariomycetes	o__Hypocreales	f__Clavicipitaceae	NA	NA	Rhizosphere	NA
286	2bab87e4e13d41fc766d247b45c4b578	179.233.821.423.108	20.981.081.628.192	107.889.368.815.195	194.468.480.616.758	0.051812925	0.117946006	k__Fungi	p__Ascomycota	c__Dothideomycetes	o__Venturiales	f__Sympoventuriaceae	g__Ochroconis	s__unidentified	Root	Undefined Saprotroph
287	2bcd7e3e53dd88af4d94327d973b5991	160.182.816.893.699	0.738598132	0.618607379	119.396.915.905.228	0.232490032	0.473739159	k__Fungi	p__Ascomycota	c__Lecanoromycetes	o__Lecanoromycetes_ord_Incertae_sedis	f__Lecanoromycetes_fam_Incertae_sedis	g__Phacidiella	s__Phacidiella_eucalypti	Needle	Pathogen
288	2bddfe590274ffdf681ca76a7c1ae798	1.414.068.531.789	-11.985.299.796.393	0.643144602	-186.354.666.669.818	0.062385393	0.181277076	k__Fungi	p__unidentified	c__unidentified	o__unidentified	f__unidentified	g__unidentified	s__unidentified	Needle	-
289	2be47e91992e9d176dbdc89f2e32a620	160.028.478.316.372	-158.166.034.417.539	0.672684356	-235.126.672.854.284	0.018709617	0.098288982	k__Fungi	p__Basidiomycota	c__Tremellomycetes	o__Tremellales	f__Bulleribasidiaceae	g__Hannaella	NA	Needle	Fungal Parasite-Undefined Saprotroph
290	2bfd4bfc3518d52498244ac68cbdfd49	636.325.668.402.073	303.359.531.740.258	0.9686184	313.187.867.996.154	0.001736916	0.022218771	k__Fungi	p__Ascomycota	c__Dothideomycetes	o__Pleosporales	NA	NA	NA	Rhizosphere	-
291	2c378938294ae2cf00f0d3cdb3267558	150.256.775.089.173	-147.007.179.833.253	0.63987434	-229.743.827.294.949	0.021593781	0.103330239	k__Fungi	p__Ascomycota	c__Dothideomycetes	o__Capnodiales	NA	NA	NA	Rhizosphere	-
292	2c59a20552c33d1557ed512555b9f400	561.605.348.804.085	489.775.707.925.194	119.622.132.524.563	409.435.693.536.583	4.23E+09	0.001608699	k__Fungi	p__Ascomycota	c__Leotiomycetes	o__Helotiales	f__Helotiaceae	NA	NA	Rhizosphere	Pathogen
293	2c5bf302dc8f33d17f85c730681c8496	166.374.348.569.924	-0.828027038	0.693954263	-119.320.116.929.279	0.232790597	0.465863904	k__Fungi	p__Mucoromycota	c__Umbelopsidomycetes	o__Umbelopsidales	f__Umbelopsidaceae	g__Umbelopsis	NA	Rhizosphere	Undefined Saprotroph
294	2c6bf1f4a82ab618a92366030252e5bf	113.068.878.164.363	-320.414.908.042.398	128.370.016.043.861	-249.602.608.083.276	0.012559337	0.046255118	k__Fungi	p__Ascomycota	c__Dothideomycetes	o__Mytilinidales	f__Gloniaceae	g__Cenococcum	s__Cenococcum_geophilum	Root	Ectomycorrhizal
295	2c6bf1f4a82ab618a92366030252e5bf1	304.279.524.808.975	-283.757.862.616.507	150.427.235.828.237	-188.634.631.922.979	0.059248301	0.179692031	k__Fungi	p__Ascomycota	c__Dothideomycetes	o__Mytilinidales	f__Gloniaceae	g__Cenococcum	s__Cenococcum_geophilum	Rhizosphere	NA
296	2caa5c19e899237fd0dffbafa2fa29ae	155.871.613.855.449	-178.924.645.746.506	120.874.343.808.844	-148.025.329.535.163	0.138805662	0.328884436	k__Fungi	p__Ascomycota	c__Dothideomycetes	o__Capnodiales	f__unidentified	g__unidentified	s__unidentified	Needle	-
297	2cafcef643967f73f914f32214e1f42e	153.554.129.349.029	-463.921.359.557.782	0.913141386	-508.049.866.665.549	3.76E+06	1.71E+09	k__Fungi	p__Ascomycota	c__Leotiomycetes	o__Helotiales	NA	NA	NA	Root	-
298	2cb41c95e865077330748bfca7078b98	301.679.185.708.202	461.435.852.646.504	109.996.439.452.864	419.500.717.424.803	2.73E+09	0.001549842	k__Fungi	p__Basidiomycota	c__Tremellomycetes	o__Tremellales	f__Tremellaceae	g__Cryptococcus	s__unidentified	Needle	Fungal Parasite-Undefined Saprotroph
299	2ce697e9d75feba6dcdd9841db1d3ab3	165.082.789.951.202	-167.203.874.809.268	0.680773466	-245.608.683.522.348	0.014045921	0.086847603	k__Fungi	p__unidentified	c__unidentified	o__unidentified	f__unidentified	g__unidentified	s__unidentified	Needle	-
300	2d3604c5f1b13a84618a16a50817365d	158.414.838.949.309	-0.997277964	0.657986632	-151.565.079.966.307	0.129607675	0.305571379	k__Fungi	p__Basidiomycota	c__GS25	o__GS25	f__unidentified	g__unidentified	s__unidentified	Rhizosphere	-
301	2d3a7a8b490ff0fc4a2f23a654daabb5	951.650.547.245.668	0.898661193	0.882766765	101.800.524.119.007	0.308675465	0.473999952	k__Fungi	p__Ascomycota	c__Sordariomycetes	o__Hypocreales	f__Nectriaceae	g__Thelonectria	NA	Root	Leaf Saprotroph
302	2d4d1b6cf3530a12efdf8a397fc4acfd	728.209.959.162.756	202.715.228.078.111	0.910805116	222.567.072.174.068	0.026036245	0.111498322	k__Fungi	p__Mortierellomycota	c__Mortierellomycetes	o__Mortierellales	f__Mortierellaceae	NA	NA	Rhizosphere	Endophyte-Litter Saprotroph-Soil Saprotroph-Undefined Saprotroph
303	2d5915b92f44f78f0b858cfea748b4f8	157.258.417.181.614	-153.167.267.783.389	0.66821032	-229.220.147.144.671	0.02189402	0.10635547	k__Fungi	p__Basidiomycota	c__Exobasidiomycetes	o__Entylomatales	f__Entylomatales_fam_Incertae_sedis	g__Tilletiopsis	s__Tilletiopsis_washingtonensis	Needle	Endophyte-Litter Saprotroph-Undefined Saprotroph
304	2d5ba90f9ead381d87758b5a572856c5	257.839.644.008.855	-0.955174255	0.723264846	-132.064.244.476.973	0.186620613	0.397877611	k__Fungi	p__unidentified	c__unidentified	o__unidentified	f__unidentified	g__unidentified	s__unidentified	Rhizosphere	-
305	2d846e2af932125221824bb1b8f245ca	154.975.886.615.718	-148.485.064.051.312	0.664385632	-223.492.286.534.876	0.025422413	0.116774363	k__Fungi	p__Ascomycota	c__Dothideomycetes	o__Capnodiales	NA	NA	NA	Needle	-
306	2d96b4a92f7aaf8bbfa05c09879a34bd	272.166.852.881.973	-1.318.536.583.843	0.862651161	-152.847.019.053.805	0.126395839	0.310244333	k__Fungi	p__Ascomycota	c__Dothideomycetes	o__Capnodiales	NA	NA	NA	Needle	-
307	2db7457b2120461191f809b52218444f	152.615.044.855.636	12.442.473.355.331	0.6782195	183.457.912.175.216	0.066568075	0.135834855	k__Fungi	p__Mortierellomycota	c__Mortierellomycetes	o__Mortierellales	f__Mortierellaceae	g__Mortierella	s__unidentified	Root	Endophyte-Litter Saprotroph-Soil Saprotroph-Undefined Saprotroph
308	2db7457b2120461191f809b52218444f1	925.317.038.385.027	-146.868.985.576.134	0.993542441	-147.823.564.917.485	0.139344715	0.320915101	k__Fungi	p__Mortierellomycota	c__Mortierellomycetes	o__Mortierellales	f__Mortierellaceae	g__Mortierella	s__unidentified	Rhizosphere	NA
309	2deb23cee7ecb2719fef8b7563b5da79	3.017.056.757.308	-10.456.552.731.484	0.682119642	-153.294.995.197.815	0.125288187	0.218290572	k__Fungi	p__Mortierellomycota	c__Mortierellomycetes	o__Mortierellales	f__Mortierellaceae	g__Mortierella	NA	Root	Endophyte-Litter Saprotroph-Soil Saprotroph-Undefined Saprotroph
310	2deb5fa66f8191fb69e8cd9a38900730	429.163.414.627.974	-110.546.920.661.177	0.821909655	-134.500.087.709.343	0.178624951	0.383849289	k__Fungi	p__Mortierellomycota	c__Mortierellomycetes	o__Mortierellales	f__Mortierellaceae	g__Mortierella	s__unidentified	Rhizosphere	Endophyte-Litter Saprotroph-Soil Saprotroph-Undefined Saprotroph
311	2e348d08125d8d25957ef412378b72b2	147.729.172.800.752	241.688.277.217.388	105.687.614.923.352	228.681.740.422.155	0.022206483	0.105480795	k__Fungi	p__Basidiomycota	c__Agaricomycetes	o__Agaricales	f__Lycoperdaceae	g__Lycoperdon	NA	Rhizosphere	Undefined Saprotroph
312	2e7307383057d929e1008ed7445e2ebd	141.476.125.425.242	-119.916.422.484.428	0.643241141	-18.642.529.977.194	0.062286184	0.181277076	k__Fungi	p__Ascomycota	c__Eurotiomycetes	o__Chaetothyriales	NA	NA	NA	Needle	-
313	2e89e47c6fe4ea56d96677a19f6471fd	163.939.876.404.057	-135.237.450.944.837	0.667371795	-202.641.843.529.494	0.042721923	0.144494044	k__Fungi	p__Ascomycota	c__Dothideomycetes	o__Pleosporales	NA	NA	NA	Rhizosphere	-
314	2eddaf90bc7d8664c2732d404bbb8846	272.662.763.208.967	282.424.228.754.661	0.791332189	356.897.182.434.549	0.000358385	0.005173209	k__Fungi	p__Ascomycota	c__Sordariomycetes	o__Hypocreales	f__Nectriaceae	g__Fusarium	NA	Branch	Pathogen
315	2f06dc1e215015399d0aeaabdf2b20db	163.982.078.887.053	-158.380.427.099.008	0.670873736	-236.080.828.086.364	0.018235155	0.09781617	k__Fungi	p__Ascomycota	c__Pezizomycetes	o__Pezizales	NA	NA	NA	Rhizosphere	-
316	2f1cc1d56eefcbad9d153d4895df273a	589.508.520.802.368	406.524.987.829.898	0.853925674	476.066.009.157.985	1.93E+08	5.46E+09	k__Fungi	p__Ascomycota	c__Dothideomycetes	o__Pleosporales	f__unidentified	g__unidentified	s__unidentified	Root	-
317	2f1cc1d56eefcbad9d153d4895df273a1	182.540.054.921.994	112.633.924.872.358	0.742010651	151.795.563.448.152	0.129025583	0.305313285	k__Fungi	p__Ascomycota	c__Dothideomycetes	o__Pleosporales	f__unidentified	g__unidentified	s__unidentified	Rhizosphere	NA
318	2f3ad41797477e6740f56d1417ea74b5	210.101.073.271.237	-228.508.572.342.566	0.740425937	-308.617.730.435.063	0.002027479	0.024018952	k__Fungi	p__Ascomycota	NA	NA	NA	NA	NA	Needle	-
319	2f3efa336a94d333800d68f4ac337e39	154.490.252.699.429	-148.000.106.416.999	0.663668315	-223.003.122.429.388	0.02574537	0.116774363	k__Fungi	p__Basidiomycota	c__Agaricostilbomycetes	o__Agaricostilbales	f__Kondoaceae	g__Bensingtonia	s__Bensingtonia_pseudonaganoensis	Needle	Undefined Saprotroph
320	2f432863a3c5b755edc953810cd1a490	170.291.003.661.029	172.081.274.691.542	0.689818059	24.945.892.974.095	0.012610299	0.066454275	k__Fungi	p__Ascomycota	c__Eurotiomycetes	o__Chaetothyriales	NA	NA	NA	Branch	-
321	2f7c8651cf7ba75598bb4e292cd9e8f8	143.172.614.859.391	-120.309.844.790.958	0.650486752	-184.953.566.561.378	0.064380503	0.15368585	k__Fungi	p__Ascomycota	c__Dothideomycetes	NA	NA	NA	NA	Branch	-
322	2fb5d34383e55212de95901a7550605b	174.652.867.976.748	171.259.032.037.383	0.692439636	247.327.020.502.735	0.013388287	0.086058047	k__Fungi	p__Ascomycota	c__Sordariomycetes	o__Hypocreales	NA	NA	NA	Rhizosphere	Undefined Saprotroph
323	2fc2ee63e0a99e293dff68768742177c	171.026.570.465.474	177.009.577.402.556	0.689748112	25.662.930.327.391	0.010279195	0.076529196	k__Fungi	p__unidentified	c__unidentified	o__unidentified	f__unidentified	g__unidentified	s__unidentified	Needle	-
324	30300c687a0adbfec84db5a6e7625a1f	138.574.656.740.795	-107.639.712.870.388	0.634859856	-169.548.778.148.424	0.089982926	0.169458292	k__Fungi	p__Ascomycota	c__Dothideomycetes	o__Pleosporales	f__unidentified	g__unidentified	s__unidentified	Root	-
325	3035e54384c35c21747447f6963ce001	601.617.381.934.635	263.889.297.328.113	123.562.603.749.706	21.356.728.437.243	0.032706089	0.122481935	k__Fungi	p__Mortierellomycota	c__Mortierellomycetes	o__Mortierellales	f__Mortierellaceae	g__Mortierella	NA	Rhizosphere	Endophyte-Litter Saprotroph-Soil Saprotroph-Undefined Saprotroph
326	303bb1132a2875574a8d45885a080b1b	319.220.312.831.894	177.021.308.895.221	0.791336939	223.699.033.993.582	0.025286971	0.111498322	k__Fungi	p__Rozellomycota	c__Rozellomycotina_cls_Incertae_sedis	o__GS11	f__unidentified	g__unidentified	s__unidentified	Rhizosphere	-
327	30571afe824442e746d89aad4e5a45ea	319.165.051.169.714	667.686.258.143.834	105.764.730.409.943	631.293.868.528.655	2.74E+04	2.48E+06	k__Fungi	p__Basidiomycota	c__Agaricomycetes	o__Thelephorales	f__Thelephoraceae	g__Tomentella	NA	Root	Ectomycorrhizal
328	30571afe824442e746d89aad4e5a45ea1	59.907.107.271.862	378.228.965.937.602	124.068.605.676.007	304.854.692.189.666	0.00229951	0.027766046	k__Fungi	p__Basidiomycota	c__Agaricomycetes	o__Thelephorales	f__Thelephoraceae	g__Tomentella	NA	Rhizosphere	NA
329	306aa06d48926455effedd81f711055a	169.214.615.255.094	0.935292565	0.672853306	139.003.933.951.974	0.164516932	0.363343378	k__Fungi	p__Ascomycota	c__Pezizomycetes	o__Pezizales	f__Pyronemataceae	NA	NA	Rhizosphere	Dung Saprotroph-Ectomycorrhizal-Soil Saprotroph-Wood Saprotroph
330	31d63f427b22e32417125688a7337a90	144.945.424.271.688	-135.052.701.636.822	0.611702479	-220.781.681.192.397	0.027257046	0.113301491	k__Fungi	p__Ascomycota	c__Dothideomycetes	o__Pleosporales	f__unidentified	g__unidentified	s__unidentified	Rhizosphere	-
331	32074158b5961146f575d052dc15ef6d	302.304.349.163.262	115.852.549.314.064	0.738834189	156.804.532.199.687	0.116870556	0.205202952	k__Fungi	p__Ascomycota	c__Eurotiomycetes	o__Chaetothyriales	f__Herpotrichiellaceae	NA	NA	Root	Pathogen
332	3273df3e61ee6a51bed03ec3683245a0	141.249.581.134.713	120.211.094.277.072	0.642883471	186.987.377.426.826	0.061501348	0.181277076	k__Fungi	p__unidentified	c__unidentified	o__unidentified	f__unidentified	g__unidentified	s__unidentified	Needle	-
333	32becf941d64ed6ca57aedc3bb678869	175.620.276.719.478	342.049.565.865.817	0.864769837	395.538.270.508.456	7.64E+09	0.002609253	k__Fungi	p__Ascomycota	c__Dothideomycetes	o__Hysteriales	f__Hysteriaceae	g__unidentified	s__unidentified	Needle	-
334	32c2a9d5c0ee697ead52907d57fd4e2a	745.039.314.428.521	-181.072.711.792.777	0.659720875	-274.468.671.086.878	0.006056869	0.050228748	k__Fungi	p__unidentified	c__unidentified	o__unidentified	f__unidentified	g__unidentified	s__unidentified	Needle	-
335	32dfe361184f8c970e7f7b0bd595d955	198.770.610.228.654	-128.838.300.242.848	0.725571185	-177.568.104.751.131	0.075785503	0.20645589	k__Fungi	p__unidentified	c__unidentified	o__unidentified	f__unidentified	g__unidentified	s__unidentified	Rhizosphere	-
336	32f53be8c2332efcbc97ea78207327df	934.211.326.797.498	-251.188.417.352.474	0.903747804	-277.940.832.907.593	0.005445802	0.046833899	k__Fungi	p__Basidiomycota	c__Cystobasidiomycetes	o__Erythrobasidiales	f__Erythrobasidiaceae	g__Erythrobasidium	s__unidentified	Needle	Undefined Saprotroph
337	3300d5eebc3c6f8422a5d203319e1496	171.837.622.117.078	14.484.246.684.204	0.714892251	202.607.409.108.951	0.042757193	0.10589067	k__Fungi	p__Ascomycota	c__Pezizomycetes	o__Pezizales	f__Pezizaceae	g__unidentified	s__unidentified	Root	Dung Saprotroph-Ectomycorrhizal-Litter Saprotroph-Undefined Saprotroph
338	33572ea380e695123807c0292432dbe9	419.835.695.166.481	264.095.359.999.497	0.996165357	265.111.969.794.996	0.00802254	0.063795681	k__Fungi	p__Ascomycota	c__Lecanoromycetes	o__Lecanorales	f__Ramalinaceae	NA	NA	Needle	Lichenized
339	33b830b7f2bbd847faff89031fbeb944	163.888.988.160.351	154.257.350.955.035	0.69474367	222.034.914.012.106	0.026395077	0.111498322	k__Fungi	p__Mucoromycota	c__Endogonomycetes	o__Endogonales	f__Endogonaceae	g__Endogone	NA	Rhizosphere	Ectomycorrhizal
340	33be93385c3af328500dd9bdfc1cd465	146.727.317.503.892	-13.187.639.739.787	0.651137611	-202.532.299.020.187	0.042834209	0.144788029	k__Fungi	p__Ascomycota	NA	NA	NA	NA	NA	Needle	-
341	3438b073364670adff3a4a025b2acc93	330.228.508.018.409	-240.091.085.556.312	0.831358446	-288.793.704.637.197	0.003877775	0.036900053	k__Fungi	p__Ascomycota	c__Dothideomycetes	o__Pleosporales	NA	NA	NA	Needle	-
342	3456bdd5b087821c86eb0ae540f4dfd8	135.918.744.979.036	0.93530983	0.66132461	141.429.763.154.735	0.157274532	0.263101951	k__Fungi	p__Ascomycota	c__unidentified	o__unidentified	f__unidentified	g__unidentified	s__unidentified	Root	-
343	3456bdd5b087821c86eb0ae540f4dfd81	147.789.611.891.515	-11.504.009.423.516	0.638026757	-180.306.065.467.364	0.071378689	0.200481015	k__Fungi	p__Ascomycota	c__unidentified	o__unidentified	f__unidentified	g__unidentified	s__unidentified	Rhizosphere	NA
344	346dfcb433bd66020edbdac6ed0a1370	418.352.359.414.591	-0.947382925	0.702112174	-134.933.271.495.767	0.177230122	0.395004072	k__Fungi	p__Ascomycota	c__Dothideomycetes	o__Capnodiales	f__unidentified	g__unidentified	s__unidentified	Needle	-
345	347727c3b2f3ba091acfc6964b3aef48	699.004.879.646.012	-325.314.994.694.633	101.150.119.386.545	-321.616.026.424.489	0.001299183	0.018048859	k__Fungi	p__Basidiomycota	c__Agaricomycetes	o__Auriculariales	f__Auriculariaceae	g__Auricularia	s__unidentified	Rhizosphere	Undefined Saprotroph
346	34865bab4f3c65415effbba288119526	145.077.642.603.509	-135.170.621.540.458	0.632209007	-213.806.858.139.803	0.032511177	0.122481935	k__Fungi	p__Basidiomycota	c__Agaricomycetes	o__Sebacinales	f__unidentified	g__unidentified	s__unidentified	Rhizosphere	-
347	34a7c47a450d0792518032f703efb09c	451.178.817.955.896	-200.084.643.183.252	0.914715946	-218.739.647.119.494	0.028713594	0.118116323	k__Fungi	p__Ascomycota	c__Sordariomycetes	NA	NA	NA	NA	Rhizosphere	-
348	350e28e23ce7b7f614d0c0083b94b837	154.490.252.699.429	148.470.885.813.796	0.663595264	223.737.108.914.157	0.025262096	0.116774363	k__Fungi	p__Ascomycota	c__Dothideomycetes	o__Myriangiales	NA	NA	NA	Needle	-
349	3529dacd5c006bf7fe404de82c75683a	144.969.971.055.815	118.576.256.863.897	0.643600407	184.238.940.271.338	0.065418211	0.187822952	k__Fungi	p__Ascomycota	c__Sordariomycetes	o__Boliniales	f__Boliniales_fam_Incertae_sedis	g__Junewangia	s__unidentified	Rhizosphere	-
350	35351063934f57af0fa6d69569bd2b86	237.854.704.991.147	226.740.209.248.374	0.73541422	308.316.324.370.291	0.002048128	0.024018952	k__Fungi	p__Ascomycota	c__Dothideomycetes	o__Pleosporales	f__unidentified	g__unidentified	s__unidentified	Needle	-
351	35351063934f57af0fa6d69569bd2b861	195.926.538.952.351	-182.747.428.609.924	0.719157767	-254.113.126.517.698	0.011049443	0.074406665	k__Fungi	p__Ascomycota	c__Dothideomycetes	o__Pleosporales	f__unidentified	g__unidentified	s__unidentified	Rhizosphere	NA
352	355710d445581190790b8f3901ea61ef	36.185.824.464.688	-0.810994443	0.693168378	-116.998.188.050.296	0.242008261	0.4877979	k__Fungi	p__Ascomycota	c__Dothideomycetes	o__Myriangiales	NA	NA	NA	Needle	-
353	3560139b68160d22a530b3c812199ae9	151.157.885.613.636	137.458.462.258.812	0.661707814	207.732.868.446.697	0.037771233	0.116678342	k__Fungi	NA	NA	NA	NA	NA	NA	Branch	-
354	3576123f828e5e3826f6112f4efe465c	160.028.478.316.372	-158.166.034.417.539	0.672684356	-235.126.672.854.284	0.018709617	0.098288982	k__Fungi	p__Basidiomycota	c__Agaricomycetes	o__Agaricales	f__Tricholomataceae	NA	NA	Needle	Ectomycorrhizal-Fungal Parasite
355	3586cf9c786549c0ad844739c069dbfb	168.982.572.913.888	-182.549.270.889.093	0.668975708	-272.878.773.802.776	0.006356761	0.052986676	k__Fungi	p__Ascomycota	c__Sordariomycetes	o__Myrmecridiales	f__Myrmecridiaceae	g__Myrmecridium	NA	Rhizosphere	Undefined Saprotroph
356	35a1f6966af1b6c5a6b76d22ad66ff84	296.815.232.310.804	-285.584.279.327.771	0.802252782	-355.977.923.423.919	0.000371167	0.003113676	k__Fungi	p__Glomeromycota	c__Glomeromycetes	o__Glomerales	f__Glomeraceae	g__unidentified	s__unidentified	Root	Arbuscular Mycorrhizal
357	35a1f6966af1b6c5a6b76d22ad66ff841	161.070.218.233.961	-141.113.799.523.289	0.658051938	-214.441.735.196.328	0.031999461	0.122481935	k__Fungi	p__Glomeromycota	c__Glomeromycetes	o__Glomerales	f__Glomeraceae	g__unidentified	s__unidentified	Rhizosphere	NA
358	35ad16c1e9e18ace4991fbcb2d139153	152.584.401.577.154	-141.538.788.851.034	0.648168369	-218.367.318.716.342	0.028986271	0.083970726	k__Fungi	p__Glomeromycota	c__Glomeromycetes	o__Glomerales	f__Glomeraceae	NA	NA	Root	Arbuscular Mycorrhizal
359	35ba4fe09b6962b3f76d13ee6360e2f8	389.430.958.040.883	353.808.688.545.068	0.75680848	46.750.095.685.462	2.94E+08	0.000281887	k__Fungi	p__Basidiomycota	c__Cystobasidiomycetes	NA	NA	NA	NA	Needle	-
360	35cd84057e758b8d34fd1608d514a97d	164.037.832.082.805	154.397.901.381.288	0.694969272	222.165.076.267.497	0.026306916	0.111498322	k__Fungi	p__Basidiomycota	c__Agaricomycetes	o__Sebacinales	NA	NA	NA	Rhizosphere	-
361	35e3dcb5f39de9f88f74b5a89eb23387	185.729.342.193.678	179.081.942.744.989	0.697964465	256.577.450.182.686	0.010294573	0.042783867	k__Fungi	p__Ascomycota	c__Dothideomycetes	NA	NA	NA	NA	Root	-
362	361e4ba598a4d7a27610304046b30953	185.273.660.845.062	-199.565.789.533.858	0.658798252	-302.923.981.399.469	0.0024517	0.014423637	k__Fungi	p__Ascomycota	c__Eurotiomycetes	o__Chaetothyriales	f__Herpotrichiellaceae	g__Exophiala	NA	Root	Pathogen
363	3629f7ba4d1ce6dee8380ec584d84646	265.682.384.004.144	-671.456.376.280.008	104.259.984.355.041	-644.021.174.982.601	1.19E+04	4.12E+06	k__Fungi	p__Ascomycota	c__Leotiomycetes	o__Helotiales	NA	NA	NA	Rhizosphere	-
364	368b8cced53816bb61b7d7200e2d0e18	149.541.145.870.084	124.156.140.525.533	0.679376051	182.750.246.153.872	0.067624256	0.136757983	k__Fungi	p__Basidiomycota	c__Agaricomycetes	o__Agaricales	f__Tricholomataceae	NA	NA	Root	Ectomycorrhizal-Fungal Parasite
365	36adea6b478d0529d5bf7921e69fcb0d	162.434.655.638.259	-162.637.751.014.697	0.676576555	-240.383.367.929.167	0.016224153	0.093162564	k__Fungi	p__Basidiomycota	c__Tremellomycetes	o__Trichosporonales	f__Tetragoniomycetaceae	g__Tetragoniomyces	s__Tetragoniomyces_uliginosus	Needle	Fungal Parasite
366	36b4eeca6b809df85fd5a3f4a942ae60	177.341.134.439.788	-0.828430977	0.712943411	-116.198.700.293.217	0.245240744	0.483962505	k__Fungi	p__Ascomycota	c__Dothideomycetes	o__Venturiales	f__Sympoventuriaceae	g__Ochroconis	s__unidentified	Rhizosphere	Undefined Saprotroph
367	36edb94ceeb6f3ebcbc8ca75b59ad55b	167.899.345.831.598	-104.661.755.112.442	0.638004323	-164.045.526.509.086	0.100910543	0.259771929	k__Fungi	p__Ascomycota	c__Dothideomycetes	o__Capnodiales	f__Mycosphaerellaceae	NA	NA	Needle	Pathogen
368	375c0b1e796ccca832f01fe63c442032	16.934.726.043.411	-182.929.603.034.116	0.669497848	-27.323.404.198.565	0.006288613	0.052986676	k__Fungi	p__Ascomycota	c__Dothideomycetes	o__Venturiales	f__Venturiaceae	g__unidentified	s__unidentified	Rhizosphere	Pathogen
369	376302e6f472656e44e43fffad18916f	855.160.453.994.652	-484.109.580.947.685	0.955769378	-506.512.964.357.786	4.08E+07	1.69E+09	k__Fungi	p__Ascomycota	c__Lecanoromycetes	o__Ostropales	f__Stictidaceae	g__Cryptodiscus	NA	Branch	Undefined Saprotroph
370	378422e13a7a8c1f7e1c00bc03956f48	150.256.775.089.173	-147.007.179.833.253	0.63987434	-229.743.827.294.949	0.021593781	0.103330239	k__Fungi	p__Basidiomycota	NA	NA	NA	NA	NA	Rhizosphere	-
371	378756230ca95a80c426c1f440e56464	182.772.218.215.908	-133.388.069.608.492	0.622901915	-214.139.764.847.731	0.032241984	0.086938208	k__Fungi	p__Ascomycota	c__Dothideomycetes	o__Pleosporales	NA	NA	NA	Root	-
372	378756230ca95a80c426c1f440e564641	834.526.207.136.486	-248.144.311.420.924	0.872685732	-284.345.557.899.262	0.004462723	0.0429146	k__Fungi	p__Ascomycota	c__Dothideomycetes	o__Pleosporales	NA	NA	NA	Rhizosphere	NA
373	3791b09229e54f599b37e68fafce4057	780.106.694.648.116	-0.900987939	0.654803426	-137.596.705.175.296	0.168831834	0.379871627	k__Fungi	p__unidentified	c__unidentified	o__unidentified	f__unidentified	g__unidentified	s__unidentified	Needle	-
374	3794bd0856ebebb96118b5f4605eb9c5	594.936.408.995.884	-0.782955262	0.801587528	-0.976755794	0.328690066	0.499653019	k__Fungi	p__Ascomycota	c__Leotiomycetes	o__Helotiales	f__unidentified	g__unidentified	s__unidentified	Root	-
375	3794bd0856ebebb96118b5f4605eb9c51	36.542.000.792.089	134.864.836.497.994	0.854231943	157.878.475.095.875	0.114385437	0.279368592	k__Fungi	p__Ascomycota	c__Leotiomycetes	o__Helotiales	f__unidentified	g__unidentified	s__unidentified	Rhizosphere	NA
376	37b18d0905e459b9b842fc71de45d61f	392.472.839.745.531	-239.213.953.776.813	0.731935134	-326.823.980.160.928	0.001082186	0.00765985	k__Fungi	p__Ascomycota	c__Dothideomycetes	o__Capnodiales	f__unidentified	g__unidentified	s__unidentified	Root	-
377	3858b7e59e8e99ad75cef2e9cc25fca8	20.557.444.028.476	223.582.108.469.235	0.706706787	316.371.814.607.389	0.001557676	0.019873203	k__Fungi	p__Ascomycota	c__Dothideomycetes	o__Capnodiales	NA	NA	NA	Needle	-
378	3859aeb49521ffa26618c727858b3d69	144.047.883.847.551	-125.969.088.056.264	0.657083602	-191.709.376.992.384	0.05522602	0.173759917	k__Fungi	p__unidentified	c__unidentified	o__unidentified	f__unidentified	g__unidentified	s__unidentified	Needle	-
379	385b6ca876b42566993c5a2267327af4	14.473.069.897.671	-143.365.989.713.988	110.845.482.037.203	-129.338.595.564.833	0.195877605	0.425495739	k__Fungi	p__Ascomycota	c__Dothideomycetes	o__Capnodiales	NA	NA	NA	Needle	-
380	385be5bd074f3eb7d6fed8603ad12520	149.507.409.237.278	-0.923450572	0.663809698	-139.113.751.209.601	0.164183732	0.373028009	k__Fungi	p__Ascomycota	c__Eurotiomycetes	o__Chaetothyriales	NA	NA	NA	Needle	-
381	38723d94a5288480b539810a89563361	146.807.247.018.902	132.445.822.587.096	0.632212233	209.495.823.799.519	0.036174705	0.130403836	k__Fungi	p__Basidiomycota	c__Pucciniomycetes	o__Septobasidiales	f__Septobasidiaceae	g__Septobasidium	NA	Needle	Pathogen
382	389493eae6f634667a47214eeb1f5c77	15.199.243.671.085	-148.186.662.911.488	0.638797126	-231.977.660.466.238	0.020352965	0.103678224	k__Fungi	p__Ascomycota	c__Taphrinomycetes	o__Taphrinales	f__Taphrinaceae	g__Taphrina	NA	Needle	Pathogen
383	38ae4e038fccd5c9d0126fc951a3a5e4	162.600.647.881.832	-110.266.745.814.187	0.63712749	-173.068.573.403.144	0.083507831	0.225996718	k__Fungi	p__Ascomycota	c__Dothideomycetes	o__Capnodiales	f__Mycosphaerellaceae	NA	NA	Needle	Pathogen
384	38cfa65e5abad4f63c446424e584a95a	23.368.988.977.075	-152.591.878.462.336	0.766073959	-199.186.875.835.965	0.04638546	0.15110325	k__Fungi	p__Ascomycota	c__Orbiliomycetes	o__Orbiliales	f__Orbiliales_fam_Incertae_sedis	g__Vermispora	NA	Rhizosphere	-
385	38d97726fca9cdd9675e4bbecd7465f4	166.119.098.925.413	-168.542.102.489.622	0.665538524	-253.241.693.047.445	0.011327921	0.043986013	k__Fungi	p__Ascomycota	c__Dothideomycetes	o__Acrospermales	f__Acrospermales_fam_Incertae_sedis	g__Leptodiscella	NA	Root	Undefined Saprotroph
386	38e9541971b3704f93d1a9a404d2c4f7	152.238.542.725.519	124.081.390.988.715	0.677740429	183.080.993.479.722	0.067128917	0.13636502	k__Fungi	p__Ascomycota	c__Eurotiomycetes	o__Chaetothyriales	f__Herpotrichiellaceae	g__Cladophialophora	s__unidentified	Root	Undefined Saprotroph
387	38e9541971b3704f93d1a9a404d2c4f71	180.088.515.932.561	154.406.450.375.699	0.721165522	214.106.811.282.431	0.032268546	0.122481935	k__Fungi	p__Ascomycota	c__Eurotiomycetes	o__Chaetothyriales	f__Herpotrichiellaceae	g__Cladophialophora	s__unidentified	Rhizosphere	NA
388	39000eb53fbaa310e0a66bbb1fdb6f94	102.895.389.858.728	-126.405.962.590.833	0.763448982	-165.572.245.868.334	0.097778037	0.24770436	k__Fungi	p__Ascomycota	c__Sordariomycetes	o__Hypocreales	f__Clavicipitaceae	g__Metarhizium	s__Metarhizium_anisopliae	Rhizosphere	Pathogen
389	393c9da12c38db355576925623516a02	157.138.387.012.372	153.511.581.732.356	0.667953004	229.823.925.964.997	0.021548175	0.10635547	k__Fungi	p__Ascomycota	c__Dothideomycetes	o__Dothideales	NA	NA	NA	Needle	-
390	3978670b5b8ed6863e9e74369e0c331a	204.896.623.570.812	171.081.449.745.755	0.756295657	226.209.747.697.519	0.023691381	0.073689906	k__Fungi	p__Ascomycota	c__Eurotiomycetes	o__Chaetothyriales	NA	NA	NA	Root	-
391	3978670b5b8ed6863e9e74369e0c331a1	150.510.470.755.414	129.806.942.724.081	0.671144361	193.411.358.593.987	0.053099164	0.167395045	k__Fungi	p__Ascomycota	c__Eurotiomycetes	o__Chaetothyriales	NA	NA	NA	Rhizosphere	NA
392	39a82ccbde2af1bd0159fd7330527dc2	282.492.485.975.656	281.121.633.945.191	0.798239996	352.176.833.225.371	0.000428679	0.007960074	k__Fungi	p__Mucoromycota	c__Endogonomycetes	o__Endogonales	f__Endogonaceae	g__Endogone	NA	Rhizosphere	Ectomycorrhizal
393	39a9109681a5153fca06d1f7bfa8e074	211.952.983.071.277	-171.782.278.969.024	0.78227305	-219.593.758.054.711	0.028096411	0.11634796	k__Fungi	p__Ascomycota	c__Sordariomycetes	o__Sordariales	NA	NA	NA	Rhizosphere	-
394	39b0475dfe0cacbbc65970d560367e7d	566.607.690.019.082	136.123.975.070.054	101.496.737.041.338	134.116.602.206.249	0.179866555	0.370904947	k__Fungi	p__Basidiomycota	c__Agaricostilbomycetes	o__Agaricostilbales	f__Chionosphaeraceae	NA	NA	Branch	Fungal Parasite-Undefined Saprotroph
395	39d1446b11ecb0ff6b9430ea4b3e1f62	336.241.722.403.712	-152.948.471.256.452	0.813633505	-187.982.021.847.579	0.060132584	0.181277076	k__Fungi	p__Basidiomycota	c__Agaricostilbomycetes	o__Agaricostilbales	NA	NA	NA	Needle	-
396	39df0d56d708761d72b1e695c4fa3a2a	521.314.463.831.908	-244.983.182.322.794	113.361.548.336.407	-216.107.830.139.891	0.030689291	0.086938208	k__Fungi	p__Basidiomycota	c__Agaricomycetes	o__Sebacinales	f__Sebacinaceae	g__Sebacina	s__unidentified	Root	Ectomycorrhizal-Orchid Mycorrhizal-Root Associated Biotroph
397	39df0d56d708761d72b1e695c4fa3a2a1	172.107.445.151.004	511.177.831.070.909	164.946.889.246.337	309.904.499.203.679	0.001941455	0.024118849	k__Fungi	p__Basidiomycota	c__Agaricomycetes	o__Sebacinales	f__Sebacinaceae	g__Sebacina	s__unidentified	Rhizosphere	NA
398	39f222118c2520f3c072cf6f0910ebec	145.128.530.847.216	118.698.836.528.623	0.661790117	179.360.243.494.875	0.072876648	0.200959911	k__Fungi	p__Chytridiomycota	c__Rhizophlyctidomycetes	o__Rhizophlyctidales	f__Rhizophlyctidaceae	g__Rhizophlyctis	s__Rhizophlyctis_rosea	Rhizosphere	Undefined Saprotroph
399	39f540c73249e9fdcd68b51a691b1284	162.841.547.102.426	-0.843702048	0.70162463	-120.249.776.286.609	0.229170732	0.469254357	k__Fungi	p__Ascomycota	c__Dothideomycetes	o__Pleosporales	NA	NA	NA	Needle	-
400	3a2476762d4b94024e2a6bc0adee9942	373.915.250.526.314	327.047.731.859.884	0.865982504	377.660.900.169.998	0.000158978	0.001565588	k__Fungi	p__Ascomycota	c__Leotiomycetes	o__Helotiales	NA	NA	NA	Root	-
401	3a4d695b51a61081329f43d2d3dc1601	150.256.775.089.173	-0.772006082	0.600305563	-128.602.187.013.706	0.198435429	0.412847946	k__Fungi	p__Basidiomycota	c__Microbotryomycetes	o__Microbotryomycetes_ord_Incertae_sedis	f__Chrysozymaceae	g__Pseudohyphozyma	NA	Rhizosphere	-
402	3a8f85498bb360e25d9c1d199ad340f4	155.892.410.663.613	140.121.022.621.238	0.680702878	20.584.755.440.645	0.039544507	0.138085142	k__Fungi	p__Ascomycota	c__Eurotiomycetes	o__Eurotiales	f__Aspergillaceae	g__Penicillium	NA	Rhizosphere	Undefined Saprotroph
403	3a9b9c326dbb0e660222e2c0c624047a	147.707.417.389.564	-141.256.362.669.605	0.636015819	-222.095.674.951.164	0.026353891	0.111498322	k__Fungi	p__Mucoromycota	c__Endogonomycetes	o__GS22	f__unidentified	g__unidentified	s__unidentified	Rhizosphere	-
404	3ad68b7d29a27e024aaee96d8543e341	159.248.136.415.983	-135.669.605.883.349	106.119.588.314.147	-127.845.959.486.503	0.201087423	0.430742616	k__Fungi	p__Ascomycota	c__Dothideomycetes	o__Myriangiales	f__Elsinoaceae	g__unidentified	s__unidentified	Needle	Pathogen
405	3addc669339d551a3415f40f94510b34	209.635.477.380.039	135.067.709.885.285	0.786577785	171.715.642.597.469	0.085950595	0.22468499	k__Fungi	p__Ascomycota	c__Eurotiomycetes	o__Chaetothyriales	f__Cyphellophoraceae	g__Cyphellophora	NA	Rhizosphere	Pathogen
406	3b8cadb4e8214baff8bfdb0e00f349d8	177.234.732.355.273	139.951.724.193.096	0.687735686	203.496.382.373.522	0.041854513	0.104751903	k__Fungi	p__Ascomycota	c__Leotiomycetes	o__Helotiales	f__Helotiaceae	NA	NA	Root	Pathogen
407	3b8cadb4e8214baff8bfdb0e00f349d81	576.785.255.334.565	-125.742.413.045.489	0.856278899	-146.847.497.004.931	0.14197525	0.326391501	k__Fungi	p__Ascomycota	c__Leotiomycetes	o__Helotiales	f__Helotiaceae	NA	NA	Rhizosphere	NA
408	3ba0b579309ab12f3494882a91d11efb	310.909.642.589.467	680.651.460.810.334	0.970530752	701.318.798.525.264	2.33E+02	7.73E+03	k__Fungi	p__Ascomycota	c__Dothideomycetes	o__Pleosporales	NA	NA	NA	Branch	-
409	3ba0b579309ab12f3494882a91d11efb1	169.114.585.803.256	-10.754.482.719.285	0.658101928	-163.416.672.360.989	0.102223848	0.256263952	k__Fungi	p__Ascomycota	c__Dothideomycetes	o__Pleosporales	NA	NA	NA	Rhizosphere	NA
410	3ba30554d2c77ba0515cdd995d86b8af	160.028.478.316.372	158.625.226.309.128	0.672599291	235.839.122.237.025	0.018354338	0.098288982	k__Fungi	p__unidentified	c__unidentified	o__unidentified	f__unidentified	g__unidentified	s__unidentified	Needle	-
411	3ba6ecd0cd683e9fd54f071258db5138	160.135.051.003.053	-158.273.411.366.706	0.672840828	-235.231.580.562.846	0.018656927	0.098288982	k__Fungi	p__Basidiomycota	c__Tremellomycetes	o__Tremellales	NA	NA	NA	Needle	Fungal Parasite-Undefined Saprotroph
412	3be690832c2823ace4c49eccf9620a52	161.116.105.348.675	-0.826872492	0.690724516	-119.710.893.885.557	0.231264096	0.464686178	k__Fungi	p__Ascomycota	c__Dothideomycetes	o__Botryosphaeriales	f__Botryosphaeriaceae	g__Diplodia	NA	Rhizosphere	Pathogen
413	3be7b0f9733d4d61f692a983d8d75479	214.509.812.998.336	162.691.622.559.926	0.766028773	212.383.174.559.785	0.033684215	0.124342875	k__Fungi	p__Ascomycota	c__Orbiliomycetes	o__Orbiliales	f__Orbiliaceae	NA	NA	Rhizosphere	Wood Saprotroph
414	3c1a1e4471dbd37271f3f6dc08f4d165	229.479.280.726.092	220.281.364.378.295	0.681200158	323.372.450.419.263	0.001221873	0.016967341	k__Fungi	p__Ascomycota	c__Dothideomycetes	o__Capnodiales	NA	NA	NA	Needle	-
415	3c1a1e4471dbd37271f3f6dc08f4d1651	178.280.454.530.309	-137.885.624.358.473	0.711237733	-193.867.138.939.753	0.052541365	0.135888387	k__Fungi	p__Ascomycota	c__Dothideomycetes	o__Capnodiales	NA	NA	NA	Branch	NA
416	3c2fab5e4a705c9f19f9849b85222ebf	207.844.277.387.711	206.621.446.895.774	0.723390577	285.629.165.754.218	0.004286212	0.023058755	k__Fungi	p__Ascomycota	c__Sordariomycetes	o__Hypocreales	NA	NA	NA	Root	Undefined Saprotroph
417	3c391a9242684e5d158179ca8a6b127a	137.978.989.888.641	-146.990.708.843.134	104.101.029.610.148	-141.200.052.865.572	0.157949806	0.354290189	k__Fungi	p__Ascomycota	c__Pezizomycetes	o__Pezizales	f__Pyronemataceae	NA	NA	Rhizosphere	Dung Saprotroph-Ectomycorrhizal-Soil Saprotroph-Wood Saprotroph
418	3c893d387c52702ef02643e30152b624	172.036.959.234.701	0.871962901	0.648638601	134.429.696.230.453	0.178852377	0.383849289	k__Fungi	p__Mortierellomycota	c__Mortierellomycetes	o__Mortierellales	f__Mortierellaceae	g__Mortierella	NA	Rhizosphere	Endophyte-Litter Saprotroph-Soil Saprotroph-Undefined Saprotroph
419	3c94b56d1df32653d0ec355b49a4b664	174.729.200.342.308	17.132.947.199.035	0.712681186	240.401.283.870.479	0.016216204	0.095233342	k__Fungi	p__Mortierellomycota	c__Mortierellomycetes	o__Mortierellales	f__Mortierellaceae	g__Mortierella	s__unidentified	Rhizosphere	Endophyte-Litter Saprotroph-Soil Saprotroph-Undefined Saprotroph
420	3c9d2c89de733a64ad58d2d56b405586	208.525.580.152.506	-106.793.145.696.471	0.792755632	-134.711.304.923.501	0.177943826	0.39501488	k__Fungi	p__Basidiomycota	c__Exobasidiomycetes	o__Exobasidiales	f__Exobasidiaceae	g__Exobasidium	s__Exobasidium_yoshinagae	Needle	Pathogen
421	3cdf2c2643ad056bfbfcc71f52fe8f8e	494.984.249.416.028	122.902.395.249.535	109.600.729.301.305	112.136.475.763.461	0.262132631	0.406664664	k__Fungi	p__Ascomycota	c__Leotiomycetes	o__Helotiales	NA	NA	NA	Root	-
422	3cdf2c2643ad056bfbfcc71f52fe8f8e1	332.582.058.820.653	127.976.881.196.438	0.825612785	155.008.356.828.276	0.121121459	0.291956951	k__Fungi	p__Ascomycota	c__Leotiomycetes	o__Helotiales	NA	NA	NA	Rhizosphere	NA
423	3d5962246cb24590579a4285118f8123	721.226.166.854.439	-242.891.539.929.812	0.823839544	-294.828.697.949.548	0.003195403	0.018323006	k__Fungi	p__Ascomycota	c__Dothideomycetes	o__Pleosporales	NA	NA	NA	Root	-
424	3d5962246cb24590579a4285118f81231	159.705.050.782.151	-235.905.499.731.554	0.839399373	-281.040.834.006.254	0.004947868	0.046323518	k__Fungi	p__Ascomycota	c__Dothideomycetes	o__Pleosporales	NA	NA	NA	Rhizosphere	NA
425	3d643a6353760f7c747457c8145113bf	23.131.161.867.535	141.825.130.991.455	0.950271021	149.247.033.651.258	0.135575888	0.325887383	k__Fungi	p__Ascomycota	c__Dothideomycetes	o__Tubeufiales	f__Tubeufiaceae	NA	NA	Needle	Pathogen
426	3d887053693a6ecb19a0505eee9e0bec	763.477.113.676.251	234.810.083.651.617	0.929915852	252.506.808.065.019	0.011567588	0.07625165	k__Fungi	p__Ascomycota	c__Sordariomycetes	o__Myrmecridiales	f__Myrmecridiaceae	g__Myrmecridium	NA	Rhizosphere	Undefined Saprotroph
427	3dc4ca231b1f2c9043a1a8cdac23fdef	117.812.739.447.923	126.891.714.317.259	110.460.834.367.488	114.874.846.857.582	0.250659714	0.499169687	k__Fungi	p__Ascomycota	c__Dothideomycetes	o__Pleosporales	NA	NA	NA	Needle	-
428	3dc4ca231b1f2c9043a1a8cdac23fdef1	139.857.431.774.732	-424.562.070.388.758	151.762.442.222.572	-279.754.374.119.852	0.005149279	0.038853654	k__Fungi	p__Ascomycota	c__Dothideomycetes	o__Pleosporales	NA	NA	NA	Branch	NA
429	3dfd6f4ec6a102cf5020c9d30c179cde	193.915.156.762.913	-152.895.577.452.849	0.720066992	-212.335.212.131.124	0.033724356	0.089918557	k__Fungi	p__Glomeromycota	c__Glomeromycetes	o__Glomerales	f__Glomeraceae	NA	NA	Root	Arbuscular Mycorrhizal
430	3e71dda93369b5efe3eb7c6ed530388f	154.863.740.528.817	141.770.791.574.884	0.686719706	206.446.371.540.825	0.038973771	0.136290807	k__Fungi	p__Ascomycota	NA	NA	NA	NA	NA	Needle	-
431	3e7f71426d1fcb51d7811419cfbb05af	328.445.643.581.223	148.093.496.566	108.835.440.297.138	136.071.022.602.271	0.173605282	0.388354012	k__Fungi	p__Ascomycota	c__Dothideomycetes	o__Tubeufiales	f__Tubeufiaceae	NA	NA	Needle	Pathogen
432	3e7f71426d1fcb51d7811419cfbb05af1	172.899.030.674.728	-176.684.353.024.818	0.641011521	-275.633.662.256.714	0.005845281	0.042187677	k__Fungi	p__Ascomycota	c__Dothideomycetes	o__Tubeufiales	f__Tubeufiaceae	NA	NA	Branch	NA
433	3e7f71426d1fcb51d7811419cfbb05af2	153.083.232.239.156	100.231.171.156.798	0.665355292	150.643.081.121.894	0.131956616	0.307739978	k__Fungi	p__Ascomycota	c__Dothideomycetes	o__Tubeufiales	f__Tubeufiaceae	NA	NA	Rhizosphere	NA
434	3e93e8f44c7a54d6190c1d8eacba5e75	545.786.255.294.494	-149.618.559.620.439	116.538.159.367.599	-128.385.895.600.508	0.199191311	0.429055866	k__Fungi	p__Ascomycota	c__Eurotiomycetes	o__Chaetothyriales	NA	NA	NA	Needle	-
435	3e93e8f44c7a54d6190c1d8eacba5e751	153.139.647.842.155	-15.286.885.812.041	0.644329275	-237.252.696.904.658	0.017666873	0.096475503	k__Fungi	p__Ascomycota	c__Eurotiomycetes	o__Chaetothyriales	NA	NA	NA	Rhizosphere	NA
436	3ef06e2a56d8f4e5d50892c678687b7c	493.073.256.253.914	-391.770.635.615.857	0.893936005	-43.825.355.904.345	1.17E+09	0.000253046	k__Fungi	p__Ascomycota	c__Leotiomycetes	o__Helotiales	f__Dermateaceae	g__Pezicula	NA	Root	Pathogen
437	3f307f8d6107f2402b27343c966154af	240.076.465.750.687	-260.709.984.933.039	0.776759014	-335.638.183.930.276	0.000789695	0.012559389	k__Fungi	p__Ascomycota	NA	NA	NA	NA	NA	Needle	-
438	3f31cdc861c73857c9ef3889f1bf9b27	179.666.272.882.924	-191.242.694.354.905	0.652076493	-29.328.260.772.225	0.00335892	0.018785071	k__Fungi	p__Ascomycota	c__Dothideomycetes	o__Pleosporales	f__unidentified	g__unidentified	s__unidentified	Root	-
439	3f628d5fbcf921bdab9aa4fd79c64527	198.953.519.888.513	-0.887693157	0.731015358	-121.432.901.182.533	0.224622111	0.464032511	k__Fungi	p__Ascomycota	c__Eurotiomycetes	o__Chaetothyriales	NA	NA	NA	Needle	-
440	3f64d0d861d89aa4a4df220258a95ee7	227.139.024.416.681	220.278.324.708.391	114.796.571.855.454	191.885.803.859.852	0.055002302	0.122576668	k__Fungi	p__Basidiomycota	c__Agaricomycetes	o__Agaricales	f__Tricholomataceae	g__Flagelloscypha	NA	Root	Undefined Saprotroph
441	3f64d0d861d89aa4a4df220258a95ee71	988.375.597.949.466	190.397.263.524.123	13.339.933.085.845	142.727.300.278.705	0.153501219	0.345917981	k__Fungi	p__Basidiomycota	c__Agaricomycetes	o__Agaricales	f__Tricholomataceae	g__Flagelloscypha	NA	Rhizosphere	NA
442	3fc36ad0fcf2860158b5adc5b1c148fb	144.104.014.685.171	106.548.649.072.625	0.66656049	159.848.431.900.698	0.109935233	0.196186406	k__Fungi	p__Basidiomycota	c__Agaricomycetes	o__Auriculariales	f__unidentified	g__unidentified	s__unidentified	Root	-
443	401c160d6b5c867434f341ecb3d0a353	239.027.064.185.898	203.464.270.497.656	0.772594106	263.352.087.499.652	0.008450464	0.063476742	k__Fungi	p__Ascomycota	c__Eurotiomycetes	o__Eurotiales	f__Aspergillaceae	g__Penicillium	NA	Rhizosphere	Undefined Saprotroph
444	4059a6075924a76ce5c7b974116d2dc8	149.683.902.483.164	118.617.107.941.659	0.674026014	175.982.982.004.276	0.078436665	0.152781297	k__Fungi	p__Ascomycota	c__Sordariomycetes	o__Sordariales	f__Lasiosphaeriaceae	NA	NA	Root	Undefined Saprotroph
445	4059a6075924a76ce5c7b974116d2dc81	348.564.040.777.241	-309.049.995.546.637	0.807558173	-382.696.882.745.314	0.000129731	0.003717064	k__Fungi	p__Ascomycota	c__Sordariomycetes	o__Sordariales	f__Lasiosphaeriaceae	NA	NA	Rhizosphere	NA
446	407439b0932f89083a5fa2ad85e4039f	583.614.853.928.967	-194.399.136.296.668	0.889348736	-218.585.947.777.524	0.028825888	0.123009042	k__Fungi	p__unidentified	c__unidentified	o__unidentified	f__unidentified	g__unidentified	s__unidentified	Needle	-
447	41850f70338b7541b42d6914458d2b11	92.028.282.492.644	-105.244.517.846.449	0.817813683	-128.690.091.752.478	0.198128825	0.412847946	k__Fungi	p__Ascomycota	c__Sordariomycetes	NA	NA	NA	NA	Rhizosphere	-
448	4185deacfe17b5c8721cd7aa5a0864d9	141.283.044.567.489	100.091.760.967.375	0.663277495	150.904.804.800.429	0.131286504	0.226132268	k__Fungi	p__Ascomycota	c__Eurotiomycetes	o__Chaetothyriales	f__Cyphellophoraceae	g__Cyphellophora	NA	Root	Pathogen
449	4197eb63759aaa09b90be8b8a6ca5863	535.074.433.949.488	-402.915.675.651.542	0.868182876	-464.090.788.482.495	3.47E+08	0.00023588	k__Fungi	p__Basidiomycota	c__Agaricomycetes	o__Sebacinales	f__Serendipitaceae	g__unidentified	s__unidentified	Rhizosphere	-
450	41e15857a0dd7f8e2efaddb6cef5ea52	307.202.995.195.171	-15.814.685.003.829	0.871774885	-181.407.898.742.321	0.069665566	0.19872659	k__Fungi	p__Ascomycota	c__Dothideomycetes	o__Capnodiales	NA	NA	NA	Needle	-
451	4231c08331b164ad7a9eefb4f745bc8f	152.138.368.612.563	-143.063.398.587.827	0.659836745	-216.816.355.847.164	0.030146244	0.123009042	k__Fungi	p__Ascomycota	c__Dothideomycetes	o__Capnodiales	NA	NA	NA	Needle	-
452	424ac8930579e99a26878068a17c526c	149.633.372.629.547	-135.205.073.683.811	0.644703989	-209.716.514.783.481	0.035978959	0.092974496	k__Fungi	p__Glomeromycota	c__Archaeosporomycetes	o__Archaeosporales	f__Archaeosporaceae	g__unidentified	s__unidentified	Root	Arbuscular Mycorrhizal
453	42a650c9f7c50c7fe04df6c609c8d5c6	148.660.173.291.296	-132.411.651.793.334	0.657965466	-201.244.075.196.693	0.044173496	0.129117281	k__Fungi	p__Ascomycota	c__Dothideomycetes	NA	NA	NA	NA	Branch	-
454	42d8f0ccf673615c1a53eba37a71517f	152.047.781.828.884	-142.973.735.718.084	0.659701754	-216.724.807.680.447	0.030215943	0.123009042	k__Fungi	p__Basidiomycota	c__Cystobasidiomycetes	o__Erythrobasidiales	f__Erythrobasidiaceae	g__Erythrobasidium	s__unidentified	Needle	Undefined Saprotroph
455	42f790ad26e90a5cb357c6b8c1592bce	141.365.222.241.806	-122.122.964.319.851	0.639946968	-190.832.944.603.554	0.056348649	0.122576668	k__Fungi	p__Ascomycota	c__Pezizomycetes	o__Pezizales	f__Tuberaceae	g__Tuber	s__unidentified	Root	Ectomycorrhizal
456	433907b5f85cc3daf8d1b3902d4a0ac3	166.402.491.929.321	-178.077.473.042.319	0.665069383	-267.757.737.050.514	0.007415672	0.056730396	k__Fungi	p__Ascomycota	c__Dothideomycetes	o__Pleosporales	NA	NA	NA	Rhizosphere	-
457	4372863bdad0d414a1ceaa60329bd2fc	141.356.801.073.341	0.790192148	0.664486569	118.917.700.509.424	0.234370021	0.371222446	k__Fungi	p__Ascomycota	c__Sordariomycetes	o__Branch06	f__unidentified	g__unidentified	s__unidentified	Root	-
458	4372863bdad0d414a1ceaa60329bd2fc1	153.047.832.273.602	-135.083.510.331.162	0.621603612	-217.314.551.798.854	0.029769367	0.120570601	k__Fungi	p__Ascomycota	c__Sordariomycetes	o__Branch06	f__unidentified	g__unidentified	s__unidentified	Rhizosphere	NA
459	43a090489d28f170676885d8b2481fed	188.590.843.983.395	-102.144.376.848.148	0.846535983	-120.661.589.033.896	0.227580104	0.467646905	k__Fungi	NA	NA	NA	NA	NA	NA	Needle	-
460	43e28abac29bf776ea3fb705e71d8584	290.193.378.967.768	-297.700.442.532.833	0.710862037	-41.878.793.222.216	2.82E+09	0.001549842	k__Fungi	p__Ascomycota	NA	NA	NA	NA	NA	Needle	-
461	440640c4beafa266c8c151efd1a73e7f	634.242.191.238.935	382.881.245.430.391	0.943139612	405.964.547.138.158	4.91E+09	0.0022824	k__Fungi	p__Ascomycota	c__Eurotiomycetes	o__Chaetothyriales	f__Chaetothyriales_fam_Incertae_sedis	g__Strelitziana	NA	Needle	Pathogen
462	4439a86e70ef34077b8e198e350e636c	16.372.305.827.298	-173.352.034.619.257	0.660944008	-262.279.455.487.818	0.008721184	0.063830233	k__Fungi	p__Ascomycota	c__Sordariomycetes	NA	NA	NA	NA	Rhizosphere	-
463	4457a7744ba073bc85f016a6278f03c4	211.527.841.544.408	-169.008.852.427.694	0.912908835	-18.513.223.442.122	0.064123193	0.133246819	k__Fungi	p__Ascomycota	c__Eurotiomycetes	o__Chaetothyriales	NA	NA	NA	Root	-
464	44d03bf94569cc1cff0b0684e980fab6	182.575.724.685.135	-187.157.440.642.122	0.658746597	-284.111.434.375.567	0.004495619	0.0429146	k__Fungi	p__Mucoromycota	c__Endogonomycetes	o__GS22	f__unidentified	g__unidentified	s__unidentified	Rhizosphere	-
465	44e31c64608161337659c309c5cf3e9c	1.414.068.531.789	-11.985.299.796.393	0.643144602	-186.354.666.669.818	0.062385393	0.181277076	k__Fungi	p__Basidiomycota	c__Tremellomycetes	NA	NA	NA	NA	Needle	-
466	44f217a3fc741a02cebf43b4f21d515d	144.987.343.030.138	0.864095758	0.663576855	13.021.788.695.134	0.192855247	0.407138854	k__Fungi	p__Mortierellomycota	c__Mortierellomycetes	o__Mortierellales	f__Mortierellaceae	g__Mortierella	NA	Rhizosphere	Endophyte-Litter Saprotroph-Soil Saprotroph-Undefined Saprotroph
467	44fb0122352e73572ff6069c26348ff4	168.878.660.520.738	-173.428.458.578.424	0.669326961	-259.108.729.583.636	0.009567322	0.040886762	k__Fungi	p__Ascomycota	c__Sordariomycetes	o__Xylariales	f__Xylariales_fam_Incertae_sedis	NA	NA	Root	-
468	4510e4d8540e85b23f9fc7cc0eec9c60	171.657.686.888.847	-186.980.098.566.038	0.672967853	-277.844.027.197.012	0.005462055	0.049006775	k__Fungi	p__Ascomycota	c__Dothideomycetes	o__Acrospermales	f__Acrospermales_fam_Incertae_sedis	g__Leptodiscella	NA	Rhizosphere	Undefined Saprotroph
469	4516923960a01571bd471ce03f49b575	141.311.698.441.863	-115.013.434.931.394	0.636596503	-180.669.284.894.241	0.070810183	0.140798166	k__Fungi	p__Ascomycota	c__Dothideomycetes	o__Capnodiales	f__unidentified	g__unidentified	s__unidentified	Root	-
470	4516923960a01571bd471ce03f49b5751	124.862.227.223.444	-221.853.536.145.852	10.193.540.412.041	-217.641.297.506.204	0.029524394	0.119954458	k__Fungi	p__Ascomycota	c__Dothideomycetes	o__Capnodiales	f__unidentified	g__unidentified	s__unidentified	Rhizosphere	NA
471	4532b85d9dfbf84d59bf9c03d4bb220f	1.581.667.933.317	0.790756497	0.697340937	113.395.966.799.013	0.256811466	0.402545309	k__Fungi	p__Basidiomycota	c__Agaricomycetes	o__Auriculariales	f__Auriculariaceae	NA	NA	Root	Plant Parasite-Wood Saprotroph
472	4532b85d9dfbf84d59bf9c03d4bb220f1	217.447.732.247.597	-242.511.596.607.025	0.726177178	-333.956.510.996.844	0.000839097	0.013061603	k__Fungi	p__Basidiomycota	c__Agaricomycetes	o__Auriculariales	f__Auriculariaceae	NA	NA	Rhizosphere	NA
473	458ac96eb5871f976b75458a92a2b482	118.545.585.270.388	-253.502.254.663.096	0.76155106	-33.287.624.179.047	0.000872328	0.013686116	k__Fungi	p__Basidiomycota	c__Tremellomycetes	o__Tremellales	NA	NA	NA	Needle	Fungal Parasite-Undefined Saprotroph
474	45cc501619a030d84b925b2812455983	538.451.507.996.223	-178.629.468.382.639	0.887502894	-201.271.984.164.312	0.044144111	0.147537166	k__Fungi	p__Ascomycota	c__Lecanoromycetes	o__unidentified	f__unidentified	g__unidentified	s__unidentified	Needle	-
475	45cc501619a030d84b925b28124559831	169.278.042.647.558	163.015.763.032.099	0.678740176	240.174.029.640.201	0.016317288	0.095393377	k__Fungi	p__Ascomycota	c__Lecanoromycetes	o__unidentified	f__unidentified	g__unidentified	s__unidentified	Rhizosphere	NA
476	45cdfa64a1939f29e814935c3b38d096	622.829.473.327.606	-104.764.784.490.468	0.878280108	-119.284.022.805.893	0.232931952	0.465863904	k__Fungi	p__Ascomycota	c__Dothideomycetes	o__Pleosporales	f__unidentified	g__unidentified	s__unidentified	Rhizosphere	-
477	45e683ff7b91d1a8dc9109e38a5ac1ad	182.846.998.311.255	129.881.761.248.837	0.770213771	168.630.796.012.449	0.091736499	0.235333974	k__Fungi	p__Ascomycota	c__Eurotiomycetes	o__Eurotiales	f__Aspergillaceae	g__Aspergillus	NA	Rhizosphere	Undefined Saprotroph
478	4642b8004ecdcd9a61a7928c25f2d001	755.303.782.704.815	-381.884.190.264.773	0.954263951	-400.187.170.383.452	6.28E+09	0.002353586	k__Fungi	p__Ascomycota	c__Dothideomycetes	o__Pleosporales	NA	NA	NA	Needle	-
479	4642b8004ecdcd9a61a7928c25f2d0011	158.379.885.850.768	-114.846.700.713.122	0.663624022	-173.059.890.812.555	0.083523327	0.220811802	k__Fungi	p__Ascomycota	c__Dothideomycetes	o__Pleosporales	NA	NA	NA	Rhizosphere	NA
480	46b6c21f183e57cc8504056909039a26	279.448.423.763.372	-251.888.025.249.501	0.781162254	-322.452.888.566.831	0.001261801	0.017720079	k__Fungi	p__Basidiomycota	c__Agaricomycetes	o__Agaricales	f__Hydnangiaceae	g__Laccaria	NA	Rhizosphere	Ectomycorrhizal
481	46c83e461c96f58b157a45976ab77281	755.391.542.398.393	-46.153.438.215.957	0.794688175	-580.774.191.479.276	6.33E+05	2.45E+08	k__Fungi	p__Ascomycota	c__Dothideomycetes	o__Capnodiales	f__Mycosphaerellaceae	g__Ramularia	NA	Needle	Pathogen
482	46cb868d9f58b30aea0bcdfde7110f60	111.011.901.828.049	-102.286.282.006.396	0.893442942	-114.485.522.526.591	0.252269134	0.493088837	k__Fungi	p__Ascomycota	c__Dothideomycetes	o__Pleosporales	f__Pleosporaceae	g__Bipolaris	NA	Rhizosphere	Pathogen
483	46ed3f3fc66e1107878828460fecd380	174.729.200.342.308	17.132.947.199.035	0.712681186	240.401.283.870.478	0.016216204	0.095233342	k__Fungi	p__Ascomycota	c__Leotiomycetes	o__Helotiales	NA	NA	NA	Rhizosphere	-
484	46ee423fff05e9306707cb238132c487	154.800.459.242.374	-0.922940621	0.67692229	-136.343.659.175.129	0.172744955	0.38717547	k__Fungi	p__Ascomycota	c__Sordariomycetes	o__Xylariales	f__Xylariaceae	g__Hypoxylon	NA	Needle	Undefined Saprotroph
485	470f532cd81b18e5f55a97b2a7ae2848	197.501.649.484.894	148.776.596.457.778	0.703481359	211.486.195.810.432	0.034441714	0.130319569	k__Fungi	p__Basidiomycota	NA	NA	NA	NA	NA	Needle	-
486	47168a32915317a88923a1654f1e2aed	145.128.530.847.216	118.698.836.528.623	0.661790117	179.360.243.494.875	0.072876648	0.200959911	k__Fungi	p__Ascomycota	c__Sordariomycetes	o__Sordariales	f__Chaetomiaceae	NA	NA	Rhizosphere	Pathogen
487	4717b4b06b3f737706d75a1eed550244	217.546.879.920.797	224.213.068.503.913	0.737703664	303.933.787.397.046	0.002370988	0.028103819	k__Fungi	p__Chytridiomycota	c__Chytridiomycetes	o__unidentified	f__unidentified	g__unidentified	s__unidentified	Rhizosphere	-
488	4763d2a761c9e9674c2cf2ad9557d99a	116.268.617.299.359	-121.390.162.543.408	0.98380307	-123.388.680.399.335	0.217245087	0.452821448	k__Fungi	p__Ascomycota	c__Dothideomycetes	o__Dothideomycetes_ord_Incertae_sedis	f__Dothideomycetes_fam_Incertae_sedis	g__Peltaster	NA	Needle	Pathogen
489	47811ceee4f32c0f25008f866af87dc9	241.062.244.607.049	-183.204.449.582.739	0.785167676	-233.331.624.943.601	0.019631553	0.065282372	k__Fungi	p__Glomeromycota	c__Glomeromycetes	o__Glomerales	f__Glomeraceae	NA	NA	Root	Arbuscular Mycorrhizal
490	4787a6ff338a92a4e0b1b4be8b655b1f	373.848.093.103.542	332.510.716.737.781	0.886026717	375.282.946.273.927	0.00017485	0.004518119	k__Fungi	p__Ascomycota	c__Leotiomycetes	o__Helotiales	NA	NA	NA	Rhizosphere	-
491	47b08ea4b89f011230096ada56b68cb4	154.803.929.409.393	-148.313.488.850.521	0.664131725	-223.319.385.626.906	0.025536163	0.116774363	k__Fungi	p__Ascomycota	c__Sordariomycetes	o__Xylariales	f__Sporocadaceae	g__Neopestalotiopsis	NA	Needle	-
492	47b5c65d8cc31dc11062b27118b9e984	289.355.012.400.791	-244.691.953.362.024	112.700.042.432.713	-217.117.889.292.826	0.029917652	0.123009042	k__Fungi	p__Ascomycota	c__Lecanoromycetes	o__Lecanorales	NA	NA	NA	Needle	Lichen Parasite-Lichenized
493	47c109f61c96e91b124d10f61e88ad9b	457.259.750.924.563	-347.558.766.094.078	0.917751521	-37.870.682.645.035	0.000152435	0.002530425	k__Fungi	p__Ascomycota	c__Sordariomycetes	o__Diaporthales	f__Diaporthaceae	g__Diaporthe	NA	Branch	Pathogen
494	47df5e1c3c5057eb760d4893e4645e79	202.258.267.327.016	-0.912553948	0.787481828	-115.882.540.470.609	0.24652736	0.493387826	k__Fungi	p__Ascomycota	c__Dothideomycetes	o__Capnodiales	f__Mycosphaerellaceae	NA	NA	Needle	Pathogen
495	47ef5353670ed06bbeb1124bef920da3	242.259.973.977.238	-231.543.885.955.181	0.716462416	-323.176.597.478.558	0.001230278	0.016967341	k__Fungi	p__Ascomycota	c__Dothideomycetes	o__Capnodiales	f__Dissoconiaceae	NA	NA	Needle	-
496	47f1178f3590505fbaecec7b56d2aef4	950.994.813.573.006	-234.494.318.584.974	101.271.685.443.717	-231.549.734.318.678	0.02058573	0.104366953	k__Fungi	p__unidentified	c__unidentified	o__unidentified	f__unidentified	g__unidentified	s__unidentified	Needle	-
497	480b4b56968bf4e33237111495e730b2	315.262.914.993.445	-130.675.040.001.394	0.722381516	-18.089.477.241.111	0.070459125	0.140798166	k__Fungi	p__Ascomycota	c__Dothideomycetes	o__Pleosporales	NA	NA	NA	Root	-
498	4824eb1330cda39053fcf7ab0fac83ec	154.734.223.473.845	0.780836341	0.615844087	12.679.123.779.945	0.204829243	0.43590322	k__Fungi	p__Ascomycota	c__Lecanoromycetes	o__Ostropales	f__Stictidaceae	g__Absconditella	s__Absconditella_rubra	Needle	Lichenized
499	485b3d79520fa337c457ef2d9c7d59df	150.338.082.202.202	-147.096.608.609.603	0.623219252	-236.027.061.250.819	0.018261608	0.09781617	k__Fungi	p__Basidiomycota	c__Agaricomycetes	o__Boletales	f__Sclerodermataceae	g__Scleroderma	NA	Rhizosphere	Ectomycorrhizal
500	4878c91f69bf9a539b6efa9ee8820a75	162.800.611.799.883	-163.006.962.372.334	0.677108549	-240.739.778.898.929	0.016066659	0.093162564	k__Fungi	p__Basidiomycota	c__Tremellomycetes	o__Tremellales	f__Cuniculitremaceae	NA	NA	Needle	Fungal Parasite-Undefined Saprotroph
501	48a0e4ba7296038e2864742ded1b1e2c	18.805.583.991.783	12.986.840.324.126	0.689266428	188.415.390.591.115	0.05954416	0.180166406	k__Fungi	p__Ascomycota	c__Eurotiomycetes	o__Chaetothyriales	NA	NA	NA	Rhizosphere	-
502	48d036fa55b5b41ecbf4636bfd30799f	170.889.731.083.444	0.850650862	0.614633784	138.399.626.690.785	0.166359598	0.376498037	k__Fungi	p__Basidiomycota	c__Exobasidiomycetes	o__Entylomatales	f__Entylomatales_fam_Incertae_sedis	g__Tilletiopsis	s__Tilletiopsis_washingtonensis	Needle	Endophyte-Litter Saprotroph-Undefined Saprotroph
503	48e1c2502d0693ca8c2285c9906c15a3	20.864.663.368.878	-226.588.151.431.981	0.751505981	-301.512.106.412.229	0.002568767	0.027360904	k__Fungi	p__unidentified	c__unidentified	o__unidentified	f__unidentified	g__unidentified	s__unidentified	Needle	-
504	493bbe0a0bae66672862e2c594b70d3e	145.996.617.170.701	-126.562.749.014.444	0.654250176	-193.447.023.129.043	0.053055339	0.135888387	k__Fungi	p__Ascomycota	c__Dothideomycetes	NA	NA	NA	NA	Branch	-
505	4982dc907e5b7843d412ae34e9314e8f	169.643.588.802.806	-183.238.166.823.888	0.669921335	-273.521.915.380.456	0.006233876	0.052986676	k__Fungi	p__Basidiomycota	c__Agaricomycetes	NA	NA	NA	NA	Rhizosphere	-
506	4987928ab0f6ed72cb57ce09ae06bc58	177.454.699.609.214	175.310.052.003.218	0.686876298	255.227.982.763.145	0.010702053	0.073159005	k__Fungi	p__unidentified	c__unidentified	o__unidentified	f__unidentified	g__unidentified	s__unidentified	Rhizosphere	-
507	49912b28aa619c31ac0e749881969e19	115.313.998.088.107	-179.132.313.849.139	108.415.463.275.949	-165.227.642.290.468	0.098478213	0.256928552	k__Fungi	NA	NA	NA	NA	NA	NA	Needle	-
508	49978cc24d5be1a8262d48e1628ba20d	155.162.730.573.923	129.668.722.952.575	0.68204352	190.117.960.414.598	0.057278492	0.122576668	k__Fungi	p__Ascomycota	c__Sordariomycetes	o__Hypocreales	f__Bionectriaceae	NA	NA	Root	Undefined Saprotroph
509	49978cc24d5be1a8262d48e1628ba20d1	16.665.629.048.001	-178.343.192.024.969	0.665438113	-268.008.682.511.875	0.007360307	0.056730396	k__Fungi	p__Ascomycota	c__Sordariomycetes	o__Hypocreales	f__Bionectriaceae	NA	NA	Rhizosphere	NA
510	49a30b88199aa93ef8e1ab960fa18923	178.489.085.448.836	-0.804299164	0.613585358	-131.081.870.445.562	0.189919022	0.416816605	k__Fungi	p__unidentified	c__unidentified	o__unidentified	f__unidentified	g__unidentified	s__unidentified	Needle	-
511	49a702b57f99ba42a5c49033398639f4	194.480.168.952.177	100.124.164.056.111	0.761774107	131.435.504.550.194	0.188726751	0.306427306	k__Fungi	p__Ascomycota	c__Dothideomycetes	o__Pleosporales	NA	NA	NA	Root	-
512	49a702b57f99ba42a5c49033398639f41	633.028.585.142.038	-307.106.098.095.907	0.927696898	-331.041.419.606.946	0.00093158	0.013995366	k__Fungi	p__Ascomycota	c__Dothideomycetes	o__Pleosporales	NA	NA	NA	Rhizosphere	NA
513	4a710d02f827b8fde5e299655d1cd347	212.000.220.774.517	242.346.572.746.939	143.743.345.464.281	168.596.724.922.588	0.091802108	0.235333974	k__Fungi	p__Ascomycota	c__Dothideomycetes	o__Mytilinidales	f__Gloniaceae	g__Cenococcum	s__Cenococcum_geophilum	Rhizosphere	Ectomycorrhizal
514	4a7c6c5b187ad7cd1b092ed621f53b4e	22.715.223.905.053	-162.388.939.555.888	0.880638874	-184.399.013.376.734	0.065184578	0.187324988	k__Fungi	p__Basidiomycota	c__Tremellomycetes	o__Tremellales	f__Bulleribasidiaceae	g__Vishniacozyma	NA	Needle	Fungal Parasite-Undefined Saprotroph
515	4a7c6c5b187ad7cd1b092ed621f53b4e1	835.573.075.359.726	-22.479.206.043.565	0.886568678	-253.552.901.086.752	0.011227763	0.075162018	k__Fungi	p__Basidiomycota	c__Tremellomycetes	o__Tremellales	f__Bulleribasidiaceae	g__Vishniacozyma	NA	Rhizosphere	NA
516	4abac839181f823db793dd633010d208	168.131.733.393.543	172.476.082.295.719	0.685353476	251.660.038.586.381	0.011849314	0.079086808	k__Fungi	p__Basidiomycota	c__Exobasidiomycetes	o__Exobasidiales	f__Exobasidiaceae	g__Exobasidium	NA	Needle	Pathogen
517	4aca776d59093e7971bbb9a4a9aa8347	16.651.077.080.121	149.860.437.237.117	0.698940835	214.410.762.328.857	0.032024264	0.086938208	k__Fungi	p__Basidiomycota	c__Agaricomycetes	o__Agaricales	f__Psathyrellaceae	g__Parasola	NA	Root	Undefined Saprotroph
518	4aca776d59093e7971bbb9a4a9aa83471	29.044.090.836.858	284.748.978.949.083	0.796152482	357.656.334.960.407	0.000348141	0.006713405	k__Fungi	p__Basidiomycota	c__Agaricomycetes	o__Agaricales	f__Psathyrellaceae	g__Parasola	NA	Rhizosphere	NA
519	4ad84cd42cb9084d25c08e08adfa86aa	210.401.842.256.918	225.795.070.413.515	0.705681184	319.967.537.275.156	0.001375825	0.013050679	k__Fungi	p__Ascomycota	c__Dothideomycetes	o__Capnodiales	NA	NA	NA	Branch	-
520	4ae68ed8e32e244a6c7989ee189e964e	257.548.284.861.603	-0.918076549	0.792160668	-115.895.245.269.186	0.246475567	0.485436634	k__Fungi	p__Basidiomycota	c__Microbotryomycetes	NA	NA	NA	NA	Rhizosphere	-
521	4b399e35d67c739ec06b4647fde2bf4f	353.854.675.568.229	308.379.841.996.574	0.82444985	374.043.177.916.339	0.000183704	0.004739574	k__Fungi	p__unidentified	c__unidentified	o__unidentified	f__unidentified	g__unidentified	s__unidentified	Needle	-
522	4b633569bb5dc973a573f1236942c37a	163.848.492.891.625	-106.475.440.973.697	0.588433036	-180.947.422.064.963	0.070377362	0.198966195	k__Fungi	p__Chytridiomycota	NA	NA	NA	NA	NA	Rhizosphere	-
523	4b759b8b82be72f137e8beb52c0cdb66	145.077.642.603.509	11.865.513.976.969	0.661713702	179.314.920.425.373	0.07294907	0.200959911	k__Fungi	p__Mortierellomycota	c__Mortierellomycetes	o__Mortierellales	f__Mortierellaceae	g__Mortierella	NA	Rhizosphere	Endophyte-Litter Saprotroph-Soil Saprotroph-Undefined Saprotroph
524	4baeabc7c82e2700074fad5901fc453c	437.523.752.107.048	124.577.559.124.771	0.765102513	162.824.663.444.488	0.1034726	0.263446686	k__Fungi	p__Ascomycota	c__Dothideomycetes	o__Pleosporales	f__unidentified	g__unidentified	s__unidentified	Needle	-
525	4baeabc7c82e2700074fad5901fc453c1	181.233.919.026.175	386.453.376.419.977	0.831811995	464.592.214.144.167	3.39E+08	8.30E+09	k__Fungi	p__Ascomycota	c__Dothideomycetes	o__Pleosporales	f__unidentified	g__unidentified	s__unidentified	Branch	NA
526	4bda639d85912c1ccbc0270845e109b4	149.372.667.853.924	-158.184.623.346.798	0.678051647	-233.292.882.737.753	0.019651881	0.102388074	k__Fungi	p__Ascomycota	c__Dothideomycetes	o__Pleosporales	f__Lophiostomataceae	NA	NA	Needle	Pathogen
527	4bda639d85912c1ccbc0270845e109b41	725.130.615.653.554	-201.283.577.273.849	105.183.655.511.022	-191.363.930.352.046	0.055666259	0.138956377	k__Fungi	p__Ascomycota	c__Dothideomycetes	o__Pleosporales	f__Lophiostomataceae	NA	NA	Branch	NA
528	4c00a5c40810d90bfb9ff997d7c68f98	419.925.556.494.415	-227.678.913.970.372	0.977409655	-232.941.134.536.708	0.019837285	0.102611179	k__Fungi	p__Basidiomycota	c__Exobasidiomycetes	o__Exobasidiales	f__Exobasidiaceae	g__Exobasidium	NA	Needle	Pathogen
529	4c135947fcc4a467c761270710e37a57	251.150.071.167.052	148.690.429.254.036	0.788021762	188.688.227.302.323	0.059176162	0.181277076	k__Fungi	p__Ascomycota	c__Eurotiomycetes	o__Chaetothyriales	f__Herpotrichiellaceae	g__Rhinocladiella	s__unidentified	Needle	Undefined Saprotroph-Wood Saprotroph
530	4c7a461835d3e1e1d6450633f06e6deb	177.123.858.048.235	-158.068.954.193.953	0.676762501	-233.566.360.366.484	0.019508781	0.100821379	k__Fungi	p__unidentified	c__unidentified	o__unidentified	f__unidentified	g__unidentified	s__unidentified	Rhizosphere	-
531	4c9c326e6de18d321236063bdcbb9dde	144.061.992.450.515	-0.733704199	0.603956613	-12.148.293.166.877	0.224431197	0.464032511	k__Fungi	p__unidentified	c__unidentified	o__unidentified	f__unidentified	g__unidentified	s__unidentified	Needle	-
532	4cd287cfba42c73e4d7a32fbe2feba58	101.369.119.778.099	-123.135.830.913.697	0.952457543	-129.282.225.596.036	0.196072541	0.425495739	k__Fungi	p__Ascomycota	c__Dothideomycetes	o__Capnodiales	f__Mycosphaerellaceae	NA	NA	Needle	Pathogen
533	4d01bf9651222f9e842b37307e450530	245.388.865.462.149	108.590.491.748.133	0.694074935	156.453.556.103.482	0.117691848	0.291343787	k__Fungi	p__Ascomycota	NA	NA	NA	NA	NA	Needle	-
534	4d08250681f36af469b5370b8059fdca	163.586.690.126.323	0.863405621	0.701990902	122.993.847.597.902	0.218720145	0.351348318	k__Fungi	p__Ascomycota	c__Sordariomycetes	o__unidentified	f__unidentified	g__unidentified	s__unidentified	Root	-
535	4d08250681f36af469b5370b8059fdca1	201.408.805.816.201	-141.651.161.959.687	0.639162363	-221.619.998.564.088	0.026677809	0.111908211	k__Fungi	p__Ascomycota	c__Sordariomycetes	o__unidentified	f__unidentified	g__unidentified	s__unidentified	Rhizosphere	NA
536	4d15b76c6e2dc0a8c15ac0b066f7208e	163.747.304.248.999	-173.383.254.436.591	0.639841527	-270.978.433.256.083	0.006732697	0.054876163	k__Fungi	p__Ascomycota	c__Dothideomycetes	o__Pleosporales	f__Teichosporaceae	g__Teichospora	NA	Rhizosphere	Undefined Saprotroph
537	4d1c1861dac6ce5237464009c72a4aa5	147.581.661.114.214	-141.129.795.552.484	0.63582944	-221.961.719.007.139	0.026444764	0.111498322	k__Fungi	p__Glomeromycota	c__Glomeromycetes	o__Glomerales	f__Glomeraceae	g__unidentified	s__unidentified	Rhizosphere	Arbuscular Mycorrhizal
538	4d2551246ffe2ee8b29539e55e08345d	174.332.800.863.807	-191.293.263.405.304	0.653019354	-292.936.591.095.351	0.003396543	0.035677511	k__Fungi	p__Mortierellomycota	c__Mortierellomycetes	o__Mortierellales	f__Mortierellaceae	NA	NA	Rhizosphere	Endophyte-Litter Saprotroph-Soil Saprotroph-Undefined Saprotroph
539	4d275d129e2e1be6930a359ef9e00585	173.973.763.224.671	-17.823.111.881.777	0.792145902	-224.997.842.410.107	0.024450315	0.116774363	k__Fungi	p__Basidiomycota	c__Agaricostilbomycetes	o__Agaricostilbomycetes_ord_Incertae_sedis	f__Agaricostilbomycetes_fam_Incertae_sedis	g__Jianyunia	s__Jianyunia_sakaguchii	Needle	-
540	4d4db89486fa70760b3a363393d694e6	492.364.720.998.096	196.086.889.169.583	0.799966357	245.118.919.517.065	0.014238509	0.051190831	k__Fungi	p__Ascomycota	c__Leotiomycetes	o__Helotiales	f__Myxotrichaceae	g__Oidiodendron	s__unidentified	Root	Ericoid Mycorrhizal
541	4d4db89486fa70760b3a363393d694e61	38.695.171.133.811	338.773.897.423.096	0.807536062	419.515.503.174.879	2.73E+08	0.001067603	k__Fungi	p__Ascomycota	c__Leotiomycetes	o__Helotiales	f__Myxotrichaceae	g__Oidiodendron	s__unidentified	Rhizosphere	NA
542	4d4ea4d345ef8ab100f01181150e23cd	149.736.786.821.781	-0.916238522	0.656391063	-139.587.293.792.136	0.162752761	0.267147241	k__Fungi	p__Mucoromycota	c__Endogonomycetes	o__Endogonales	f__Endogonaceae	g__Endogone	NA	Root	Ectomycorrhizal
543	4d4ea4d345ef8ab100f01181150e23cd1	154.090.415.929.527	20.307.526.468.239	106.197.016.208.156	191.225.019.245.685	0.055844111	0.171855978	k__Fungi	p__Mucoromycota	c__Endogonomycetes	o__Endogonales	f__Endogonaceae	g__Endogone	NA	Rhizosphere	NA
544	4d575bf9f500491b9b72e9d322f37b77	228.271.395.517.934	-0.996205134	0.772971013	-128.880.012.032.109	0.197467584	0.412847946	k__Fungi	p__Basidiomycota	c__Agaricomycetes	o__Sebacinales	NA	NA	NA	Rhizosphere	-
545	4d619bf29043cab1543b7578f473a9b7	172.038.230.388.209	-187.374.778.417.596	0.673505313	-278.208.315.301.131	0.00540112	0.049006775	k__Fungi	p__Basidiomycota	c__Agaricomycetes	o__Agaricales	f__Inocybaceae	g__Inocybe	NA	Rhizosphere	Ectomycorrhizal
546	4d7ae1955cfe11a7e4bdb30ef46af92a	100.546.611.593.662	-106.305.228.725.236	0.745140665	-14.266.464.532.493	0.153681827	0.345917981	k__Fungi	p__Ascomycota	c__Dothideomycetes	o__Pleosporales	f__Didymellaceae	NA	NA	Rhizosphere	Pathogen
547	4d8e44cccccbcacab41d2a6f20451f9f	141.435.555.299.312	-0.996770436	0.629085888	-158.447.432.101.213	0.113085821	0.283584617	k__Fungi	p__Basidiomycota	c__Agaricomycetes	o__Agaricales	f__Psathyrellaceae	g__Coprinopsis	NA	Needle	Dung Saprotroph-Plant Saprotroph-Wood Saprotroph
548	4e089998aa2cb309691d0b1cdca7fcc8	150.325.889.991.277	129.640.626.249.511	0.670859168	193.245.665.227.056	0.053303167	0.167395045	k__Fungi	p__Mortierellomycota	c__Mortierellomycetes	o__Mortierellales	f__Mortierellaceae	g__Mortierella	NA	Rhizosphere	Endophyte-Litter Saprotroph-Soil Saprotroph-Undefined Saprotroph
549	4e195da28ce28681f74d712a1ff4c4d1	215.327.350.721.238	-207.394.379.425.182	0.667436131	-310.732.922.354.671	0.00188786	0.011402676	k__Fungi	p__Basidiomycota	c__Microbotryomycetes	o__Leucosporidiales	f__Leucosporidiaceae	g__Leucosporidium	NA	Root	Soil Saprotroph-Undefined Saprotroph
550	4e195da28ce28681f74d712a1ff4c4d11	190.413.722.483.233	134.797.736.335.046	0.728419286	185.055.144.710.598	0.06423411	0.185661008	k__Fungi	p__Basidiomycota	c__Microbotryomycetes	o__Leucosporidiales	f__Leucosporidiaceae	g__Leucosporidium	NA	Rhizosphere	NA
551	4e2cbe7d28e274dccfb3ae33add5c6a4	173.327.320.930.688	0.823037028	0.656223034	125.420.319.855.065	0.209768158	0.443608071	k__Fungi	p__Ascomycota	c__Eurotiomycetes	o__Chaetothyriales	f__Chaetothyriaceae	g__Ceramothyrium	s__Ceramothyrium_carniolicum	Needle	Undefined Saprotroph
552	4e4a421c2c4242f396d2542b2716603e	153.074.412.842.863	-152.801.386.360.787	0.644231324	-237.184.037.311.522	0.017699736	0.096475503	k__Fungi	p__Basidiomycota	c__Agaricomycetes	o__Agaricales	f__Tricholomataceae	g__Delicatula	NA	Rhizosphere	Ectomycorrhizal-Fungal Parasite
553	4e59fec6a71e62569b514386d1e78bfe	174.729.200.342.308	17.132.947.199.035	0.712681186	240.401.283.870.478	0.016216204	0.095233342	k__Fungi	p__Ascomycota	c__Leotiomycetes	o__Helotiales	f__unidentified	g__unidentified	s__unidentified	Rhizosphere	-
554	4e76afd2ba4a2aee7246b3c62e5e4c76	152.213.373.674.728	-283.722.383.052.614	101.667.518.254.382	-279.068.858.888.356	0.005259605	0.045570159	k__Fungi	p__Basidiomycota	NA	NA	NA	NA	NA	Needle	-
555	4e819631eec4aa211a5bf07fac9e7c6a	346.625.763.040.844	-202.043.150.095.563	0.783908619	-257.738.140.861.335	0.009955204	0.076529196	k__Fungi	p__Ascomycota	c__Leotiomycetes	o__Helotiales	NA	NA	NA	Needle	-
556	4e87c3074c113dc74af181101ae3b282	166.286.668.898.146	149.648.807.405.172	0.671201452	222.956.620.635.175	0.025776255	0.076317933	k__Fungi	p__Ascomycota	c__Dothideomycetes	NA	NA	NA	NA	Root	-
557	4e87c3074c113dc74af181101ae3b2821	436.612.546.581.161	-115.030.384.123.919	0.942196315	-122.087.491.044.423	0.222133385	0.45196273	k__Fungi	p__Ascomycota	c__Dothideomycetes	NA	NA	NA	NA	Rhizosphere	NA
558	4e8bdfbe1a4be87246f8321cb1f146a4	188.729.259.026.291	-201.756.963.410.509	0.751079845	-26.862.252.370.513	0.007226436	0.059083745	k__Fungi	p__Ascomycota	c__Taphrinomycetes	o__Taphrinales	f__Taphrinaceae	g__Taphrina	NA	Needle	Pathogen
559	4e8bdfbe1a4be87246f8321cb1f146a41	169.232.352.061.205	-0.915123912	0.667941128	-1.370.066.722.984	0.170666074	0.372508675	k__Fungi	p__Ascomycota	c__Taphrinomycetes	o__Taphrinales	f__Taphrinaceae	g__Taphrina	NA	Rhizosphere	NA
560	4ecf3f940ee8c996256e907171d63161	67.586.070.807.454	-240.070.664.019.855	0.932984947	-257.314.616.688.435	0.010077864	0.076529196	k__Fungi	p__Ascomycota	c__Dothideomycetes	o__Capnodiales	NA	NA	NA	Needle	-
561	4ef54fd553b2f9c330bd9c03ce774fc3	171.977.846.654.052	158.815.929.736.162	0.706903583	224.664.202.433.237	0.024662914	0.074784555	k__Fungi	p__Ascomycota	NA	NA	NA	NA	NA	Root	-
562	4f3171e57745ce27ceb14fc0e2feb0e7	158.282.117.014.051	-163.323.407.835.456	0.652447951	-250.324.041.142.694	0.012306192	0.079897487	k__Fungi	p__Ascomycota	c__Orbiliomycetes	o__Orbiliales	f__Orbiliaceae	NA	NA	Rhizosphere	Wood Saprotroph
563	4f444bb1c6b935e2894c175779b628cc	147.868.904.473.414	0.935380526	0.6669877	140.239.546.487.669	0.160797187	0.359429006	k__Fungi	p__Chytridiomycota	c__unidentified	o__unidentified	f__unidentified	g__unidentified	s__unidentified	Rhizosphere	-
564	4f645a96c2bbc227f2acd50913a8aa11	491.920.049.796.821	-402.647.163.620.981	0.823174322	-489.139.606.129.144	1.00E+08	3.35E+09	k__Fungi	p__Ascomycota	c__Dothideomycetes	NA	NA	NA	NA	Root	-
565	4f6fd645abef7c0558579eca336cc03a	197.452.902.158.674	-213.559.114.712.359	0.725819411	-294.231.748.738.172	0.003257658	0.03317667	k__Fungi	p__Basidiomycota	c__Exobasidiomycetes	o__Exobasidiales	f__Exobasidiaceae	g__Exobasidium	NA	Needle	Pathogen
566	4fd4ab332e0098a0a01cd382aa8a40e7	282.723.138.700.986	239.579.930.274.279	0.821423761	29.166.423.183.553	0.003538213	0.028650893	k__Fungi	p__Ascomycota	c__Dothideomycetes	o__Capnodiales	f__Dissoconiaceae	g__Ramichloridium	NA	Branch	Pathogen
567	4fd4ab332e0098a0a01cd382aa8a40e71	49.048.421.763.647	-128.415.810.693.977	0.758256286	-169.356.737.391.523	0.090347522	0.233925849	k__Fungi	p__Ascomycota	c__Dothideomycetes	o__Capnodiales	f__Dissoconiaceae	g__Ramichloridium	NA	Rhizosphere	NA
568	5052b6c11093ea9a24c6c993ad4f8273	176.180.227.223.211	207.384.392.309.816	110.193.688.063.605	188.199.883.272.906	0.059836174	0.14607066	k__Fungi	p__Ascomycota	c__Dothideomycetes	o__Myriangiales	NA	NA	NA	Branch	-
569	508600e675717067732e51341d63bcc7	224.316.512.309.918	0.816440028	0.726213748	112.424.204.297.843	0.260910358	0.406159423	k__Fungi	p__Ascomycota	c__Eurotiomycetes	o__unidentified	f__unidentified	g__unidentified	s__unidentified	Root	-
570	509363b2aa16f6fff1d5eeba0d8b6378	170.596.819.869.039	0.809937646	0.631519948	128.252.107.977.186	0.199659915	0.429268817	k__Fungi	p__Ascomycota	c__Sordariomycetes	o__Xylariales	f__Amphisphaeriaceae	NA	NA	Needle	Undefined Saprotroph
571	5138f1beeef0187a6c46bbd1acd53cd6	260.596.661.426.328	-211.572.051.672.485	0.688713023	-307.199.144.689.384	0.002126358	0.024202959	k__Fungi	p__Basidiomycota	c__Tremellomycetes	o__Tremellales	f__Bulleribasidiaceae	g__Hannaella	NA	Needle	Fungal Parasite-Undefined Saprotroph
572	5142fdc5a47e090ebe33c519e012d873	160.028.478.316.372	-158.166.034.417.539	0.672684356	-235.126.672.854.284	0.018709617	0.098288982	k__Fungi	p__Ascomycota	c__Sordariomycetes	o__Hypocreales	f__unidentified	g__unidentified	s__unidentified	Needle	Undefined Saprotroph
573	51a8c0791033c698fa007bca3184c26b	160.163.275.892.346	0.740747344	0.597146066	124.047.931.620.629	0.21479816	0.450702	k__Fungi	p__Basidiomycota	c__Tremellomycetes	o__Tremellales	f__Bulleribasidiaceae	g__Hannaella	NA	Needle	Fungal Parasite-Undefined Saprotroph
574	51a8c0791033c698fa007bca3184c26b1	198.726.515.349.675	0.864600546	0.746736644	115.783.864.726.481	0.246929889	0.485591196	k__Fungi	p__Basidiomycota	c__Tremellomycetes	o__Tremellales	f__Bulleribasidiaceae	g__Hannaella	NA	Rhizosphere	NA
575	51fd792ccd60bc82341e086de19e8bf6	163.950.781.027.709	-152.940.243.755.565	0.660398238	-231.587.904.164.123	0.020564874	0.102194123	k__Fungi	p__Ascomycota	c__Dothideomycetes	o__Pleosporales	f__Sporormiaceae	g__Preussia	NA	Rhizosphere	Dung Saprotroph-Plant Saprotroph
576	521ded831108e114b7e646b93729e5f2	199.552.322.420.439	0.75587479	0.670568985	11.272.140.630.823	0.259651986	0.405594309	k__Fungi	p__Ascomycota	c__Orbiliomycetes	o__Orbiliales	f__Orbiliaceae	NA	NA	Root	Wood Saprotroph
577	52d3f571d4bffe825121d11496002791	234.194.197.953.742	-263.947.007.445.747	0.712608641	-370.395.462.708.362	0.000212264	0.00498628	k__Fungi	p__Basidiomycota	c__Agaricomycetes	o__Trechisporales	f__Hydnodontaceae	g__Trechispora	NA	Rhizosphere	Wood Saprotroph
578	52d80e767867434f850bae5692738201	693.716.855.598.812	-461.527.889.349.718	0.902475893	-511.401.903.166.025	3.15E+07	1.59E+09	k__Fungi	p__Ascomycota	c__Dothideomycetes	o__Mytilinidales	f__Gloniaceae	g__Cenococcum	s__Cenococcum_geophilum	Root	Ectomycorrhizal
579	52d80e767867434f850bae56927382011	206.079.452.134.992	-314.695.198.934.033	105.943.713.166.875	-297.039.993.716.615	0.002974123	0.03213694	k__Fungi	p__Ascomycota	c__Dothideomycetes	o__Mytilinidales	f__Gloniaceae	g__Cenococcum	s__Cenococcum_geophilum	Rhizosphere	NA
580	52daca60b2896a47bcff0e5d3dacb6c6	169.426.677.853.565	163.154.651.612.747	0.704046716	231.738.388.793.395	0.020482829	0.102194123	k__Fungi	p__Ascomycota	c__Eurotiomycetes	o__Chaetothyriales	NA	NA	NA	Rhizosphere	-
581	52ddf9d2460a8ae37d406e8169f4d2b1	114.326.579.334.457	417.689.485.241.023	108.336.499.375.027	385.548.257.189.954	0.000115502	0.003470419	k__Fungi	p__Mortierellomycota	c__Mortierellomycetes	o__Mortierellales	f__Mortierellaceae	g__Mortierella	NA	Rhizosphere	Endophyte-Litter Saprotroph-Soil Saprotroph-Undefined Saprotroph
582	53309ed1bccaeef205e4d899e8bfc299	15.479.219.610.389	-146.847.460.380.726	0.650941053	-225.592.562.782.049	0.024075289	0.073689906	k__Fungi	p__Ascomycota	c__Orbiliomycetes	o__unidentified	f__unidentified	g__unidentified	s__unidentified	Root	-
583	53309ed1bccaeef205e4d899e8bfc2991	30.021.212.933.558	-154.981.809.604.904	0.723194962	-214.301.561.457.351	0.032111845	0.122481935	k__Fungi	p__Ascomycota	c__Orbiliomycetes	o__unidentified	f__unidentified	g__unidentified	s__unidentified	Rhizosphere	NA
584	533cad57c349f927dce659e6e8b7be49	180.012.998.637.644	-168.638.147.863.924	0.690504782	-244.224.445.878.148	0.014596259	0.089658997	k__Fungi	p__unidentified	c__unidentified	o__unidentified	f__unidentified	g__unidentified	s__unidentified	Rhizosphere	-
585	53be7def2ebc1fe5e1651a831341a4ef	274.043.926.378.004	267.043.915.301.149	0.811141397	329.219.931.650.939	0.000994071	0.007263134	k__Fungi	p__Ascomycota	c__Sordariomycetes	o__unidentified	f__unidentified	g__unidentified	s__unidentified	Root	-
586	540895ddc6b43af70be2f873394837b7	227.380.074.655.251	617.254.502.003.939	100.314.556.702.408	615.318.974.927.116	7.59E+04	5.73E+06	k__Fungi	p__Ascomycota	c__Sordariomycetes	o__Hypocreales	f__Nectriaceae	NA	NA	Root	Undefined Saprotroph
587	540895ddc6b43af70be2f873394837b71	249.734.870.454.724	-238.827.032.755.719	0.814800043	-293.111.217.807.587	0.003377508	0.035677511	k__Fungi	p__Ascomycota	c__Sordariomycetes	o__Hypocreales	f__Nectriaceae	NA	NA	Rhizosphere	NA
588	541082f506b71ba4ce02b4094f7bfb7f	155.892.410.663.613	140.121.022.621.238	0.680702878	20.584.755.440.645	0.039544507	0.138085142	k__Fungi	p__Ascomycota	c__Sordariomycetes	o__Coniochaetales	f__Coniochaetaceae	NA	NA	Rhizosphere	Pathogen
589	5418c7789e80e0de1708eee03a571b6e	776.079.588.869.373	-269.330.913.243.597	122.385.482.813.853	-220.067.696.798.032	0.0277589	0.121615409	k__Fungi	p__Ascomycota	NA	NA	NA	NA	NA	Needle	-
590	5418c7789e80e0de1708eee03a571b6e1	146.208.604.358.183	-126.767.083.679.471	0.654528008	-193.677.095.725.593	0.052773348	0.135888387	k__Fungi	p__Ascomycota	NA	NA	NA	NA	NA	Branch	NA
591	5425251c50d99ba45608810988e1227d	143.897.715.447.656	-125.830.593.586.925	0.646779482	-194.549.451.549.698	0.051715489	0.164497761	k__Fungi	p__Ascomycota	c__Sordariomycetes	o__Diaporthales	f__Diaporthaceae	g__Diaporthe	NA	Needle	Pathogen
592	54416265c511b17d81ce135a0040c508	141.374.116.550.946	-347.575.308.021.584	0.988994142	-351.443.242.451.526	0.000440695	0.008821494	k__Fungi	p__Ascomycota	c__Eurotiomycetes	o__Chaetothyriales	NA	NA	NA	Needle	-
593	547f242c3a4b2820c9b09e2fd90358f6	166.307.458.938.929	-177.977.896.363.934	0.664931197	-267.663.627.763.274	0.007436532	0.056730396	k__Fungi	p__Glomeromycota	c__Glomeromycetes	o__Glomerales	f__Glomeraceae	g__unidentified	s__unidentified	Rhizosphere	Arbuscular Mycorrhizal
594	5484eaa96195482e8966675f241ab2b8	169.081.925.585.662	162.828.880.234.938	0.703538055	231.442.889.421.164	0.020644207	0.102194123	k__Fungi	p__Ascomycota	c__Eurotiomycetes	o__Chaetothyriales	NA	NA	NA	Rhizosphere	-
595	555e8d53edc1d00ee3d666da23742098	142.244.782.540.406	412.138.536.820.826	107.029.950.581.295	385.068.417.375.176	0.000117788	0.001301417	k__Fungi	p__Ascomycota	c__Dothideomycetes	o__Mytilinidales	f__Gloniaceae	g__Cenococcum	s__Cenococcum_geophilum	Root	Ectomycorrhizal
596	555e8d53edc1d00ee3d666da237420981	165.505.932.578.736	524.437.116.777.942	113.791.748.006.481	460.874.471.097.916	4.05E+08	0.000261699	k__Fungi	p__Ascomycota	c__Dothideomycetes	o__Mytilinidales	f__Gloniaceae	g__Cenococcum	s__Cenococcum_geophilum	Rhizosphere	NA
597	555eec8c14b303fa0f8c1bc97234fb08	162.101.765.377.038	-15.189.405.488.503	0.892247212	-170.237.634.576.848	0.088684841	0.236153901	k__Fungi	p__Ascomycota	c__Dothideomycetes	o__Capnodiales	f__unidentified	g__unidentified	s__unidentified	Needle	-
598	555eec8c14b303fa0f8c1bc97234fb081	23.620.220.890.117	-172.095.555.273.212	0.65860966	-261.301.292.221.014	0.008974791	0.064778938	k__Fungi	p__Ascomycota	c__Dothideomycetes	o__Capnodiales	f__unidentified	g__unidentified	s__unidentified	Rhizosphere	NA
599	55750356b04509e26a35f48bbf1b4365	149.193.984.073.543	137.825.357.697.048	0.655017337	210.414.823.927.882	0.035365518	0.130319569	k__Fungi	p__Basidiomycota	c__Cystobasidiomycetes	o__Erythrobasidiales	f__Erythrobasidiaceae	NA	NA	Needle	-
600	557660a664bcab99e1505827afa7104e	445.684.686.102.208	243.652.775.225.152	0.845129939	288.302.146.177.349	0.003938806	0.036900053	k__Fungi	p__Ascomycota	c__Lecanoromycetes	o__unidentified	f__unidentified	g__unidentified	s__unidentified	Needle	-
601	55a66effd5e9f2cf47d749b4b1d7004d	57.029.487.773.235	406.743.474.276.503	0.953706291	426.487.146.100.489	2.00E+09	0.000896865	k__Fungi	p__Ascomycota	c__Leotiomycetes	o__Helotiales	NA	NA	NA	Rhizosphere	-
602	55ca574af46f9436967f43631b43030e	16.223.701.038.041	-158.765.920.091.125	0.678032744	-234.156.715.015.783	0.019202971	0.08010153	k__Fungi	p__Ascomycota	c__Dothideomycetes	o__Pleosporales	NA	NA	NA	Branch	-
603	55ca574af46f9436967f43631b43030e1	157.533.716.671.701	-152.480.209.506.848	0.65441988	-233.000.576.864.859	0.019805846	0.065282372	k__Fungi	p__Ascomycota	c__Dothideomycetes	o__Pleosporales	NA	NA	NA	Root	NA
604	560aefc4263fc8d8fc1995cf51f68e8a	370.692.579.669.912	346.121.114.547.333	0.813891968	425.266.654.758.408	2.11E+09	0.001362498	k__Fungi	p__Ascomycota	c__Eurotiomycetes	o__Chaetothyriales	f__Cyphellophoraceae	g__Cyphellophora	NA	Needle	Pathogen
605	560b0d30ef11821539df640f19d7bc35	819.924.165.348.855	-242.719.628.912.767	0.769272751	-315.518.297.633.127	0.001603975	0.020023814	k__Fungi	NA	NA	NA	NA	NA	NA	Needle	-
606	560d9dad6f308f0de2e21cec52812eb7	220.510.683.156.127	207.527.709.258.779	0.998871696	207.762.128.162.682	0.037744254	0.133274974	k__Fungi	p__Basidiomycota	c__Tremellomycetes	o__Tremellales	f__Tremellaceae	g__Cryptococcus	s__unidentified	Needle	Fungal Parasite-Undefined Saprotroph
607	563904be2e57f46a2c582ff527bceb72	149.295.062.110.799	-137.441.373.088.113	0.655231213	-209.760.112.850.812	0.035940395	0.130319569	k__Fungi	p__Ascomycota	c__Sordariomycetes	NA	NA	NA	NA	Needle	-
608	5683b028564e921a09fb7579f5ac95b8	322.336.058.269.598	-121.771.441.314.173	0.779708445	-156.175.609.072.881	0.118345459	0.286333958	k__Fungi	p__Ascomycota	c__Dothideomycetes	o__Pleosporales	NA	NA	NA	Rhizosphere	-
609	569af775fa6f7d99628cca754254a420	162.762.340.654.926	-0.843793878	0.689260223	-122.420.219.528.928	0.220875961	0.458742381	k__Fungi	p__Ascomycota	c__Eurotiomycetes	o__Chaetothyriales	f__Herpotrichiellaceae	g__Exophiala	NA	Needle	Pathogen
610	56cf858a46db9e78ec31cc7885594d16	341.069.273.730.575	-273.911.874.162.956	0.837736977	-32.696.643.644.516	0.001076752	0.01582416	k__Fungi	p__Basidiomycota	c__Agaricostilbomycetes	o__Agaricostilbomycetes_ord_Incertae_sedis	f__Agaricostilbomycetes_fam_Incertae_sedis	g__Jianyunia	s__Jianyunia_sakaguchii	Needle	-
611	56dfb0b836d98e2c04e29858178e585f	144.906.547.139.255	-135.002.036.637.393	0.631959498	-213.624.507.520.178	0.032659443	0.122481935	k__Fungi	p__Basidiomycota	c__Agaricomycetes	o__Hymenochaetales	f__Schizoporaceae	NA	NA	Rhizosphere	Wood Saprotroph
612	5717b1d46a83cb56d8efbe118bf0d626	126.664.785.214.231	-160.132.936.993.266	0.890854704	-179.752.024.894.603	0.072253066	0.200959911	k__Fungi	p__Mortierellomycota	c__Mortierellomycetes	o__Mortierellales	f__Mortierellaceae	g__Mortierella	NA	Rhizosphere	Endophyte-Litter Saprotroph-Soil Saprotroph-Undefined Saprotroph
613	578155aa82acfbb8c1fbce198eb03659	501.720.381.293.959	-192.346.252.432.242	0.828620893	-232.128.171.019.674	0.020271645	0.102194123	k__Fungi	p__Mucoromycota	c__Mucoromycetes	o__Mucorales	f__Cunninghamellaceae	g__Gongronella	NA	Rhizosphere	Undefined Saprotroph
614	579eb163d23b8e7055fc9b384c77e3c4	2.715.356.625.408	184.403.983.778.427	0.744153142	247.803.809.803.211	0.013210704	0.048261684	k__Fungi	p__Ascomycota	c__Sordariomycetes	o__Hypocreales	f__Hypocreaceae	g__Trichoderma	NA	Root	Undefined Saprotroph
615	579eb163d23b8e7055fc9b384c77e3c41	399.565.842.321.524	191.951.080.031.413	0.980184585	195.831.563.675.557	0.050192987	0.161705862	k__Fungi	p__Ascomycota	c__Sordariomycetes	o__Hypocreales	f__Hypocreaceae	g__Trichoderma	NA	Rhizosphere	NA
616	57cacea8c95155e8b1fc610275806f8c	145.956.319.495.079	126.108.187.404.261	0.654240497	192.755.092.455.584	0.053911008	0.135888387	k__Fungi	p__Basidiomycota	c__Agaricomycetes	o__Agaricales	f__Tricholomataceae	g__Mycena	NA	Branch	Pathogen
617	57de56258e8cee308b023c56ae01c540	287.063.809.092.497	-237.891.766.318.074	0.797678003	-298.230.320.264.024	0.002860885	0.031591996	k__Fungi	p__Mucoromycota	c__Mucoromycetes	o__Mucorales	f__Mucoraceae	g__Mucor	NA	Rhizosphere	Undefined Saprotroph
618	583664fbbe09c95f2f4132734edee0c5	240.299.065.272.062	-109.576.978.074.217	0.635745423	-172.359.838.039.516	0.084780371	0.194117815	k__Fungi	p__Ascomycota	c__Dothideomycetes	o__Pleosporales	NA	NA	NA	Branch	-
619	583664fbbe09c95f2f4132734edee0c51	439.740.262.304.489	-193.359.039.136.529	0.850208004	-227.425.569.110.723	0.022950618	0.108616109	k__Fungi	p__Ascomycota	c__Dothideomycetes	o__Pleosporales	NA	NA	NA	Rhizosphere	NA
620	585111889c762f48eaddf9ee8cd439d8	104.918.705.355.526	175.980.558.152.016	106.944.089.981.622	164.553.794.587.674	0.099858924	0.259138788	k__Fungi	p__Ascomycota	c__Lecanoromycetes	o__Lecanorales	NA	NA	NA	Needle	Lichen Parasite-Lichenized
621	58bbe7ad212f9a2f7cbb36fd32b2cc4e	494.808.031.473.358	-303.435.534.852.624	0.78514396	-386.471.208.410.515	0.00011122	0.003489913	k__Fungi	p__Ascomycota	c__Dothideomycetes	o__Capnodiales	NA	NA	NA	Needle	-
622	58bbe7ad212f9a2f7cbb36fd32b2cc4e1	750.637.335.899.917	-463.176.408.225.818	0.902032452	-513.480.869.731.325	2.82E+07	1.34E+09	k__Fungi	p__Ascomycota	c__Dothideomycetes	o__Capnodiales	NA	NA	NA	Branch	NA
623	58c63d5024cbabc6ada43b981238cb28	147.660.941.009.914	106.538.151.999.847	0.652175591	163.358.079.381.123	0.102346903	0.256263952	k__Fungi	p__Ascomycota	c__Dothideomycetes	o__Pleosporales	NA	NA	NA	Rhizosphere	-
624	58f362a398793b22be060c593135f81c	367.278.464.236.288	313.784.019.898.682	0.856627393	366.301.641.108.396	0.000249263	0.005524467	k__Fungi	p__Chytridiomycota	c__Rhizophydiomycetes	o__Rhizophydiales	f__Rhizophydiales_fam_Incertae_sedis	g__Operculomyces	s__Operculomyces_laminatus	Rhizosphere	-
625	59792a923a74ece7c7a1d4072d00db39	155.607.003.039.092	-158.087.473.637.685	0.648199002	-243.887.252.546.054	0.014733164	0.089658997	k__Fungi	p__Ascomycota	c__Saccharomycetes	o__Saccharomycetales	NA	NA	NA	Rhizosphere	Undefined Saprotroph
626	59baaef0f6a7fadfc26f232946a201e7	353.966.147.524.898	135.646.366.011.971	114.169.319.179.626	118.811.574.761.652	0.234787811	0.477388176	k__Fungi	p__Ascomycota	c__Dothideomycetes	o__Dothideales	NA	NA	NA	Needle	-
627	59baaef0f6a7fadfc26f232946a201e71	236.213.372.726.392	-1.608.525.593.535	115.539.145.788.625	-139.219.100.379.862	0.163864566	0.363262744	k__Fungi	p__Ascomycota	c__Dothideomycetes	o__Dothideales	NA	NA	NA	Rhizosphere	NA
628	59d0efb4e76f658b2e0c78a403eb382f	13.897.703.894.254	114.155.520.785.319	0.639852284	178.409.179.210.026	0.074408751	0.206671195	k__Fungi	p__Ascomycota	c__Orbiliomycetes	o__Orbiliales	NA	NA	NA	Needle	-
629	59e14415b86455db906c9679814943b2	172.847.440.522.835	-176.613.580.041.437	0.69335514	-254.723.113.426.285	0.010858149	0.066454275	k__Fungi	p__Ascomycota	c__Sordariomycetes	o__Diaporthales	f__Diaporthaceae	g__Diaporthe	NA	Branch	Pathogen
630	59f62ed9391cfcbb7e82b243906652dc	88.147.688.990.607	-164.555.510.474.485	0.743337883	-221.373.771.292.203	0.026846827	0.119556765	k__Fungi	p__Ascomycota	c__Sordariomycetes	o__Xylariales	f__Sporocadaceae	g__Neopestalotiopsis	NA	Needle	-
631	59f93b5b4293578ef8d65c805084553f	171.638.222.116.063	-17.815.474.972.716	0.67265464	-264.853.223.389.867	0.008084214	0.036715617	k__Fungi	p__Basidiomycota	c__Agaricomycetes	o__Agaricales	f__Inocybaceae	g__Inocybe	s__unidentified	Root	Ectomycorrhizal
632	5a18352e909151b81a32dac3ec175bb7	174.062.809.096.016	-168.140.516.989.968	0.681370277	-246.768.200.419.998	0.013599107	0.049283163	k__Fungi	p__Basidiomycota	c__Agaricomycetes	o__Agaricales	f__Tricholomataceae	g__Flagelloscypha	NA	Root	Undefined Saprotroph
633	5a88036637a4496fade24d19b31ce15c	987.313.564.410.489	-297.672.558.063.267	0.848261786	-350.920.627.191.704	0.000449446	0.008844187	k__Fungi	p__Ascomycota	c__Dothideomycetes	o__Capnodiales	f__Mycosphaerellaceae	NA	NA	Needle	Pathogen
634	5b29b05588ab0b731a17b02f4cb7539e	511.381.305.729.536	-414.503.663.246.326	0.841936347	-492.321.854.162.358	8.51E+07	6.87E+09	k__Fungi	p__Basidiomycota	c__Agaricomycetes	o__Agaricales	f__Inocybaceae	g__Inocybe	NA	Rhizosphere	Ectomycorrhizal
635	5b4186f033d90930f73fc4496157a65d	681.769.553.006.535	348.433.186.982.149	0.989586684	35.209.971.238.565	0.000429927	0.003477805	k__Fungi	p__Ascomycota	c__Dothideomycetes	o__Pleosporales	f__unidentified	g__unidentified	s__unidentified	Root	-
636	5b4186f033d90930f73fc4496157a65d1	144.059.014.470.741	-151.037.185.944.793	0.933849913	-161.736.039.039.171	0.105800511	0.263380076	k__Fungi	p__Ascomycota	c__Dothideomycetes	o__Pleosporales	f__unidentified	g__unidentified	s__unidentified	Rhizosphere	NA
637	5b55b7ecc806fcbfdc19d87419c61e40	21.355.194.838.045	-119.836.032.822.601	0.768603457	-155.913.991.370.202	0.118963269	0.293864585	k__Fungi	p__Ascomycota	c__Eurotiomycetes	o__Eurotiales	f__Aspergillaceae	g__Penicillium	NA	Needle	Undefined Saprotroph
638	5b56923fd96223b87adac9678f025692	171.516.858.055.266	-178.028.650.594.901	0.672506765	-264.723.954.866.753	0.008115184	0.036715617	k__Fungi	p__Basidiomycota	c__Agaricomycetes	o__Sebacinales	f__Serendipitaceae	g__unidentified	s__unidentified	Root	-
639	5bcd1bba40124e43a8a6fe2e383d9826	165.715.884.067.905	149.044.770.582.927	0.679582315	219.318.200.669.499	0.028294268	0.123009042	k__Fungi	p__Ascomycota	c__Dothideomycetes	o__Pleosporales	f__Pleosporaceae	g__Bipolaris	NA	Needle	Pathogen
640	5bcd1bba40124e43a8a6fe2e383d98261	522.484.514.243.922	175.413.095.276.408	0.869787289	201.673.555.707.772	0.043723117	0.146636603	k__Fungi	p__Ascomycota	c__Dothideomycetes	o__Pleosporales	f__Pleosporaceae	g__Bipolaris	NA	Rhizosphere	NA
641	5bd3a73b5fddf1d6bd8fd035d789b078	165.176.687.981.394	-104.417.618.625.798	0.640277064	-163.081.929.021.006	0.102928456	0.262637225	k__Fungi	p__Basidiomycota	c__Tremellomycetes	o__Tremellales	f__Trimorphomycetaceae	g__Trimorphomyces	s__unidentified	Needle	Fungal Parasite-Undefined Saprotroph
642	5c324a4d8f066d6e24ea8ec76afe0a57	163.570.582.441.969	-34.282.971.640.464	109.158.418.699.452	-314.066.217.236.582	0.001685664	0.020600583	k__Fungi	NA	NA	NA	NA	NA	NA	Needle	-
643	5c61878dabfc9022ce1b84ce58fe5946	158.066.007.221.487	13.504.154.533.826	0.686311571	196.764.197.172.942	0.049109247	0.113128113	k__Fungi	p__Ascomycota	c__Dothideomycetes	o__Tubeufiales	f__unidentified	g__unidentified	s__unidentified	Root	-
644	5c6ac2e0775253e83c57288369224481	300.856.013.978.555	-324.009.935.504.753	118.553.769.780.586	-273.302.094.150.541	0.006275634	0.052986676	k__Fungi	p__Basidiomycota	c__Agaricomycetes	o__Agaricales	f__Inocybaceae	g__Inocybe	s__Inocybe_mixtilis	Rhizosphere	Ectomycorrhizal
645	5d05c11b4efb62fc88c401225a796ec8	141.476.125.425.242	-119.916.422.484.428	0.643241141	-18.642.529.977.194	0.062286184	0.181277076	k__Fungi	p__unidentified	c__unidentified	o__unidentified	f__unidentified	g__unidentified	s__unidentified	Needle	-
646	5d098242024cb779b8cb1f66a114b0bb	180.946.093.361.673	-100.219.715.582.852	0.733299103	-136.669.627.899.959	0.171720525	0.358561096	k__Fungi	p__Ascomycota	c__Eurotiomycetes	o__Chaetothyriales	NA	NA	NA	Branch	-
647	5d12f3c103d9a1d4a5934f1af05b58a1	513.485.989.811.275	149.148.122.326.503	0.948743847	157.205.891.600.093	0.115936888	0.288228538	k__Fungi	p__Ascomycota	c__Dothideomycetes	o__Pleosporales	NA	NA	NA	Needle	-
648	5d66b5268b162ed3343a90b82ac53b7c	152.119.683.690.768	-0.996929771	0.66635892	-14.960.852.792.583	0.134631434	0.324962774	k__Fungi	p__Basidiomycota	c__Cystobasidiomycetes	o__Erythrobasidiales	f__Erythrobasidiaceae	g__Erythrobasidium	s__unidentified	Needle	Undefined Saprotroph
649	5d901423eac724397ab1fd42145b31ac	195.733.712.663.481	-0.99626594	0.755302789	-131.902.854.645.775	0.187159569	0.398369297	k__Fungi	p__Ascomycota	c__Leotiomycetes	o__Helotiales	f__Hyaloscyphaceae	g__Hyaloscypha	NA	Rhizosphere	Undefined Saprotroph
650	5d9e95ea45284a36e25f2779d6e33eae	562.419.262.432.776	257.909.088.911.264	0.791670796	325.778.202.330.227	0.001122866	0.012025535	k__Fungi	p__Ascomycota	c__Dothideomycetes	o__Capnodiales	NA	NA	NA	Branch	-
651	5d9fb00eb2015493aafb050d7473acb0	271.255.079.762.188	203.955.963.464.562	102.231.029.484.518	199.504.949.224.295	0.046037482	0.152277826	k__Fungi	p__Ascomycota	c__Dothideomycetes	o__Capnodiales	f__unidentified	g__unidentified	s__unidentified	Needle	-
652	5d9fb00eb2015493aafb050d7473acb01	210.839.553.317.285	226.153.110.091.494	0.685155947	330.075.380.697.568	0.000964255	0.011039052	k__Fungi	p__Ascomycota	c__Dothideomycetes	o__Capnodiales	f__unidentified	g__unidentified	s__unidentified	Branch	NA
653	5d9fb00eb2015493aafb050d7473acb02	138.549.531.948.868	-107.615.991.597.784	0.634835956	-169.517.795.364.433	0.090041668	0.169458292	k__Fungi	p__Ascomycota	c__Dothideomycetes	o__Capnodiales	f__unidentified	g__unidentified	s__unidentified	Root	NA
654	5da9680db60aee6be03cb0aae7b46cf2	168.973.352.678.071	-163.316.167.831.086	0.663354794	-246.197.313.120.149	0.013817502	0.087510844	k__Fungi	p__Basidiomycota	c__Microbotryomycetes	NA	NA	NA	NA	Rhizosphere	-
655	5dd5bbab162e243ca1484f7df5c556f6	295.335.889.182.615	256.223.832.498.238	0.809007277	316.713.878.698.034	0.001539468	0.020718677	k__Fungi	p__Basidiomycota	c__Agaricomycetes	o__Sebacinales	NA	NA	NA	Rhizosphere	-
656	5e642900aac150c9a6bafef7ae6f33e5	341.065.383.765.432	-115.766.188.462.291	0.76535534	-15.125.809.208.676	0.130386144	0.306288904	k__Fungi	p__Ascomycota	c__Eurotiomycetes	o__Eurotiales	f__Aspergillaceae	NA	NA	Rhizosphere	Undefined Saprotroph
657	5ebd8540cadb6ced64e1d10f9334387c	316.158.970.465.907	282.547.586.937.473	0.860407165	328.388.231.256.464	0.001023877	0.011330902	k__Fungi	p__unidentified	c__unidentified	o__unidentified	f__unidentified	g__unidentified	s__unidentified	Branch	-
658	5ed60c0a50ac718172466a454f19aabc	543.905.565.931.031	-235.622.141.848.415	0.765467443	-307.814.713.821.353	0.00208292	0.024182706	k__Fungi	p__Basidiomycota	NA	NA	NA	NA	NA	Needle	-
659	5efb2b762a7647c07b6c511c7ea9b449	145.308.904.636.857	118.853.604.594.294	0.662061063	179.520.608.063.929	0.072620872	0.200959911	k__Fungi	p__Ascomycota	c__Sordariomycetes	o__Hypocreales	f__Nectriaceae	NA	NA	Rhizosphere	Undefined Saprotroph
660	5f5ac90a107bfbf2319d8bcbf88ecb2f	186.630.799.941.332	200.073.787.794.992	0.68937492	290.224.929.891.719	0.003704936	0.036764362	k__Fungi	p__Ascomycota	c__Dothideomycetes	o__Pleosporales	NA	NA	NA	Needle	-
661	5f654cb1809b029458106d2f43bd9c0c	155.641.560.490.143	-158.140.751.274.905	0.620940138	-254.679.544.070.023	0.010871714	0.073927656	k__Fungi	p__unidentified	c__unidentified	o__unidentified	f__unidentified	g__unidentified	s__unidentified	Rhizosphere	-
662	5f85cb15e4793d40869ca9ab769a7e40	970.376.303.541.008	115.033.507.979.074	0.813147316	141.466.995.928.466	0.157165286	0.360610469	k__Fungi	p__Ascomycota	c__Leotiomycetes	o__Helotiales	NA	NA	NA	Needle	-
663	5f9bcf23f7804bfb7a47073b34feda6a	497.982.923.125.227	-40.477.654.464.802	0.856580713	-472.549.216.416.527	2.30E+08	6.12E+09	k__Fungi	p__Ascomycota	c__Leotiomycetes	o__Helotiales	f__unidentified	g__unidentified	s__unidentified	Root	-
664	5f9bcf23f7804bfb7a47073b34feda6a1	373.202.834.960.461	-0.98774725	0.757933413	-130.321.111.825.885	0.192502695	0.407059709	k__Fungi	p__Ascomycota	c__Leotiomycetes	o__Helotiales	f__unidentified	g__unidentified	s__unidentified	Rhizosphere	NA
665	5fa5205bb2d4f79f236099007a4ba10c	193.555.777.379.978	-137.313.950.940.536	0.619590173	-221.620.608.305.777	0.026677391	0.078004028	k__Fungi	p__Ascomycota	c__Eurotiomycetes	o__Chaetothyriales	f__unidentified	g__unidentified	s__unidentified	Root	-
666	5fa5205bb2d4f79f236099007a4ba10c1	640.403.688.712.241	-265.155.244.737.801	0.805362407	-329.237.176.123.881	0.000993462	0.014585827	k__Fungi	p__Ascomycota	c__Eurotiomycetes	o__Chaetothyriales	f__unidentified	g__unidentified	s__unidentified	Rhizosphere	NA
667	5fbcc4a3964dd1e01cc9218ec290cf7c	485.471.559.992.572	31.841.608.548.851	0.953159134	334.063.929.405.887	0.000835857	0.013061603	k__Fungi	p__Mucoromycota	NA	NA	NA	NA	NA	Rhizosphere	-
668	5fc8158f7b9eccc0d54084f57f6eacdc	148.088.880.116.653	-23.352.552.336.858	0.827304112	-282.272.890.907.171	0.004761682	0.042200857	k__Fungi	p__Ascomycota	c__Dothideomycetes	o__Capnodiales	NA	NA	NA	Needle	-
669	5fc8158f7b9eccc0d54084f57f6eacdc1	539.118.854.321.861	-214.291.605.486.336	101.064.428.617.516	-212.034.648.013.827	0.033976837	0.112803097	k__Fungi	p__Ascomycota	c__Dothideomycetes	o__Capnodiales	NA	NA	NA	Branch	NA
670	5fd002e844740abf5f69fef5c452974a	24.251.276.534.729	-177.780.043.318.979	0.740020676	-240.236.589.443.828	0.016289406	0.093162564	k__Fungi	NA	NA	NA	NA	NA	NA	Needle	-
671	5fd327f79a694131e50a25254b98cd6a	927.560.194.705.474	-207.400.464.555.645	0.881606317	-235.252.924.841.059	0.018646223	0.098288982	k__Fungi	p__Ascomycota	c__Dothideomycetes	o__Capnodiales	f__Mycosphaerellaceae	g__Ramularia	NA	Needle	Pathogen
672	5fedb8b2b6f5b0d1c8fa4a397441c371	162.037.720.009.089	-0.928236647	0.695662177	-133.432.099.294.705	0.18209868	0.373189888	k__Fungi	p__Ascomycota	c__Sordariomycetes	o__Xylariales	f__Xylariaceae	g__Hypoxylon	NA	Branch	Undefined Saprotroph
673	5feeb45309152060ab1c36a7e935dc8a	203.718.268.297.198	-182.913.665.249.488	106.284.301.346.421	-172.098.478.262.845	0.085253585	0.228063163	k__Fungi	p__Ascomycota	c__Taphrinomycetes	o__Taphrinales	f__Taphrinaceae	g__Taphrina	NA	Needle	Pathogen
674	600b3d03c75ee653158d4e6c0aa7406d	668.930.259.044.784	-118.318.565.043.997	10.940.890.820.736	-108.143.447.350.513	0.279503894	0.432134007	k__Fungi	p__Ascomycota	c__Eurotiomycetes	o__Chaetothyriales	NA	NA	NA	Root	-
675	600b3d03c75ee653158d4e6c0aa7406d1	257.647.748.466.399	-198.091.406.691.449	108.176.536.671.176	-183.118.643.642.278	0.067072721	0.191109185	k__Fungi	p__Ascomycota	c__Eurotiomycetes	o__Chaetothyriales	NA	NA	NA	Rhizosphere	NA
676	60107f310d5ac15371e0a7fbd754bf10	162.800.611.799.883	148.782.310.721.853	0.673906823	220.775.789.099.013	0.027261155	0.120342969	k__Fungi	p__Ascomycota	c__Dothideomycetes	o__Capnodiales	NA	NA	NA	Needle	-
677	605df2f22d0bc921c91afab4a05eda1d	242.857.404.986.135	188.933.874.112.905	0.787940691	23.978.184.690.019	0.016493037	0.093864783	k__Fungi	p__Ascomycota	c__Dothideomycetes	o__Capnodiales	f__Mycosphaerellaceae	g__Ramularia	NA	Needle	Pathogen
678	60bad8b433bb89ab990a6e3a4042e462	51.055.161.231.195	249.109.799.781.357	0.90576827	275.025.973.132.242	0.005954804	0.049737611	k__Fungi	p__Ascomycota	c__Eurotiomycetes	o__Chaetothyriales	f__Chaetothyriales_fam_Incertae_sedis	g__Strelitziana	NA	Needle	Pathogen
679	60d456e5d4a648597074c7d5063fc2b5	359.393.675.147.843	-25.246.840.972.512	0.848277911	-297.624.642.007.179	0.002918003	0.031949659	k__Fungi	p__Ascomycota	c__Dothideomycetes	o__Pleosporales	f__Sporormiaceae	NA	NA	Rhizosphere	Dung Saprotroph-Plant Saprotroph
680	60d91ad6e8c6eb3558f1247d4d990294	145.033.357.715.171	0.791182485	0.66696546	118.624.206.571.022	0.235526718	0.46872589	k__Fungi	p__Mortierellomycota	c__Mortierellomycetes	o__Mortierellales	f__Mortierellaceae	g__Mortierella	NA	Rhizosphere	Endophyte-Litter Saprotroph-Soil Saprotroph-Undefined Saprotroph
681	6118c92cf16a3bd35126d141fe29973a	231.088.504.030.149	133.185.009.726.692	0.929543966	14.327.994.647.398	0.151915154	0.352042903	k__Fungi	p__Ascomycota	c__Eurotiomycetes	o__Chaetothyriales	NA	NA	NA	Needle	-
682	617846ee1a0ee78169528465ff35ee5d	181.376.290.759.102	-192.316.290.291.697	0.672696848	-285.888.496.016.377	0.004251329	0.038560885	k__Fungi	p__Basidiomycota	c__Agaricostilbomycetes	o__Agaricostilbales	NA	NA	NA	Needle	-
683	61cf684420ddb23d418d2c98c61203bf	161.214.572.752.211	-142.572.997.425.096	0.685985376	-207.836.788.334.638	0.037675488	0.13483859	k__Fungi	p__Ascomycota	c__Eurotiomycetes	o__Chaetothyriales	f__Cyphellophoraceae	g__Cyphellophora	NA	Rhizosphere	Pathogen
684	61e6e77fd56c27196776f855e80bda8e	17.211.275.203.533	-178.646.914.755.321	0.673232116	-265.357.089.458.995	0.007964504	0.036715617	k__Fungi	p__Ascomycota	c__Eurotiomycetes	o__Chaetothyriales	f__unidentified	g__unidentified	s__unidentified	Root	-
685	62094c308a7b086b6d081c07a97989f1	21.706.169.701.968	-12.861.772.710.906	0.752690957	-170.877.205.260.953	0.087493181	0.227447063	k__Fungi	p__Ascomycota	c__Sordariomycetes	o__Chaetosphaeriales	f__Chaetosphaeriaceae	NA	NA	Rhizosphere	Plant Saprotroph-Wood Saprotroph
686	622145737d3e16499c034a13d704129e	172.994.857.457.245	-17.676.017.049.072	0.693544913	-254.864.778.335.756	0.010814146	0.066454275	k__Fungi	p__Ascomycota	c__Dothideomycetes	o__Pleosporales	NA	NA	NA	Branch	-
687	622995a155a04313605a287a32387406	171.978.024.616.938	158.694.752.051.727	0.704570428	225.236.180.590.378	0.024299417	0.111498322	k__Fungi	p__Basidiomycota	c__Agaricomycetes	o__Hymenochaetales	f__Schizoporaceae	g__Hyphodontia	NA	Rhizosphere	Undefined Saprotroph
688	623c9d556c148200cdbb1caf72db8d7c	275.918.520.127.996	-238.913.084.490.886	0.826169022	-289.181.848.043.493	0.003830192	0.039588861	k__Fungi	p__Ascomycota	c__Eurotiomycetes	o__Eurotiales	f__Aspergillaceae	g__Penicillium	NA	Rhizosphere	Undefined Saprotroph
689	624921d97bc935eed8f7a8fbcbcbafaf	550.224.152.167.405	-278.646.720.602.334	0.862879607	-322.926.533.859.187	0.001241087	0.017620706	k__Fungi	p__Ascomycota	c__Dothideomycetes	o__Pleosporales	NA	NA	NA	Rhizosphere	-
690	625b47db0f2b015fd2855458cd954b2e	231.854.746.703.765	-250.725.694.719.839	0.762135092	-328.978.021.554.512	0.001002657	0.015117979	k__Fungi	NA	NA	NA	NA	NA	NA	Needle	-
691	625b47db0f2b015fd2855458cd954b2e1	14.587.032.628.334	-12.644.082.335.609	0.654084764	-193.309.537.642.225	0.05322445	0.135888387	k__Fungi	NA	NA	NA	NA	NA	NA	Branch	NA
692	62fca9c085fccd65934479212becfff1	415.038.575.720.914	-301.490.119.481.306	107.764.958.318.072	-279.766.376.925.091	0.005147367	0.044933026	k__Fungi	p__Ascomycota	c__Dothideomycetes	o__Pleosporales	f__Phaeosphaeriaceae	NA	NA	Needle	Pathogen
693	62fca9c085fccd65934479212becfff11	603.103.306.228.098	268.604.110.345.441	11.211.918.006.937	23.957.017.004.517	0.016588584	0.076323086	k__Fungi	p__Ascomycota	c__Dothideomycetes	o__Pleosporales	f__Phaeosphaeriaceae	NA	NA	Branch	NA
694	631aca3899275bab085844a9a670909c	186.276.287.362.947	14.304.939.759.266	0.691270778	206.936.850.391.962	0.03851152	0.117301143	k__Fungi	p__Basidiomycota	c__Exobasidiomycetes	o__Entylomatales	f__Entylomatales_fam_Incertae_sedis	g__Tilletiopsis	s__Tilletiopsis_washingtonensis	Branch	Endophyte-Litter Saprotroph-Undefined Saprotroph
695	631b32c7c89bf789ad9145b8084721f1	144.906.547.139.255	-135.002.036.637.393	0.631959498	-213.624.507.520.178	0.032659443	0.122481935	k__Fungi	p__Chytridiomycota	c__Lobulomycetes	o__Lobulomycetales	f__Lobulomycetaceae	g__Clydaea	NA	Rhizosphere	-
696	633fd61fa0bff8cfbb86e4555c45a01b	305.716.648.574.974	-353.161.745.187.859	0.882190203	-400.323.812.247.597	6.25E+09	0.002353586	k__Fungi	p__Basidiomycota	c__Agaricostilbomycetes	o__Agaricostilbales	f__Chionosphaeraceae	g__Cystobasidiopsis	NA	Needle	Undefined Saprotroph
697	63479b251e7403e5eeadaa37f1726858	141.294.320.222.928	-106.614.672.025.182	0.64165257	-166.156.385.776.648	0.096600255	0.253739584	k__Fungi	p__Ascomycota	c__Eurotiomycetes	o__Verrucariales	f__Verrucariaceae	NA	NA	Needle	Lichenized
698	63479b251e7403e5eeadaa37f17268581	271.365.565.217.397	218.373.891.837.578	0.731365306	298.583.881.580.631	0.002828017	0.031498254	k__Fungi	p__Ascomycota	c__Eurotiomycetes	o__Verrucariales	f__Verrucariaceae	NA	NA	Rhizosphere	NA
699	635da9033b08e5eec19ff894853ea9d9	316.914.852.247.414	280.838.386.953.928	0.834204335	336.654.192.630.754	0.00076117	0.0126081	k__Fungi	p__Ascomycota	c__Dothideomycetes	o__Pleosporales	f__Didymellaceae	g__Stagonosporopsis	NA	Rhizosphere	Pathogen
700	637eaf500104f03a9567f627de860c32	23.604.737.076.716	-105.130.143.847.578	0.66740876	-157.519.873.993.764	0.115210578	0.280852956	k__Fungi	p__Ascomycota	c__Sordariomycetes	NA	NA	NA	NA	Rhizosphere	-
701	6380830fd325a99fe059b990f905ce56	471.951.199.216.312	-0.986033511	0.81229491	-121.388.611.348.757	0.224791216	0.455101677	k__Fungi	p__Ascomycota	c__Dothideomycetes	o__Pleosporales	f__Periconiaceae	NA	NA	Rhizosphere	-
702	63828a57e3f61e04a0bd29bf95686f36	166.221.446.462.675	-168.649.434.819.652	0.66566514	-253.354.764.634.746	0.011291439	0.043986013	k__Fungi	p__Glomeromycota	c__Glomeromycetes	o__Glomerales	f__Glomeraceae	g__Rhizophagus	NA	Root	Arbuscular Mycorrhizal
703	63828a57e3f61e04a0bd29bf95686f361	153.260.140.541.285	135.109.819.932.539	0.675973509	199.874.430.224.631	0.045636027	0.150986022	k__Fungi	p__Glomeromycota	c__Glomeromycetes	o__Glomerales	f__Glomeraceae	g__Rhizophagus	NA	Rhizosphere	NA
704	639336292000e6b133a7a829a35534e0	685.312.375.607.739	229.225.949.409.049	103.835.495.927.304	220.758.756.301.922	0.027273037	0.113301491	k__Fungi	p__Basidiomycota	c__Agaricomycetes	o__Agaricales	f__Inocybaceae	g__Inocybe	NA	Rhizosphere	Ectomycorrhizal
705	63ab37e762f5b2d58d05a3330acab175	144.067.085.341.396	-125.990.024.869.004	0.647022925	-19.472.265.982.685	0.051507574	0.164497761	k__Fungi	p__Ascomycota	c__Dothideomycetes	o__Capnodiales	f__Teratosphaeriaceae	NA	NA	Needle	Pathogen
706	63c0e1c479a46bee4ecc7d67b5fbe7ce	634.039.616.905.723	-319.087.871.995.447	0.797276288	-400.222.453.238.446	6.27E+08	0.002353586	k__Fungi	p__Basidiomycota	c__Exobasidiomycetes	o__Entylomatales	f__Entylomatales_fam_Incertae_sedis	g__Tilletiopsis	s__Tilletiopsis_washingtonensis	Needle	Endophyte-Litter Saprotroph-Undefined Saprotroph
707	63feb92d0bd880299c0b5727acc75c9d	172.013.214.481.532	-135.266.802.289.526	0.68211821	-198.304.047.918.904	0.047362908	0.111746861	k__Fungi	p__Mucoromycota	c__Endogonomycetes	o__Endogonales	f__Endogonaceae	g__Endogone	NA	Root	Ectomycorrhizal
708	63feb92d0bd880299c0b5727acc75c9d1	153.036.996.351.346	129.490.712.716.134	106.561.991.664.285	121.516.791.018.775	0.224302057	0.455101677	k__Fungi	p__Mucoromycota	c__Endogonomycetes	o__Endogonales	f__Endogonaceae	g__Endogone	NA	Rhizosphere	NA
709	64a40823b790f212d1df4c4d04eff36d	565.672.278.384.901	399.592.209.382.536	0.924364395	432.288.620.680.725	1.54E+09	0.000290677	k__Fungi	p__Basidiomycota	c__Agaricomycetes	o__Thelephorales	f__Thelephoraceae	g__Tomentella	s__unidentified	Root	Ectomycorrhizal
710	64bc0cd2303f6ad403f06a875f69e62d	339.003.522.228.823	-875.641.682.973.503	132.555.754.801.854	-660.583.679.888.074	3.95E+03	4.48E+05	k__Fungi	p__Ascomycota	c__Leotiomycetes	o__Helotiales	NA	NA	NA	Root	-
711	64bc0cd2303f6ad403f06a875f69e62d1	230.369.478.511.014	623.597.204.879.542	108.670.200.065.576	573.843.799.407.048	9.56E+05	1.76E+08	k__Fungi	p__Ascomycota	c__Leotiomycetes	o__Helotiales	NA	NA	NA	Rhizosphere	NA
712	6546f76b868b72e558e3f3a22988b45b	147.646.456.334.936	124.207.061.110.611	0.666142848	186.457.096.116.113	0.062241566	0.182378902	k__Fungi	p__Ascomycota	c__Leotiomycetes	o__Helotiales	f__Helotiaceae	NA	NA	Rhizosphere	Pathogen
713	65521bbd9c8e6b07cdce1f43bf43b308	181.351.377.185.536	0.8686172	0.596842834	145.535.332.180.262	0.145571472	0.340742901	k__Fungi	p__Basidiomycota	c__Tremellomycetes	o__Tremellales	f__Trimorphomycetaceae	g__Trimorphomyces	s__unidentified	Needle	Fungal Parasite-Undefined Saprotroph
714	65854756f28ee238ab3904db586ec251	149.383.803.705.566	-0.819462366	0.586074752	-139.822.158.132.107	0.162046538	0.371076983	k__Fungi	p__Basidiomycota	c__Exobasidiomycetes	o__Microstromatales	f__Quambalariaceae	g__Quambalaria	NA	Needle	Pathogen
715	65b8e1810ea8d5e59e06ccc8afd2305c	365.032.248.563.586	-349.990.739.754.392	0.822512878	-425.513.994.101.333	2.09E+09	0.00037856	k__Fungi	p__Basidiomycota	c__Agaricomycetes	o__Sebacinales	f__Sebacinaceae	g__Sebacina	s__unidentified	Root	Ectomycorrhizal-Orchid Mycorrhizal-Root Associated Biotroph
716	65b8e1810ea8d5e59e06ccc8afd2305c1	112.818.270.142.926	75.201.342.872.825	139.767.863.422.208	53.804.459.073.441	7.43E+06	9.60E+08	k__Fungi	p__Basidiomycota	c__Agaricomycetes	o__Sebacinales	f__Sebacinaceae	g__Sebacina	s__unidentified	Rhizosphere	NA
717	65f0f56884318f6a2740b3e7ff61abf2	549.317.606.037.609	-149.721.324.428.078	105.061.812.834.729	-142.507.844.085.654	0.154134528	0.355765779	k__Fungi	p__Ascomycota	c__Dothideomycetes	o__Capnodiales	NA	NA	NA	Needle	-
718	65f0f56884318f6a2740b3e7ff61abf21	174.300.530.038.448	-158.078.510.450.958	0.661406285	-239.003.641.371.248	0.016846702	0.096475503	k__Fungi	p__Ascomycota	c__Dothideomycetes	o__Capnodiales	NA	NA	NA	Rhizosphere	NA
719	664ef3a4992393373bb8bfaf72bf5ef1	214.492.972.211.066	154.116.340.356.255	0.721536574	213.594.633.826.856	0.032683788	0.122481935	k__Fungi	p__Ascomycota	c__Eurotiomycetes	o__Eurotiales	f__Trichocomaceae	NA	NA	Rhizosphere	Undefined Saprotroph
720	665a73abe777bc645519e34dc75030f6	266.963.305.561.963	196.545.908.357.315	0.774860245	253.653.364.744.769	0.011195598	0.079086808	k__Fungi	p__Ascomycota	c__Dothideomycetes	o__Pleosporales	NA	NA	NA	Needle	-
721	665a73abe777bc645519e34dc75030f61	217.254.462.906.282	171.088.985.409.067	0.72798316	235.017.778.934.997	0.018764446	0.098632192	k__Fungi	p__Ascomycota	c__Dothideomycetes	o__Pleosporales	NA	NA	NA	Rhizosphere	NA
722	6667ac8764660790a2a4877a378d0168	239.943.787.504.438	-269.305.710.055.121	0.750617098	-358.779.077.836.477	0.000333492	0.006605441	k__Fungi	p__Basidiomycota	c__Agaricomycetes	o__Auriculariales	NA	NA	NA	Rhizosphere	-
723	66d23a8d764d17a8803d5d3c3f24b662	809.626.212.560.112	164.868.790.689.499	0.941457793	175.120.745.618.672	0.079910182	0.218299135	k__Fungi	p__Ascomycota	NA	NA	NA	NA	NA	Needle	-
724	66db43b2e0ea99820a59e6aa4a0d927c	186.688.436.470.127	-167.420.496.583.792	0.682328774	-245.366.314.696.292	0.014140938	0.08686576	k__Fungi	p__Ascomycota	c__Sordariomycetes	o__Hypocreales	f__Nectriaceae	NA	NA	Needle	Undefined Saprotroph
725	66db43b2e0ea99820a59e6aa4a0d927c1	157.151.375.164.041	-434.116.289.227.431	0.967950289	-448.490.272.716.582	7.29E+08	0.000173921	k__Fungi	p__Ascomycota	c__Sordariomycetes	o__Hypocreales	f__Nectriaceae	NA	NA	Root	NA
726	66f2d2b93e6d10a95e63fdaf2b67b9f7	364.375.930.845.581	234.697.326.034.521	0.932365522	251.722.442.035.953	0.011828346	0.066454275	k__Fungi	p__Ascomycota	c__Dothideomycetes	o__Pleosporales	f__Phaeosphaeriaceae	g__Paraphoma	NA	Branch	Pathogen
727	66fd41628dcf8b7b80fe118d2ca98684	15.470.801.399.138	-148.217.718.829.569	0.663990045	-223.222.802.655.373	0.025599896	0.116774363	k__Fungi	p__Ascomycota	NA	NA	NA	NA	NA	Needle	-
728	671b746cc279faa0e15adffd7ffb959f	166.221.446.462.675	149.588.265.993.008	0.698505795	21.415.465.287.581	0.03222999	0.086938208	k__Fungi	p__Basidiomycota	c__Agaricomycetes	o__Sebacinales	f__unidentified	g__unidentified	s__unidentified	Root	-
729	674301710a219f7edc379f7700026263	744.835.407.251.635	108.088.831.679.273	0.934820802	115.625.188.769.662	0.247578142	0.486126077	k__Fungi	p__Ascomycota	c__Eurotiomycetes	o__Eurotiales	f__Aspergillaceae	g__Penicillium	NA	Rhizosphere	Undefined Saprotroph
730	6776c6f17d635e56593dbfe92162345a	143.976.407.584.198	-121.952.859.714.722	0.638793223	-190.911.323.696.027	0.056247486	0.122576668	k__Fungi	p__Basidiomycota	c__Agaricomycetes	o__Hymenochaetales	f__Schizoporaceae	NA	NA	Root	Wood Saprotroph
731	679fb922b942063ec1b22dbfb4650bf9	25.428.853.276.634	397.432.862.207.649	106.747.181.007.528	372.312.278.840.994	0.000196774	0.004857605	k__Fungi	p__Ascomycota	c__Pezizomycetes	o__Pezizales	f__Tuberaceae	g__Tuber	s__unidentified	Rhizosphere	Ectomycorrhizal
732	67b937c7e97478ea76cb8105240bdf60	162.897.055.853.353	107.296.893.837.988	0.656819352	163.358.301.639.851	0.102346436	0.262156325	k__Fungi	p__Basidiomycota	c__Agaricomycetes	o__Hymenochaetales	f__Schizoporaceae	NA	NA	Needle	Wood Saprotroph
733	67b974cdc4d96a5f65e2a10b48c81a4d	150.488.661.508.111	129.785.964.167.632	0.647988433	200.290.556.890.187	0.045187425	0.150469468	k__Fungi	p__Ascomycota	c__Eurotiomycetes	o__Chaetothyriales	f__Herpotrichiellaceae	NA	NA	Rhizosphere	Pathogen
734	67bf73b7c0bad01f50bac0f52c98c7e6	155.200.000.569.007	112.683.922.422.761	0.678699723	166.029.126.803.531	0.096855872	0.177634453	k__Fungi	p__Ascomycota	NA	NA	NA	NA	NA	Root	-
735	67bf73b7c0bad01f50bac0f52c98c7e61	158.514.318.001.253	144.949.621.840.992	0.685364459	211.492.761.261.437	0.034436117	0.12590278	k__Fungi	p__Ascomycota	NA	NA	NA	NA	NA	Rhizosphere	NA
736	67d09a9204677ec2cc0e5c4e014e8333	174.427.936.738.647	144.708.802.152.438	0.711995602	203.243.954.964.055	0.042109178	0.143548965	k__Fungi	p__Ascomycota	c__Dothideomycetes	o__Capnodiales	f__unidentified	g__unidentified	s__unidentified	Rhizosphere	-
737	67e3a1b04b9e0333ff1b5c6c95b783cb	155.607.003.039.092	-158.087.473.637.685	0.648199002	-243.887.252.546.054	0.014733164	0.089658997	k__Fungi	p__Entomophthoromycota	c__Basidiobolomycetes	o__Basidiobolales	f__Basidiobolaceae	g__Basidiobolus	s__Basidiobolus_ranarum	Rhizosphere	Pathogen
738	67f2c59a9d487f40d7755ef253de1476	398.418.152.326.858	-109.700.156.185.931	0.778771949	-140.863.003.995.349	0.158944591	0.264712867	k__Fungi	p__Ascomycota	c__Dothideomycetes	o__Pleosporales	f__Dictyosporiaceae	NA	NA	Root	Undefined Saprotroph
739	67f2c59a9d487f40d7755ef253de14761	406.155.860.880.608	200.505.453.847.867	113.199.948.190.113	177.125.040.296.952	0.076519071	0.207259203	k__Fungi	p__Ascomycota	c__Dothideomycetes	o__Pleosporales	f__Dictyosporiaceae	NA	NA	Rhizosphere	NA
740	681a869a6edd30b95ee093299984d277	276.259.271.839.291	-299.555.259.096.151	0.776918843	-385.568.276.276.718	0.000115407	0.003470419	k__Fungi	p__Blastocladiomycota	c__Blastocladiomycetes	o__Blastocladiales	f__unidentified	g__unidentified	s__unidentified	Rhizosphere	-
741	68a9fe881dfc7a7074d4a82ea0c9d238	160.714.920.202.965	0.863886532	0.693698928	124.533.352.633.802	0.213009177	0.344618418	k__Fungi	p__Ascomycota	c__Leotiomycetes	o__Helotiales	f__unidentified	g__unidentified	s__unidentified	Root	-
742	68b1efd4bba949c069699751fcc74d50	485.319.408.975.472	-214.917.700.863.549	113.269.576.383.966	-189.740.005.855.599	0.057775158	0.143144421	k__Fungi	p__Ascomycota	NA	NA	NA	NA	NA	Branch	-
743	68c97cfe024dd2da958e21a87d3a56fe	43.151.800.793.018	358.160.160.539.856	0.842702688	425.013.668.039.917	2.14E+09	0.000920077	k__Fungi	p__Ascomycota	c__Archaeorhizomycetes	o__Archaeorhizomycetales	f__Archaeorhizomycetaceae	g__Archaeorhizomyces	s__unidentified	Rhizosphere	Soil Saprotroph
744	68d534ead54b2c4370c807f01b6dc178	16.934.726.043.411	163.079.651.133.486	0.703929621	231.670.391.926.164	0.020519866	0.102194123	k__Fungi	p__Basidiomycota	c__Agaricomycetes	o__Cantharellales	f__Cantharellales_fam_Incertae_sedis	g__Sistotrema	s__unidentified	Rhizosphere	Ectomycorrhizal-Wood Saprotroph
745	68fcc379e4cb9ea80f89b36f4858eeba	155.361.503.881.036	-147.443.009.222.504	0.651640987	-22.626.417.318.487	0.023657783	0.073689906	k__Fungi	p__Glomeromycota	c__Glomeromycetes	o__Glomerales	f__Glomeraceae	g__unidentified	s__unidentified	Root	Arbuscular Mycorrhizal
746	691d51de7c1b3a46379d03070b95d490	166.307.458.938.929	15.844.085.151.008	0.698906609	22.669.817.321.819	0.023391342	0.109739573	k__Fungi	p__Basidiomycota	c__Agaricomycetes	o__Thelephorales	f__Thelephoraceae	NA	NA	Rhizosphere	Ectomycorrhizal-Undefined Saprotroph
747	69458c9650535cf0e5739d7159fa01ba	581.223.170.997.144	-158.141.285.389.398	0.747764183	-211.485.504.258.484	0.034442304	0.130319569	k__Fungi	p__Ascomycota	c__Sordariomycetes	o__Hypocreales	f__Nectriaceae	NA	NA	Needle	Undefined Saprotroph
748	69458c9650535cf0e5739d7159fa01ba1	165.721.667.873.337	-173.028.895.071.212	0.671055824	-257.845.754.088.579	0.00992425	0.041626713	k__Fungi	p__Ascomycota	c__Sordariomycetes	o__Hypocreales	f__Nectriaceae	NA	NA	Root	NA
749	697145ebcf672bafa268104619cae904	162.710.025.016.204	-142.971.099.668.438	0.67487422	-211.848.512.456.305	0.034134003	0.130319569	k__Fungi	p__unidentified	c__unidentified	o__unidentified	f__unidentified	g__unidentified	s__unidentified	Needle	-
750	69726c85f6c99e95bfdd02e678ed5e06	157.607.877.163.335	153.974.439.441.108	0.648162339	237.555.362.551.275	0.017522646	0.097346875	k__Fungi	p__Ascomycota	c__Dothideomycetes	o__Dothideales	f__Aureobasidiaceae	NA	NA	Needle	Pathogen
751	69ad5be8860e04ba74462baa0d7e9b2d	169.081.925.585.662	162.828.880.234.938	0.703538055	231.442.889.421.163	0.020644207	0.102194123	k__Fungi	p__Mucoromycota	c__Endogonomycetes	o__Endogonales	f__Endogonaceae	g__Endogone	NA	Rhizosphere	Ectomycorrhizal
752	69c1e679d562575f107a6c381106f5fa	157.368.246.153.876	153.742.382.892.471	0.668292796	230.052.431.937.013	0.021418533	0.10635547	k__Fungi	p__Ascomycota	c__Dothideomycetes	NA	NA	NA	NA	Needle	-
753	69e451b925cc1fca8f70bff01492801d	112.549.194.929.513	-294.248.837.576.141	0.966875976	-304.329.453.580.994	0.002340032	0.027993713	k__Fungi	p__Ascomycota	c__Dothideomycetes	o__Pleosporales	f__Didymosphaeriaceae	g__Paraphaeosphaeria	NA	Rhizosphere	Undefined Saprotroph
754	6a918502e5926c0186db7589550a6d38	619.598.738.825.753	-141.145.847.501.401	0.889411883	-158.695.706.949.461	0.112522368	0.276385741	k__Fungi	p__Basidiomycota	c__Tremellomycetes	o__Tremellales	NA	NA	NA	Rhizosphere	Fungal Parasite-Undefined Saprotroph
755	6a999330012f011729a62c0d0e69c02f	207.900.192.621.071	139.361.710.935.341	0.651321775	213.967.529.229.088	0.032381017	0.128004671	k__Fungi	p__Ascomycota	c__Lecanoromycetes	o__Lecanorales	f__Micareaceae	g__Micarea	NA	Needle	Lichenized
756	6ac5d3f61b062e537c0312148682eb5b	189.077.876.739.787	203.439.142.374.081	0.690515437	29.461.925.337.147	0.003217121	0.033053781	k__Fungi	p__Ascomycota	c__Dothideomycetes	o__Pleosporales	f__unidentified	g__unidentified	s__unidentified	Needle	-
757	6ac5d3f61b062e537c0312148682eb5b1	172.847.440.522.835	176.244.119.402.133	0.693441206	254.158.705.557.237	0.011035046	0.066454275	k__Fungi	p__Ascomycota	c__Dothideomycetes	o__Pleosporales	f__unidentified	g__unidentified	s__unidentified	Branch	NA
758	6adb1230680b6b8e57c0c9328937ee94	168.169.910.733.177	-12.188.585.668.416	0.678545811	-179.628.043.950.229	0.072449927	0.203666744	k__Fungi	p__Ascomycota	c__Dothideomycetes	o__Capnodiales	f__Teratosphaeriaceae	NA	NA	Needle	Pathogen
759	6bafa5ad5d4e148440e160882958990e	187.629.130.295.374	134.722.204.135.629	0.757608233	177.825.686.439.289	0.075361677	0.20645589	k__Fungi	p__Ascomycota	c__Sordariomycetes	o__Hypocreales	f__Nectriaceae	NA	NA	Rhizosphere	Undefined Saprotroph
760	6bc1da3f10bf05b8578c6537236a0506	162.807.764.978.574	138.056.459.940.143	0.659364214	209.378.151.042.504	0.036279448	0.130403836	k__Fungi	p__Ascomycota	c__Dothideomycetes	o__Pleosporales	f__Massarinaceae	g__Helminthosporium	NA	Needle	Pathogen
761	6bc340c6aba166436c52136b87804650	177.578.322.312.097	-187.596.699.956.947	0.680204804	-275.794.435.694.624	0.00581661	0.029942321	k__Fungi	p__Glomeromycota	c__Glomeromycetes	o__Glomerales	f__Glomeraceae	g__Funneliformis	s__Funneliformis_mosseae	Root	Arbuscular Mycorrhizal
762	6bd0453d53653a3887b36f8f8457fa81	153.201.440.709.514	135.056.085.742.699	0.675882975	199.821.700.954.657	0.045693138	0.150986022	k__Fungi	p__Ascomycota	c__Sordariomycetes	o__Hypocreales	f__Bionectriaceae	NA	NA	Rhizosphere	Undefined Saprotroph
763	6bd68c0c8e855c061ebe36040ea8eac4	240.579.533.814.415	-258.683.288.229.499	0.769836559	-336.023.647.039.314	0.000778758	0.012559389	k__Fungi	p__Basidiomycota	c__Exobasidiomycetes	o__Exobasidiales	f__Exobasidiaceae	g__Exobasidium	NA	Needle	Pathogen
764	6bea27d7bda06e0567f106c7d29ccc27	145.956.319.495.079	126.108.187.404.261	0.654240497	192.755.092.455.584	0.053911008	0.135888387	k__Fungi	p__Ascomycota	c__Lecanoromycetes	o__Ostropales	f__Graphidaceae	g__Graphis	s__Graphis_scripta	Branch	Lichenized
765	6bfee3f984973b9523bae9b9c56af341	498.251.622.991.045	737.566.199.242.511	11.470.659.236.226	643.002.450.036.322	1.28E+04	4.12E+06	k__Fungi	p__Ascomycota	c__Pezizomycetes	o__Pezizales	f__Pyronemataceae	g__Trichophaea	s__unidentified	Rhizosphere	Dung Saprotroph-Ectomycorrhizal
766	6c65c45236a2bc373caaf8d6e5cf17e7	143.976.407.584.198	-121.952.859.714.722	0.638793223	-190.911.323.696.027	0.056247486	0.122576668	k__Fungi	p__Basidiomycota	c__Agaricomycetes	o__Sebacinales	f__Sebacinaceae	g__Sebacina	s__unidentified	Root	Ectomycorrhizal-Orchid Mycorrhizal-Root Associated Biotroph
767	6cadc5962eb7471fcc2c961c426492ad	381.311.097.678.524	189.720.409.799.469	0.898322331	211.194.137.309.095	0.034691478	0.12590278	k__Fungi	p__Ascomycota	c__Leotiomycetes	o__Helotiales	NA	NA	NA	Rhizosphere	-
768	6cc74e9f806ab48cea8f1411975412c9	329.610.362.490.126	-10.008.264.757.627	0.777480741	-128.726.851.126.465	0.198000715	0.412847946	k__Fungi	p__Chytridiomycota	c__Rhizophydiomycetes	o__Rhizophydiales	f__Rhizophydiales_fam_Incertae_sedis	g__Operculomyces	s__Operculomyces_laminatus	Rhizosphere	-
769	6cccb578e13d2bce51c71f5f6feb3ac9	186.626.591.879.515	-192.223.553.588.463	0.634432253	-302.985.153.505.087	0.00244674	0.026490859	k__Fungi	p__Ascomycota	c__Dothideomycetes	o__Capnodiales	NA	NA	NA	Needle	-
770	6cce47c901626891ebfaf61fd7ede326	166.307.458.938.929	-177.989.597.518.277	0.647253106	-27.499.226.469.872	0.005960933	0.052391333	k__Fungi	p__Ascomycota	c__Leotiomycetes	o__Helotiales	NA	NA	NA	Rhizosphere	-
771	6d54f08b853d3a0e573adbddb157fb8c	290.812.361.067.814	-175.902.149.064.872	0.812060721	-21.661.206.435.232	0.030301969	0.123009042	k__Fungi	p__Ascomycota	c__Dothideomycetes	o__Capnodiales	f__Mycosphaerellaceae	NA	NA	Needle	Pathogen
772	6d64a4c3047d00d0f1a76ae828e57090	354.225.426.178.583	-336.066.117.579.188	0.836026441	-401.980.250.004.649	5.82E+09	0.002353586	k__Fungi	p__Ascomycota	c__Lecanoromycetes	o__Lecanorales	f__Ramalinaceae	NA	NA	Needle	Lichenized
773	6d690eb27fcdaac0a0eb2386627ca983	157.988.767.225.503	134.969.645.680.782	0.686211738	196.688.045.690.633	0.049196994	0.113128113	k__Fungi	p__Ascomycota	c__Leotiomycetes	o__Helotiales	NA	NA	NA	Root	-
774	6d83f1ff06743f4b24694446e99e3a3a	154.992.587.772.625	129.511.492.908.654	0.681824728	189.948.365.972.448	0.057500913	0.122576668	k__Fungi	p__Ascomycota	c__Leotiomycetes	o__Helotiales	NA	NA	NA	Root	-
775	6e0e6ffe4b4a8b3c9efee7d436ee7d02	141.357.499.782.777	-119.816.633.959.587	0.625874972	-191.438.608.769.235	0.055570842	0.17437229	k__Fungi	p__Basidiomycota	c__Agaricomycetes	o__Corticiales	NA	NA	NA	Needle	-
776	6e4abb6b4427118fd8793965c233cd2e	146.885.005.463.462	-128.805.416.087.495	0.622025346	-207.074.224.359.367	0.03838289	0.097136588	k__Fungi	p__Ascomycota	c__Leotiomycetes	o__Helotiales	f__Helotiaceae	NA	NA	Root	Pathogen
777	6e65a19930c63aaae41ef6378c5d479d	150.367.766.943.154	-0.996762505	0.651833982	-152.916.621.717.346	0.126223243	0.300332284	k__Fungi	p__Ascomycota	c__Eurotiomycetes	o__Chaetothyriales	f__Herpotrichiellaceae	g__unidentified	s__unidentified	Rhizosphere	Pathogen
778	6e8323fc449d0e73242e4dffa05b1692	149.618.020.498.958	-13.519.020.559.375	0.628534403	-215.087.996.659.721	0.031485675	0.086938208	k__Fungi	p__Ascomycota	c__Dothideomycetes	o__Pleosporales	NA	NA	NA	Root	-
779	6ec8ec2ffdf8086cfbfdd2139ea0b87d	198.705.822.846.364	124.152.337.413.476	0.770449262	161.142.781.862.692	0.107086508	0.266068785	k__Fungi	p__Ascomycota	c__Dothideomycetes	o__Pleosporales	NA	NA	NA	Rhizosphere	-
780	6efe97332e6750db81e280dcfef52a25	170.379.058.577.088	176.363.072.337.999	0.688844661	256.027.348.705.731	0.010458982	0.076529196	k__Fungi	p__Basidiomycota	c__Cystobasidiomycetes	o__Erythrobasidiales	f__Erythrobasidiaceae	g__Erythrobasidium	s__unidentified	Needle	Undefined Saprotroph
781	6f1e23ac44aa674896b90ad07c176cdd	406.841.736.159.659	209.223.633.389.924	0.911093711	229.640.080.718.732	0.021652975	0.069565941	k__Fungi	p__Mucoromycota	c__Endogonomycetes	o__Endogonales	f__Endogonaceae	g__Endogone	NA	Root	Ectomycorrhizal
782	6f88bf32abb645fc87e58fc99ef9fc4d	404.844.480.610.225	-358.388.354.048.083	0.867211823	-413.265.069.201.564	3.59E+09	0.000661424	k__Fungi	p__Ascomycota	c__Leotiomycetes	o__Helotiales	NA	NA	NA	Branch	-
783	6fa65a66bb6cbb3de02e4cdb2d1ece3f	188.350.145.990.051	-539.262.658.961.846	106.162.660.021.225	-507.958.880.131.705	3.78E+07	3.76E+09	k__Fungi	p__Chytridiomycota	c__unidentified	o__unidentified	f__unidentified	g__unidentified	s__unidentified	Rhizosphere	-
784	701f6d6060c67534e3a8c7870c3b4a3d	214.569.178.200.931	-0.966157053	0.801607638	-120.527.426.088.431	0.228097443	0.459753348	k__Fungi	p__Ascomycota	c__Dothideomycetes	o__Pleosporales	NA	NA	NA	Rhizosphere	-
785	7022ae563546a18522c3a64834a5bb04	129.106.055.729.364	158.489.887.523.267	108.888.760.766.913	145.552.108.782.402	0.145525057	0.332775881	k__Fungi	p__Mortierellomycota	c__Mortierellomycetes	o__Mortierellales	f__Mortierellaceae	g__Mortierella	NA	Rhizosphere	Endophyte-Litter Saprotroph-Soil Saprotroph-Undefined Saprotroph
786	708527573a08a4b1091f829d68b9fac8	447.374.638.644.164	-374.019.018.470.993	0.873578228	-428.145.993.536.102	1.86E+09	0.001290674	k__Fungi	p__Ascomycota	c__Dothideomycetes	o__Pleosporales	f__unidentified	g__unidentified	s__unidentified	Needle	-
787	709efa838048da55e9764cd24f0b8d97	311.490.305.066.492	215.444.689.774.944	0.803931931	267.988.720.856.684	0.007364697	0.056730396	k__Fungi	p__Ascomycota	c__Eurotiomycetes	o__Eurotiales	f__Aspergillaceae	g__Penicillium	NA	Rhizosphere	Undefined Saprotroph
788	70da6c9b73fded781fa9eae4efa29107	183.991.111.167.946	13.880.830.098.408	0.668190943	207.737.477.628.614	0.037766982	0.133274974	k__Fungi	p__Basidiomycota	c__Agaricostilbomycetes	o__Agaricostilbales	f__Agaricostilbaceae	g__Sterigmatomyces	s__Sterigmatomyces_halophilus	Needle	Undefined Saprotroph
789	71249ed54f5c178db479aa7602b03269	182.546.888.907.531	171.140.890.074.757	0.695021416	246.238.297.204.208	0.013801721	0.087510844	k__Fungi	p__Ascomycota	c__Dothideomycetes	o__Pleosporales	NA	NA	NA	Rhizosphere	-
790	712706ca8361145a0a9444734ef6a343	345.416.320.126.035	-135.285.380.185.187	0.85602727	-158.038.633.657.892	0.114018419	0.279368592	k__Fungi	p__Mortierellomycota	c__Mortierellomycetes	o__Mortierellales	f__Mortierellaceae	g__Mortierella	NA	Rhizosphere	Endophyte-Litter Saprotroph-Soil Saprotroph-Undefined Saprotroph
791	714231d506767ddc63f98ec6710a251e	25.331.996.464.349	270.166.943.621.799	0.714850966	377.934.641.494.481	0.000157241	0.004346578	k__Fungi	p__Basidiomycota	c__Cystobasidiomycetes	o__Erythrobasidiales	NA	NA	NA	Needle	-
792	718f04dba07c14dcc03dcb116e29b3b4	337.281.618.744.852	-301.628.717.091.392	0.838932218	-35.953.884.083.759	0.000323908	0.002768496	k__Fungi	p__Ascomycota	c__Dothideomycetes	o__Pleosporales	NA	NA	NA	Root	-
793	71b0ed6731ff087cfbd7067fa206fbe0	41.565.997.560.114	246.008.501.881.767	0.761871379	322.900.306.556.304	0.001242226	0.016967341	k__Fungi	p__Ascomycota	c__Dothideomycetes	o__Capnodiales	NA	NA	NA	Needle	-
794	71cfa8ee90b2e808339c93fb23e2cd2d	548.311.479.096.606	271.107.886.831.119	0.905460811	299.414.268.915.093	0.002752172	0.030920054	k__Fungi	p__Mortierellomycota	c__Mortierellomycetes	o__Mortierellales	f__Mortierellaceae	g__Mortierella	NA	Rhizosphere	Endophyte-Litter Saprotroph-Soil Saprotroph-Undefined Saprotroph
795	71fd916ad67efff736df9bc6103a25aa	257.046.206.464.178	136.317.538.805.398	0.986829346	138.136.892.075.394	0.167165557	0.376876658	k__Fungi	p__Ascomycota	c__Dothideomycetes	o__Capnodiales	f__Mycosphaerellaceae	g__Pseudocercospora	s__unidentified	Needle	Pathogen
796	721738dee041cd1899efcb047f2b60f5	286.896.025.993.607	-634.609.067.362.247	112.526.821.213.255	-563.962.494.025.816	1.70E+06	4.95E+08	k__Fungi	p__Ascomycota	c__unidentified	o__unidentified	f__unidentified	g__unidentified	s__unidentified	Needle	-
797	721d9458ade80ef3e678d1174ca868f0	147.707.417.389.564	-141.256.362.669.605	0.636015819	-222.095.674.951.164	0.026353891	0.111498322	k__Fungi	p__Mortierellomycota	c__Mortierellomycetes	o__Mortierellales	f__Mortierellaceae	g__Mortierella	NA	Rhizosphere	Endophyte-Litter Saprotroph-Soil Saprotroph-Undefined Saprotroph
798	723021c89d15596c7822a039557f9e1e	115.493.581.186.928	173.508.606.468.873	0.996733596	174.077.212.951.848	0.081723529	0.15820837	k__Fungi	p__Ascomycota	c__Sordariomycetes	o__unidentified	f__unidentified	g__unidentified	s__unidentified	Root	-
799	72383bb07d36423dc6d315f2f98c2d42	314.751.680.329.159	-188.284.075.907.881	0.811696676	-231.963.591.273.193	0.020360581	0.103678224	k__Fungi	p__Ascomycota	c__Dothideomycetes	o__Pleosporales	NA	NA	NA	Needle	-
800	730cf7e48092ac7ab0bf8713a9d13b0a	1.414.068.531.789	-11.985.299.796.393	0.643144602	-186.354.666.669.818	0.062385393	0.181277076	k__Fungi	p__unidentified	c__unidentified	o__unidentified	f__unidentified	g__unidentified	s__unidentified	Needle	-
801	735d984807110c80dee02ff3e8eefb0b	159.834.912.723.527	-157.989.211.379.953	0.65183405	-242.376.432.224.418	0.01536057	0.092402188	k__Fungi	p__Basidiomycota	NA	NA	NA	NA	NA	Needle	-
802	73736599b0387c1f5c1a11967e326b1b	144.938.259.097.535	-0.977930963	0.607382489	-16.100.743.456.838	0.107381627	0.266289946	k__Fungi	p__Mucoromycota	c__Mucoromycetes	o__Mucorales	f__Cunninghamellaceae	g__Gongronella	NA	Rhizosphere	Undefined Saprotroph
803	738ccb0acf238bedb4f11fc46857f774	162.179.442.272.379	158.322.069.673.073	0.678035632	233.501.105.609.221	0.019542843	0.08010153	k__Fungi	p__Chytridiomycota	c__Spizellomycetes	o__Spizellomycetales	f__Powellomycetaceae	g__Powellomyces	s__unidentified	Branch	Pathogen
804	738ccb0acf238bedb4f11fc46857f7741	147.581.661.114.214	124.149.868.639.946	0.666043978	186.398.905.733.778	0.062323241	0.182378902	k__Fungi	p__Chytridiomycota	c__Spizellomycetes	o__Spizellomycetales	f__Powellomycetaceae	g__Powellomyces	s__unidentified	Rhizosphere	NA
805	73bdd11ad5a5611ad66f505d15c2debe	160.135.051.003.053	-158.273.411.366.706	0.672840828	-235.231.580.562.846	0.018656927	0.098288982	k__Fungi	p__Ascomycota	c__Dothideomycetes	o__Capnodiales	NA	NA	NA	Needle	-
806	743c1f814cd1d7810492c526e6ffb6ae	280.056.856.949.694	140.642.695.447.478	0.835676825	168.297.948.778.036	0.092379062	0.244310003	k__Fungi	p__Ascomycota	c__Eurotiomycetes	o__Chaetothyriales	NA	NA	NA	Needle	-
807	743c1f814cd1d7810492c526e6ffb6ae1	183.699.925.937.663	113.449.014.687.078	0.630319974	179.986.386.848.492	0.071882136	0.165728258	k__Fungi	p__Ascomycota	c__Eurotiomycetes	o__Chaetothyriales	NA	NA	NA	Branch	NA
808	743c1f814cd1d7810492c526e6ffb6ae2	153.139.647.842.155	-15.286.885.812.041	0.644329275	-237.252.696.904.658	0.017666873	0.096475503	k__Fungi	p__Ascomycota	c__Eurotiomycetes	o__Chaetothyriales	NA	NA	NA	Rhizosphere	NA
809	7441b997db90d1f5e896b432cc112527	635.613.135.954.889	145.460.273.233.684	0.8278606	175.706.240.045.832	0.078907174	0.211510515	k__Fungi	p__Basidiomycota	c__Agaricomycetes	o__Thelephorales	f__Thelephoraceae	g__unidentified	s__unidentified	Rhizosphere	Ectomycorrhizal-Undefined Saprotroph
810	74dbc335c41c039a8080e98970a612cb	354.902.476.966.092	-171.325.357.512.609	0.909071524	-188.461.911.914.483	0.059481279	0.181277076	k__Fungi	p__Ascomycota	NA	NA	NA	NA	NA	Needle	-
811	750d897d3268cf53e947be0e12f11bb7	143.252.465.698.863	-120.385.411.091.026	0.650587801	-185.040.990.352.595	0.064254493	0.15368585	k__Fungi	p__Ascomycota	c__Dothideomycetes	o__Capnodiales	NA	NA	NA	Branch	-
812	75317722e261ccce407df273cf6b1ef8	795.994.113.733.083	-253.508.807.825.267	0.846100637	-299.620.159.596.392	0.002733656	0.028494649	k__Fungi	p__Ascomycota	NA	NA	NA	NA	NA	Needle	-
813	753b9887088947ba3073a7e79c66b204	151.364.027.087.512	137.663.398.495.406	0.661986453	207.955.008.473.593	0.037566819	0.116678342	k__Fungi	p__Ascomycota	c__Eurotiomycetes	o__Phaeomoniellales	f__unidentified	g__unidentified	s__unidentified	Branch	-
814	75404a3871b24483504d30e6bef97f0a	156.661.171.979.138	148.250.566.673.918	0.669902731	221.301.630.545.643	0.026896522	0.098450831	k__Fungi	p__Ascomycota	c__Dothideomycetes	o__Capnodiales	NA	NA	NA	Branch	-
815	7577821e7269b60e3b88faed9447d1de	400.543.775.883.241	-11.102.673.975.983	0.831349609	-133.549.999.388.427	0.181712757	0.40108082	k__Fungi	p__Ascomycota	c__Sordariomycetes	o__Xylariales	NA	NA	NA	Needle	-
816	7577821e7269b60e3b88faed9447d1de1	820.527.619.013.971	-329.325.711.481.679	123.372.307.205.554	-266.936.494.048.847	0.007599483	0.053681454	k__Fungi	p__Ascomycota	c__Sordariomycetes	o__Xylariales	NA	NA	NA	Branch	NA
817	75b3adc147b0118aa90e75d39a1cad01	159.965.644.811.943	-0.996811743	0.597960536	-166.701.927.994.291	0.095510571	0.251446198	k__Fungi	p__Basidiomycota	c__Agaricomycetes	o__Agaricales	f__Tricholomataceae	g__Resupinatus	s__unidentified	Needle	Undefined Saprotroph
818	75ee600b8e0e8aef25d01e106e22f5db	138.610.749.493.379	-107.673.767.335.567	0.634894211	-169.593.241.603.485	0.08989868	0.169458292	k__Fungi	p__Entorrhizomycota	c__Entorrhizomycetes	o__Entorrhizales	f__Entorrhizaceae	g__Entorrhiza	NA	Root	Pathogen
819	75ee600b8e0e8aef25d01e106e22f5db1	322.114.729.497.957	-105.358.239.304.457	0.722202496	-145.884.623.653.688	0.144607433	0.331263837	k__Fungi	p__Entorrhizomycota	c__Entorrhizomycetes	o__Entorrhizales	f__Entorrhizaceae	g__Entorrhiza	NA	Rhizosphere	NA
820	7609b7ab9d68f7b025cd76950645e4ef	127.848.536.966.008	42.836.374.555.709	102.520.800.519.447	417.831.058.074.732	2.94E+09	0.001549842	k__Fungi	p__Ascomycota	c__Dothideomycetes	o__Pleosporales	NA	NA	NA	Needle	-
821	760c54c0c2c5cc9509d1c6644db97ac1	228.585.869.588.618	0.842070866	0.704683158	119.496.380.194.359	0.232101173	0.465643969	k__Fungi	p__Chytridiomycota	NA	NA	NA	NA	NA	Rhizosphere	-
822	76210bc8853af9f0461c25b840a53bf5	161.092.824.107.101	-11.495.509.241.285	0.640044306	-179.604.898.047.997	0.072486728	0.200959911	k__Fungi	p__Ascomycota	c__Leotiomycetes	o__Helotiales	f__Chaetomellaceae	NA	NA	Rhizosphere	-
823	762ffa2381e41bcf93ea41f8d6d8841f	166.307.458.938.929	-177.977.896.363.934	0.664931197	-267.663.627.763.273	0.007436532	0.056730396	k__Fungi	p__Basidiomycota	c__Agaricostilbomycetes	o__Agaricostilbales	f__Chionosphaeraceae	g__Cystobasidiopsis	NA	Rhizosphere	Undefined Saprotroph
824	763a87e86b668c20850a6a736ec1170e	343.241.999.217.298	-311.446.860.930.284	0.868196144	-35.872.868.489.394	0.000334137	0.007183939	k__Fungi	p__Ascomycota	NA	NA	NA	NA	NA	Needle	-
825	769f31501cfb01b8fafa478358f9efdd	176.519.322.194.122	-0.924755196	0.728388506	-126.959.059.313.622	0.204230502	0.435866935	k__Fungi	p__Ascomycota	c__Dothideomycetes	o__Capnodiales	f__Mycosphaerellaceae	NA	NA	Needle	Pathogen
826	76df1bf41e4d61cd3fa92835861c3b0a	442.013.087.540.952	-37.615.634.192.331	0.86699112	-433.864.123.096.806	1.43E+09	0.001109655	k__Fungi	p__Ascomycota	c__unidentified	o__unidentified	f__unidentified	g__unidentified	s__unidentified	Needle	-
827	772934fc5da35e30dcec331d17226c6c	177.205.572.031.163	-114.926.226.740.496	0.693107981	-165.812.874.629.695	0.097291483	0.246955984	k__Fungi	p__Ascomycota	c__Sordariomycetes	o__Hypocreales	f__Stachybotryaceae	NA	NA	Rhizosphere	Undefined Saprotroph
828	7755f5a5cc90a0588f579cde9b23046f	210.906.636.255.864	200.440.236.736.378	0.75409049	265.803.957.607.074	0.007859666	0.036715617	k__Fungi	p__Ascomycota	c__unidentified	o__unidentified	f__unidentified	g__unidentified	s__unidentified	Root	-
829	7769229488463e3ad389bc98d2e02ac8	145.023.919.662.915	-135.117.705.179.067	0.632130642	-213.749.652.749.754	0.032557628	0.122481935	k__Fungi	p__Mucoromycota	c__Mucoromycetes	o__Mucorales	f__Mucoraceae	g__Mucor	s__Mucor_circinelloides	Rhizosphere	Undefined Saprotroph
830	77944d852a540d337ce41d03f90cedae	157.368.246.153.876	-15.327.764.621.835	0.66837284	-229.329.555.226.941	0.021830995	0.10635547	k__Fungi	p__Ascomycota	c__Lecanoromycetes	o__Lecanorales	f__Parmeliaceae	g__Hypotrachyna	NA	Needle	Lichenized
831	77ae11fded887bf805d0e92ad62f071f	42.578.689.406.663	-328.368.174.890.662	0.941766338	-348.672.660.658.349	0.000488971	0.009461588	k__Fungi	NA	NA	NA	NA	NA	NA	Needle	-
832	77ae11fded887bf805d0e92ad62f071f1	17.034.531.925.677	-137.204.555.616.195	0.681993544	-201.181.604.699.616	0.044239332	0.129117281	k__Fungi	NA	NA	NA	NA	NA	NA	Branch	NA
833	77ae11fded887bf805d0e92ad62f071f2	227.848.039.407.137	-143.198.357.738.225	0.718540852	-199.290.489.038.015	0.046271863	0.15110325	k__Fungi	NA	NA	NA	NA	NA	NA	Rhizosphere	NA
834	77bfb7ae85989dd567df2ad2a4d3f9f7	143.172.614.859.391	-120.309.844.790.958	0.650486752	-184.953.566.561.379	0.064380503	0.15368585	k__Fungi	p__Ascomycota	c__Dothideomycetes	NA	NA	NA	NA	Branch	-
835	780b82b12e97bd6b7fba63c04fbd68ed	850.129.083.449.757	-268.794.390.075.149	0.786770433	-341.642.719.212.129	0.000634486	0.01116119	k__Fungi	p__Ascomycota	c__Eurotiomycetes	o__Chaetothyriales	NA	NA	NA	Needle	-
836	784bd831e96fc3c1025a5a48d30bd0a2	810.614.416.716.807	361.196.387.439.811	0.921481408	39.197.360.303.602	8.86E+09	0.002936683	k__Fungi	p__Ascomycota	c__Sordariomycetes	o__Diaporthales	NA	NA	NA	Rhizosphere	-
837	786ad2b7fb93137b4fc460750fb78d17	1.414.068.531.789	-11.985.299.796.393	0.643144602	-186.354.666.669.818	0.062385393	0.181277076	k__Fungi	NA	NA	NA	NA	NA	NA	Needle	-
838	789c84ba77cdb6e1e8d662ed15502770	138.119.001.572.658	-142.805.143.032.128	0.896159431	-15.935.238.535.858	0.111042722	0.279654229	k__Fungi	p__Ascomycota	c__Dothideomycetes	o__Capnodiales	f__Dissoconiaceae	NA	NA	Needle	-
839	78de9a6be00d8ca13bb5f2a2526779e8	224.262.280.104.344	-250.098.647.411.174	0.736788291	-339.444.384.001.881	0.000687681	0.005371029	k__Fungi	p__Basidiomycota	c__Agaricomycetes	o__Agaricales	f__Inocybaceae	g__Inocybe	NA	Root	Ectomycorrhizal
840	78de9a6be00d8ca13bb5f2a2526779e81	906.994.824.758.194	426.223.315.194.959	137.212.322.488.954	310.630.494.013.591	0.001894412	0.023762921	k__Fungi	p__Basidiomycota	c__Agaricomycetes	o__Agaricales	f__Inocybaceae	g__Inocybe	NA	Rhizosphere	NA
841	796894547ba56aabf55417e3254eb1b8	246.925.836.269.435	0.804521075	0.709057129	113.463.505.572.565	0.256528259	0.49839776	k__Fungi	p__Ascomycota	c__Dothideomycetes	o__Capnodiales	f__unidentified	g__unidentified	s__unidentified	Rhizosphere	-
842	798fa520fa943590069249a19e47edd8	147.928.205.631.679	-0.911397973	0.593853888	-153.471.753.275.644	0.124853227	0.307107197	k__Fungi	p__Basidiomycota	c__Cystobasidiomycetes	o__Erythrobasidiales	f__Erythrobasidiaceae	g__Erythrobasidium	s__unidentified	Needle	Undefined Saprotroph
843	79adf91b19e21ed4d8f5709684896826	310.890.557.467.067	-168.902.785.760.507	0.784069735	-215.418.065.719.471	0.031226007	0.122481935	k__Fungi	p__Chytridiomycota	NA	NA	NA	NA	NA	Rhizosphere	-
844	7a24c80024eafc6ecd097aa89a9957b9	155.046.127.158.117	52.930.415.864.626	105.864.125.193.323	499.984.444.852.942	5.74E+07	2.36E+09	k__Fungi	p__Basidiomycota	c__Agaricomycetes	o__Agaricales	f__Tricholomataceae	g__Mycena	NA	Root	Pathogen
845	7a2f435273ddc1edf685948600aefdae	149.193.984.073.543	-137.342.472.565.487	0.655081217	-209.657.167.679.535	0.036031509	0.130319569	k__Fungi	p__unidentified	c__unidentified	o__unidentified	f__unidentified	g__unidentified	s__unidentified	Needle	-
846	7a4b3eefab9e40f645eb920100a23e1b	167.835.483.167.466	-171.751.933.839.818	0.659555653	-260.405.521.437.468	0.009212791	0.072270613	k__Fungi	p__Ascomycota	c__Eurotiomycetes	o__Chaetothyriales	f__Chaetothyriales_fam_Incertae_sedis	g__Strelitziana	NA	Needle	Pathogen
847	7aa8dc189d57b93e763efd80b7ef2eee	453.785.044.521.397	-37.656.301.397.414	0.808010344	-466.037.367.918.586	3.16E+08	0.000281887	k__Fungi	p__Ascomycota	c__Dothideomycetes	o__Dothideomycetes_ord_Incertae_sedis	f__Dothideomycetes_fam_Incertae_sedis	g__Peltaster	s__Peltaster_fructicola	Needle	Pathogen
848	7aadc97bebaf5f82b28d0821f440513a	226.400.773.638.363	-190.934.341.240.149	0.761000231	-250.899.189.705.938	0.012107626	0.044957005	k__Fungi	p__Ascomycota	c__Eurotiomycetes	o__Chaetothyriales	NA	NA	NA	Root	-
849	7aadc97bebaf5f82b28d0821f440513a1	514.072.275.683.635	-360.469.551.105.047	0.887532488	-406.148.006.785.829	4.88E+09	0.001750035	k__Fungi	p__Ascomycota	c__Eurotiomycetes	o__Chaetothyriales	NA	NA	NA	Rhizosphere	NA
850	7ace8cc8778534ed5bf9c2ac133b5a84	185.091.943.025.474	0.754216264	0.657311247	114.742.637.955.212	0.251205444	0.492318605	k__Fungi	p__Ascomycota	c__Dothideomycetes	o__Pleosporales	f__unidentified	g__unidentified	s__unidentified	Rhizosphere	-
851	7b247ec188fc79a3433a57344c0643af	36.224.720.944.429	-172.383.453.099.381	0.747518732	-230.607.536.330.482	0.021106422	0.106080327	k__Fungi	p__Ascomycota	c__Taphrinomycetes	o__Taphrinales	f__Taphrinaceae	g__Taphrina	s__Taphrina_vestergrenii	Needle	Pathogen
852	7b4f8d2fb1a6dbfadbe60c45762703d7	14.395.542.073.251	-0.844019928	0.661824285	-127.529.307.649.103	0.202205527	0.432339995	k__Fungi	p__Ascomycota	c__Sordariomycetes	o__Glomerellales	f__Glomerellaceae	g__Colletotrichum	NA	Needle	Pathogen
853	7b56eacbd8b0f3b74da920b180be3136	277.857.490.713.662	-0.994749767	0.805637316	-123.473.646.012.024	0.216928602	0.452821448	k__Fungi	p__Basidiomycota	c__Exobasidiomycetes	o__Exobasidiales	f__Exobasidiaceae	g__Exobasidium	s__Exobasidium_yoshinagae	Needle	Pathogen
854	7b83a604a77ad57a0fe695e67b4da8bb	138.574.656.740.795	-107.639.712.870.388	0.634859856	-169.548.778.148.424	0.089982926	0.169458292	k__Fungi	p__Basidiomycota	c__Agaricomycetes	o__Thelephorales	f__Thelephoraceae	NA	NA	Root	Ectomycorrhizal-Undefined Saprotroph
855	7c30b227cfd5686d52cd9a9f0cec6596	162.787.316.547.635	-447.850.056.680.345	11.358.352.382.436	-394.291.391.569.148	8.05E+09	0.002670219	k__Fungi	p__Ascomycota	c__Dothideomycetes	o__Pleosporales	f__Didymellaceae	NA	NA	Needle	Pathogen
856	7c47b557728fa1040824e1901b37b504	291.406.699.338.641	-298.425.590.714.759	0.805401213	-370.530.346.954.052	0.000211138	0.004915053	k__Fungi	p__Ascomycota	c__Dothideomycetes	o__Dothideomycetes_ord_Incertae_sedis	f__Dothideomycetes_fam_Incertae_sedis	g__Peltaster	NA	Needle	Pathogen
857	7c48c93d73f0c6a5d0bea09e5d5eaf41	141.367.180.909.567	-122.122.952.053.322	0.639955892	-190.830.264.228.696	0.056352112	0.122576668	k__Fungi	p__Ascomycota	c__Sordariomycetes	o__unidentified	f__unidentified	g__unidentified	s__unidentified	Root	-
858	7c48c93d73f0c6a5d0bea09e5d5eaf411	150.510.470.755.414	-14.726.655.161.115	0.640253208	-230.012.985.306.967	0.021440864	0.103330239	k__Fungi	p__Ascomycota	c__Sordariomycetes	o__unidentified	f__unidentified	g__unidentified	s__unidentified	Rhizosphere	NA
859	7c5fb79532801423455a0c96bf4955bb	340.837.382.437.207	-107.123.849.647.362	0.921576231	-116.239.813.922.028	0.245073779	0.484312468	k__Fungi	p__Ascomycota	c__Orbiliomycetes	o__Orbiliales	f__Orbiliaceae	g__Orbilia	s__unidentified	Branch	Wood Saprotroph
860	7c641d696073c5fbe598ce64713732bc	159.822.814.873.974	-157.974.585.393.362	0.655165725	-241.121.565.669.396	0.015899444	0.093012019	k__Fungi	p__Basidiomycota	c__Tremellomycetes	o__Tremellales	f__Rhynchogastremataceae	g__Papiliotrema	NA	Needle	Fungal Parasite-Undefined Saprotroph
861	7c9c0c9985847d6bc8d0c5b31bff0ddd	177.482.643.261.364	-153.140.238.132.144	0.685722183	-223.326.942.058.872	0.025531183	0.076089643	k__Fungi	p__Glomeromycota	c__Glomeromycetes	o__Glomerales	f__Glomeraceae	g__unidentified	s__unidentified	Root	Arbuscular Mycorrhizal
862	7cbe362449b50fd9f9c75f3ec0ebf389	21.880.657.670.316	-180.385.006.066.278	0.774685294	-232.849.400.246.966	0.019885887	0.102611179	k__Fungi	p__Ascomycota	c__Dothideomycetes	o__Pleosporales	NA	NA	NA	Needle	-
863	7ce739d54e0ed1d93a92d4ec8cc373da	129.079.402.519.435	-159.391.986.542.958	0.951019391	-167.601.195.159.262	0.093735852	0.239815288	k__Fungi	p__Ascomycota	c__Eurotiomycetes	o__Chaetothyriales	f__Cyphellophoraceae	g__Cyphellophora	NA	Rhizosphere	Pathogen
864	7d049a1da63057b243913deaef76afd8	171.657.686.888.847	-186.980.098.566.039	0.672967853	-277.844.027.197.011	0.005462055	0.049006775	k__Fungi	p__Ascomycota	c__Sordariomycetes	o__Branch06	f__unidentified	g__unidentified	s__unidentified	Rhizosphere	-
865	7d4845099d07eed26d9a184ed83d7917	231.083.391.935.738	-175.018.648.444.905	100.174.643.244.999	-174.713.523.078.748	0.080613883	0.219186695	k__Fungi	p__Ascomycota	c__Dothideomycetes	o__Capnodiales	NA	NA	NA	Needle	-
866	7d4845099d07eed26d9a184ed83d79171	175.614.215.767.317	167.572.635.506.832	0.694665659	24.122.775.217.644	0.015853209	0.07627921	k__Fungi	p__Ascomycota	c__Dothideomycetes	o__Capnodiales	NA	NA	NA	Branch	NA
867	7dad0ad3d2e71dc1f9e9f84ae7529c89	191.257.600.486.936	-158.471.305.418.167	0.715116707	-221.602.018.137.665	0.02669012	0.078004028	k__Fungi	p__Ascomycota	c__unidentified	o__unidentified	f__unidentified	g__unidentified	s__unidentified	Root	-
868	7dad0ad3d2e71dc1f9e9f84ae7529c891	153.044.830.763.658	106.538.741.908.491	0.674416717	157.971.680.153.362	0.114171736	0.279368592	k__Fungi	p__Ascomycota	c__unidentified	o__unidentified	f__unidentified	g__unidentified	s__unidentified	Rhizosphere	NA
869	7dd395a9b256d74d64df49d05ba8e4dc	142.482.448.999.765	112.844.242.870.246	0.657434698	171.643.272.276.491	0.086082872	0.22468499	k__Fungi	p__Ascomycota	c__Eurotiomycetes	o__Eurotiales	f__Trichocomaceae	g__Talaromyces	NA	Rhizosphere	Undefined Saprotroph
870	7df950ce5c355c5827fe4bfff5dfad91	755.740.578.893.304	-215.451.302.154.093	0.833187474	-25.858.682.328.868	0.009713406	0.075181759	k__Fungi	p__Ascomycota	c__Dothideomycetes	NA	NA	NA	NA	Needle	-
871	7e525a4cfc6c8cdc1e79fcabf5b1b93f	119.393.246.715.044	-17.392.721.288.474	0.77535409	-22.431.972.056.252	0.0248841	0.116774363	k__Fungi	p__Basidiomycota	c__Exobasidiomycetes	o__Exobasidiales	f__Exobasidiaceae	g__Exobasidium	NA	Needle	Pathogen
872	7e67c0eebdc0582acfb9d7ce3d36e9c5	378.056.513.355.324	135.073.744.126.766	0.895302152	150.869.450.896.083	0.131376869	0.307739978	k__Fungi	p__Ascomycota	c__Sordariomycetes	o__Glomerellales	f__Plectosphaerellaceae	NA	NA	Rhizosphere	Pathogen
873	7ece347f65cf04a96a99849e439e782e	186.630.799.941.332	200.064.620.834.819	0.711957112	281.006.562.769.475	0.00495314	0.043565117	k__Fungi	p__Ascomycota	c__Dothideomycetes	o__Capnodiales	NA	NA	NA	Needle	-
874	7edbb947d43f8a00d8443886f4c348a1	138.698.890.057.741	0.935305639	0.66069624	14.156.363.880.508	0.156881992	0.263101951	k__Fungi	p__unidentified	c__unidentified	o__unidentified	f__unidentified	g__unidentified	s__unidentified	Root	-
875	7ee08fe3899a5cdbad69d4353c6bbf4b	157.799.432.504.625	-0.592397138	0.591660701	-100.124.469.490.223	0.316708523	0.484692436	k__Fungi	p__Ascomycota	c__Sordariomycetes	o__unidentified	f__unidentified	g__unidentified	s__unidentified	Root	-
876	7ee08fe3899a5cdbad69d4353c6bbf4b1	193.413.975.633.566	100.292.128.965.545	0.723178517	138.682.395.365.506	0.165495451	0.364439657	k__Fungi	p__Ascomycota	c__Sordariomycetes	o__unidentified	f__unidentified	g__unidentified	s__unidentified	Rhizosphere	NA
877	7f0380cbf972f14c8b30f9ad23f2fcb7	152.584.401.577.154	129.853.203.432.363	0.683991963	189.846.095.338.551	0.057635387	0.122576668	k__Fungi	p__Ascomycota	c__Sordariomycetes	o__unidentified	f__unidentified	g__unidentified	s__unidentified	Root	-
878	7f2719d3a61b697adab19b5d52e04a74	274.275.718.156.605	-114.599.864.751.973	0.818058721	-140.087.577.875.361	0.161251223	0.266594175	k__Fungi	p__Basidiomycota	c__Agaricomycetes	o__Agaricales	f__Inocybaceae	g__Inocybe	s__unidentified	Root	Ectomycorrhizal
879	7f3d081be057d1ee4fe83064caa45e1a	238.914.390.505.106	-215.060.420.122.625	0.782019169	-275.006.583.699.342	0.005958329	0.052391333	k__Fungi	p__Basidiomycota	c__Agaricomycetes	o__Thelephorales	f__Thelephoraceae	g__Tomentella	NA	Rhizosphere	Ectomycorrhizal
880	7f3dad5a59fcd20087da6f385b2b4226	265.678.565.550.376	-123.755.031.033.326	0.723588781	-171.029.504.906.335	0.087211327	0.22717144	k__Fungi	p__Basidiomycota	c__Agaricomycetes	o__Cantharellales	f__Ceratobasidiaceae	g__unidentified	s__unidentified	Rhizosphere	Pathogen
881	7f49a6b7cc3908d7510667ba7c47dd87	326.913.022.630.671	214.991.091.788.701	119.303.391.044.065	180.205.348.655.424	0.071536991	0.20257182	k__Fungi	p__Ascomycota	c__Dothideomycetes	o__Capnodiales	f__Mycosphaerellaceae	NA	NA	Needle	Pathogen
882	7fbffdec2eb9ad7b3ece6e382b5c590a	277.437.590.501.903	-125.073.471.813.899	0.695430071	-179.850.537.221.465	0.072096958	0.203166428	k__Fungi	p__Ascomycota	c__Sordariomycetes	o__Diaporthales	f__Diaporthaceae	g__Diaporthe	NA	Needle	Pathogen
883	7fbffdec2eb9ad7b3ece6e382b5c590a1	183.532.036.801.945	-204.280.466.291.878	0.843525404	-242.174.646.092.271	0.015446123	0.075475823	k__Fungi	p__Ascomycota	c__Sordariomycetes	o__Diaporthales	f__Diaporthaceae	g__Diaporthe	NA	Branch	NA
884	7fcd2b84ffab4a380fb7ea439fe754e0	481.341.317.885.819	-418.699.157.921.953	0.817414052	-512.224.076.221.301	3.02E+07	3.25E+09	k__Fungi	p__Ascomycota	c__Sordariomycetes	o__Hypocreales	NA	NA	NA	Rhizosphere	Undefined Saprotroph
885	7fcda0a2983593a40dc5a97d4bb5bcd3	393.868.424.896.493	-667.915.114.787.233	136.903.494.709.095	-487.872.947.441.174	1.07E+08	3.35E+09	k__Fungi	p__Ascomycota	c__Leotiomycetes	NA	NA	NA	NA	Root	-
886	7fcda0a2983593a40dc5a97d4bb5bcd31	694.772.554.704.877	369.214.355.051.521	122.308.869.035.943	301.870.467.744.265	0.002538579	0.029317151	k__Fungi	p__Ascomycota	c__Leotiomycetes	NA	NA	NA	NA	Rhizosphere	NA
887	8025338a498930069bbe03777fd0be45	117.122.676.722.748	-157.346.295.067.907	0.971781059	-161.915.375.555.859	0.105414185	0.267218054	k__Fungi	p__Ascomycota	c__Eurotiomycetes	o__Chaetothyriales	NA	NA	NA	Needle	-
888	8077de7026ef2fc35668f94e8a0e76ec	147.665.498.631.114	-141.221.532.327.822	0.614565557	-229.790.834.649.337	0.021567006	0.103330239	k__Fungi	p__Ascomycota	c__Eurotiomycetes	o__Chaetothyriales	f__Herpotrichiellaceae	g__unidentified	s__unidentified	Rhizosphere	Pathogen
889	80a02e3dc3aeb44aad2216faa17c11d0	141.407.357.755.971	-0.844552629	0.65665257	-128.614.836.478.164	0.198391288	0.428126924	k__Fungi	p__Ascomycota	c__Dothideomycetes	o__Capnodiales	f__Cladosporiaceae	g__Rachicladosporium	NA	Needle	Pathogen
890	80a38a15898204c8c43a20a151b0bd24	349.086.209.807.178	-213.746.890.047.893	0.876840204	-243.769.490.816.832	0.014781243	0.089658997	k__Fungi	p__Ascomycota	c__Dothideomycetes	o__Pleosporales	f__Didymosphaeriaceae	g__Paraphaeosphaeria	NA	Rhizosphere	Undefined Saprotroph
891	80b01436a9964737199c481e54d5655c	149.193.984.073.543	-137.342.472.565.487	0.655081217	-209.657.167.679.535	0.036031509	0.130319569	k__Fungi	p__Ascomycota	c__Dothideomycetes	o__Pleosporales	NA	NA	NA	Needle	-
892	815757a144ac998c71eea6df7f48a87b	207.721.948.443.323	-18.717.840.451.215	0.701758724	-266.727.577.736.692	0.00764689	0.036715617	k__Fungi	p__Ascomycota	c__Dothideomycetes	o__Pleosporales	NA	NA	NA	Root	-
893	8163ef431412861a791b88cd947151c2	15.245.219.073.061	-141.401.747.424.634	0.648008784	-218.209.615.304.038	0.029102437	0.083970726	k__Fungi	p__Ascomycota	c__Pezizomycetes	o__Pezizales	f__Pyronemataceae	NA	NA	Root	Dung Saprotroph-Ectomycorrhizal-Soil Saprotroph-Wood Saprotroph
894	8163ef431412861a791b88cd947151c21	300.227.407.564.925	-100.209.839.302.032	0.777939351	-128.814.462.406.173	0.197695624	0.412847946	k__Fungi	p__Ascomycota	c__Pezizomycetes	o__Pezizales	f__Pyronemataceae	NA	NA	Rhizosphere	NA
895	818482a7cbc375643da642e63de4cd01	698.043.832.539	-211.830.024.069.042	0.918041665	-2.307.411.876.018	0.02103187	0.103330239	k__Fungi	p__Ascomycota	c__Dothideomycetes	o__Pleosporales	f__Sporormiaceae	NA	NA	Rhizosphere	Dung Saprotroph-Plant Saprotroph
896	81bb230bedbcee71a4e8dbdfa2f00260	172.759.529.683.373	13.175.455.459.036	104.799.234.656.774	125.720.912.964.553	0.208677918	0.430689889	k__Fungi	p__Ascomycota	c__Sordariomycetes	o__Hypocreales	f__Nectriaceae	NA	NA	Rhizosphere	Undefined Saprotroph
897	81e02cb54b5693750de69a184e7128a4	144.906.547.139.255	-135.002.036.637.393	0.631959498	-213.624.507.520.178	0.032659443	0.122481935	k__Fungi	p__Ascomycota	c__Sordariomycetes	o__Microascales	f__Microascaceae	NA	NA	Rhizosphere	Pathogen
898	81e060a2a1bda44117dcb248afb260d0	27.174.594.584.164	-0.886126278	0.58568819	-151.296.593.131.397	0.130288313	0.317116837	k__Fungi	p__Basidiomycota	c__Agaricomycetes	o__Hymenochaetales	f__Schizoporaceae	NA	NA	Needle	Wood Saprotroph
899	81f62f137c282a06cf284be8cfc31d44	78.287.976.569.857	820.320.850.269.538	118.427.335.151.185	692.678.636.416.424	4.31E+02	5.56E+05	k__Fungi	p__Basidiomycota	c__Agaricomycetes	o__Thelephorales	f__Thelephoraceae	g__unidentified	s__unidentified	Rhizosphere	Ectomycorrhizal-Undefined Saprotroph
900	81f8717529624bb2ee4898c9352e9139	22.720.520.574.033	162.613.003.986.314	0.725137142	224.251.378.929.549	0.024928185	0.074784555	k__Fungi	p__Ascomycota	c__Dothideomycetes	o__Pleosporales	f__Lophiostomataceae	g__Lophiostoma	s__unidentified	Root	Undefined Saprotroph
901	81f8717529624bb2ee4898c9352e91391	16.102.680.243.806	-346.759.843.670.668	0.985066148	-352.016.810.511.095	0.000431273	0.007960074	k__Fungi	p__Ascomycota	c__Dothideomycetes	o__Pleosporales	f__Lophiostomataceae	g__Lophiostoma	s__unidentified	Rhizosphere	NA
902	82266760fc50858ffcb8600b1f38a81a	221.108.107.547.496	237.290.259.396.377	0.689897758	343.949.891.955.991	0.000582792	0.007166184	k__Fungi	p__Ascomycota	c__Sordariomycetes	o__Diaporthales	f__Diaporthaceae	g__Diaporthe	NA	Branch	Pathogen
903	823b50a7254c131fdc7aa2857152a0e2	165.443.524.818.805	-11.976.721.532.047	0.67100703	-178.488.763.741.384	0.074279544	0.206671195	k__Fungi	p__Basidiomycota	c__Agaricomycetes	o__Polyporales	f__Ganodermataceae	g__Ganoderma	NA	Needle	Pathogen
904	823b50a7254c131fdc7aa2857152a0e21	179.806.312.883.669	-107.554.495.861.504	0.6958605	-154.563.300.998.887	0.122193224	0.293445438	k__Fungi	p__Basidiomycota	c__Agaricomycetes	o__Polyporales	f__Ganodermataceae	g__Ganoderma	NA	Rhizosphere	NA
905	8290c8b58e29119d262a220676d8d22b	252.647.378.151.023	186.512.194.571.919	0.793396769	235.080.607.763.931	0.018732794	0.098632192	k__Fungi	p__Rozellomycota	c__unidentified	o__unidentified	f__unidentified	g__unidentified	s__unidentified	Rhizosphere	-
906	829af072ca825aa55e7ac6397d257ec0	192.994.057.037.805	139.798.539.082.692	0.754563551	185.270.728.964.772	0.063924325	0.185179882	k__Fungi	p__Ascomycota	c__Dothideomycetes	o__Pleosporales	f__unidentified	g__unidentified	s__unidentified	Rhizosphere	-
907	82b56ea8ca0ebc2820730a9446dd80cd	149.315.969.460.751	137.969.132.510.294	0.630927925	218.676.535.190.087	0.028759658	0.123009042	k__Fungi	p__Basidiomycota	c__Agaricostilbomycetes	NA	NA	NA	NA	Needle	-
908	835784e3b7fb133985fd443908aece4a	192.427.482.265.148	20.753.751.921.251	0.719437945	288.471.744.538.403	0.003917651	0.036900053	k__Fungi	p__Ascomycota	c__Eurotiomycetes	NA	NA	NA	NA	Needle	-
909	835784e3b7fb133985fd443908aece4a1	707.493.817.448.837	-453.566.409.336.086	0.935297973	-484.943.218.656.079	1.24E+07	3.43E+09	k__Fungi	p__Ascomycota	c__Eurotiomycetes	NA	NA	NA	NA	Branch	NA
910	837ccaeeba8e4c5c7492a3d745b1a99f	246.262.410.963.287	-244.239.389.981.842	0.76182853	-320.596.276.250.959	0.001346114	0.008717926	k__Fungi	p__Ascomycota	c__Dothideomycetes	o__Pleosporales	f__Pleosporaceae	g__Curvularia	NA	Root	Pathogen
911	8383093e8a60245a3e949f87d9a1e8f8	340.664.378.736.699	309.697.617.760.111	0.802237737	386.042.196.243.953	0.000113191	0.001281892	k__Fungi	p__Ascomycota	c__Sordariomycetes	o__Hypocreales	f__Nectriaceae	g__Gibberella	NA	Root	Pathogen
912	83c4c5f997c0cd00f751bd36502833a4	179.137.658.675.356	254.585.901.007.981	101.379.012.916.181	251.122.884.002.105	0.012031168	0.044957005	k__Fungi	p__Mucoromycota	c__Endogonomycetes	o__Endogonales	f__Endogonaceae	g__Endogone	NA	Root	Ectomycorrhizal
913	83c4c5f997c0cd00f751bd36502833a41	246.466.592.264.953	165.728.844.659.403	111.298.942.141.443	148.904.240.660.965	0.136476202	0.315433369	k__Fungi	p__Mucoromycota	c__Endogonomycetes	o__Endogonales	f__Endogonaceae	g__Endogone	NA	Rhizosphere	NA
914	83f03ca894d7a04071e1206893854f9b	179.814.759.079.259	100.293.508.883.308	0.717105618	139.858.768.946.962	0.16193666	0.361350889	k__Fungi	p__Mortierellomycota	c__Mortierellomycetes	o__Mortierellales	f__Mortierellaceae	g__Mortierella	NA	Rhizosphere	Endophyte-Litter Saprotroph-Soil Saprotroph-Undefined Saprotroph
915	840690468b6352225533024692c99d18	594.416.717.775.929	-138.265.749.577.431	0.645355767	-214.247.329.407.591	0.032155415	0.127850813	k__Fungi	p__Ascomycota	c__Dothideomycetes	o__Myriangiales	NA	NA	NA	Needle	-
916	842ddc64c84b6e1dd5b736d4bbe024d5	149.193.984.073.543	137.825.357.697.048	0.655017337	210.414.823.927.882	0.035365518	0.130319569	k__Fungi	p__Ascomycota	c__Dothideomycetes	o__Pleosporales	f__unidentified	g__unidentified	s__unidentified	Needle	-
917	8495e84dff5ad3b1a7343ce16c98a329	163.054.331.245.211	-112.090.709.114.074	0.628277669	-178.409.506.877.355	0.074408218	0.146551839	k__Fungi	p__Ascomycota	c__Eurotiomycetes	o__Chaetothyriales	f__Herpotrichiellaceae	NA	NA	Root	Pathogen
918	8495e84dff5ad3b1a7343ce16c98a3291	198.556.625.869.833	106.491.337.536.577	0.733456423	145.191.089.933.768	0.146526382	0.333295924	k__Fungi	p__Ascomycota	c__Eurotiomycetes	o__Chaetothyriales	f__Herpotrichiellaceae	NA	NA	Rhizosphere	NA
919	84a38fb9c80a3078f9c2d7136785d47d	143.826.113.832.647	-121.803.220.139.449	0.638622248	-190.728.119.071.209	0.056484185	0.122576668	k__Fungi	p__Ascomycota	c__Sordariomycetes	o__Myrmecridiales	f__Myrmecridiaceae	g__Myrmecridium	NA	Root	Undefined Saprotroph
920	84e1ee54b7076f3b162856edd9b613c3	15.470.801.399.138	-148.217.718.829.569	0.663990045	-223.222.802.655.373	0.025599896	0.116774363	k__Fungi	p__Ascomycota	c__Dothideomycetes	o__Capnodiales	NA	NA	NA	Needle	-
921	84eebb686324a838ae352180f6432303	280.755.897.480.815	288.393.023.189.192	0.796575861	36.204.087.696.096	0.000294138	0.004438809	k__Fungi	p__Ascomycota	c__Dothideomycetes	o__Capnodiales	NA	NA	NA	Branch	-
922	84f4dd14be4b056c1dca1fb808328cb0	16.439.568.410.576	-145.428.458.966.509	0.973691504	-149.357.839.118.543	0.135285851	0.325864881	k__Fungi	p__Ascomycota	c__Dothideomycetes	o__Capnodiales	f__Mycosphaerellaceae	NA	NA	Needle	Pathogen
923	85130ab884ba4688966f959381b243e4	173.260.484.711.847	-180.352.203.900.671	0.623879244	-289.081.910.530.272	0.003842392	0.036900053	k__Fungi	p__Ascomycota	c__Dothideomycetes	o__Capnodiales	f__Teratosphaeriaceae	NA	NA	Needle	Pathogen
924	8515a280989f8ff1079a02c80df8e69b	217.781.266.676.617	227.148.102.939.712	0.790483803	287.353.266.606.698	0.004059091	0.04129406	k__Fungi	p__Ascomycota	c__Eurotiomycetes	o__Chaetothyriales	f__Herpotrichiellaceae	g__Cladophialophora	s__unidentified	Rhizosphere	Undefined Saprotroph
925	859019e7561f55837fe51d57561492c2	16.095.723.098.901	-168.375.682.709.319	0.656647615	-256.417.108.391.124	0.010342255	0.071628944	k__Fungi	p__Glomeromycota	c__Glomeromycetes	o__Glomerales	f__Glomeraceae	g__unidentified	s__unidentified	Rhizosphere	Arbuscular Mycorrhizal
926	85d703a4120bce4b3333a10a38171b00	116.697.743.177.507	202.147.776.185.191	0.980820179	20.610.075.177.327	0.039302323	0.138085142	k__Fungi	p__Mucoromycota	c__Endogonomycetes	o__Endogonales	f__Endogonaceae	g__Endogone	NA	Rhizosphere	Ectomycorrhizal
927	86064bfe9859fd69cb7a0e17c01e25f8	552.631.493.924.075	-333.221.413.747.543	0.910456956	-365.993.594.444.693	0.000252278	0.005524467	k__Fungi	p__Chytridiomycota	c__Rhizophydiomycetes	o__Rhizophydiales	f__Rhizophydiales_fam_Incertae_sedis	g__Operculomyces	s__Operculomyces_laminatus	Rhizosphere	-
928	863cf899e760d6c9a250591a081b7311	775.895.735.261.702	-233.004.377.218.154	0.758025834	-307.383.161.136.421	0.002113287	0.024202959	k__Fungi	p__Ascomycota	c__Dothideomycetes	o__Pleosporales	NA	NA	NA	Needle	-
929	865fd6b18febeced27253416d528d669	15.128.417.624.804	0.820403016	0.6221938	13.185.650.770.088	0.187314555	0.381524125	k__Fungi	p__Ascomycota	c__Dothideomycetes	o__Pleosporales	NA	NA	NA	Branch	-
930	868a8452cc75266a5083fab6804e8b81	615.575.061.599.355	-148.707.121.848.204	0.938542345	-158.444.765.586.997	0.113091884	0.283584617	k__Fungi	p__Olpidiomycota	c__GS18	o__unidentified	f__unidentified	g__unidentified	s__unidentified	Needle	-
931	86c6f546b2d485f567cfff4c2ded57cf	16.372.305.827.298	154.100.557.215.304	0.694492003	221.889.606.339.076	0.026493796	0.111498322	k__Fungi	p__Ascomycota	c__Dothideomycetes	o__Pleosporales	f__Lophiostomataceae	NA	NA	Rhizosphere	Pathogen
932	86e5262c5a120761e9240da06c401739	154.067.880.883.729	143.111.756.661.892	0.666006167	214.880.527.872.679	0.031649839	0.108327283	k__Fungi	p__Ascomycota	c__Dothideomycetes	o__Pleosporales	NA	NA	NA	Branch	-
933	871a89666df1288c93a3dfe2eeb2f494	135.921.787.753.859	-0.999410731	0.633905016	-157.659.382.084.756	0.114889015	0.202508654	k__Fungi	p__Ascomycota	c__Sordariomycetes	o__Branch06	f__unidentified	g__unidentified	s__unidentified	Root	-
934	87385367f8f223314f3503265b09a328	189.342.501.033.159	-176.801.360.437.214	0.986949892	-179.139.145.584.992	0.073230499	0.204376465	k__Fungi	p__Ascomycota	c__Eurotiomycetes	o__Chaetothyriales	f__Chaetothyriales_fam_Incertae_sedis	g__Strelitziana	NA	Needle	Pathogen
935	87385367f8f223314f3503265b09a3281	212.784.859.709.473	171.442.299.633.067	0.764802259	224.165.524.502.284	0.024983663	0.097583246	k__Fungi	p__Ascomycota	c__Eurotiomycetes	o__Chaetothyriales	f__Chaetothyriales_fam_Incertae_sedis	g__Strelitziana	NA	Branch	NA
936	874beb78ec354f1a56e534a44c19b422	409.810.964.191.655	-33.204.470.370.335	0.827904522	-401.066.420.967.256	6.05E+09	0.002058638	k__Fungi	p__Mortierellomycota	c__Mortierellomycetes	o__Mortierellales	f__Mortierellaceae	g__Mortierella	s__unidentified	Rhizosphere	Endophyte-Litter Saprotroph-Soil Saprotroph-Undefined Saprotroph
937	8780eabcd51a84790adb63642ab8d3e9	198.938.147.030.708	-122.365.157.843.561	0.75128133	-162.875.281.228.353	0.103365358	0.257814753	k__Fungi	p__Basidiomycota	c__Cystobasidiomycetes	o__Erythrobasidiales	NA	NA	NA	Rhizosphere	-
938	8811f91aac6d8b2e72ddb266d94883fb	245.542.418.299.659	159.835.854.031.354	0.979687409	163.149.850.281.356	0.102785176	0.186246738	k__Fungi	p__Ascomycota	c__Sordariomycetes	o__Hypocreales	f__Nectriaceae	g__Fusarium	s__Fusarium_oxysporum	Root	Pathogen
939	884e32c3aff696e603572f43cf7c2024	550.454.796.860.193	-201.346.765.477.366	0.802782082	-250.811.235.023.739	0.012137807	0.079086808	k__Fungi	p__Ascomycota	c__Eurotiomycetes	o__Chaetothyriales	NA	NA	NA	Needle	-
940	885e943e4a62fbfc7f523d2cd000cb1a	683.432.790.096.048	431.597.710.422.462	0.956237745	451.349.795.288.936	6.38E+08	0.00016048	k__Fungi	p__Ascomycota	c__Leotiomycetes	o__Helotiales	f__Myxotrichaceae	g__Oidiodendron	s__unidentified	Root	Ericoid Mycorrhizal
941	88a38abd496630f31cc8dafad1b9bf53	367.348.809.678.214	118.098.871.420.184	0.860756317	137.203.606.952.712	0.170052209	0.372508675	k__Fungi	p__Basidiomycota	c__Agaricomycetes	o__Auriculariales	f__unidentified	g__unidentified	s__unidentified	Rhizosphere	-
942	893b5c474338afc2558eb6c071f56c58	325.884.064.981.106	-163.683.259.246.923	103.868.263.492.087	-157.587.364.748.226	0.115054925	0.249661668	k__Fungi	p__Ascomycota	c__Dothideomycetes	o__Capnodiales	f__Teratosphaeriaceae	NA	NA	Branch	Pathogen
943	894c6eabb8b168486b77c560fc49041b	174.576.519.565.679	134.866.598.059.438	0.685282157	196.804.479.332.776	0.049062884	0.113128113	k__Fungi	p__Ascomycota	c__Eurotiomycetes	o__Chaetothyriales	f__Herpotrichiellaceae	g__Cladophialophora	s__unidentified	Root	Undefined Saprotroph
944	895f534256dade11ab92e666e9bf66e3	144.003.731.495.576	0.789241351	0.668666719	118.032.097.030.181	0.237872581	0.375457418	k__Fungi	p__Ascomycota	c__Eurotiomycetes	o__Chaetothyriales	NA	NA	NA	Root	-
945	89c2b0473621abb0c2bb8ac2093ce81c	478.257.519.193.112	0.926701816	0.779062011	118.950.969.501.004	0.234239158	0.467754239	k__Fungi	p__Ascomycota	c__Eurotiomycetes	o__Chaetothyriales	f__Herpotrichiellaceae	NA	NA	Rhizosphere	Pathogen
946	89c6647c6243ce9f9fe2f9c398661d6d	948.730.285.161.069	-283.174.652.929.929	0.919275451	-308.041.134.695.996	0.002067149	0.025195814	k__Fungi	p__Ascomycota	c__Eurotiomycetes	o__Eurotiales	f__Aspergillaceae	NA	NA	Rhizosphere	Undefined Saprotroph
947	89c6820c13cdc63b80c08e436febce42	156.601.978.284.888	-148.586.100.985.315	0.669759707	-221.849.865.681.823	0.026520851	0.098450831	k__Fungi	p__Ascomycota	c__Dothideomycetes	NA	NA	NA	NA	Branch	-
948	8a7d3eacea36c511ce65b33fff89261f	734.370.510.337.285	-231.749.186.299.194	0.961914413	-240.924.954.541.562	0.015985364	0.095233342	k__Fungi	p__Ascomycota	c__Eurotiomycetes	o__Chaetothyriales	NA	NA	NA	Rhizosphere	-
949	8a82d836d344c53d712012669a6ee838	166.293.631.967.842	149.656.207.253.849	0.698601279	214.222.635.662.458	0.032175272	0.086938208	k__Fungi	p__Ascomycota	c__Sordariomycetes	o__Hypocreales	NA	NA	NA	Root	Undefined Saprotroph
950	8a95a619db9c72d38acc93aace4259bf	147.019.659.592.943	138.315.059.518.843	0.656701138	210.621.013.760.793	0.035186103	0.130319569	k__Fungi	p__Basidiomycota	c__Exobasidiomycetes	o__Exobasidiales	f__Exobasidiaceae	g__Exobasidium	NA	Needle	Pathogen
951	8ab6f927d024bf459984a26d87173e4a	157.840.414.139.439	-15.280.279.209.993	0.654799952	-233.357.977.065.232	0.019617737	0.065282372	k__Fungi	p__Ascomycota	c__Eurotiomycetes	o__Chaetothyriales	f__Herpotrichiellaceae	g__Exophiala	NA	Root	Pathogen
952	8adafac765d6a0bccac81d3b8d5885af	588.227.707.802.711	406.144.224.499.637	0.929135848	437.120.390.281.897	1.24E+09	0.000254428	k__Fungi	p__Basidiomycota	c__Agaricomycetes	o__Thelephorales	f__Thelephoraceae	g__unidentified	s__unidentified	Root	Ectomycorrhizal-Undefined Saprotroph
953	8b6f7ce78bc92c0491320c5dad537625	165.466.172.596.713	168.038.821.021.134	0.681229829	246.669.793.015.593	0.013636534	0.085118366	k__Fungi	p__Ascomycota	c__Lecanoromycetes	o__Ostropales	f__Stictidaceae	g__Cryptodiscus	NA	Needle	Undefined Saprotroph
954	8b6f7ce78bc92c0491320c5dad5376251	219.078.386.614.391	-235.341.202.691.141	0.76068153	-309.382.038.855.187	0.001975971	0.017730332	k__Fungi	p__Ascomycota	c__Lecanoromycetes	o__Ostropales	f__Stictidaceae	g__Cryptodiscus	NA	Branch	NA
955	8bc4b00afffd8cd770fb827ce3eaec7b	147.646.456.334.936	124.207.061.110.612	0.666142848	186.457.096.116.113	0.062241566	0.182378902	k__Fungi	p__Chytridiomycota	c__Lobulomycetes	o__Lobulomycetales	f__Lobulomycetaceae	g__Clydaea	NA	Rhizosphere	-
956	8bf9f82e2e5a52e1cf21fc9b4650a615	166.377.940.242.314	-14.274.395.169.883	0.681897361	-209.333.486.053.478	0.036319273	0.092974496	k__Fungi	p__Ascomycota	c__unidentified	o__unidentified	f__unidentified	g__unidentified	s__unidentified	Root	-
957	8bf9f82e2e5a52e1cf21fc9b4650a6151	174.474.884.789.545	-0.914263821	0.678976462	-134.653.242.395.862	0.178130871	0.383575142	k__Fungi	p__Ascomycota	c__unidentified	o__unidentified	f__unidentified	g__unidentified	s__unidentified	Rhizosphere	NA
958	8c084217f619b92847fa179fd35421cd	180.645.880.162.407	192.427.758.800.146	103.261.802.119.336	186.349.409.801.858	0.062392782	0.182378902	k__Fungi	p__Mucoromycota	c__Endogonomycetes	o__Endogonales	f__Endogonaceae	g__Endogone	NA	Rhizosphere	Ectomycorrhizal
959	8c08eb614d298b526adecd952119bdb0	198.576.402.047.654	149.593.040.908.277	0.729475878	205.069.208.360.287	0.040296942	0.138836399	k__Fungi	p__Basidiomycota	c__Geminibasidiomycetes	o__Geminibasidiales	f__Geminibasidiaceae	g__Geminibasidium	NA	Rhizosphere	Undefined Saprotroph
960	8c2162d71ce7fa816013d005ae992480	144.906.547.139.255	-135.002.036.637.393	0.631959498	-213.624.507.520.178	0.032659443	0.122481935	k__Fungi	p__Ascomycota	NA	NA	NA	NA	NA	Rhizosphere	-
961	8c2ca9ff500f41f33e711297843f9527	150.256.775.089.173	-147.007.179.833.253	0.63987434	-229.743.827.294.949	0.021593781	0.103330239	k__Fungi	p__Ascomycota	c__Dothideomycetes	o__Pleosporales	NA	NA	NA	Rhizosphere	-
962	8c7761986a11ee83f4b294c058db4f8e	168.450.809.162.288	172.795.681.909.483	0.685803694	251.960.850.339.345	0.011748542	0.079086808	k__Fungi	p__Ascomycota	c__Eurotiomycetes	o__unidentified	f__unidentified	g__unidentified	s__unidentified	Needle	-
963	8c816b82452d52fb42d0338cc1a5d1b6	182.671.871.948.507	325.990.690.102.765	10.766.959.064.037	302.769.508.237.118	0.002464266	0.026490859	k__Fungi	p__Basidiomycota	NA	NA	NA	NA	NA	Needle	-
964	8c816b82452d52fb42d0338cc1a5d1b61	167.644.822.230.344	-10.025.606.307.637	0.685749666	-146.199.215.345.276	0.14374336	0.305635464	k__Fungi	p__Basidiomycota	NA	NA	NA	NA	NA	Branch	NA
965	8c91a0c6a6307ca7dfc537b634b1b06d	151.960.212.115.784	-125.855.538.058.515	0.644674128	-195.223.497.676.149	0.050910313	0.164497761	k__Fungi	p__Ascomycota	c__Eurotiomycetes	o__Chaetothyriales	f__Herpotrichiellaceae	NA	NA	Needle	Pathogen
966	8c9c129bafd11f36a03fd188f92f78a4	150.510.470.755.414	129.806.942.724.081	0.671144361	193.411.358.593.988	0.053099164	0.167395045	k__Fungi	p__Ascomycota	c__Eurotiomycetes	o__Eurotiales	f__Aspergillaceae	g__Penicillium	NA	Rhizosphere	Undefined Saprotroph
967	8cbc09a09d2e1dc549e5280924e891b6	629.223.527.254.707	151.278.509.763.285	0.897183357	168.614.930.975.224	0.091767044	0.235333974	k__Fungi	p__Basidiomycota	c__Agaricomycetes	o__Thelephorales	f__Thelephoraceae	NA	NA	Rhizosphere	Ectomycorrhizal-Undefined Saprotroph
968	8cd6e84843b15a533c749d82dfa81b3c	118.797.899.195.889	-175.262.541.706.376	0.989065702	-177.200.100.488.728	0.07639439	0.207259203	k__Fungi	p__Ascomycota	c__Sordariomycetes	o__Hypocreales	f__Clavicipitaceae	NA	NA	Rhizosphere	Undefined Saprotroph
969	8d0f4f2028c5d0c1ac36375b930a04c7	152.047.781.828.884	-142.973.735.718.084	0.659701754	-216.724.807.680.447	0.030215943	0.123009042	k__Fungi	p__Ascomycota	c__Dothideomycetes	o__Capnodiales	NA	NA	NA	Needle	-
970	8d15007026dd82ea6a17dd063ad1fc33	147.808.596.177.663	106.665.944.590.318	0.66348891	160.765.226.132.439	0.107911359	0.267090951	k__Fungi	p__Ascomycota	c__Pezizomycetes	o__Pezizales	f__Pyronemataceae	NA	NA	Rhizosphere	Dung Saprotroph-Ectomycorrhizal-Soil Saprotroph-Wood Saprotroph
971	8d458d784c68cced18c7c67cabe6043d	796.429.650.503.506	-131.144.224.482.741	0.969620938	-135.253.086.328.194	0.176205552	0.380698284	k__Fungi	p__Ascomycota	c__Eurotiomycetes	o__Chaetothyriales	f__Herpotrichiellaceae	g__Cladophialophora	s__unidentified	Rhizosphere	Undefined Saprotroph
972	8d5202e7d49782a3b1fe21e957d0672e	298.969.686.985.851	-187.215.834.012.541	0.769458712	-243.308.485.783.904	0.014970792	0.053399754	k__Fungi	p__Ascomycota	c__Dothideomycetes	o__Pleosporales	NA	NA	NA	Root	-
973	8d64bf94e32303fc90ce40a52d50f56e	147.646.456.334.936	124.207.061.110.612	0.666142848	186.457.096.116.113	0.062241566	0.182378902	k__Fungi	p__Mucoromycota	c__Umbelopsidomycetes	o__Umbelopsidales	f__Umbelopsidaceae	g__Umbelopsis	NA	Rhizosphere	Undefined Saprotroph
974	8d97286f475d19dedc345895a669c6f4	224.133.378.775.342	-113.321.517.454.728	0.771712989	-146.844.123.466.234	0.141984408	0.335730952	k__Fungi	p__Ascomycota	c__Dothideomycetes	o__Venturiales	f__Sympoventuriaceae	g__Neocoleroa	s__Neocoleroa_metrosideri	Needle	Undefined Saprotroph
975	8dd93653f0546f136d7dcee7003907c6	225.838.439.728.287	183.199.670.202.497	101.212.429.028.245	181.005.111.685.811	0.070287861	0.200010309	k__Fungi	p__Ascomycota	c__Eurotiomycetes	o__Chaetothyriales	NA	NA	NA	Needle	-
976	8ddcbb25a32dbfc1f1fdf968309466f1	260.368.004.306.609	-179.862.383.607.873	0.715235567	-251.472.929.770.244	0.011912381	0.07812587	k__Fungi	p__Rozellomycota	c__unidentified	o__unidentified	f__unidentified	g__unidentified	s__unidentified	Rhizosphere	-
977	8e2872af05c936176396b301a0f3a013	27.957.328.432.238	271.106.871.523.964	0.814987498	332.651.571.148.469	0.000879391	0.006530557	k__Fungi	p__Basidiomycota	c__Agaricomycetes	o__Sebacinales	NA	NA	NA	Root	-
978	8e2872af05c936176396b301a0f3a0131	421.246.762.772.717	-33.035.110.149.015	0.819603409	-403.062.137.183.397	5.56E+09	0.001942525	k__Fungi	p__Basidiomycota	c__Agaricomycetes	o__Sebacinales	NA	NA	NA	Rhizosphere	NA
979	8e2f7970a789f7d902ff6a044504de26	155.607.003.039.092	139.856.250.705.608	0.680261088	205.592.019.219.059	0.039790209	0.138196104	k__Fungi	p__Basidiomycota	c__Agaricomycetes	o__Thelephorales	f__Thelephoraceae	NA	NA	Rhizosphere	Ectomycorrhizal-Undefined Saprotroph
980	8e376b72cc3d4e76e76bedf8d0d786b6	303.914.997.965.669	-234.111.910.422.853	0.713325896	-328.197.688.737.657	0.001030821	0.015343367	k__Fungi	p__Basidiomycota	NA	NA	NA	NA	NA	Needle	-
981	8e49e6ac8992511169d11b492efdda8f	125.442.914.274.044	-596.219.795.829.513	103.015.657.619.124	-578.766.189.149.511	7.14E+05	5.92E+07	k__Fungi	p__Ascomycota	c__Dothideomycetes	o__Capnodiales	NA	NA	NA	Branch	-
982	8e4e260457a9cada155c3f1ac2f36754	155.826.982.921.704	-158.316.894.088.116	0.648528637	-244.117.044.310.105	0.014639743	0.089658997	k__Fungi	p__Mortierellomycota	c__Mortierellomycetes	o__Mortierellales	f__Mortierellaceae	g__Mortierella	s__unidentified	Rhizosphere	Endophyte-Litter Saprotroph-Soil Saprotroph-Undefined Saprotroph
983	8e57d7c1c6ebac2bf1363c987718f295	788.973.163.316.086	533.763.823.789.733	125.929.285.622.744	423.859.963.272.379	2.25E+09	0.00137437	k__Fungi	p__Ascomycota	c__Sordariomycetes	o__Hypocreales	f__Clavicipitaceae	NA	NA	Needle	Undefined Saprotroph
984	8ed13044340a2c2dd3b0ab66cfbc0701	223.668.386.773.879	-242.769.854.449.914	0.720854228	-336.780.787.234.371	0.000757684	0.012559389	k__Fungi	p__unidentified	c__unidentified	o__unidentified	f__unidentified	g__unidentified	s__unidentified	Needle	-
985	8f17ef87bec13fd980e7c39c3f9c46ef	291.036.807.106.003	227.274.376.359.647	0.856898999	265.228.896.946.517	0.007994809	0.036715617	k__Fungi	p__Ascomycota	c__Eurotiomycetes	o__Chaetothyriales	NA	NA	NA	Root	-
986	8f2821aa4f5ea5bd05d4c2789c0a9353	304.895.670.506.574	267.229.683.268.398	0.796771076	335.390.793.209.335	0.000796789	0.006015755	k__Fungi	p__Ascomycota	c__Dothideomycetes	o__Pleosporales	f__Melanommataceae	g__Farlowiella	s__Farlowiella_carmichaeliana	Root	Wood Saprotroph
987	8f2821aa4f5ea5bd05d4c2789c0a93531	193.143.746.372.086	0.959909171	0.774801986	123.890.902.293.531	0.215379192	0.440998282	k__Fungi	p__Ascomycota	c__Dothideomycetes	o__Pleosporales	f__Melanommataceae	g__Farlowiella	s__Farlowiella_carmichaeliana	Rhizosphere	NA
988	8f37d40ae7ce9abe1807db8d9e81cd41	415.883.756.992.506	-245.262.722.596.626	0.667043169	-367.686.431.721.108	0.000236119	0.005375169	k__Fungi	p__Basidiomycota	c__Tremellomycetes	o__Tremellales	f__Cuniculitremaceae	NA	NA	Needle	Fungal Parasite-Undefined Saprotroph
989	8f9bf66ef109017286c3a9368d36895f	311.721.456.991.371	298.533.496.346.158	0.808216294	36.937.327.125.143	0.000220986	0.005098465	k__Fungi	p__Basidiomycota	c__Agaricomycetes	o__Agaricales	f__Inocybaceae	NA	NA	Rhizosphere	Ectomycorrhizal
990	8fbbc19fe62939673ff692989e1a7e9a	146.868.693.657.359	112.685.538.119.117	0.670137586	168.152.839.760.562	0.092660325	0.171828782	k__Fungi	p__Basidiomycota	c__Agaricomycetes	o__Sebacinales	f__Sebacinaceae	g__Sebacina	NA	Root	Ectomycorrhizal-Orchid Mycorrhizal-Root Associated Biotroph
991	90567509d8a344b31b6c185f3b9ac834	928.553.541.555.876	-29.432.328.763.369	0.873951397	-336.773.061.492.804	0.000757896	0.012559389	k__Fungi	p__Ascomycota	c__Dothideomycetes	o__Tubeufiales	f__Tubeufiaceae	NA	NA	Needle	Pathogen
992	90a5f90a46364c37e85dcdc322829acb	161.043.624.616.639	14.952.974.147.044	0.689838161	216.760.611.317.984	0.030188668	0.121886748	k__Fungi	p__Basidiomycota	c__Agaricomycetes	o__Sebacinales	NA	NA	NA	Rhizosphere	-
993	90b388c6581e296120f6368055997d77	17.175.080.440.705	-178.271.642.361.147	0.672791753	-264.972.989.918.873	0.008055614	0.036715617	k__Fungi	p__Glomeromycota	c__Glomeromycetes	o__Glomerales	f__Claroideoglomeraceae	g__Claroideoglomus	s__unidentified	Root	Arbuscular Mycorrhizal
994	90e6851f7b9367c9bca95f2b542970ec	147.832.676.949.684	112.846.643.583.144	0.663155117	170.166.286.509.626	0.088818585	0.230428941	k__Fungi	p__Ascomycota	c__Lecanoromycetes	o__Ostropales	NA	NA	NA	Rhizosphere	-
995	90f5e26338949c7784cd7e67ebce8399	292.669.338.728.299	21.158.363.032.813	103.949.937.463.935	203.543.778.370.754	0.041806843	0.104751903	k__Fungi	p__Ascomycota	c__Dothideomycetes	o__Venturiales	f__Sympoventuriaceae	NA	NA	Root	Undefined Saprotroph
996	91067ffaa0ce524431f0e60d54954fc0	179.042.551.897.141	-288.951.874.199.441	100.439.305.435.605	-287.688.044.980.256	0.004016277	0.037007126	k__Fungi	p__Basidiomycota	c__Agaricostilbomycetes	o__Agaricostilbales	f__Chionosphaeraceae	NA	NA	Needle	Fungal Parasite-Undefined Saprotroph
997	9133806daf9b7cacc40c90c32fefffa3	841.362.074.735.938	-191.505.008.652.506	0.860515799	-222.546.766.476.641	0.02604986	0.117680494	k__Fungi	p__Basidiomycota	c__Exobasidiomycetes	o__Exobasidiales	f__Exobasidiaceae	g__Exobasidium	NA	Needle	Pathogen
998	9135ea86e50d61c68f8ce0038bda704d	188.469.336.040.411	-152.841.152.323.318	0.721498839	-211.838.389.754.415	0.034142568	0.090447857	k__Fungi	p__Basidiomycota	NA	NA	NA	NA	NA	Root	-
999	915e68eefab40721486042145f6f8c1a	615.785.402.806.361	-111.577.322.661.064	0.807750183	-138.133.453.964.765	0.167176123	0.376876658	k__Fungi	p__Ascomycota	c__Dothideomycetes	o__Pleosporales	f__Lophiostomataceae	NA	NA	Needle	Pathogen
1000	915e68eefab40721486042145f6f8c1a1	253.042.540.987.086	499.118.733.214.081	1.075.907.086.947	463.905.052.089.935	3.50E+08	8.30E+09	k__Fungi	p__Ascomycota	c__Dothideomycetes	o__Pleosporales	f__Lophiostomataceae	NA	NA	Branch	NA
1001	91c5f0be58f3e8bb5464e47fa83bde47	16.362.983.551.159	-121.874.878.238.294	0.663729489	-183.621.309.857.213	0.066326146	0.189587126	k__Fungi	p__Ascomycota	c__Eurotiomycetes	o__Chaetothyriales	NA	NA	NA	Rhizosphere	-
1002	91da422651bc5b215d90a1300204d1dc	150.330.261.114.882	-128.633.055.435.201	0.618291711	-208.045.900.050.347	0.037483452	0.134523946	k__Fungi	p__Chytridiomycota	c__Rhizophlyctidomycetes	o__Rhizophlyctidales	f__Rhizophlyctidaceae	g__Rhizophlyctis	s__Rhizophlyctis_rosea	Rhizosphere	Undefined Saprotroph
1003	91f2f4e0ab8ae39c95f916120ca8e26a	488.820.012.000.824	-253.222.939.699.775	104.371.958.200.665	-242.615.875.054.226	0.015259594	0.092272855	k__Fungi	p__Ascomycota	c__Dothideomycetes	o__Capnodiales	f__Teratosphaeriaceae	NA	NA	Needle	Pathogen
1004	91f66547358a89a920d09141dd2fce69	144.996.473.394.531	0.790861679	0.651925348	121.311.693.222.096	0.225085117	0.455101677	k__Fungi	p__Ascomycota	c__Dothideomycetes	o__Pleosporales	NA	NA	NA	Rhizosphere	-
1005	91f790fd8109b612e9d7c58846c35c50	149.193.984.073.543	-137.342.472.565.487	0.655081217	-209.657.167.679.535	0.036031509	0.130319569	k__Fungi	p__Basidiomycota	c__Agaricostilbomycetes	o__Agaricostilbales	f__Kondoaceae	NA	NA	Needle	-
1006	9230418ee4ae838c982a758ac34b2eec	170.866.658.487.926	-176.402.266.062.127	0.666412374	-264.704.367.827.809	0.008119886	0.064130532	k__Fungi	p__Ascomycota	c__Sordariomycetes	o__Diaporthales	NA	NA	NA	Needle	-
1007	9234ab854a48ae4b9c0cc8973bc8679a	147.871.294.770.525	124.405.354.111.803	0.666485978	186.658.621.826.078	0.061959394	0.182378902	k__Fungi	p__Basidiomycota	c__Agaricomycetes	o__Auriculariales	f__unidentified	g__unidentified	s__unidentified	Rhizosphere	-
1008	924fbae4facf9261e3fef4cd40810c8e	164.943.742.582.028	-163.498.007.210.116	0.682030866	-239.722.299.207.329	0.016519867	0.076323086	k__Fungi	p__Ascomycota	c__Dothideomycetes	o__Pleosporales	NA	NA	NA	Branch	-
1009	924fbae4facf9261e3fef4cd40810c8e1	149.309.154.968.269	-134.871.694.959.941	0.644320427	-209.323.946.938.821	0.036327783	0.092974496	k__Fungi	p__Ascomycota	c__Dothideomycetes	o__Pleosporales	NA	NA	NA	Root	NA
1010	924fbae4facf9261e3fef4cd40810c8e2	471.934.053.723.528	16.031.642.134.569	0.774469417	207.001.616.550.744	0.038450831	0.137233351	k__Fungi	p__Ascomycota	c__Dothideomycetes	o__Pleosporales	NA	NA	NA	Rhizosphere	NA
1011	925b251e5d4ac925c449919cef5e7de4	147.030.196.969.389	-128.954.827.116.744	0.641869034	-200.905.200.576.734	0.044531619	0.107605171	k__Fungi	p__Glomeromycota	c__Glomeromycetes	o__Glomerales	f__Glomeraceae	g__unidentified	s__unidentified	Root	Arbuscular Mycorrhizal
1012	925fe792939f3f48aaab48496c21cb84	333.100.915.090.643	-22.072.348.858.612	0.8867127	-248.923.341.865.938	0.012801889	0.081872777	k__Fungi	p__Ascomycota	c__Lecanoromycetes	o__Ostropales	f__Stictidaceae	g__Cryptodiscus	NA	Needle	Undefined Saprotroph
1013	925fe792939f3f48aaab48496c21cb841	523.642.628.600.242	-235.730.973.006.149	0.898530879	-262.351.554.680.127	0.008702747	0.060194002	k__Fungi	p__Ascomycota	c__Lecanoromycetes	o__Ostropales	f__Stictidaceae	g__Cryptodiscus	NA	Branch	NA
1014	927d21e12e0fe0f53771a5a6e11cb994	148.515.557.589.143	-57.187.370.388.773	0.908398281	-629.540.715.633.709	3.07E+04	1.78E+07	k__Fungi	p__Ascomycota	NA	NA	NA	NA	NA	Needle	-
1015	927d5878d4d704246737747f15755af5	18.000.288.529.218	-0.940405943	0.629795791	-149.319.185.087.843	0.135386975	0.313476651	k__Fungi	p__Chytridiomycota	c__Spizellomycetes	o__Spizellomycetales	f__Spizellomycetaceae	g__Spizellomyces	NA	Rhizosphere	Pathogen
1016	929ced935569ace9e4548f149e222ad1	146.727.317.503.892	-13.187.639.739.787	0.651137611	-202.532.299.020.187	0.042834209	0.144788029	k__Fungi	p__Basidiomycota	c__Agaricomycetes	o__Agaricales	f__Tricholomataceae	NA	NA	Needle	Ectomycorrhizal-Fungal Parasite
1017	92aedbe38106b6c29a6950593ef0ce3e	166.506.185.797.436	-100.003.715.626.971	0.693078002	-144.289.265.285.273	0.149050713	0.337848283	k__Fungi	p__Basidiomycota	c__Agaricomycetes	o__Agaricales	NA	NA	NA	Rhizosphere	Bryophyte Parasite-Dung Saprotroph-Ectomycorrhizal-Fungal Parasite-Leaf Saprotroph-Plant Parasite-Undefined Saprotroph-Wood Saprotroph
1018	92c873fe7d618319da69404b131798be	661.406.277.083.667	106.444.632.005.934	0.869831601	122.373.838.624.272	0.221050934	0.353837714	k__Fungi	p__Ascomycota	c__Eurotiomycetes	o__Chaetothyriales	NA	NA	NA	Root	-
1019	92ff5fd44d9f604d69184bd38d5d4179	147.581.661.114.214	-141.129.795.552.484	0.63582944	-221.961.719.007.139	0.026444764	0.111498322	k__Fungi	p__Ascomycota	c__unidentified	o__unidentified	f__unidentified	g__unidentified	s__unidentified	Rhizosphere	-
1020	932a32b8a33b2c80c64178040494f785	219.925.546.901.741	144.764.147.889.816	0.761093457	1.902.054.819.943	0.057163988	0.174600172	k__Fungi	p__Basidiomycota	c__Agaricomycetes	o__Agaricales	f__Psathyrellaceae	g__Coprinellus	NA	Rhizosphere	Dung Saprotroph-Plant Saprotroph-Wood Saprotroph
1021	9330a4c9845e17154668a8a0a2f38f97	260.393.965.839.267	-303.127.396.873.476	0.785862618	-385.725.685.161.042	0.000114667	0.003470419	k__Fungi	p__Mortierellomycota	c__Mortierellomycetes	o__Mortierellales	f__Mortierellaceae	NA	NA	Rhizosphere	Endophyte-Litter Saprotroph-Soil Saprotroph-Undefined Saprotroph
1022	940e0516d2d2ffd9f46514bd99bb9026	125.783.778.753.282	247.666.215.967.749	0.871486298	284.188.307.262.614	0.004484794	0.040363143	k__Fungi	p__Ascomycota	c__Eurotiomycetes	o__Chaetothyriales	NA	NA	NA	Needle	-
1023	941900b87bf7ea0926d2594255615627	147.581.661.114.214	124.149.868.639.946	0.666043978	186.398.905.733.778	0.062323241	0.182378902	k__Fungi	p__Mucoromycota	NA	NA	NA	NA	NA	Rhizosphere	-
1024	94193078f36bd977127988434fe3b800	240.101.874.907.956	258.692.033.622.198	0.769280698	336.277.816.783.407	0.000771623	0.012559389	k__Fungi	p__Ascomycota	NA	NA	NA	NA	NA	Needle	-
1025	94ac1fd94ba859be248db4b3076532a2	157.927.409.546.111	-152.894.158.373.567	0.654907249	-233.459.254.984.907	0.019564716	0.065282372	k__Fungi	p__Glomeromycota	c__Glomeromycetes	o__Glomerales	f__Glomeraceae	NA	NA	Root	Arbuscular Mycorrhizal
1026	94ea0c7f0aa25197b5cfdd4ef840a6c5	16.617.119.687.882	-168.596.746.585.132	0.665602979	-253.299.266.742.282	0.011309332	0.043986013	k__Fungi	p__Ascomycota	c__Dothideomycetes	o__Capnodiales	f__unidentified	g__unidentified	s__unidentified	Root	-
1027	959fca94608ea4fef56d42bba1f6f546	399.474.271.745.246	234.560.979.640.757	0.975076446	240.556.502.562.274	0.016147478	0.093162564	k__Fungi	p__Ascomycota	c__Dothideomycetes	o__Capnodiales	NA	NA	NA	Needle	-
1028	959fca94608ea4fef56d42bba1f6f5461	172.901.565.188.847	-148.633.798.671.579	0.695059494	-21.384.327.530.299	0.032481637	0.11003983	k__Fungi	p__Ascomycota	c__Dothideomycetes	o__Capnodiales	NA	NA	NA	Branch	NA
1029	95f4de87258af39a45ef6a5086dbc6e8	16.372.305.827.298	154.100.557.215.304	0.694492003	221.889.606.339.076	0.026493796	0.111498322	k__Fungi	p__Basidiomycota	c__Agaricomycetes	o__Sebacinales	NA	NA	NA	Rhizosphere	-
1030	95fabf5a1d29e744f8f8dee396570e91	746.267.448.475.005	-216.698.206.499.974	0.832554601	-260.281.074.867.545	0.009246298	0.066367871	k__Fungi	p__Ascomycota	c__Sordariomycetes	o__Hypocreales	NA	NA	NA	Rhizosphere	Undefined Saprotroph
1031	9634883fbcc6cd0446fe1c987e3f36f2	142.482.448.999.765	112.844.242.870.246	0.657434698	171.643.272.276.491	0.086082872	0.22468499	k__Fungi	p__Basidiomycota	c__Agaricomycetes	o__Thelephorales	f__Thelephoraceae	g__Tomentella	s__unidentified	Rhizosphere	Ectomycorrhizal
1032	9696eb2c923b57eaeefb43af6f8da77c	181.727.026.365.311	-192.633.744.777.933	0.673198796	-286.146.894.517.889	0.004216828	0.038549114	k__Fungi	p__Basidiomycota	c__Exobasidiomycetes	o__Entylomatales	f__Entylomatales_fam_Incertae_sedis	g__Tilletiopsis	s__Tilletiopsis_washingtonensis	Needle	Endophyte-Litter Saprotroph-Undefined Saprotroph
1033	96b6e252e4cae913214c09ce0f734b12	179.627.707.398.825	-141.087.818.794.101	0.703100627	-200.665.187.042.568	0.044786744	0.149520603	k__Fungi	p__Rozellomycota	c__unidentified	o__unidentified	f__unidentified	g__unidentified	s__unidentified	Rhizosphere	-
1034	96e33d2d5a88f03bcf0d6b1a6ff9faaf	160.028.478.316.372	158.625.226.309.128	0.672599291	235.839.122.237.025	0.018354338	0.098288982	k__Fungi	p__Basidiomycota	c__Exobasidiomycetes	o__Exobasidiales	f__Exobasidiaceae	g__Exobasidium	NA	Needle	Pathogen
1035	974e2405efed12b2326b85a706b7f09d	225.165.840.687.343	-143.808.861.057.535	0.680603241	-211.296.174.217.498	0.034604043	0.12590278	k__Fungi	p__Basidiomycota	c__Microbotryomycetes	NA	NA	NA	NA	Rhizosphere	-
1036	979fbd7cf65113fb229fdc23f1b6f541	16.665.629.048.001	-178.343.192.024.969	0.665438113	-268.008.682.511.875	0.007360307	0.056730396	k__Fungi	p__Ascomycota	c__Dothideomycetes	o__Mytilinidales	f__Gloniaceae	g__Cenococcum	s__Cenococcum_geophilum	Rhizosphere	Ectomycorrhizal
1037	97bece902c2b95a96e71c4d45e0e6f13	444.327.442.975.556	112.658.146.813.917	0.929144934	121.249.271.986.908	0.225323828	0.359407373	k__Fungi	p__Ascomycota	c__Eurotiomycetes	o__Eurotiales	f__Aspergillaceae	g__Penicillium	NA	Root	Undefined Saprotroph
1038	97bece902c2b95a96e71c4d45e0e6f131	22.019.941.001.726	-266.573.190.677.965	0.723525489	-368.436.488.681.204	0.000229274	0.005196868	k__Fungi	p__Ascomycota	c__Eurotiomycetes	o__Eurotiales	f__Aspergillaceae	g__Penicillium	NA	Rhizosphere	NA
1039	97fde26689d1763ab1abffcf56329536	790.078.456.226.484	23.551.144.258.896	0.886476898	26.567.126.924.462	0.007890666	0.063179745	k__Fungi	p__Ascomycota	c__Dothideomycetes	o__Myriangiales	NA	NA	NA	Needle	-
1040	982573267842f60ac67d08abbb8d2b26	397.826.318.092.414	338.389.582.978.569	0.815130637	415.135.399.677.847	3.31E+09	0.000499076	k__Fungi	p__Ascomycota	c__Eurotiomycetes	o__Chaetothyriales	f__Herpotrichiellaceae	g__Exophiala	NA	Root	Pathogen
1041	98600c97997ecdfaa3edbb8b191f1e14	77.218.358.290.436	-158.839.503.417.699	0.827321059	-191.992.578.549.947	0.054867274	0.170815707	k__Fungi	p__Ascomycota	c__Dothideomycetes	o__Pleosporales	f__Sporormiaceae	g__Westerdykella	NA	Rhizosphere	Undefined Saprotroph
1042	9868b2c0b849e2e9745e7c44e5bd97d2	113.057.056.934.161	156.831.980.504.378	158.348.505.967.863	0.990422862	0.321967475	0.491081705	k__Fungi	p__Ascomycota	c__Leotiomycetes	o__Helotiales	NA	NA	NA	Root	-
1043	9868b2c0b849e2e9745e7c44e5bd97d21	657.921.485.869.776	402.354.246.536.578	155.914.100.848.962	258.061.486.642.795	0.009862454	0.070399395	k__Fungi	p__Ascomycota	c__Leotiomycetes	o__Helotiales	NA	NA	NA	Rhizosphere	NA
1044	98bb72e92afcc59ba65047524f887464	1.414.068.531.789	-11.985.299.796.393	0.643144602	-186.354.666.669.818	0.062385393	0.181277076	k__Fungi	p__Ascomycota	c__Dothideomycetes	o__Capnodiales	f__Mycosphaerellaceae	NA	NA	Needle	Pathogen
1045	98bd94dc6e9871e9b20fb7fc2f747886	165.466.172.596.713	168.038.821.021.134	0.681229829	246.669.793.015.594	0.013636534	0.085118366	k__Fungi	p__Basidiomycota	c__Exobasidiomycetes	o__Exobasidiales	f__Exobasidiaceae	g__Exobasidium	s__Exobasidium_pieridis-ovalifoliae	Needle	Pathogen
1046	98c2d92d86cfce01090b3f44061f7f9d	155.607.003.039.092	-158.087.473.637.685	0.648199002	-243.887.252.546.054	0.014733164	0.089658997	k__Fungi	p__Ascomycota	c__Dothideomycetes	o__Capnodiales	f__Mycosphaerellaceae	g__Zasmidium	NA	Rhizosphere	Pathogen
1047	992d7d01ccbf53bd92027f70c8569547	152.047.781.828.884	-142.973.735.718.084	0.659701754	-216.724.807.680.448	0.030215943	0.123009042	k__Fungi	p__Basidiomycota	c__Agaricostilbomycetes	o__Agaricostilbales	f__Chionosphaeraceae	NA	NA	Needle	Fungal Parasite-Undefined Saprotroph
1048	9934d400239c00b18dfeb1cc74544768	163.091.941.849.606	-163.300.407.120.682	0.677531432	-241.022.629.315.402	0.015942629	0.093012019	k__Fungi	NA	NA	NA	NA	NA	NA	Needle	-
1049	99557462752ec9f4dd39af96ea4e740f	157.307.756.906.112	-0.674825887	0.575445956	-117.270.072.048.973	0.240915842	0.48644051	k__Fungi	p__Ascomycota	c__Eurotiomycetes	o__Chaetothyriales	f__Herpotrichiellaceae	g__Cladophialophora	NA	Needle	Undefined Saprotroph
1050	996d30eed39dcc4376bd279cc9ba391d	17.702.494.814.948	166.849.445.042.116	0.714146885	233.634.632.564.378	0.019473199	0.065282372	k__Fungi	p__Ascomycota	c__Leotiomycetes	o__Helotiales	NA	NA	NA	Root	-
1051	99f4500a3aceef76b402736958ac96d5	440.761.436.481.519	412.894.360.803.575	0.965265932	427.751.925.192.319	1.89E+09	0.001290674	k__Fungi	p__Ascomycota	c__Lecanoromycetes	o__Lecanorales	NA	NA	NA	Needle	Lichen Parasite-Lichenized
1052	9a4ed47352b12a0ec019a913b0c58f48	149.193.984.073.543	137.825.357.697.048	0.655017337	210.414.823.927.882	0.035365518	0.130319569	k__Fungi	p__Ascomycota	c__Dothideomycetes	o__Capnodiales	f__unidentified	g__unidentified	s__unidentified	Needle	-
1053	9a630d78fb6d79cee25891b89692ae1e	158.627.722.894.552	129.860.736.846.843	0.681521179	19.054.541.635.031	0.05672106	0.173657843	k__Fungi	p__unidentified	c__unidentified	o__unidentified	f__unidentified	g__unidentified	s__unidentified	Rhizosphere	-
1054	9a6e63325973caa69733dcaa236f27b3	20.407.617.417.116	-146.947.211.573.319	0.751179272	-195.622.026.536.454	0.050439212	0.161705862	k__Fungi	p__Chytridiomycota	c__Spizellomycetes	o__Spizellomycetales	f__Spizellomycetaceae	g__Spizellomyces	s__Spizellomyces_pseudodichotomus	Rhizosphere	Pathogen
1055	9ac8bd9151ad3eeacc630e8695eae4ca	190.383.484.713.562	-141.076.728.570.878	0.726939402	-194.069.448.073.953	0.052295346	0.167241553	k__Fungi	p__Ascomycota	c__Dothideomycetes	o__Pleosporales	f__unidentified	g__unidentified	s__unidentified	Rhizosphere	-
1056	9acee5e3d77b72b886c241aa84d99d16	865.889.523.142.459	31.844.967.829.374	0.947875688	335.961.436.909.521	0.000780513	0.012559389	k__Fungi	p__Ascomycota	c__Dothideomycetes	o__Capnodiales	NA	NA	NA	Needle	-
1057	9af62b5fca6ed99afb5ce9b7fc2d5139	567.526.812.484.157	-188.847.421.323.919	0.80857921	-233.554.633.823.458	0.019514898	0.065282372	k__Fungi	p__Ascomycota	c__Leotiomycetes	o__Helotiales	f__unidentified	g__unidentified	s__unidentified	Root	-
1058	9af62b5fca6ed99afb5ce9b7fc2d51391	162.048.488.825.311	-145.807.238.395.493	102.138.055.702.796	-142.755.055.784.267	0.153421263	0.345917981	k__Fungi	p__Ascomycota	c__Leotiomycetes	o__Helotiales	f__unidentified	g__unidentified	s__unidentified	Rhizosphere	NA
1059	9b2a88a51fed6234b785926d3ab18283	257.873.410.869.537	158.866.937.040.432	0.867822384	183.063.884.845.579	0.067154466	0.191109185	k__Fungi	p__Basidiomycota	c__Agaricomycetes	o__Cantharellales	f__Ceratobasidiaceae	g__unidentified	s__unidentified	Rhizosphere	Pathogen
1060	9ba2193a7eb476637334c0807e81b47c	14.131.928.707.026	-0.922015604	0.645836932	-142.762.911.073.961	0.15339864	0.354772552	k__Fungi	p__Ascomycota	NA	NA	NA	NA	NA	Needle	-
1061	9ba47e5f7156ccd725ce83a658cc5144	165.949.801.816.089	-187.055.592.658.551	0.655359801	-285.424.269.593.544	0.004313956	0.023058755	k__Fungi	p__Ascomycota	c__Dothideomycetes	o__Pleosporales	NA	NA	NA	Root	-
1062	9baa1417ee56da396168359625a44de0	146.858.746.615.629	-0.845539501	0.649979825	-130.087.037.987.141	0.193302826	0.421850717	k__Fungi	p__Ascomycota	c__Dothideomycetes	o__Pleosporales	f__Periconiaceae	NA	NA	Needle	-
1063	9bbb89ae2b0d39ce7517974a08357e6b	641.438.098.791.856	-131.703.291.157.554	0.901704715	-14.606.033.327.044	0.144124331	0.338037068	k__Fungi	p__Ascomycota	c__Dothideomycetes	o__Capnodiales	NA	NA	NA	Needle	-
1064	9bc607fa128d79718f2804e2c0b6939c	163.456.767.490.487	14.486.037.377.543	0.694499793	208.582.313.801.865	0.036994647	0.094149297	k__Fungi	p__Basidiomycota	c__Agaricomycetes	o__Sebacinales	NA	NA	NA	Root	-
1065	9c0d0b308ad85d587bb8a101036f946f	33.745.844.892.602	-502.222.743.661.586	116.076.276.669.014	-432.666.138.227.065	1.51E+09	0.000290677	k__Fungi	p__Ascomycota	NA	NA	NA	NA	NA	Root	-
1066	9c72de151ee85de6f94bc96af2183ffa	532.094.181.824.493	-133.135.364.516	0.971563119	-13.703.213.096.359	0.170586624	0.383077506	k__Fungi	p__Basidiomycota	c__Pucciniomycetes	o__Septobasidiales	f__Septobasidiaceae	g__Septobasidium	NA	Needle	Pathogen
1067	9c72de151ee85de6f94bc96af2183ffa1	170.291.003.661.029	172.081.274.691.542	0.689818059	24.945.892.974.095	0.012610299	0.066454275	k__Fungi	p__Basidiomycota	c__Pucciniomycetes	o__Septobasidiales	f__Septobasidiaceae	g__Septobasidium	NA	Branch	NA
1068	9c7359b7ff8a66f61981d2126850a6ea	127.814.131.674.083	-535.374.863.182.506	0.972822488	-550.331.504.024.849	3.73E+06	8.65E+08	k__Fungi	p__Ascomycota	c__Dothideomycetes	o__unidentified	f__unidentified	g__unidentified	s__unidentified	Needle	-
1069	9c7359b7ff8a66f61981d2126850a6ea1	47.481.958.777.101	-330.661.814.545.024	0.896830722	-368.700.365.090.741	0.00022691	0.003587341	k__Fungi	p__Ascomycota	c__Dothideomycetes	o__unidentified	f__unidentified	g__unidentified	s__unidentified	Branch	NA
1070	9ca4650d0f2d91f31a6771b2bcbdfbc5	16.828.760.955.928	121.124.066.266.356	0.655571339	184.761.076.349.339	0.064658671	0.186274734	k__Fungi	p__Ascomycota	c__Dothideomycetes	o__Pleosporales	NA	NA	NA	Needle	-
1071	9ca4650d0f2d91f31a6771b2bcbdfbc51	204.675.497.855.534	-186.965.217.667.677	0.686005278	-27.254.195.233.799	0.006421983	0.032687172	k__Fungi	p__Ascomycota	c__Dothideomycetes	o__Pleosporales	NA	NA	NA	Root	NA
1072	9d37eff30ba3b877c18feae606f95172	950.810.160.429.635	-13.176.641.185.961	0.946376186	-139.232.594.669.284	0.163823718	0.372939875	k__Fungi	p__Ascomycota	c__Dothideomycetes	o__Pleosporales	f__Teichosporaceae	g__Teichospora	NA	Needle	Undefined Saprotroph
1073	9d37eff30ba3b877c18feae606f951721	176.819.940.740.216	219.101.420.293.558	116.065.360.782.584	188.774.168.982.237	0.059060637	0.145245418	k__Fungi	p__Ascomycota	c__Dothideomycetes	o__Pleosporales	f__Teichosporaceae	g__Teichospora	NA	Branch	NA
1074	9d37eff30ba3b877c18feae606f951722	101.068.089.157.935	-124.403.837.201.239	0.946281008	-131.466.061.482.303	0.188623989	0.400167805	k__Fungi	p__Ascomycota	c__Dothideomycetes	o__Pleosporales	f__Teichosporaceae	g__Teichospora	NA	Rhizosphere	NA
1075	9d46e4b0b9f87baad1cfd5516c0c340a	182.620.424.684.965	-114.826.663.593.756	0.699364236	-164.187.211.309.645	0.10061651	0.252911539	k__Fungi	p__Ascomycota	c__Orbiliomycetes	o__Orbiliales	f__Orbiliaceae	NA	NA	Rhizosphere	Wood Saprotroph
1076	9d64c9a41f13f9a2d380593f962bc1fd	161.091.663.139.496	-0.996601029	0.679504634	-146.665.817.913.803	0.142469065	0.326944994	k__Fungi	p__Ascomycota	c__Sordariomycetes	o__Microascales	f__Microascaceae	NA	NA	Rhizosphere	Pathogen
1077	9d8c6063217067ea543c04ef52bc856e	143.269.392.210.721	-100.226.002.647.923	0.650659504	-154.037.560.410.104	0.123468824	0.264462256	k__Fungi	p__Ascomycota	c__Sordariomycetes	o__Xylariales	f__Xylariaceae	NA	NA	Branch	Pathogen
1078	9dcd7a8b44e80889843404517e33bf9f	232.260.608.760.549	104.351.372.157.557	0.700305641	149.008.327.206.739	0.136202342	0.326716775	k__Fungi	p__Ascomycota	c__Dothideomycetes	o__Pleosporales	f__Didymellaceae	g__Didymella	NA	Needle	Pathogen
1079	9dcdb5f43e46ebe196f50cd7a80f2b1f	147.030.196.969.389	-128.954.827.116.744	0.641869034	-200.905.200.576.734	0.044531619	0.107605171	k__Fungi	p__Glomeromycota	c__Glomeromycetes	o__Glomerales	f__Glomeraceae	g__Funneliformis	s__Funneliformis_mosseae	Root	Arbuscular Mycorrhizal
1080	9df234b6e8da0d0c0091e2a1dd93c9f5	384.993.318.090.841	265.130.531.127.618	110.757.562.632.522	239.379.167.278.431	0.016675217	0.094438669	k__Fungi	p__Ascomycota	c__Dothideomycetes	o__Pleosporales	f__Teichosporaceae	g__Teichospora	NA	Needle	Undefined Saprotroph
1081	9df234b6e8da0d0c0091e2a1dd93c9f51	488.236.641.804.361	137.336.131.931.031	11.413.484.685.536	12.032.795.917.716	0.228868144	0.454995352	k__Fungi	p__Ascomycota	c__Dothideomycetes	o__Pleosporales	f__Teichosporaceae	g__Teichospora	NA	Branch	NA
1082	9df234b6e8da0d0c0091e2a1dd93c9f52	174.606.488.035.152	162.975.220.744.421	0.679210163	239.948.147.917.618	0.01641831	0.095551608	k__Fungi	p__Ascomycota	c__Dothideomycetes	o__Pleosporales	f__Teichosporaceae	g__Teichospora	NA	Rhizosphere	NA
1083	9df682e03f139de6b83467fb00acf0f6	232.228.840.363.629	223.539.295.156.303	0.703588795	317.712.983.636.299	0.001487404	0.019187516	k__Fungi	p__Ascomycota	c__Eurotiomycetes	o__Chaetothyriales	f__Herpotrichiellaceae	NA	NA	Needle	Pathogen
1084	9df878c689fbf562e29762a27b6c19a9	343.160.900.682.702	311.091.077.405.856	0.817560601	380.511.337.182.819	0.000141739	0.00145927	k__Fungi	p__Mucoromycota	c__Endogonomycetes	o__Endogonales	f__Endogonaceae	g__Endogone	NA	Root	Ectomycorrhizal
1085	9e06a7dfb1d0953e4c8d15927f00728f	172.024.117.704.332	-178.555.092.343.134	0.673124332	-265.263.167.547.697	0.007986697	0.036715617	k__Fungi	p__Glomeromycota	c__Glomeromycetes	o__Glomerales	f__Claroideoglomeraceae	g__Claroideoglomus	NA	Root	Arbuscular Mycorrhizal
1086	9e4f236bcefd0591afd3237e4d448ccf	151.265.749.131.239	-137.970.883.256.607	0.661799824	-208.478.271.151.776	0.037089029	0.116678342	k__Fungi	p__Ascomycota	c__Leotiomycetes	o__Helotiales	NA	NA	NA	Branch	-
1087	9e694c3d1646cb03c9606505dec0d319	148.518.709.628.747	-132.272.866.887.265	0.657777676	-201.090.538.203.391	0.044335452	0.129117281	k__Fungi	p__Basidiomycota	c__Agaricostilbomycetes	NA	NA	NA	NA	Branch	-
1088	9e84231a1f0134539ae635131d0bf564	149.193.984.073.543	-137.342.472.565.487	0.655081217	-209.657.167.679.535	0.036031509	0.130319569	k__Fungi	p__Basidiomycota	c__Exobasidiomycetes	o__Exobasidiales	f__Exobasidiaceae	g__Exobasidium	NA	Needle	Pathogen
1089	9eb113a5bbfdc07af19353f9ef408c5f	537.345.538.474.531	154.595.413.196.627	103.130.231.571.486	149.903.099.063.117	0.133865593	0.324463367	k__Fungi	p__Ascomycota	c__Dothideomycetes	o__Pleosporales	f__unidentified	g__unidentified	s__unidentified	Needle	-
1090	9eb113a5bbfdc07af19353f9ef408c5f1	227.157.461.532.366	634.121.786.138.263	101.089.775.884.002	627.285.777.016.561	3.54E+04	3.92E+05	k__Fungi	p__Ascomycota	c__Dothideomycetes	o__Pleosporales	f__unidentified	g__unidentified	s__unidentified	Branch	NA
1091	9eb5895f4e79132bf4525385f5e17873	237.356.384.596.115	0.818172555	0.707238277	115.685.559.112.478	0.247331365	0.493387826	k__Fungi	NA	NA	NA	NA	NA	NA	Needle	-
1092	9ebc1aeda659d5b84025eb76e33614bd	18.940.812.873.806	-0.921187732	0.754148731	-12.214.934.456.659	0.221899246	0.460044686	k__Fungi	p__Ascomycota	c__Dothideomycetes	o__Pleosporales	f__unidentified	g__unidentified	s__unidentified	Needle	-
1093	9ebfe6ec0907171693a3561a63569921	160.792.692.566.431	-0.999757517	0.675880044	-147.919.372.005.555	0.139088547	0.237762687	k__Fungi	p__Glomeromycota	c__Glomeromycetes	o__Glomerales	f__Glomeraceae	g__unidentified	s__unidentified	Root	Arbuscular Mycorrhizal
1094	9f54a31bdd324737979758c34a5220d9	157.096.100.932.508	-149.083.065.388.683	0.670430514	-222.369.152.791.847	0.026169206	0.098450831	k__Fungi	p__Ascomycota	c__Dothideomycetes	NA	NA	NA	NA	Branch	-
1095	9f6fdd6025fc493957b7f4e0e270525d	17.716.678.919.843	-195.622.428.849.526	0.648107235	-301.836.514.586.654	0.002541425	0.029317151	k__Fungi	p__Mucoromycota	c__Endogonomycetes	o__Endogonales	f__Endogonaceae	g__Endogone	NA	Rhizosphere	Ectomycorrhizal
1096	9f953ed26c9a89fbee780f6d1c700228	249.441.997.388.729	-191.196.045.938.051	0.798720524	-239.377.905.315.536	0.016675791	0.096475503	k__Fungi	p__Ascomycota	c__Dothideomycetes	o__Capnodiales	f__Mycosphaerellaceae	NA	NA	Rhizosphere	Pathogen
1097	a0401a726d60ea56cfe00b7609e60092	145.956.319.495.079	126.108.187.404.261	0.654240497	192.755.092.455.584	0.053911008	0.135888387	k__Fungi	p__Basidiomycota	c__Tremellomycetes	o__Filobasidiales	f__Filobasidiaceae	g__Naganishia	NA	Branch	-
1098	a0ab27104cb09ac7c3e9a7c79954a268	237.743.308.633.783	-0.809065242	0.668959908	-120.943.756.381.496	0.226494785	0.466241923	k__Fungi	p__unidentified	c__unidentified	o__unidentified	f__unidentified	g__unidentified	s__unidentified	Needle	-
1099	a132803fedf1e4b5c448e3393b56ee8f	162.591.927.682.445	110.781.552.901.289	0.593564728	186.637.695.457.404	0.061988645	0.181277076	k__Fungi	p__Basidiomycota	c__Exobasidiomycetes	NA	NA	NA	NA	Needle	-
1100	a137c6eca1aff4f88cc266e33bb59c5f	14.260.505.084.064	-12.895.965.813.204	0.628836362	-205.076.655.841.294	0.040289686	0.138836399	k__Fungi	p__Basidiomycota	c__Agaricomycetes	o__Auriculariales	NA	NA	NA	Rhizosphere	-
1101	a1451e2a6b35745b142caa0e140647ed	148.012.758.433.074	-141.563.329.274.066	0.636468597	-222.419.974.691.798	0.026135008	0.111498322	k__Fungi	p__Mucoromycota	c__Umbelopsidomycetes	o__GS23	f__unidentified	g__unidentified	s__unidentified	Rhizosphere	-
1102	a145919471dc2a9774f4014f26e71108	257.322.691.147.661	-278.181.346.336.969	0.75629768	-367.819.912.295.589	0.000234887	0.002107198	k__Fungi	p__Ascomycota	c__Dothideomycetes	o__Mytilinidales	f__Gloniaceae	g__Cenococcum	s__Cenococcum_geophilum	Root	Ectomycorrhizal
1103	a1462032a1032390359da7bb3dbdc0e0	207.791.678.745.772	-225.843.250.843.526	0.708312738	-318.846.801.145.622	0.001430288	0.018870054	k__Fungi	p__Ascomycota	c__Dothideomycetes	o__Hysteriales	f__Hysteriaceae	g__unidentified	s__unidentified	Needle	-
1104	a15d43473744d5d377eb1f15c3aa4534	152.050.675.536.079	-14.098.457.245.316	0.647524456	-217.728.567.923.372	0.029459259	0.084462306	k__Fungi	p__Ascomycota	c__Leotiomycetes	o__Helotiales	NA	NA	NA	Root	-
1105	a15fa93882c396cf704025fec56630af	306.926.300.934.278	-336.858.501.972.208	103.275.893.209.324	-326.173.409.402.955	0.00110733	0.015871724	k__Fungi	p__Ascomycota	c__Dothideomycetes	o__Capnodiales	f__Cladosporiaceae	g__Cladosporium	NA	Needle	Pathogen
1106	a18f293963889affd3298bb88d61ab00	186.492.068.607.949	-199.526.387.365.646	0.68711052	-290.384.707.390.041	0.003686082	0.036764362	k__Fungi	p__Basidiomycota	c__Agaricostilbomycetes	o__Agaricostilbales	NA	NA	NA	Needle	-
1107	a18ff4b6acca010a0355199e42f5f99f	773.779.305.508.353	291.517.673.273.703	103.855.896.595.343	280.694.387.926.333	0.005001395	0.02634456	k__Fungi	p__Ascomycota	c__Dothideomycetes	o__Mytilinidales	f__Gloniaceae	g__Cenococcum	s__Cenococcum_geophilum	Root	Ectomycorrhizal
1108	a18ff4b6acca010a0355199e42f5f99f1	48.394.681.789.922	-556.094.158.266.565	112.758.946.233.799	-493.170.765.460.628	8.15E+07	6.87E+09	k__Fungi	p__Ascomycota	c__Dothideomycetes	o__Mytilinidales	f__Gloniaceae	g__Cenococcum	s__Cenococcum_geophilum	Rhizosphere	NA
1109	a1a499f6ef51e5dbb87c32f0d291c95c	144.985.268.167.877	-0.828218139	0.649582396	-127.500.089.772.762	0.202308924	0.420230113	k__Fungi	p__Mortierellomycota	c__Mortierellomycetes	o__Mortierellales	f__Mortierellaceae	g__Mortierella	NA	Rhizosphere	Endophyte-Litter Saprotroph-Soil Saprotroph-Undefined Saprotroph
1110	a1d05413cd942fece7c8fbea1e6b2c2a	188.976.488.015.455	-0.74750199	0.636922717	-117.361.489.951.154	0.240549311	0.48644051	k__Fungi	p__Ascomycota	NA	NA	NA	NA	NA	Needle	-
1111	a1ea108e8d51e80e05d78836ee0edc3f	151.966.855.217.743	-142.903.219.539.028	0.642768573	-222.324.527.898.581	0.026199265	0.117896693	k__Fungi	p__Ascomycota	c__Dothideomycetes	o__Pleosporales	f__Massariaceae	g__Massaria	NA	Needle	Undefined Saprotroph
1112	a217e2a4bb37c0bfb0e45e87f2b00515	274.109.279.930.363	-129.411.768.763.798	106.539.814.700.055	-12.146.798.746.378	0.224488211	0.455101677	k__Fungi	p__Ascomycota	NA	NA	NA	NA	NA	Rhizosphere	-
1113	a27cab7a1cf26e864c277858a83625ea	170.716.930.986.158	-141.239.241.484.988	0.638989555	-22.103.528.979.397	0.02708068	0.120002556	k__Fungi	p__Ascomycota	c__Dothideomycetes	o__Capnodiales	f__Mycosphaerellaceae	NA	NA	Needle	Pathogen
1114	a2d05ff8d56ce4d3e9fa4153474005f1	160.356.002.023	116.505.438.737.058	0.997167668	116.836.358.136.989	0.242660139	0.488264161	k__Fungi	p__Ascomycota	c__Lecanoromycetes	o__Lecanorales	NA	NA	NA	Needle	Lichen Parasite-Lichenized
1115	a3074f3b4edece518bb750d463be0044	157.195.243.408.329	-0.674980808	0.583425645	-115.692.687.387.932	0.247302238	0.493387826	k__Fungi	p__Basidiomycota	c__Agaricomycetes	o__Hymenochaetales	f__Hymenochaetales_fam_Incertae_sedis	g__Resinicium	s__Resinicium_furfuraceum	Needle	Undefined Saprotroph
1116	a35cf799242862921525d8c4d091b4a7	181.476.984.933.856	-119.722.262.524.668	0.667629402	-179.324.430.787.125	0.072933868	0.204039087	k__Fungi	p__Ascomycota	c__Dothideomycetes	o__Pleosporales	NA	NA	NA	Needle	-
1117	a35fc067be334ca04857fb85874b603e	150.256.775.089.173	1.295.783.098.116	0.670752384	193.183.524.859.791	0.053379844	0.167395045	k__Fungi	p__Basidiomycota	c__Tremellomycetes	o__Tremellales	NA	NA	NA	Rhizosphere	Fungal Parasite-Undefined Saprotroph
1118	a3e96b4c55ff62d783385b4633102ed1	161.274.350.571.812	-147.274.284.005.497	0.656357061	-224.381.350.900.094	0.024844403	0.111498322	k__Fungi	p__Ascomycota	c__Eurotiomycetes	o__Eurotiales	f__Trichocomaceae	g__Talaromyces	s__Talaromyces_bacillisporus	Rhizosphere	Undefined Saprotroph
1119	a3ed5742333c0243a56417ff9d8bc4c5	234.413.429.241.604	-151.242.621.649.679	0.703322646	-215.040.170.357.623	0.031523454	0.127078923	k__Fungi	p__unidentified	c__unidentified	o__unidentified	f__unidentified	g__unidentified	s__unidentified	Needle	-
1120	a3ed5742333c0243a56417ff9d8bc4c51	151.361.148.682.111	158.314.812.015.615	0.684722994	231.210.012.514.162	0.020772166	0.083872418	k__Fungi	p__unidentified	c__unidentified	o__unidentified	f__unidentified	g__unidentified	s__unidentified	Branch	NA
1121	a3f95b0465c31dd54c5a83e140d50099	256.318.423.758.132	-158.148.570.832.469	0.839396936	-188.407.372.025.316	0.059555004	0.181277076	k__Fungi	p__Ascomycota	c__Dothideomycetes	o__Capnodiales	f__unidentified	g__unidentified	s__unidentified	Needle	-
1122	a41857aebee59613f53528f567b8fe53	712.450.280.822.678	-0.738570161	0.4866932	-151.752.718.421.801	0.129133635	0.314976853	k__Fungi	p__Ascomycota	c__Dothideomycetes	o__Pleosporales	f__Didymellaceae	g__Didymella	NA	Needle	Pathogen
1123	a41857aebee59613f53528f567b8fe531	124.545.328.078.017	-225.226.387.203.286	0.89731721	-250.999.740.785.785	0.012073205	0.044957005	k__Fungi	p__Ascomycota	c__Dothideomycetes	o__Pleosporales	f__Didymellaceae	g__Didymella	NA	Root	NA
1124	a421223a79f8eb5f9ecdcfd1278ea8e1	694.017.357.574.629	253.869.134.578.751	0.989625813	256.530.429.259.404	0.010308536	0.076529196	k__Fungi	p__Ascomycota	c__Eurotiomycetes	o__Chaetothyriales	NA	NA	NA	Needle	-
1125	a421223a79f8eb5f9ecdcfd1278ea8e11	198.713.736.339.061	-0.99860013	0.736901061	-135.513.460.721.355	0.175374674	0.380698284	k__Fungi	p__Ascomycota	c__Eurotiomycetes	o__Chaetothyriales	NA	NA	NA	Rhizosphere	NA
1126	a4356c5fc8f1ab227b3cd8bc9aa7f788	166.307.458.938.929	-177.977.896.363.934	0.664931197	-267.663.627.763.273	0.007436532	0.056730396	k__Fungi	p__Ascomycota	c__Dothideomycetes	o__Capnodiales	NA	NA	NA	Rhizosphere	-
1127	a45e6855a685ec1e5ddc712e10e92917	394.062.806.945.424	-172.798.657.557.003	0.770430742	-224.288.372.987.722	0.024904313	0.074784555	k__Fungi	p__Ascomycota	c__Dothideomycetes	NA	NA	NA	NA	Root	-
1128	a45e6855a685ec1e5ddc712e10e929171	734.844.974.259.995	-2.973.906.784.384	106.483.348.762.517	-279.283.739.565.377	0.005224795	0.048217392	k__Fungi	p__Ascomycota	c__Dothideomycetes	NA	NA	NA	NA	Rhizosphere	NA
1129	a46b24959c8c6a9a4df92eca78d57093	404.702.642.776.743	-138.400.104.461.568	103.078.782.250.172	-134.266.336.330.664	0.179381003	0.397445314	k__Fungi	p__Ascomycota	c__Lecanoromycetes	o__Lecanorales	NA	NA	NA	Needle	Lichen Parasite-Lichenized
1130	a4ebc2e6488933d8167f8d293de3d618	16.800.917.480.386	-171.909.283.430.628	0.685278051	-250.860.629.599.269	0.012120849	0.079086808	k__Fungi	p__Ascomycota	NA	NA	NA	NA	NA	Needle	-
1131	a568d5619211fa5a3db1c6839a724ffb	154.116.813.775.555	-143.560.692.674.688	0.666013934	-215.552.085.695.091	0.031121098	0.108327283	k__Fungi	p__Ascomycota	c__Dothideomycetes	NA	NA	NA	NA	Branch	-
1132	a635140c268a7884c60f713fcf1a1210	177.229.898.546.727	0.758149598	0.61834211	122.610.054.472.272	0.220160841	0.448655846	k__Fungi	p__Ascomycota	c__Dothideomycetes	o__Pleosporales	NA	NA	NA	Rhizosphere	-
1133	a640c0ea7c03c1124319bf4386d75b50	168.365.889.764.725	-0.997789418	0.66630634	-149.749.350.735.249	0.134264894	0.324753212	k__Fungi	p__Ascomycota	c__Dothideomycetes	NA	NA	NA	NA	Needle	-
1134	a640c0ea7c03c1124319bf4386d75b501	150.392.359.783.115	-10.746.811.023.748	0.64748226	-165.978.462.825.176	0.096957787	0.246593427	k__Fungi	p__Ascomycota	c__Dothideomycetes	NA	NA	NA	NA	Rhizosphere	NA
1135	a65fe5229dfbe77b7f04ec4757ec4cb0	302.162.802.704.278	-311.674.564.736.891	0.74764246	-416.876.490.088.399	3.06E+09	0.000478391	k__Fungi	p__Glomeromycota	c__Glomeromycetes	o__Glomerales	f__Claroideoglomeraceae	g__Claroideoglomus	s__unidentified	Root	Arbuscular Mycorrhizal
1136	a6a3d5d09ea0fe9a10b2d436daa050fb	150.510.470.755.414	129.806.942.724.081	0.671144361	193.411.358.593.988	0.053099164	0.167395045	k__Fungi	p__unidentified	c__unidentified	o__unidentified	f__unidentified	g__unidentified	s__unidentified	Rhizosphere	-
1137	a7166430b39cd3d9b0f72ecdfc62cc0f	150.973.304.849.499	137.274.691.173.734	0.661458357	207.533.383.831.477	0.037955605	0.116678342	k__Fungi	p__Ascomycota	NA	NA	NA	NA	NA	Branch	-
1138	a72216b9611e0bfd4571a6e648cef178	205.185.086.895.181	-157.855.908.653.216	0.759268241	-207.905.322.740.731	0.037612458	0.133274974	k__Fungi	p__Ascomycota	c__Leotiomycetes	NA	NA	NA	NA	Needle	-
1139	a72e6c0403e06a5a874413eb1f533e87	219.273.175.184.245	-153.696.114.799.755	0.694588027	-221.276.654.378.706	0.026913745	0.112532552	k__Fungi	p__Ascomycota	c__Dothideomycetes	o__Pleosporales	NA	NA	NA	Rhizosphere	-
1140	a73fb1d815a09123b6c471f3ea54de79	662.838.498.758.806	-291.968.338.248.876	0.782884	-372.939.462.743.077	0.00019194	0.004800713	k__Fungi	p__Basidiomycota	c__Agaricostilbomycetes	o__Agaricostilbales	f__Kondoaceae	g__Bensingtonia	NA	Needle	Undefined Saprotroph
1141	a76eb3937fc365d586fa127d276460cd	16.380.840.374.946	-173.441.632.234.871	0.661069636	-262.365.147.099.139	0.008699275	0.063830233	k__Fungi	p__Ascomycota	c__Dothideomycetes	o__Pleosporales	NA	NA	NA	Rhizosphere	-
1142	a7761ae83056c4f874c4c26a7b4bfb05	958.745.591.881.733	-517.692.847.468.379	0.863246759	-59.970.436.296.665	2.01E+05	4.33E+06	k__Fungi	p__Basidiomycota	c__Agaricomycetes	o__Boletales	f__Sclerodermataceae	g__Scleroderma	NA	Rhizosphere	Ectomycorrhizal
1143	a7991b84499736d1021d34992339e710	605.268.316.110.446	-153.343.354.936.586	0.949888677	-161.432.974.887.017	0.106455921	0.268812892	k__Fungi	p__Basidiomycota	c__Tremellomycetes	o__Tremellales	f__Tremellaceae	g__Cryptococcus	s__unidentified	Needle	Fungal Parasite-Undefined Saprotroph
1144	a7a631057c288a2e6a92a516f18502d9	369.658.313.581.179	-312.744.404.199.589	0.824923965	-379.119.067.403.798	0.000149927	0.004121392	k__Fungi	p__Ascomycota	NA	NA	NA	NA	NA	Rhizosphere	-
1145	a7b0aeca51a8e112d343e0afbd2f6bf7	423.947.364.401.906	0.827709593	0.721801107	114.672.807.319.924	0.251494024	0.492318605	k__Fungi	p__Ascomycota	c__Saccharomycetes	o__Saccharomycetales	f__Lipomycetaceae	g__Lipomyces	NA	Rhizosphere	Undefined Saprotroph
1146	a7c153826bc3d21843746c3b58a67128	141.283.044.567.489	-114.985.613.627.738	0.636566958	-180.633.965.107.162	0.070865302	0.140798166	k__Fungi	p__Basidiomycota	c__Agaricomycetes	o__Sebacinales	f__unidentified	g__unidentified	s__unidentified	Root	-
1147	a7c153826bc3d21843746c3b58a671281	166.307.458.938.929	-177.977.896.363.934	0.664931197	-267.663.627.763.273	0.007436532	0.056730396	k__Fungi	p__Basidiomycota	c__Agaricomycetes	o__Sebacinales	f__unidentified	g__unidentified	s__unidentified	Rhizosphere	NA
1148	a7c227d187ed57b7d4998f0b8bba8b84	135.377.855.849.437	-153.073.510.900.128	0.967287954	-158.250.198.697.041	0.113535019	0.200903764	k__Fungi	p__Ascomycota	c__Eurotiomycetes	o__Chaetothyriales	NA	NA	NA	Root	-
1149	a7c227d187ed57b7d4998f0b8bba8b841	110.102.593.640.916	-304.408.620.070.052	0.957320727	-317.979.765.226.291	0.001473779	0.020043398	k__Fungi	p__Ascomycota	c__Eurotiomycetes	o__Chaetothyriales	NA	NA	NA	Rhizosphere	NA
1150	a7ce8922c0f3d36b691753bb6048e38c	655.458.152.910.644	443.372.323.277.218	0.865789573	51.210.171.264.616	3.04E+07	5.88E+09	k__Fungi	p__Ascomycota	c__Dothideomycetes	o__Pleosporales	NA	NA	NA	Needle	-
1151	a8772f942b6f1b5311c9b443b3ff1f98	152.347.531.832.515	124.176.549.626.208	0.688649332	180.318.986.480.988	0.071358402	0.14115876	k__Fungi	p__Basidiomycota	c__Agaricomycetes	o__Sebacinales	f__unidentified	g__unidentified	s__unidentified	Root	-
1152	a8ce90d911612a03555db18bf14f908c	150.514.105.629.965	135.056.238.099.018	0.676824008	199.544.100.754.843	0.045994802	0.15110325	k__Fungi	p__Basidiomycota	c__Agaricomycetes	o__Agaricales	f__Inocybaceae	g__Inocybe	s__unidentified	Rhizosphere	Ectomycorrhizal
1153	a9dc9657b970b23d1d0e6b90efec4e5d	241.961.695.697.548	247.404.630.423.423	0.736501812	335.918.563.221.705	0.000781725	0.012784673	k__Fungi	p__Ascomycota	c__Orbiliomycetes	o__Orbiliales	f__unidentified	g__unidentified	s__unidentified	Rhizosphere	-
1154	a9e0656ae2909a2dad1ec45bc12fb996	154.490.252.699.429	148.470.885.813.796	0.663595264	223.737.108.914.157	0.025262096	0.116774363	k__Fungi	p__Ascomycota	c__Dothideomycetes	o__Pleosporales	f__Lophiostomataceae	NA	NA	Needle	Pathogen
1155	aa0ce4548e34ff7cdaf2401e773fd971	198.832.722.121.708	124.313.628.641.694	0.75383454	16.490.837.447.539	0.099130479	0.250639098	k__Fungi	p__Ascomycota	c__Eurotiomycetes	o__Eurotiales	f__Trichocomaceae	g__Talaromyces	NA	Rhizosphere	Undefined Saprotroph
1156	aa136edfd30ed5c066ba7a2086220dc8	433.859.285.165.364	-332.860.140.750.017	0.889843703	-374.065.849.645.957	0.000183539	0.004739574	k__Fungi	p__Ascomycota	c__Sordariomycetes	o__Xylariales	f__Sporocadaceae	g__Pestalotiopsis	NA	Needle	Pathogen
1157	aa136edfd30ed5c066ba7a2086220dc81	146.955.899.456.939	-0.915507167	0.650865997	-140.659.854.829.498	0.159546464	0.264741934	k__Fungi	p__Ascomycota	c__Sordariomycetes	o__Xylariales	f__Sporocadaceae	g__Pestalotiopsis	NA	Root	NA
1158	aa1c410fa3462160204057fd838ed840	419.787.671.242.677	162.277.531.727.512	0.99387176	163.278.139.347.578	0.102514982	0.186246738	k__Fungi	p__Ascomycota	c__Sordariomycetes	o__Hypocreales	f__Hypocreaceae	g__Trichoderma	NA	Root	Undefined Saprotroph
1159	aa1c410fa3462160204057fd838ed8401	277.866.690.251.471	117.258.951.155.342	0.90583275	129.448.787.480.583	0.195496955	0.412042521	k__Fungi	p__Ascomycota	c__Sordariomycetes	o__Hypocreales	f__Hypocreaceae	g__Trichoderma	NA	Rhizosphere	NA
1160	aa28e4305d1273a44f2ab0fc38eb6361	152.047.781.828.884	-142.973.735.718.084	0.659701754	-216.724.807.680.447	0.030215943	0.123009042	k__Fungi	p__Ascomycota	c__Eurotiomycetes	o__Chaetothyriales	NA	NA	NA	Needle	-
1161	aa2dc2fc5f5a123828a484166181cb05	16.661.892.934.276	-152.942.753.928.199	0.666334702	-22.952.842.396.025	0.02171684	0.103535637	k__Fungi	p__Ascomycota	c__Dothideomycetes	NA	NA	NA	NA	Rhizosphere	-
1162	aa396ce9b56b2a46be5744a096b25eca	145.996.617.170.701	-126.562.749.014.443	0.654250176	-193.447.023.129.044	0.053055339	0.135888387	k__Fungi	p__Ascomycota	c__Dothideomycetes	o__Capnodiales	f__Teratosphaeriaceae	NA	NA	Branch	Pathogen
1163	aa4ab7a9467f075e0ceb78c1f4b9e78d	141.283.044.567.489	-114.985.613.627.738	0.636566958	-180.633.965.107.162	0.070865302	0.140798166	k__Fungi	p__Ascomycota	c__Dothideomycetes	o__Venturiales	f__Sympoventuriaceae	g__Scolecobasidium	s__Scolecobasidium_cateniphorum	Root	Undefined Saprotroph
1164	aaba7f7c20f293732a78f8237d1c7702	12.896.331.854.869	-43.267.894.335.429	0.85791589	-504.337.252.809.582	4.57E+07	7.59E+09	k__Fungi	p__Ascomycota	NA	NA	NA	NA	NA	Needle	-
1165	ab061b1c63fb552ae8249745806e5619	10.878.291.949.229	-248.199.048.238.291	0.927716161	-267.537.700.401.103	0.007464526	0.056730396	k__Fungi	p__Ascomycota	c__Eurotiomycetes	o__Eurotiales	f__Aspergillaceae	g__Penicillium	NA	Rhizosphere	Undefined Saprotroph
1166	ab4829a5c8cf07b450bb919c36d35d6f	158.282.117.014.051	144.732.222.899.353	0.68500656	211.285.893.133.122	0.034612844	0.12590278	k__Fungi	p__Basidiomycota	c__Agaricomycetes	o__Sebacinales	NA	NA	NA	Rhizosphere	-
1167	ab80b5bc7f36e5f1f56026c4b2b69859	485.125.266.481.424	187.722.397.823.696	104.046.415.409.899	18.042.178.299.382	0.071197165	0.202102467	k__Fungi	p__Ascomycota	c__Eurotiomycetes	o__Chaetothyriales	NA	NA	NA	Needle	-
1168	ab80b5bc7f36e5f1f56026c4b2b698591	239.602.268.868.398	255.222.534.095.063	0.732960229	348.207.889.049.185	0.000497537	0.006607293	k__Fungi	p__Ascomycota	c__Eurotiomycetes	o__Chaetothyriales	NA	NA	NA	Branch	NA
1169	abb249e6f23c7aac48ff53bdc6290b8b	227.122.711.290.195	12.832.138.393.537	0.635022252	202.073.838.254.949	0.043306854	0.145315774	k__Fungi	p__Ascomycota	c__Sordariomycetes	o__Hypocreales	f__Nectriaceae	g__Gibberella	NA	Needle	Pathogen
1170	abb249e6f23c7aac48ff53bdc6290b8b1	47.552.161.750.169	-17.406.598.409.497	0.938529241	-185.466.766.942.983	0.063643698	0.184781254	k__Fungi	p__Ascomycota	c__Sordariomycetes	o__Hypocreales	f__Nectriaceae	g__Gibberella	NA	Rhizosphere	NA
1171	abd0a7c9952d8710a12a9fe2cd4cffab	541.088.150.337.068	-179.317.900.184.412	0.854036517	-209.965.143.865.107	0.035759514	0.12905389	k__Fungi	p__Ascomycota	c__Dothideomycetes	o__Capnodiales	NA	NA	NA	Rhizosphere	-
1172	abef2de161f08c8018ac736ac59c8005	194.724.880.971.882	210.594.892.306.824	0.689468029	305.445.478.852.343	0.0022547	0.02507441	k__Fungi	p__Ascomycota	c__Eurotiomycetes	o__Chaetothyriales	NA	NA	NA	Needle	-
1173	ac390fc583f83373fc2ea91082183c8f	124.652.843.574.058	-28.942.054.188.992	0.781233447	-370.466.142.850.551	0.000211673	0.004915053	k__Fungi	p__Ascomycota	c__Dothideomycetes	o__Pleosporales	f__Didymosphaeriaceae	g__Paraphaeosphaeria	NA	Needle	Undefined Saprotroph
1174	ac4d762f5b18395e7cc8969d56342b33	175.696.307.311.238	138.483.247.159.418	0.665662324	208.038.283.363.926	0.037490433	0.133274974	k__Fungi	p__Ascomycota	c__Eurotiomycetes	o__Chaetothyriales	NA	NA	NA	Needle	-
1175	ac998cb023e94955e22455fa55227d86	252.051.015.614.495	145.028.435.975.786	0.841928537	172.257.418.088.965	0.084965557	0.223575357	k__Fungi	p__Ascomycota	c__Sordariomycetes	o__Chaetosphaeriales	f__Chaetosphaeriaceae	g__Dinemasporium	NA	Rhizosphere	Undefined Saprotroph
1176	aca340adca13eb4276c6e6655350f9d6	692.730.674.754.733	-23.819.735.149.859	0.729875232	-326.353.520.625.364	0.001100315	0.015871724	k__Fungi	p__Ascomycota	c__Leotiomycetes	NA	NA	NA	NA	Needle	-
1177	acc2683e02ccdbbc7cbc2b461c7b1736	157.733.074.536.925	-153.643.859.074.515	0.66891233	-2.296.920.719.875	0.021623293	0.10635547	k__Fungi	p__Ascomycota	c__Leotiomycetes	o__Helotiales	f__Hyaloscyphaceae	g__Lachnum	NA	Needle	Undefined Saprotroph
1178	acfaa159ac4bff953b7fad40ecc9fcff	353.759.122.153.486	-242.545.004.768.174	0.715224803	-339.117.161.367.593	0.000695945	0.012150825	k__Fungi	p__Basidiomycota	c__Microbotryomycetes	o__Leucosporidiales	f__Leucosporidiaceae	g__Leucosporidium	NA	Rhizosphere	Soil Saprotroph-Undefined Saprotroph
1179	ad5b0b16c16f4179f10079ed302803f6	145.308.904.636.857	118.853.604.594.294	0.662061063	179.520.608.063.929	0.072620872	0.200959911	k__Fungi	p__Basidiomycota	c__Agaricomycetes	o__Sebacinales	NA	NA	NA	Rhizosphere	-
1180	ad71708457e3f5e3c764e74ba31781ec	549.941.874.361.238	-375.087.512.702.561	121.173.594.551.866	-309.545.585.479.856	0.001965106	0.023520498	k__Fungi	NA	NA	NA	NA	NA	NA	Needle	-
1181	ad95fe87e56163105feaee0f121bdca7	206.412.584.732.113	144.673.632.586.071	0.763909119	189.385.921.650.853	0.058243699	0.177060845	k__Fungi	p__Chytridiomycota	NA	NA	NA	NA	NA	Rhizosphere	-
1182	add00abf5bab07d3e6f7717bbb10771d	141.438.824.984.904	-0.762562808	0.654376768	-11.653.268.357.406	0.24388672	0.489883188	k__Fungi	p__Ascomycota	c__Taphrinomycetes	o__Taphrinales	f__Taphrinaceae	g__Taphrina	NA	Needle	Pathogen
1183	ae0f101f1703e694c7f012ee1b253200	161.725.648.368.138	142.682.045.527.622	0.674448882	21.155.353.546.813	0.034384345	0.113025768	k__Fungi	p__Ascomycota	c__Dothideomycetes	o__Pleosporales	f__unidentified	g__unidentified	s__unidentified	Branch	-
1184	ae38dba6b13f30f0183f67a46706cf1b	405.617.432.845.294	-137.458.444.734.641	0.841864854	-163.278.516.827.669	0.102514188	0.262156325	k__Fungi	p__Ascomycota	c__Dothideomycetes	o__Myriangiales	NA	NA	NA	Needle	-
1185	ae3a9d388be3a2bce11728dc89947984	169.095.560.158.839	139.836.802.453.695	0.701557768	199.323.289.991.455	0.04623595	0.15110325	k__Fungi	p__Rozellomycota	c__Rozellomycotina_cls_Incertae_sedis	o__Branch02	f__unidentified	g__unidentified	s__unidentified	Rhizosphere	-
1186	ae626fd4e55928f7e6d59ce4af40f13a	149.561.729.353.464	-13.513.150.022.472	0.644619183	-209.629.970.396.538	0.036055613	0.092974496	k__Fungi	p__Ascomycota	c__Leotiomycetes	o__Helotiales	f__Hyaloscyphaceae	NA	NA	Root	Plant Saprotroph-Wood Saprotroph
1187	ae9d8ac2f86e05f904d40e8990f654be	484.002.992.464.079	-115.502.531.237.793	0.761131582	-151.751.069.007.986	0.129137797	0.314976853	k__Fungi	p__Basidiomycota	c__Agaricostilbomycetes	o__Agaricostilbomycetes_ord_Incertae_sedis	f__Agaricostilbomycetes_fam_Incertae_sedis	g__Jianyunia	s__Jianyunia_sakaguchii	Needle	-
1188	aea0c6da50809f3e011e44d236c78ac8	163.831.278.082.389	129.778.435.589.666	0.690705539	187.892.565.427.224	0.060254645	0.181821257	k__Fungi	p__Ascomycota	c__Eurotiomycetes	o__unidentified	f__unidentified	g__unidentified	s__unidentified	Rhizosphere	-
1189	aea6e49b1760ccd1d791cb7b72f0cb23	181.334.442.956.247	-153.145.016.157.209	0.712661814	-214.891.570.110.446	0.031641083	0.127096969	k__Fungi	p__Basidiomycota	c__Cystobasidiomycetes	o__Erythrobasidiales	f__Erythrobasidiaceae	NA	NA	Needle	-
1190	aeae5100d9b5941c1b9d07ff64c932de	158.554.301.621.308	100.254.506.150.924	0.689917705	145.313.717.083.578	0.146185672	0.333295924	k__Fungi	p__Ascomycota	c__Dothideomycetes	o__Pleosporales	f__unidentified	g__unidentified	s__unidentified	Rhizosphere	-
1191	aeb31935269f0692b1d19d768bd9dd57	246.953.916.490.737	112.665.373.852.337	0.829924924	135.753.693.687.903	0.174610665	0.285554626	k__Fungi	p__Ascomycota	c__Leotiomycetes	o__Helotiales	NA	NA	NA	Root	-
1192	aeb31935269f0692b1d19d768bd9dd571	391.322.245.881.984	-114.761.846.653.572	0.910578307	-126.031.825.929.125	0.207554576	0.42974441	k__Fungi	p__Ascomycota	c__Leotiomycetes	o__Helotiales	NA	NA	NA	Rhizosphere	NA
1193	aec7892dfaca326d0c3c35a59765639d	162.607.548.969.854	-148.124.610.648.392	0.636907038	-232.568.651.163.449	0.020035281	0.102924605	k__Fungi	p__Ascomycota	c__Dothideomycetes	o__Pleosporales	NA	NA	NA	Needle	-
1194	af0ddc65b09305035a39de486ecfc6d7	174.284.674.059.308	-163.301.396.463.514	0.688605671	-237.147.911.180.708	0.017717048	0.096475503	k__Fungi	p__Basidiomycota	c__Agaricomycetes	o__Thelephorales	f__Thelephoraceae	g__unidentified	s__unidentified	Rhizosphere	Ectomycorrhizal-Undefined Saprotroph
1195	af26164497014923824fdef3397ce804	145.077.642.603.509	-135.170.621.540.458	0.632209007	-213.806.858.139.803	0.032511177	0.122481935	k__Fungi	p__Mucoromycota	c__Mucoromycetes	o__Mucorales	f__Backusellaceae	g__Backusella	s__Backusella_recurva	Rhizosphere	Undefined Saprotroph
1196	af38fa07839cc0b8f553b4e99740310c	1.414.068.531.789	-11.985.299.796.393	0.643144602	-186.354.666.669.818	0.062385393	0.181277076	k__Fungi	p__Ascomycota	c__Lecanoromycetes	o__Ostropales	NA	NA	NA	Needle	-
1197	afa10447183f74d4ef4fc0cc296e8ee8	373.579.361.551.361	-131.667.643.429.019	0.749393934	-175.698.838.108.297	0.07891979	0.217122928	k__Fungi	p__Basidiomycota	c__Agaricomycetes	o__Phallales	f__Clathraceae	NA	NA	Needle	Undefined Saprotroph
1198	afe808902bd83f4df3ee098d271caabb	158.441.408.296.161	-163.490.386.005.314	0.652686765	-250.488.281.507.751	0.012249197	0.079897487	k__Fungi	p__Mucoromycota	c__Endogonomycetes	o__GS22	f__unidentified	g__unidentified	s__unidentified	Rhizosphere	-
1199	b00d5f175863f9afd34254c32422d4b0	167.711.277.618.437	167.763.807.654.622	0.686117745	244.511.687.433.533	0.014480521	0.075117702	k__Fungi	NA	NA	NA	NA	NA	NA	Branch	-
1200	b01c282ef801b94ead0fd9400360e6f8	146.727.317.503.892	132.365.413.330.046	0.651081468	203.300.846.122.756	0.042051668	0.144233308	k__Fungi	p__Ascomycota	c__Dothideomycetes	o__Capnodiales	f__unidentified	g__unidentified	s__unidentified	Needle	-
1201	b01d049f6698dd7980cf364d19c6f120	222.756.351.149.104	107.433.991.304.751	0.701299578	153.192.722.043.445	0.125540395	0.299258655	k__Fungi	p__Ascomycota	c__Sordariomycetes	o__Hypocreales	NA	NA	NA	Rhizosphere	Undefined Saprotroph
1202	b02c668d4c3b21a8ba28dabc983a2bfd	27.414.560.831.698	242.329.176.232.961	0.747352333	324.250.243.748.808	0.001184849	0.008257489	k__Fungi	NA	NA	NA	NA	NA	NA	Root	-
1203	b02c668d4c3b21a8ba28dabc983a2bfd1	166.445.226.628.236	0.935828195	0.712656349	131.315.492.612.622	0.189130749	0.400585127	k__Fungi	NA	NA	NA	NA	NA	NA	Rhizosphere	NA
1204	b066a6a5980a0a4e29a7d472ad21c8df	176.072.044.847.787	-148.211.624.543.941	0.702915374	-210.852.728.494.636	0.034985405	0.130319569	k__Fungi	p__unidentified	c__unidentified	o__unidentified	f__unidentified	g__unidentified	s__unidentified	Needle	-
1205	b0998664ac6926b77fc97b5050534db2	164.883.296.068.595	-163.437.102.487.384	0.68195027	-23.966.132.074.334	0.016547381	0.076323086	k__Fungi	p__Ascomycota	c__Dothideomycetes	o__unidentified	f__unidentified	g__unidentified	s__unidentified	Branch	-
1206	b0cc732f527cb71ea54953c7491031fc	139.325.423.909.887	-113.550.268.790.918	0.766018195	-148.234.427.775.905	0.138248712	0.328847916	k__Fungi	p__Ascomycota	c__Dothideomycetes	o__Capnodiales	f__Teratosphaeriaceae	NA	NA	Needle	Pathogen
1207	b0eeebdf103b1dfe32250694e1d90c49	166.725.455.620.949	124.364.524.952.829	0.700657196	177.496.963.724.402	0.075902901	0.20645589	k__Fungi	p__Ascomycota	c__Sordariomycetes	o__Branch06	f__unidentified	g__unidentified	s__unidentified	Rhizosphere	-
1208	b12e634e05bb32d47b247a1ade1d4297	154.490.252.699.429	-148.000.106.416.999	0.663668315	-223.003.122.429.388	0.02574537	0.116774363	k__Fungi	p__Basidiomycota	c__Tremellomycetes	NA	NA	NA	NA	Needle	-
1209	b12fdef7bc55ff2c8177bf77d3ac4ba8	481.705.511.590.258	240.806.053.871.294	10.164.186.384.128	236.916.212.248.259	0.017828437	0.077882118	k__Fungi	p__Ascomycota	c__Dothideomycetes	o__Capnodiales	f__Cladosporiaceae	g__Cladosporium	NA	Branch	Pathogen
1210	b12fdef7bc55ff2c8177bf77d3ac4ba81	312.609.629.636.354	-219.847.906.311.511	0.679994268	-323.308.469.763.422	0.001224612	0.008405295	k__Fungi	p__Ascomycota	c__Dothideomycetes	o__Capnodiales	f__Cladosporiaceae	g__Cladosporium	NA	Root	NA
1211	b12fdef7bc55ff2c8177bf77d3ac4ba82	544.286.720.544.143	-0.936181593	0.686689943	-136.332.503.827.886	0.172780094	0.376444995	k__Fungi	p__Ascomycota	c__Dothideomycetes	o__Capnodiales	f__Cladosporiaceae	g__Cladosporium	NA	Rhizosphere	NA
1212	b1a18c58f4cf48414c39a5e8d4022365	181.364.724.507.032	-113.385.456.457.925	0.646295782	-175.438.954.854.424	0.079363781	0.21782825	k__Fungi	p__Basidiomycota	NA	NA	NA	NA	NA	Needle	-
1213	b1f6fa351a112f2d5931f642df3e4d99	322.606.867.293.282	181.669.304.663.668	0.786938346	230.855.829.618.946	0.020968104	0.083872418	k__Fungi	p__Ascomycota	c__Dothideomycetes	o__Pleosporales	NA	NA	NA	Branch	-
1214	b21f299b79a0e7362f819c20f80aa0a5	153.074.412.842.863	-152.801.386.360.787	0.644231324	-237.184.037.311.522	0.017699736	0.096475503	k__Fungi	p__Glomeromycota	c__Glomeromycetes	o__Glomerales	f__Glomeraceae	g__unidentified	s__unidentified	Rhizosphere	Arbuscular Mycorrhizal
1215	b2270007bbb73e93a1fcfc4ebb2ff382	145.956.319.495.079	126.108.187.404.261	0.654240497	192.755.092.455.584	0.053911008	0.135888387	k__Fungi	p__Ascomycota	c__Dothideomycetes	o__Pleosporales	f__Lophiostomataceae	NA	NA	Branch	Pathogen
1216	b2271aaf9e78f6c50c50a1477d0e84cb	292.971.322.180.076	-305.482.167.611.774	0.742972575	-411.162.104.414.169	3.93E+09	0.000574128	k__Fungi	p__Ascomycota	c__Dothideomycetes	o__Tubeufiales	f__Wiesneriomycetaceae	NA	NA	Root	-
1217	b2337174f3ca0fb47976278e6c369c1b	446.726.815.573.418	239.757.267.696.769	0.797266935	300.723.957.202.371	0.002636319	0.01531093	k__Fungi	p__Ascomycota	c__Eurotiomycetes	o__Chaetothyriales	f__Herpotrichiellaceae	NA	NA	Root	Pathogen
1218	b2337174f3ca0fb47976278e6c369c1b1	333.498.167.133.602	186.379.308.532.395	0.891115855	209.152.724.127.567	0.036480827	0.13129033	k__Fungi	p__Ascomycota	c__Eurotiomycetes	o__Chaetothyriales	f__Herpotrichiellaceae	NA	NA	Rhizosphere	NA
1219	b2670c76d21f432831c51935c66beb96	146.785.932.481.566	107.299.598.212.098	0.637299306	168.366.099.170.709	0.092247204	0.244310003	k__Fungi	p__Ascomycota	c__Dothideomycetes	o__Capnodiales	f__Mycosphaerellaceae	NA	NA	Needle	Pathogen
1220	b29345c196114d28bd6b2376c001176d	149.699.093.249.284	-137.849.561.247.076	0.666529524	-206.816.887.050.655	0.038624146	0.135476235	k__Fungi	p__unidentified	c__unidentified	o__unidentified	f__unidentified	g__unidentified	s__unidentified	Needle	-
1221	b295a976dc2069b3e9dbba00d2bea5e3	145.106.114.164.865	-115.037.374.947.999	0.632740122	-181.808.251.105.938	0.069051523	0.195645981	k__Fungi	p__Glomeromycota	c__Glomeromycetes	o__Glomerales	f__Glomeraceae	g__Glomus	s__Glomus_macrocarpum	Rhizosphere	Arbuscular Mycorrhizal
1222	b2bcde88624b3b33cc7eb8c9d2bed81c	16.800.917.480.386	-171.909.283.430.628	0.685278051	-250.860.629.599.269	0.012120849	0.079086808	k__Fungi	p__Basidiomycota	c__Exobasidiomycetes	o__Exobasidiales	f__Exobasidiaceae	g__Exobasidium	NA	Needle	Pathogen
1223	b2bfa47c968b213ff68c1b464dc41cd9	160.915.708.488.802	-15.857.433.213.408	0.658752931	-240.718.977.602.438	0.016075814	0.056490688	k__Fungi	p__Glomeromycota	c__Glomeromycetes	o__Glomerales	f__Glomeraceae	g__unidentified	s__unidentified	Root	Arbuscular Mycorrhizal
1224	b2f7da669715b34527669cbcf30b3f2f	180.088.152.626.715	112.676.659.806.399	0.72279961	155.889.209.472.625	0.119021922	0.208173477	k__Fungi	p__Mucoromycota	c__Endogonomycetes	o__Endogonales	f__Endogonaceae	g__Endogone	NA	Root	Ectomycorrhizal
1225	b3340c0ba6b5e43059c0e3f60ba223d6	16.363.234.496.397	-173.256.763.415.358	0.660810428	-262.188.301.055.498	0.008744544	0.063830233	k__Fungi	p__Ascomycota	c__Sordariomycetes	o__Hypocreales	NA	NA	NA	Rhizosphere	Undefined Saprotroph
1226	b3554c2191bd218f5a816a31acee2c16	167.935.064.293.766	-0.897053333	0.573220079	-156.493.703.874.595	0.117597673	0.291343787	k__Fungi	p__Ascomycota	c__Dothideomycetes	o__Capnodiales	f__Mycosphaerellaceae	g__Scleroramularia	NA	Needle	Pathogen
1227	b3a1e883e3bd387ef5ed8d68e8724354	547.202.234.343.099	-115.552.037.722.684	0.877898163	-131.623.510.157.522	0.188095146	0.399702184	k__Fungi	p__Ascomycota	c__Sordariomycetes	o__Hypocreales	f__Nectriaceae	g__Fusarium	NA	Rhizosphere	Pathogen
1228	b3c121b11624127b9d45142b63a52c40	147.646.456.334.936	124.207.061.110.611	0.666142848	186.457.096.116.113	0.062241566	0.182378902	k__Fungi	p__Ascomycota	c__Eurotiomycetes	o__Chaetothyriales	f__Cyphellophoraceae	g__Cyphellophora	NA	Rhizosphere	Pathogen
1229	b3e0620f0e53c362660e4a192ebf9552	25.997.038.777.398	17.496.981.153.815	0.800321275	218.624.466.278.118	0.02879771	0.118116323	k__Fungi	p__Ascomycota	c__Leotiomycetes	NA	NA	NA	NA	Rhizosphere	-
1230	b3e42d81433e587566c9de62f6171668	172.685.645.246.431	176.082.942.463.755	0.693232591	254.002.689.193.782	0.011084395	0.066454275	k__Fungi	p__Ascomycota	c__Dothideomycetes	NA	NA	NA	NA	Branch	-
1231	b3f904627c08efb9cb936c374401e4e6	258.000.235.811.036	150.663.186.472.404	0.712161393	211.557.643.961.662	0.034380847	0.12590278	k__Fungi	p__Ascomycota	c__Sordariomycetes	o__Branch06	f__unidentified	g__unidentified	s__unidentified	Rhizosphere	-
1232	b40c5498beed4c5ebdfeaf4c7a2e4b5b	168.450.809.162.288	172.795.681.909.483	0.685803694	251.960.850.339.345	0.011748542	0.079086808	k__Fungi	p__Ascomycota	c__Eurotiomycetes	o__Chaetothyriales	f__Herpotrichiellaceae	g__Rhinocladiella	s__unidentified	Needle	Undefined Saprotroph-Wood Saprotroph
1233	b49ccbe945011fa0c620805593eaa14e	290.818.120.247.249	158.634.947.288.162	0.864168982	1.835.693.604.714	0.066402984	0.135834855	k__Fungi	p__Basidiomycota	c__Agaricomycetes	o__Cantharellales	f__Ceratobasidiaceae	g__unidentified	s__unidentified	Root	Pathogen
1234	b49ccbe945011fa0c620805593eaa14e1	223.087.972.687.375	118.776.492.792.054	0.783664606	151.565.468.117.914	0.129606693	0.305571379	k__Fungi	p__Basidiomycota	c__Agaricomycetes	o__Cantharellales	f__Ceratobasidiaceae	g__unidentified	s__unidentified	Rhizosphere	NA
1235	b4b588cd7db3111792ce50021c3c86ab	141.465.418.430.841	-119.902.731.763.733	0.624458853	-192.010.620.320.143	0.054844486	0.173028392	k__Fungi	p__Basidiomycota	c__Cystobasidiomycetes	NA	NA	NA	NA	Needle	-
1236	b52924ae1c38982bad87fe8740f4014b	147.819.500.801.315	124.359.697.598.081	0.666406928	186.612.252.142.039	0.062024226	0.182378902	k__Fungi	p__Entomophthoromycota	c__Basidiobolomycetes	o__Basidiobolales	f__Basidiobolaceae	g__Basidiobolus	s__Basidiobolus_ranarum	Rhizosphere	Pathogen
1237	b54709a0e3f5025b05d1455d2a950757	148.660.173.291.296	-132.411.651.793.334	0.657965466	-201.244.075.196.693	0.044173496	0.129117281	k__Fungi	p__Ascomycota	c__Dothideomycetes	NA	NA	NA	NA	Branch	-
1238	b5b1fb815485d58858eaeee3a7d27b49	149.437.954.847.959	138.068.090.525.269	0.642899819	214.758.328.619.076	0.031746874	0.127096969	k__Fungi	p__Ascomycota	NA	NA	NA	NA	NA	Needle	-
1239	b5f7663752e755d550df1e6241040a95	595.401.426.544.142	-158.657.016.732.557	100.316.533.117.586	-15.815.639.935.103	0.113749139	0.284617997	k__Fungi	p__Ascomycota	NA	NA	NA	NA	NA	Needle	-
1240	b5f7663752e755d550df1e6241040a951	146.567.634.400.458	-128.486.427.016.943	0.641336004	-200.341.827.460.875	0.045132412	0.107605171	k__Fungi	p__Ascomycota	NA	NA	NA	NA	NA	Root	NA
1241	b5f7663752e755d550df1e6241040a952	332.426.206.807.048	-182.065.640.370.011	0.775287598	-234.836.260.648.823	0.018856154	0.098632192	k__Fungi	p__Ascomycota	NA	NA	NA	NA	NA	Rhizosphere	NA
1242	b609148a1ef9a39ee13f033f15bfff6d	189.146.407.187.549	143.240.909.715.121	0.731789073	195.740.705.779.682	0.050299629	0.135888387	k__Fungi	p__Ascomycota	c__Dothideomycetes	o__Capnodiales	f__unidentified	g__unidentified	s__unidentified	Branch	-
1243	b6361c593312b8d0769fc9af82b57692	165.535.375.439.805	-0.845483512	0.707922351	-119.431.673.681.424	0.232354093	0.473739159	k__Fungi	p__Basidiomycota	c__Tremellomycetes	o__Tremellales	NA	NA	NA	Needle	Fungal Parasite-Undefined Saprotroph
1244	b642430a929b83b8e42149ba7f2f78f1	147.563.220.642.581	100.099.923.335.573	0.664415924	150.658.525.312.961	0.131917	0.307739978	k__Fungi	p__Ascomycota	c__Leotiomycetes	o__Helotiales	NA	NA	NA	Rhizosphere	-
1245	b645db62ad983a091012389bc7086bcd	172.116.053.606.333	-205.501.339.529.245	0.661442902	-31.068.643.876.753	0.001890831	0.023762921	k__Fungi	p__Basidiomycota	c__Agaricomycetes	o__Russulales	f__Lachnocladiaceae	g__Asterostroma	s__unidentified	Rhizosphere	Undefined Saprotroph
1246	b680b7e2d1676a386def50f6bf51e3fe	425.810.651.268.653	-163.419.838.729.533	0.743236335	-219.876.008.466.584	0.027894986	0.121752176	k__Fungi	p__Ascomycota	c__Taphrinomycetes	o__Taphrinales	f__Taphrinaceae	g__Taphrina	s__Taphrina_pruni	Needle	Pathogen
1247	b68da67b8b6bc8614467e407801f2f57	156.587.112.264.392	131.805.040.123.335	0.667000547	197.608.593.829.846	0.048145045	0.135458939	k__Fungi	p__Ascomycota	c__Eurotiomycetes	o__Chaetothyriales	NA	NA	NA	Branch	-
1248	b6b0e4619349be397d7ac235ea2e86f6	157.516.102.280.597	-153.416.181.360.465	0.64553285	-237.658.209.601.469	0.017473873	0.097346875	k__Fungi	p__Basidiomycota	c__Cystobasidiomycetes	o__Cystobasidiomycetes_ord_Incertae_sedis	f__Symmetrosporaceae	g__Symmetrospora	NA	Needle	-
1249	b6c7ad8923f4fe9451a8d56e9291d81c	273.283.278.116.043	-297.338.376.491.787	0.788634923	-377.029.177.680.784	0.000163057	0.004388946	k__Fungi	p__Basidiomycota	c__Agaricomycetes	o__Auriculariales	NA	NA	NA	Rhizosphere	-
1250	b6de3867e16fdb47e392c797ca035859	160.028.478.316.372	158.625.226.309.128	0.672599291	235.839.122.237.026	0.018354338	0.098288982	k__Fungi	p__Ascomycota	c__Dothideomycetes	o__Capnodiales	f__Teratosphaeriaceae	NA	NA	Needle	Pathogen
1251	b6df8e87296270b11c7420bb065fd4c9	367.556.936.352.206	-106.190.294.997.989	0.73119264	-145.228.889.307.051	0.146421294	0.342042501	k__Fungi	p__unidentified	c__unidentified	o__unidentified	f__unidentified	g__unidentified	s__unidentified	Needle	-
1252	b6e0cd419ac3ea52395612aeaa72a244	207.692.999.296.777	-225.750.210.629.249	0.737761651	-305.993.419.912.978	0.002213856	0.024954244	k__Fungi	p__Ascomycota	c__Dothideomycetes	o__Pleosporales	NA	NA	NA	Needle	-
1253	b6edbbee47b3b9f42560154b09734040	168.933.363.371.815	-17.348.562.568.245	0.669394076	-259.168.151.922.032	0.009550814	0.040886762	k__Fungi	p__Ascomycota	c__Pezizomycetes	o__Pezizales	f__Tuberaceae	g__Tuber	s__unidentified	Root	Ectomycorrhizal
1254	b6ef08b94fbfea64e3b5a561f38a9d45	189.886.278.413.014	204.152.622.664.478	0.669713381	304.835.812.558.743	0.002300955	0.025201973	k__Fungi	p__Basidiomycota	NA	NA	NA	NA	NA	Needle	-
1255	b710e762f3d2b192b7de009e8f8bbd63	376.079.761.645.683	166.178.795.472.513	0.824336381	201.591.000.025.302	0.043809388	0.146636603	k__Fungi	p__Ascomycota	c__Eurotiomycetes	o__Chaetothyriales	NA	NA	NA	Rhizosphere	-
1256	b71834a3c9b05da2e1a749990f1b3f34	308.698.747.429.901	158.878.139.980.028	0.861707633	184.375.922.672.064	0.065218237	0.187822952	k__Fungi	p__Mucoromycota	c__Endogonomycetes	o__Endogonales	f__Endogonaceae	g__Endogone	NA	Rhizosphere	Ectomycorrhizal
1257	b787ec73c58f11915475f000bbc32040	17.460.379.230.245	12.974.979.768.504	0.717537415	180.826.525.481.738	0.070565227	0.199061731	k__Fungi	p__Mortierellomycota	c__Mortierellomycetes	o__Mortierellales	f__Mortierellaceae	g__Mortierella	NA	Rhizosphere	Endophyte-Litter Saprotroph-Soil Saprotroph-Undefined Saprotroph
1258	b7c1cfe82a016e9bdab9a44593dbb9b9	241.920.716.367.811	247.376.984.006.804	0.787228293	314.237.923.289.264	0.001675808	0.021870145	k__Fungi	p__Mucoromycota	c__Endogonomycetes	o__Endogonales	f__Endogonaceae	g__Endogone	NA	Rhizosphere	Ectomycorrhizal
1259	b7faec8e74dda5641b983a098d2ac047	274.295.088.643.984	273.352.341.193.242	0.819551882	333.538.787.784.884	0.000851805	0.013101572	k__Fungi	p__Ascomycota	c__Sordariomycetes	o__Sordariales	f__Chaetomiaceae	NA	NA	Rhizosphere	Pathogen
1260	b81d48cd36306f942a0e8b03b7f830df	155.607.003.039.092	139.856.250.705.608	0.680261088	205.592.019.219.059	0.039790209	0.138196104	k__Fungi	p__Mortierellomycota	c__Mortierellomycetes	o__Mortierellales	f__Mortierellaceae	g__Mortierella	NA	Rhizosphere	Endophyte-Litter Saprotroph-Soil Saprotroph-Undefined Saprotroph
1261	b8d4cda88fe457453a40f23a02faab4e	804.962.262.574.578	19.391.327.787.722	0.973724167	199.146.005.072.705	0.046430333	0.15110325	k__Fungi	p__Ascomycota	c__Sordariomycetes	NA	NA	NA	NA	Rhizosphere	-
1262	b90f6e4514db4baafc13430af15f2699	157.331.952.605.217	-0.844565104	0.676145001	-124.908.873.430.127	0.211632621	0.44648306	k__Fungi	p__Basidiomycota	c__Tremellomycetes	o__Tremellales	f__Bulleribasidiaceae	g__Derxomyces	NA	Needle	Fungal Parasite-Undefined Saprotroph
1263	b91638e8473dfc98d142353c144b469e	90.440.471.250.075	-159.501.173.401.723	120.564.352.321.744	-132.295.467.383.319	0.185850452	0.4086598	k__Fungi	p__Ascomycota	c__Dothideomycetes	o__Capnodiales	f__Mycosphaerellaceae	NA	NA	Needle	Pathogen
1264	b93c27b9a9a6c316c7e84d2bc6e5c202	140.686.758.340.909	-572.877.154.378.372	0.841309792	-680.934.847.008.908	9.80E+02	1.48E+05	k__Fungi	p__Ascomycota	c__Eurotiomycetes	o__Chaetothyriales	NA	NA	NA	Root	-
1265	b949254239112a026d0974352384060a	105.756.592.791.446	-191.663.431.765.726	0.895933333	-213.925.997.362.926	0.032414619	0.128004671	k__Fungi	p__Ascomycota	c__Leotiomycetes	o__Helotiales	f__unidentified	g__unidentified	s__unidentified	Needle	-
1266	b9608115b120cc0912aca09d138b173e	162.179.442.272.379	158.322.069.673.073	0.678035632	233.501.105.609.221	0.019542843	0.08010153	k__Fungi	p__Ascomycota	c__Dothideomycetes	o__Capnodiales	f__unidentified	g__unidentified	s__unidentified	Branch	-
1267	b966c9cc25b029a7b2e9708b6f30e226	147.819.500.801.315	124.359.697.598.081	0.666406928	186.612.252.142.039	0.062024226	0.182378902	k__Fungi	p__Ascomycota	c__Sordariomycetes	o__Hypocreales	f__Clavicipitaceae	NA	NA	Rhizosphere	Undefined Saprotroph
1268	b9de5da0d019c593fd0e1306af830fdc	152.916.033.084.992	139.855.133.369.647	0.681399245	20.524.697.428.736	0.040124033	0.138836399	k__Fungi	p__Ascomycota	c__Sordariomycetes	o__Sordariales	f__Sordariaceae	NA	NA	Rhizosphere	Dung Saprotroph-Plant Saprotroph
1269	ba465fe5aa96092123567b177e6bd347	302.960.950.215.298	173.198.414.985.773	0.726275165	238.474.924.295.679	0.017090766	0.096475503	k__Fungi	p__Ascomycota	c__Dothideomycetes	o__unidentified	f__unidentified	g__unidentified	s__unidentified	Rhizosphere	-
1270	ba5103f50772555664769f0e8c85a15c	210.532.104.798.107	-14.134.758.724.641	0.749237838	-188.655.164.099.347	0.059220656	0.124198877	k__Fungi	p__Glomeromycota	c__Glomeromycetes	o__Glomerales	f__Glomeraceae	g__Rhizophagus	NA	Root	Arbuscular Mycorrhizal
1271	ba8ae66da38ee16a15e2a2cf816be649	313.871.066.907.646	-313.112.628.213.101	0.817519758	-38.300.313.274.981	0.000128127	0.003788928	k__Fungi	p__Basidiomycota	c__Cystobasidiomycetes	o__Erythrobasidiales	f__Erythrobasidiaceae	g__Erythrobasidium	s__unidentified	Needle	Undefined Saprotroph
1272	baa95b2b26d95414854519136d91ac6f	169.081.925.585.662	-182.652.949.981.516	0.66911806	-272.975.668.800.744	0.006338109	0.052986676	k__Fungi	p__Basidiomycota	c__Agaricomycetes	o__Agaricales	f__Tricholomataceae	g__Flagelloscypha	NA	Rhizosphere	Undefined Saprotroph
1273	babce2eb383afe0ab85f7b0aed3155b2	174.423.514.172.817	-173.346.931.833.557	0.676256803	-256.332.995.278.042	0.010367347	0.071628944	k__Fungi	p__Mortierellomycota	c__Mortierellomycetes	o__Mortierellales	f__Mortierellaceae	g__Mortierella	NA	Rhizosphere	Endophyte-Litter Saprotroph-Soil Saprotroph-Undefined Saprotroph
1274	bac45a0faec01d7165b133f974a28a4e	144.967.791.218.317	191.834.389.416.099	0.910216767	210.756.817.951.926	0.035068358	0.130319569	k__Fungi	p__Basidiomycota	c__Tremellomycetes	o__Tremellales	f__Tremellaceae	g__Cryptococcus	s__unidentified	Needle	Fungal Parasite-Undefined Saprotroph
1275	baf4369fb8c7829ca1a5deedfc095695	198.712.318.247.279	-0.903674186	0.659180817	-137.090.486.122.213	0.170404616	0.372508675	k__Fungi	p__Ascomycota	c__Dothideomycetes	o__Pleosporales	f__Sporormiaceae	NA	NA	Rhizosphere	Dung Saprotroph-Plant Saprotroph
1276	bb7a32a6588d171834cbfa2ca4304521	160.105.284.291.751	-0.889234428	0.624788673	-142.325.632.117.647	0.154661864	0.356274651	k__Fungi	p__Basidiomycota	c__Tremellomycetes	o__Tremellales	f__Trimorphomycetaceae	g__unidentified	s__unidentified	Needle	Fungal Parasite-Undefined Saprotroph
1277	bba44b622a7d0fd2295436eeea71d73c	75.590.309.998.658	334.493.547.013.696	128.845.400.098.426	259.608.450.715.489	0.009429287	0.063824393	k__Fungi	p__Ascomycota	c__Dothideomycetes	NA	NA	NA	NA	Branch	-
1278	bbc3f53d123914c01039864df0e7dbed	146.807.247.018.902	132.442.145.658.554	0.65119845	20.338.215.743.899	0.041969588	0.144233308	k__Fungi	p__Ascomycota	c__Sordariomycetes	NA	NA	NA	NA	Needle	-
1279	bbd3e6778a2cf7a06410f21c02ff4db6	163.717.892.696.097	-0.828031021	0.697204402	-118.764.456.833.083	0.234973471	0.468496489	k__Fungi	p__Ascomycota	c__Leotiomycetes	o__Helotiales	NA	NA	NA	Rhizosphere	-
1280	bbe630cabd91935578ee1a15c82dc776	155.348.298.249.834	-153.117.418.706.646	0.657099017	-233.020.313.254.709	0.019795418	0.065282372	k__Fungi	p__Ascomycota	c__Leotiomycetes	o__Helotiales	f__Hyaloscyphaceae	g__Hyaloscypha	NA	Root	Undefined Saprotroph
1281	bbe630cabd91935578ee1a15c82dc7761	328.025.699.466.333	-551.632.758.861.351	103.265.443.585.675	-534.189.114.680.636	9.20E+06	1.08E+09	k__Fungi	p__Ascomycota	c__Leotiomycetes	o__Helotiales	f__Hyaloscyphaceae	g__Hyaloscypha	NA	Rhizosphere	NA
1282	bbfadf11b0ef4473b7af0080bea387a4	283.228.132.465.443	125.165.419.524.026	0.992534957	126.106.812.311.586	0.207284304	0.439958094	k__Fungi	p__Ascomycota	NA	NA	NA	NA	NA	Needle	-
1283	bbfb24b73d24bd432d9e5331aaa77a7d	144.878.886.431.805	0.789876375	0.666789215	118.459.680.773.663	0.2361769	0.46872589	k__Fungi	p__Basidiomycota	c__Tremellomycetes	o__Holtermanniales	f__Holtermanniales_fam_Incertae_sedis	NA	NA	Rhizosphere	-
1284	bc070f05ec5e86b8729620752717954d	649.607.907.810.194	287.354.988.389.518	151.760.698.356.194	189.347.434.152.598	0.058294817	0.123399777	k__Fungi	p__Ascomycota	c__Sordariomycetes	o__Hypocreales	f__Nectriaceae	NA	NA	Root	Undefined Saprotroph
1285	bc09dea746a1ccdc4c8c09ac59b01dc5	300.934.278.643.349	-229.464.665.890.242	0.726747764	-315.741.825.731.531	0.001591729	0.020023814	k__Fungi	p__Ascomycota	c__Sordariomycetes	o__Diaporthales	f__Diaporthaceae	g__Diaporthe	NA	Needle	Pathogen
1286	bc09dea746a1ccdc4c8c09ac59b01dc51	183.638.286.218.633	192.286.804.131.995	0.675819607	284.523.861.199.083	0.004437817	0.035079883	k__Fungi	p__Ascomycota	c__Sordariomycetes	o__Diaporthales	f__Diaporthaceae	g__Diaporthe	NA	Branch	NA
1287	bc42760f18c5d5f0e60951fe9b67bd5e	141.600.316.740.922	120.531.944.994.441	0.643371455	187.344.253.517.959	0.061007301	0.181277076	k__Fungi	p__Basidiomycota	c__Exobasidiomycetes	o__Exobasidiales	f__Exobasidiaceae	g__Exobasidium	NA	Needle	Pathogen
1288	bc8e5e20bb8f203aeded7ab0c9fbac73	610.268.567.820.586	-200.980.583.662.701	0.826067714	-243.297.952.810.282	0.014975148	0.091506033	k__Fungi	p__Ascomycota	c__Taphrinomycetes	o__Taphrinales	f__Taphrinaceae	g__Taphrina	NA	Needle	Pathogen
1289	bce6e580d2c0b45dff8e7c89b7f055a4	134.512.253.828.139	152.203.205.706.536	0.936919993	162.450.590.004.433	0.104267882	0.264890615	k__Fungi	p__Basidiomycota	c__Tremellomycetes	o__Tremellales	f__Tremellaceae	g__Cryptococcus	s__unidentified	Needle	Fungal Parasite-Undefined Saprotroph
1290	bd048ac3492d7e4654f870800eeff8a3	115.164.168.678.423	-884.206.538.047.288	103.951.734.650.959	-850.593.346.052.575	1.80E-03	8.16E-02	k__Fungi	p__Ascomycota	c__Sordariomycetes	o__Hypocreales	NA	NA	NA	Root	Undefined Saprotroph
1291	bd082a8c5ffc536ed17f9386ec2d0a42	495.030.062.086.234	-326.379.139.735.066	0.853181247	-382.543.733.465.055	0.00013054	0.003788928	k__Fungi	p__Basidiomycota	NA	NA	NA	NA	NA	Needle	-
1292	bd21ff3ecea89ae4f59bb85666e34419	191.339.991.007.852	218.124.351.713.672	0.701242141	31.105.425.497.517	0.00186744	0.017221946	k__Fungi	p__Ascomycota	c__Sordariomycetes	o__Glomerellales	f__Glomerellaceae	g__Colletotrichum	NA	Branch	Pathogen
1293	bd286cce85d2f1c6cd3ca39a0d70fc01	138.343.072.697.025	-107.420.583.356.239	0.634640019	-169.262.227.722.472	0.090527388	0.169458292	k__Fungi	p__Ascomycota	c__Dothideomycetes	o__Pleosporales	f__Periconiaceae	NA	NA	Root	-
1294	bd2e33da56fa141fbf84505d1ba673a7	194.551.007.181.056	-210.027.059.235.159	0.700104495	-29.999.387.327.698	0.002700339	0.028494649	k__Fungi	p__Ascomycota	c__Lecanoromycetes	o__Caliciales	f__Caliciaceae	g__Pyxine	NA	Needle	Lichenized
1295	bd63fe891516ad3389a77e91557a04bb	132.625.199.851.955	-323.789.787.208.566	0.962427308	-336.430.382.211.054	0.00076737	0.012559389	k__Fungi	p__Ascomycota	c__Eurotiomycetes	o__Chaetothyriales	f__Chaetothyriaceae	g__Ceramothyrium	s__Ceramothyrium_carniolicum	Needle	Undefined Saprotroph
1296	bd8aea3e9bc0a626c336e72ec0a64aef	328.737.133.615.575	-351.649.205.262.942	101.695.045.483.084	-345.787.942.364.836	0.000544445	0.010195172	k__Fungi	p__Ascomycota	c__unidentified	o__unidentified	f__unidentified	g__unidentified	s__unidentified	Needle	-
1297	bdb00349e110c2545660eaa12a9018b7	257.455.852.544.876	254.119.806.614.119	0.798858005	318.103.849.339.571	0.001467481	0.009362944	k__Fungi	p__Ascomycota	c__Sordariomycetes	o__Xylariales	NA	NA	NA	Root	-
1298	bdb9e1ed543fbe0276836df41ad897a0	157.651.000.590.677	154.025.926.286.994	0.668710474	230.332.755.762.693	0.02126042	0.10635547	k__Fungi	p__Basidiomycota	c__Cystobasidiomycetes	o__Erythrobasidiales	f__Erythrobasidiaceae	g__Erythrobasidium	s__unidentified	Needle	Undefined Saprotroph
1299	bdc0ebc93afad84709ccef1cb2bd8fba	985.408.319.208.842	-112.957.934.953.199	0.909591235	-124.185.382.025.847	0.214290501	0.439465599	k__Fungi	p__Ascomycota	c__Eurotiomycetes	o__Chaetothyriales	NA	NA	NA	Rhizosphere	-
1300	bdd4bd1708c0edcd5960bc81ab29d5ba	163.317.288.503.931	163.604.333.031.863	0.989981617	165.259.970.694.877	0.098412358	0.256928552	k__Fungi	p__Ascomycota	c__Eurotiomycetes	o__Chaetothyriales	f__Chaetothyriales_fam_Incertae_sedis	g__Strelitziana	NA	Needle	Pathogen
1301	bdd9baa47733a553821d5031aa8dda13	16.516.372.893.725	-167.297.994.308.565	0.663657107	-252.084.988.702.378	0.011707178	0.079086808	k__Fungi	p__Basidiomycota	c__Agaricostilbomycetes	o__Agaricostilbales	f__Ruineniaceae	g__Ruinenia	NA	Needle	-
1302	bdda5b2b860a8dfead4a5249389fec4f	237.135.167.463.796	199.274.880.974.623	0.769555661	258.947.976.064.347	0.009612107	0.063824393	k__Fungi	p__Ascomycota	c__Sordariomycetes	NA	NA	NA	NA	Branch	-
1303	bdee8aab54f32dd1389c0c8f4ab6af82	144.906.547.139.255	118.508.116.953.762	0.661456818	179.162.288.035.264	0.073193395	0.201203972	k__Fungi	p__Chytridiomycota	c__Rhizophydiomycetes	o__Rhizophydiales	f__Rhizophydiales_fam_Incertae_sedis	g__Operculomyces	s__Operculomyces_laminatus	Rhizosphere	-
1304	bdf92851f7c5191dc627d6051b2f2611	200.327.475.344.418	148.650.504.779.467	0.753771005	197.209.104.253.922	0.048599214	0.159388949	k__Fungi	p__Basidiomycota	NA	NA	NA	NA	NA	Needle	-
1305	bdfb9195c906d7345950f01056032ae0	128.214.235.932.962	-190.541.099.596.534	0.787753397	-241.879.121.411.768	0.015572175	0.092714336	k__Fungi	p__Ascomycota	NA	NA	NA	NA	NA	Needle	-
1306	bdffcd95c5aba86715144047d0364543	345.394.527.330.781	-0.715419153	0.489581804	-14.612.862.406.497	0.143936904	0.338037068	k__Fungi	p__Ascomycota	c__Eurotiomycetes	o__Chaetothyriales	f__unidentified	g__unidentified	s__unidentified	Needle	-
1307	bdffcd95c5aba86715144047d03645431	118.789.053.349.465	-128.619.861.646.613	0.727249808	-176.857.883.317.879	0.076964186	0.207594422	k__Fungi	p__Ascomycota	c__Eurotiomycetes	o__Chaetothyriales	f__unidentified	g__unidentified	s__unidentified	Rhizosphere	NA
1308	be2537f3c1af8355e0c0068d43cc8224	170.420.773.585.273	172.211.102.567.112	0.689987169	249.585.949.274.537	0.012565236	0.066454275	k__Fungi	p__Ascomycota	c__Eurotiomycetes	o__Chaetothyriales	NA	NA	NA	Branch	-
1309	be9bdc4641f10438fba3acab7332b16f	208.068.046.578.973	-15.483.729.159.385	0.618229648	-250.452.711.445.896	0.012261521	0.079086808	k__Fungi	p__Basidiomycota	c__Agaricomycetes	NA	NA	NA	NA	Needle	-
1310	bea5eec63c23008f29d26514ee0d7d06	161.117.496.968.312	-0.99798556	0.667332373	-149.548.500.940.561	0.134787909	0.312649872	k__Fungi	p__Ascomycota	c__Eurotiomycetes	o__Chaetothyriales	f__Herpotrichiellaceae	NA	NA	Rhizosphere	Pathogen
1311	bee317ace52b834e462ea1af11bd12aa	340.861.186.849.396	-240.697.464.306.227	0.810928264	-296.817.209.394.982	0.002995766	0.025502414	k__Fungi	p__Ascomycota	c__Dothideomycetes	NA	NA	NA	NA	Branch	-
1312	beff9a5b3cb30b3562b150e8071f8083	157.533.218.808.373	-0.844402609	0.688328044	-122.674.445.282.498	0.219918654	0.457572684	k__Fungi	NA	NA	NA	NA	NA	NA	Needle	-
1313	bf18ff3bb79cfebe7850bf6b85ea5a2c	16.015.809.494.716	-178.251.377.710.527	0.666680615	-26.737.147.241.812	0.007501623	0.060488696	k__Fungi	p__Ascomycota	c__Dothideomycetes	o__Capnodiales	f__unidentified	g__unidentified	s__unidentified	Needle	-
1314	bf1f60867578fb6c0169caf5798b5786	155.903.853.470.003	404.027.455.839.039	129.230.264.735.259	312.641.513.709.445	0.001769516	0.010832305	k__Fungi	p__Ascomycota	c__Leotiomycetes	o__Helotiales	NA	NA	NA	Root	-
1315	bf1f60867578fb6c0169caf5798b57861	59.952.967.416.169	-456.831.978.119.418	1.193.892.418.901	-382.640.823.316.342	0.000130027	0.003717064	k__Fungi	p__Ascomycota	c__Leotiomycetes	o__Helotiales	NA	NA	NA	Rhizosphere	NA
1316	bf2467bd70b521533ff9a5f5de165a3a	15.136.684.701.547	-138.073.351.978.728	0.637511218	-216.581.839.022.036	0.030325067	0.10825723	k__Fungi	p__Ascomycota	c__Dothideomycetes	o__Pleosporales	f__Lophiostomataceae	NA	NA	Branch	Pathogen
1317	bf3df380ce6fcef1f3c91d555fd347f4	14.695.054.469.084	-132.090.842.598.154	0.651464831	-202.759.744.254.536	0.04260135	0.144788029	k__Fungi	p__Ascomycota	c__Dothideomycetes	NA	NA	NA	NA	Needle	-
1318	bf589a8d9c5126450c505ba738eb6305	150.320.199.005.734	106.496.079.359.984	0.668531247	159.298.581.654.813	0.111163373	0.273828427	k__Fungi	p__Chytridiomycota	c__unidentified	o__unidentified	f__unidentified	g__unidentified	s__unidentified	Rhizosphere	-
1319	bf5f9c0f5d6af1155e26f2cd84a0db30	146.802.167.758.139	11.262.696.965.093	0.6700569	168.085.680.025.897	0.092790733	0.171828782	k__Fungi	p__Ascomycota	c__Eurotiomycetes	o__Chaetothyriales	f__Herpotrichiellaceae	g__Exophiala	NA	Root	Pathogen
1320	bf5f9c0f5d6af1155e26f2cd84a0db301	152.931.889.064.133	-15.265.390.354.896	0.644017297	-237.033.856.364.722	0.017771803	0.096475503	k__Fungi	p__Ascomycota	c__Eurotiomycetes	o__Chaetothyriales	f__Herpotrichiellaceae	g__Exophiala	NA	Rhizosphere	NA
1321	bf6f9d4b0c3f770c34aedd0bf8aab208	153.015.726.581.033	-0.82697424	0.669959657	-123.436.423.592.559	0.21706721	0.443751321	k__Fungi	p__Basidiomycota	c__Agaricomycetes	o__Sebacinales	NA	NA	NA	Rhizosphere	-
1322	bf92fdc38f857755c9dca69c8dbddf6d	15.470.801.399.138	-148.217.718.829.569	0.663990045	-223.222.802.655.373	0.025599896	0.116774363	k__Fungi	p__Ascomycota	c__Dothideomycetes	o__Pleosporales	f__Phaeosphaeriaceae	NA	NA	Needle	Pathogen
1323	bfee8492fce0e41e0ded4c159ca04cb9	389.081.297.454.095	-239.436.547.197.295	120.209.832.054.783	-199.182.165.971.397	0.046390629	0.132773179	k__Fungi	p__Ascomycota	c__Dothideomycetes	o__Pleosporales	NA	NA	NA	Branch	-
1324	c0061ec3c96a6e98694c6e27791f8c21	157.881.592.226.129	263.073.457.022.031	108.643.129.861.449	242.144.586.001.458	0.015458904	0.075475823	k__Fungi	p__Ascomycota	c__Eurotiomycetes	o__Chaetothyriales	f__Chaetothyriales_fam_Incertae_sedis	g__Strelitziana	NA	Branch	Pathogen
1325	c00ee6ab931f39fc714facb66ee1f3aa	490.373.236.694.366	-394.245.701.354.556	0.789398502	-499.425.449.290.028	5.91E+07	8.51E+09	k__Fungi	p__Ascomycota	NA	NA	NA	NA	NA	Needle	-
1326	c060efa434122206e8e710ea377611f1	176.202.561.687.346	-106.800.130.092.567	0.7209533	-148.137.375.953.555	0.138507003	0.328847916	k__Fungi	p__Ascomycota	c__Eurotiomycetes	o__Chaetothyriales	f__unidentified	g__unidentified	s__unidentified	Needle	-
1327	c1a6953746123c8e970bb8d8a87490e7	183.858.442.855.829	-16.728.954.611.015	0.676750084	-247.195.456.800.812	0.013437659	0.084788709	k__Fungi	p__Basidiomycota	c__Agaricomycetes	NA	NA	NA	NA	Needle	-
1328	c1b6082ffc22452b04757bf9bec8a3f0	146.807.247.018.902	132.442.145.658.554	0.65119845	20.338.215.743.899	0.041969588	0.144233308	k__Fungi	p__Ascomycota	c__Eurotiomycetes	o__Chaetothyriales	NA	NA	NA	Needle	-
1329	c1d14992c3448e54d302f0a2a1f61b1c	179.999.056.838.756	-217.537.982.710.915	0.671743458	-323.840.865.457.373	0.001201985	0.017449041	k__Fungi	p__Ascomycota	c__Dothideomycetes	o__Pleosporales	f__Phaeosphaeriaceae	g__Paraphoma	NA	Rhizosphere	Pathogen
1330	c1e14a879b04d5c461fccaa2b3b04c9e	405.392.395.582.239	-115.706.952.544.279	0.746023939	-155.098.176.431.641	0.120906054	0.291956951	k__Fungi	p__Ascomycota	c__Leotiomycetes	o__Helotiales	NA	NA	NA	Rhizosphere	-
1331	c2124c881f85da0c8ddf980af8cdbf8e	245.497.696.563.169	-131.575.734.244.582	0.835598089	-157.462.942.993.083	0.115342006	0.287364954	k__Fungi	p__Ascomycota	c__Dothideomycetes	o__Myriangiales	f__Elsinoaceae	g__unidentified	s__unidentified	Needle	Pathogen
1332	c2124c881f85da0c8ddf980af8cdbf8e1	14.416.667.678.987	-143.577.138.613.026	105.338.243.055.192	-136.301.056.908.457	0.17287918	0.358724298	k__Fungi	p__Ascomycota	c__Dothideomycetes	o__Myriangiales	f__Elsinoaceae	g__unidentified	s__unidentified	Branch	NA
1333	c2356754de43e4799c024d83e72a9daf	186.845.139.913.256	-0.829793976	0.622210917	-133.362.169.239.428	0.18232787	0.401674871	k__Fungi	p__Ascomycota	c__Dothideomycetes	o__Capnodiales	NA	NA	NA	Needle	-
1334	c30a5c43aed55ddc5337be5b250a3bce	149.598.766.098.679	138.210.240.006.227	0.633802612	218.065.115.887.495	0.029209228	0.123009042	k__Fungi	p__Ascomycota	c__Lecanoromycetes	o__Caliciales	f__Physciaceae	g__Physcia	NA	Needle	Lichenized
1335	c30c11046bcdb4d5f62f4d2a7a6236eb	190.638.139.674.566	158.720.214.313.114	0.739988552	214.490.094.355.792	0.031960768	0.122481935	k__Fungi	p__Basidiomycota	c__Agaricomycetes	o__Agaricales	f__Strophariaceae	g__Galerina	NA	Rhizosphere	Bryophyte Parasite-Leaf Saprotroph-Soil Saprotroph-Undefined Saprotroph-Wood Saprotroph
1336	c3784b8cc4b3e5bb81f5fee0630214c6	209.619.305.023.294	-0.889685649	0.63931894	-139.161.472.189.736	0.164039098	0.363262744	k__Fungi	p__Ascomycota	c__Eurotiomycetes	o__Chaetothyriales	f__Herpotrichiellaceae	g__Cladophialophora	s__unidentified	Rhizosphere	Undefined Saprotroph
1337	c386f1d16d6837d62d8a1382690c8612	424.117.706.825.798	-213.325.285.418.911	0.736950371	-289.470.354.744.049	0.003795168	0.036900053	k__Fungi	NA	NA	NA	NA	NA	NA	Needle	-
1338	c386f1d16d6837d62d8a1382690c86121	145.023.919.662.915	-135.117.705.179.067	0.632130642	-213.749.652.749.754	0.032557628	0.122481935	k__Fungi	NA	NA	NA	NA	NA	NA	Rhizosphere	NA
1339	c391556172d94ffe307ed5f99afc655f	517.644.984.687.152	111.497.782.297.054	0.868826403	12.833.148.480.135	0.199381793	0.401180335	k__Fungi	p__Ascomycota	c__Dothideomycetes	o__Capnodiales	f__unidentified	g__unidentified	s__unidentified	Branch	-
1340	c391556172d94ffe307ed5f99afc655f1	25.662.113.170.066	-163.445.931.052.694	102.633.914.273.342	-159.251.386.064.642	0.111269291	0.273828427	k__Fungi	p__Ascomycota	c__Dothideomycetes	o__Capnodiales	f__unidentified	g__unidentified	s__unidentified	Rhizosphere	NA
1341	c3b3d6d65c4bf4cdec001c1247cb64fc	163.750.228.709.776	0.86368891	0.695471011	12.418.762.188.429	0.214282236	0.439465599	k__Fungi	p__Mortierellomycota	c__Mortierellomycetes	o__Mortierellales	f__Mortierellaceae	g__Mortierella	NA	Rhizosphere	Endophyte-Litter Saprotroph-Soil Saprotroph-Undefined Saprotroph
1342	c3c4fe46e8159ee29e6dade640d99b45	158.282.117.014.051	-146.999.536.415.468	0.650352357	-226.030.604.365.515	0.023802263	0.111019942	k__Fungi	p__Rozellomycota	c__Rozellomycotina_cls_Incertae_sedis	o__GS02	f__unidentified	g__unidentified	s__unidentified	Rhizosphere	-
1343	c3cc847ed8e112cb90e69b9c3ba6e5ab	311.185.779.541.948	-258.253.043.071.549	0.783836041	-329.473.294.881.267	0.000985153	0.014585827	k__Fungi	p__Basidiomycota	c__Agaricomycetes	o__Agaricales	f__Lycoperdaceae	g__Lycoperdon	NA	Rhizosphere	Undefined Saprotroph
1344	c3f1de388b4311ebb876bf793b11a731	159.915.851.709.575	-158.075.865.976.648	0.635269141	-248.832.905.290.221	0.012834492	0.081872777	k__Fungi	p__Ascomycota	c__Dothideomycetes	o__Capnodiales	NA	NA	NA	Needle	-
1345	c3f2448fe1e1d3b253ec4664f4f18538	147.704.137.823.729	124.267.484.964.129	0.645437776	192.532.091.531.717	0.054189223	0.169521733	k__Fungi	p__unidentified	c__unidentified	o__unidentified	f__unidentified	g__unidentified	s__unidentified	Rhizosphere	-
1346	c411605390f594f7bcdf650f6799b001	822.507.582.234.606	-111.035.195.691.822	0.915610499	-121.269.028.428.135	0.225248256	0.464499512	k__Fungi	p__Ascomycota	c__Dothideomycetes	o__Pleosporales	NA	NA	NA	Needle	-
1347	c411605390f594f7bcdf650f6799b0011	216.350.752.255.306	-726.910.530.684.091	128.051.213.027.752	-567.671.725.629.456	1.37E+06	9.12E+07	k__Fungi	p__Ascomycota	c__Dothideomycetes	o__Pleosporales	NA	NA	NA	Branch	NA
1348	c411605390f594f7bcdf650f6799b0012	292.586.945.819.417	-0.978438801	0.70128398	-139.521.054.202.499	0.162952359	0.362365659	k__Fungi	p__Ascomycota	c__Dothideomycetes	o__Pleosporales	NA	NA	NA	Rhizosphere	NA
1349	c4444a2d7f16422c3a97d062ffdd8526	208.567.996.139.519	-131.905.490.363.857	0.754488271	-174.827.754.781.024	0.080415979	0.219161859	k__Fungi	p__Ascomycota	c__unidentified	o__unidentified	f__unidentified	g__unidentified	s__unidentified	Needle	-
1350	c491d5366bd19e48db5a8b15dd5970e7	187.751.035.789.918	-119.205.855.775.262	0.621645129	-191.758.690.354.583	0.055163412	0.170913977	k__Fungi	p__Ascomycota	c__Orbiliomycetes	NA	NA	NA	NA	Rhizosphere	-
1351	c4a9192e908f15cecb8c6988a327f965	184.420.253.508.855	143.817.247.516.805	0.723540084	198.768.873.737.726	0.046846125	0.154512362	k__Fungi	p__Ascomycota	c__Dothideomycetes	o__Capnodiales	NA	NA	NA	Needle	-
1352	c56ee3f8716f4e556b2399d0f5a494b5	185.666.524.168.577	294.677.406.483.987	116.457.432.013.524	253.034.436.179.022	0.011395063	0.043986013	k__Fungi	p__Basidiomycota	c__Agaricomycetes	o__Trechisporales	NA	NA	NA	Root	-
1353	c56ee3f8716f4e556b2399d0f5a494b51	481.856.552.581.225	-587.180.269.923.348	108.605.384.810.978	-540.654.840.407.137	6.43E+06	9.22E+07	k__Fungi	p__Basidiomycota	c__Agaricomycetes	o__Trechisporales	NA	NA	NA	Rhizosphere	NA
1354	c58cd9bed192f7532b588fb620799cae	937.363.792.174.983	-179.153.122.111.917	0.891842609	-200.879.752.058.181	0.044558611	0.148230796	k__Fungi	p__unidentified	c__unidentified	o__unidentified	f__unidentified	g__unidentified	s__unidentified	Needle	-
1355	c58ea5476744817c1a5785a966e7d961	488.972.368.099.424	374.797.243.014.911	0.919546823	407.589.079.492.584	4.58E+09	0.000593282	k__Fungi	p__Basidiomycota	c__Agaricomycetes	o__Agaricales	f__Inocybaceae	g__Inocybe	s__unidentified	Root	Ectomycorrhizal
1356	c5a1a0152bcde7dc59ecf56a21f060f4	185.207.796.487.998	-0.841180761	0.653672785	-128.685.296.559.205	0.198145542	0.412847946	k__Fungi	p__Ascomycota	c__Pezizomycetes	o__Pezizales	NA	NA	NA	Rhizosphere	-
1357	c5bb507be2325467b2bdf644777dd593	46.700.426.312.979	-215.407.677.034.543	0.760764759	-283.146.234.802.879	0.004633569	0.041381334	k__Fungi	p__Basidiomycota	c__Tremellomycetes	o__Tremellales	f__Bulleribasidiaceae	g__Dioszegia	NA	Needle	Fungal Parasite-Undefined Saprotroph
1358	c5bbfc53dd8f4f7197bae4c823c8f474	170.291.003.661.029	172.081.274.691.542	0.689818059	24.945.892.974.095	0.012610299	0.066454275	k__Fungi	p__Ascomycota	c__Dothideomycetes	o__Pleosporales	NA	NA	NA	Branch	-
1359	c5d047d37fa96bf23ea2b564bffc1498	197.692.404.600.501	-0.925607583	0.775393586	-119.372.612.681.825	0.232585117	0.473739159	k__Fungi	p__Ascomycota	c__Eurotiomycetes	o__Chaetothyriales	f__Chaetothyriaceae	g__Ceramothyrium	s__Ceramothyrium_carniolicum	Needle	Undefined Saprotroph
1360	c5dffc7fef4f8d8a44e8d5aff4857904	153.201.440.709.514	157.124.618.407.892	0.702724207	223.593.576.069.332	0.025355979	0.111498322	k__Fungi	p__Ascomycota	c__Sordariomycetes	o__Hypocreales	f__Hypocreaceae	g__Trichoderma	s__Trichoderma_harzianum	Rhizosphere	Undefined Saprotroph
1361	c5e120ae9bf3dd2eeb2e968afcbad613	111.375.965.314.223	-188.171.899.177.822	0.799766212	-235.283.631.982.207	0.018630833	0.098632192	k__Fungi	p__Ascomycota	c__Dothideomycetes	o__Capnodiales	f__Mycosphaerellaceae	NA	NA	Rhizosphere	Pathogen
1362	c617044d62af6f2e6de3d5af255b8af6	168.982.572.913.888	-182.549.270.889.093	0.668975708	-272.878.773.802.777	0.006356761	0.052986676	k__Fungi	p__Ascomycota	c__Eurotiomycetes	o__Chaetothyriales	NA	NA	NA	Rhizosphere	-
1363	c631b6cd287fa9f9c61b0dedd902adeb	138.627.324.340.783	-107.693.099.828.263	0.643810688	-167.274.482.671.894	0.094377541	0.173792788	k__Fungi	p__Basidiomycota	c__Agaricomycetes	o__Sebacinales	f__Serendipitaceae	g__unidentified	s__unidentified	Root	-
1364	c64c9739a7649d1223aeef8d598b6743	152.374.207.224.243	14.377.272.044.919	0.660117803	2.177.985.806.319	0.029407093	0.123009042	k__Fungi	p__Ascomycota	c__Dothideomycetes	o__Pleosporales	NA	NA	NA	Needle	-
1365	c65dc9765cff65525391311b6ff5e6b0	145.956.319.495.079	-126.523.860.041.293	0.654197387	-193.403.187.686.045	0.053109209	0.135888387	k__Fungi	p__Ascomycota	c__Leotiomycetes	o__Helotiales	NA	NA	NA	Branch	-
1366	c692b9b0fbbe41d8031b0b8a96805b53	879.082.359.345.829	-42.038.816.048.887	0.892979875	-470.770.027.573.478	2.51E+08	0.00026442	k__Fungi	p__Basidiomycota	c__Tremellomycetes	o__Tremellales	f__Bulleraceae	g__Bullera	NA	Needle	Fungal Parasite-Undefined Saprotroph
1367	c6940280d6fd56f087b648b34e3cd604	331.619.870.445.661	-295.306.741.544.281	0.794856641	-371.522.015.808.066	0.000203027	0.004857605	k__Fungi	p__Basidiomycota	c__Agaricomycetes	o__Agaricales	f__Cyphellaceae	g__Henningsomyces	s__Henningsomyces_candidus	Rhizosphere	Undefined Saprotroph
1368	c6cf8d63aedc0c345a3950289497c314	169.643.588.802.806	163.359.363.405.907	0.704366257	23.192.389.142.596	0.020382086	0.102194123	k__Fungi	p__unidentified	c__unidentified	o__unidentified	f__unidentified	g__unidentified	s__unidentified	Rhizosphere	-
1369	c70916ac6fa870dd1f813c399cd21cef	344.004.833.551.566	300.320.038.240.027	0.903311243	332.465.737.149.903	0.000885273	0.013456143	k__Fungi	p__Ascomycota	c__Eurotiomycetes	o__Eurotiales	f__Trichocomaceae	g__Talaromyces	NA	Rhizosphere	Undefined Saprotroph
1370	c71a7cf3b720039a91d831bd9edd6807	149.387.549.666.388	-137.531.817.687.678	0.655368465	-20.985.418.882.109	0.035857304	0.130319569	k__Fungi	p__Ascomycota	c__Lecanoromycetes	o__Lecanorales	f__Lecanoraceae	g__Lecanora	NA	Needle	Lichenized
1371	c73de6d3db5c9d0a06c08ef0737963ad	144.031.932.712.302	-0.844079097	0.655369471	-128.794.387.687.523	0.1977655	0.427571222	k__Fungi	p__unidentified	c__unidentified	o__unidentified	f__unidentified	g__unidentified	s__unidentified	Needle	-
1372	c7a4f2bf09e84f24a97b182d676ab726	155.162.730.573.923	129.668.722.952.575	0.68204352	190.117.960.414.598	0.057278492	0.122576668	k__Fungi	p__Ascomycota	c__Sordariomycetes	o__Hypocreales	NA	NA	NA	Root	Undefined Saprotroph
1373	c7d79df8d051323f84d6a76478eddc25	162.788.026.660.649	-137.578.473.764.765	0.651667926	-211.117.454.657.209	0.034757312	0.130319569	k__Fungi	p__Ascomycota	c__Lecanoromycetes	o__Lecanorales	NA	NA	NA	Needle	Lichen Parasite-Lichenized
1374	c8046318a983318c5301576d674c24df	172.994.857.457.245	-17.676.017.049.072	0.693544913	-254.864.778.335.757	0.010814146	0.066454275	k__Fungi	p__Ascomycota	c__Dothideomycetes	o__Pleosporales	f__Massarinaceae	g__Helminthosporium	NA	Branch	Pathogen
1375	c88b62ed46704111c7a377f0f0b871aa	107.522.790.631.613	459.628.295.118.079	109.064.127.561.878	421.429.396.991.513	2.51E+09	0.000420385	k__Fungi	p__Ascomycota	c__Pezizomycetes	o__Pezizales	f__Pyronemataceae	NA	NA	Root	Dung Saprotroph-Ectomycorrhizal-Soil Saprotroph-Wood Saprotroph
1376	c88b62ed46704111c7a377f0f0b871aa1	107.250.552.416.093	387.300.945.127.811	119.915.203.655.548	322.979.016.272.465	0.001238811	0.017620706	k__Fungi	p__Ascomycota	c__Pezizomycetes	o__Pezizales	f__Pyronemataceae	NA	NA	Rhizosphere	NA
1377	c91d0f8a974a5ccc11e94df1ca8eac6b	231.018.144.238.731	-225.572.744.242.009	115.207.776.048.281	-195.796.457.478.249	0.05023417	0.161705862	k__Fungi	p__Ascomycota	c__Sordariomycetes	o__Xylariales	f__Sporocadaceae	g__Pestalotiopsis	NA	Rhizosphere	Pathogen
1378	c950787867df30cd325188e4b9b4646a	84.129.349.707.066	373.545.948.356.952	0.916185839	407.718.535.256.712	4.56E+09	0.001682706	k__Fungi	p__Ascomycota	c__Pezizomycetes	o__Pezizales	f__Tuberaceae	g__Tuber	NA	Rhizosphere	Ectomycorrhizal
1379	c974757915ff71c0503fef8e1cadf822	391.163.808.440.036	559.272.405.210.582	11.919.944.400.743	469.190.447.881.385	2.71E+08	0.000194283	k__Fungi	p__Ascomycota	c__Leotiomycetes	o__Helotiales	NA	NA	NA	Rhizosphere	-
1380	c9a4f466a937f4451e19157825841df4	257.503.236.244.906	-284.807.257.582.373	0.764255426	-372.659.778.089.579	0.000194082	0.004857605	k__Fungi	p__Basidiomycota	c__Agaricomycetes	o__unidentified	f__unidentified	g__unidentified	s__unidentified	Rhizosphere	-
1381	c9c905f2f98564b7908778f3cfa24fdb	156.771.734.679.946	168.626.458.796.101	0.692846211	243.382.234.294.989	0.014940326	0.075154367	k__Fungi	p__Ascomycota	c__Eurotiomycetes	NA	NA	NA	NA	Branch	-
1382	c9c905ff1895cc3e8475313b60d66846	149.694.773.567.903	138.314.217.306.578	0.655759434	21.092.219.201.374	0.034925431	0.130319569	k__Fungi	p__unidentified	c__unidentified	o__unidentified	f__unidentified	g__unidentified	s__unidentified	Needle	-
1383	c9ecc107414a312c055d2beff2d85328	153.201.440.709.514	135.056.085.742.699	0.675882975	199.821.700.954.657	0.045693138	0.150986022	k__Fungi	p__Ascomycota	c__Eurotiomycetes	o__Eurotiales	f__Aspergillaceae	g__Penicillium	NA	Rhizosphere	Undefined Saprotroph
1384	ca1dbda51da2631191a8f2fbdd7d2c2f	81.184.731.699.154	-475.802.717.311.074	0.950178842	-500.750.696.639.745	5.51E+07	1.94E+09	k__Fungi	p__Ascomycota	c__Leotiomycetes	o__Helotiales	f__unidentified	g__unidentified	s__unidentified	Branch	-
1385	ca6691285b26cb67f8522c47a01aacd6	18.910.861.603.425	-203.061.663.381.213	0.665180923	-305.272.830.967.988	0.002267712	0.02507441	k__Fungi	p__Basidiomycota	c__Agaricomycetes	o__Russulales	f__Stereaceae	g__Stereum	NA	Needle	Undefined Saprotroph
1386	ca7f816d6957209c9eb62fb1ca241c53	169.061.920.215.288	-173.619.897.741.913	0.669551739	-259.307.664.718.519	0.009512157	0.040886762	k__Fungi	p__Ascomycota	c__Leotiomycetes	o__Helotiales	NA	NA	NA	Root	-
1387	ca8a0176893d7c42a3de8efc73193f34	165.291.137.919.121	-167.424.692.049.033	0.651213121	-257.096.619.499.128	0.010141523	0.076529196	k__Fungi	p__Ascomycota	c__Lecanoromycetes	NA	NA	NA	NA	Needle	-
1388	caa5fc4a23a9f223e56eea086918c200	166.469.913.096.567	-168.909.713.043.998	0.665972381	-253.628.705.894.543	0.011203486	0.043986013	k__Fungi	p__Glomeromycota	c__Glomeromycetes	o__Glomerales	f__Glomeraceae	g__unidentified	s__unidentified	Root	Arbuscular Mycorrhizal
1389	cae225142cd07fc752e11354764dcb05	163.825.444.535.167	0.934821608	0.690201158	13.544.190.668.891	0.175602718	0.380698284	k__Fungi	p__unidentified	c__unidentified	o__unidentified	f__unidentified	g__unidentified	s__unidentified	Rhizosphere	-
1390	caea30c0ba540394500c26261c075ed4	209.547.420.741.699	-207.590.276.265.351	0.707399318	-293.455.578.564.203	0.003340255	0.035666194	k__Fungi	p__Ascomycota	c__Dothideomycetes	o__Pleosporales	NA	NA	NA	Rhizosphere	-
1391	caed6502d4aec55e751b059eb7798153	305.855.142.758.418	-256.890.417.006.719	0.762675769	-33.682.782.063.382	0.000756392	0.0126081	k__Fungi	p__Ascomycota	c__Dothideomycetes	NA	NA	NA	NA	Rhizosphere	-
1392	cb2c5acc1d66cc640261501626f5d819	212.025.183.730.477	-163.267.417.426.445	0.768281871	-212.509.787.864.709	0.033578447	0.124307602	k__Fungi	p__Ascomycota	c__Sordariomycetes	o__Hypocreales	NA	NA	NA	Rhizosphere	Undefined Saprotroph
1393	cb3465285df2a88e138ac78468b2913d	362.328.305.122.442	166.075.277.201.439	0.822014158	202.034.570.405.189	0.043347541	0.145846415	k__Fungi	p__Ascomycota	c__Dothideomycetes	o__Pleosporales	f__Torulaceae	g__Torula	NA	Rhizosphere	Pathogen
1394	cb43d9e68586480a975f81201cc485c6	187.914.498.467.424	189.866.917.562.592	0.700776072	270.938.071.659.348	0.006740894	0.054876163	k__Fungi	p__Ascomycota	c__Eurotiomycetes	o__Eurotiales	f__Aspergillaceae	g__Penicillium	NA	Rhizosphere	Undefined Saprotroph
1395	cb582b5db418c53161ad0c7c2e7b1848	253.618.446.712.681	-167.453.639.137.076	0.883714755	-189.488.336.710.711	0.058107855	0.180866541	k__Fungi	p__Ascomycota	c__Leotiomycetes	o__Helotiales	f__Hyaloscyphaceae	g__Lachnum	NA	Needle	Undefined Saprotroph
1396	cb7db5f4bd23a86027f47e33bb6008ad	365.731.222.954.961	229.964.902.400.096	0.894553991	257.072.132.821.652	0.010148695	0.071628944	k__Fungi	p__Ascomycota	c__Dothideomycetes	o__Pleosporales	NA	NA	NA	Rhizosphere	-
1397	cbf7cbbf2f6a0d6017b7611feacb1ad1	150.973.304.849.499	137.274.691.173.734	0.661458357	207.533.383.831.477	0.037955605	0.116678342	k__Fungi	p__Basidiomycota	c__Exobasidiomycetes	o__Exobasidiales	f__Exobasidiaceae	g__Exobasidium	NA	Branch	Pathogen
1398	cc1e3a11fd849a3562b77eace36f5775	251.785.525.580.342	249.440.588.288.131	0.807370544	308.954.283.745.213	0.002004648	0.011948757	k__Fungi	p__Basidiomycota	c__Agaricomycetes	o__Thelephorales	f__Thelephoraceae	g__Tomentella	NA	Root	Ectomycorrhizal
1399	cc595ccbf7c22ecb63dfcb0b2a0cae2c	214.708.082.427.088	-107.404.682.660.776	0.783972464	-137.000.580.481.631	0.17068509	0.372508675	k__Fungi	p__unidentified	c__unidentified	o__unidentified	f__unidentified	g__unidentified	s__unidentified	Rhizosphere	-
1400	ccb7eed42312f0209027899d8936bb35	370.465.804.639.855	315.624.075.161.011	0.757446309	416.694.980.564.404	3.09E+09	0.001558276	k__Fungi	p__Ascomycota	c__Dothideomycetes	o__Pleosporales	NA	NA	NA	Needle	-
1401	ccc3cf94f3cc9ac93ea2fc81ae03fd7d	381.933.886.807.957	337.670.114.267.927	0.883476665	382.206.036.128.934	0.000132341	0.003717064	k__Fungi	p__Basidiomycota	c__Agaricomycetes	o__Agaricales	f__Inocybaceae	g__Inocybe	s__Inocybe_mixtilis	Rhizosphere	Ectomycorrhizal
1402	ccd2288d7eec157c5587bf1ab1275cf7	143.463.266.456.996	196.069.062.263.922	107.355.968.611.591	182.634.524.004.241	0.067798275	0.193876347	k__Fungi	p__Ascomycota	c__Orbiliomycetes	o__Orbiliales	f__Orbiliaceae	g__Orbilia	s__unidentified	Needle	Wood Saprotroph
1403	ccd2288d7eec157c5587bf1ab1275cf71	105.826.115.264.622	-168.001.706.921.241	108.563.293.303.234	-154.750.009.703.543	0.121742701	0.262458291	k__Fungi	p__Ascomycota	c__Orbiliomycetes	o__Orbiliales	f__Orbiliaceae	g__Orbilia	s__unidentified	Branch	NA
1404	ccdc70c0a719d0404fc1994e9f1d20a0	166.008.767.961.053	-168.426.319.483.491	0.665401993	-253.119.649.911.776	0.011367415	0.043986013	k__Fungi	p__Ascomycota	c__Dothideomycetes	o__unidentified	f__unidentified	g__unidentified	s__unidentified	Root	-
1405	cce0d4d70dc4df5bdbe5edc5cf87a580	212.062.587.521.381	-144.263.590.457.245	0.73256089	-196.930.510.984.335	0.048918065	0.158799346	k__Fungi	p__Ascomycota	c__Lecanoromycetes	o__Ostropales	f__unidentified	g__unidentified	s__unidentified	Rhizosphere	-
1406	cd3a978396907031350df74d93be3bac	232.238.918.673.287	-104.214.823.267.055	0.692314583	-150.531.024.232.978	0.132244333	0.321204332	k__Fungi	p__Basidiomycota	c__Spiculogloeomycetes	o__Spiculogloeales	f__Spiculogloeaceae	g__Phyllozyma	NA	Needle	-
1407	cd5b791157630634760436afc8592e14	101.710.540.278.135	338.682.213.885.797	0.981641916	345.016.047.485.241	0.000560253	0.009915718	k__Fungi	p__Rozellomycota	c__Rozellomycotina_cls_Incertae_sedis	o__GS10	f__unidentified	g__unidentified	s__unidentified	Rhizosphere	-
1408	cd94d33a2335e7f0141d9ade4f3353ad	155.206.663.479.038	-152.959.100.933.791	0.656909171	-232.846.651.741.795	0.019887345	0.065282372	k__Fungi	p__Basidiomycota	c__Agaricomycetes	o__Cantharellales	f__Ceratobasidiaceae	g__unidentified	s__unidentified	Root	Pathogen
1409	cd94d33a2335e7f0141d9ade4f3353ad1	145.009.493.993.494	-107.476.623.667.826	0.635366775	-169.156.820.853.219	0.090728332	0.234442011	k__Fungi	p__Basidiomycota	c__Agaricomycetes	o__Cantharellales	f__Ceratobasidiaceae	g__unidentified	s__unidentified	Rhizosphere	NA
1410	ce753c8a6e4c0b8b0646005ce86dd248	147.633.497.290.791	-0.871951702	0.602837474	-144.641.257.307.107	0.148061517	0.336195924	k__Fungi	p__Ascomycota	c__Pezizomycetes	o__Pezizales	f__Tuberaceae	g__Tuber	s__unidentified	Rhizosphere	Ectomycorrhizal
1411	ced7b9a00d5c9ad900135a1dcb07af6e	971.619.364.118.895	-45.109.727.270.136	124.066.593.729.624	-363.592.856.981.652	0.000276981	0.005693816	k__Fungi	p__Ascomycota	c__Leotiomycetes	o__Helotiales	NA	NA	NA	Rhizosphere	-
1412	cf5b7dd23f1fedd80a5cb47243d8e0e4	166.293.631.967.842	149.656.207.253.849	0.698601279	214.222.635.662.458	0.032175272	0.086938208	k__Fungi	p__Ascomycota	c__Dothideomycetes	o__Pleosporales	NA	NA	NA	Root	-
1413	cfb1d3e316a2ff0c8cc25ad4a17a3e1c	695.837.802.686.766	225.192.863.883.998	122.486.830.768.492	183.850.673.963.169	0.06598777	0.154281264	k__Fungi	NA	NA	NA	NA	NA	NA	Branch	-
1414	cfcab3504ed373b093c7c073bfd430d7	402.530.567.215.902	20.020.634.809.913	0.847091712	236.345.539.947.696	0.018105406	0.098288982	k__Fungi	p__Ascomycota	c__Eurotiomycetes	o__Chaetothyriales	NA	NA	NA	Needle	-
1415	cffac7aed2b8727798f043d1affd1f30	155.293.175.444.866	129.789.117.981.522	0.682211923	190.247.507.687.212	0.057109074	0.122576668	k__Fungi	p__Ascomycota	c__Sordariomycetes	o__Sordariales	f__Lasiosphaeriaceae	g__unidentified	s__unidentified	Root	Undefined Saprotroph
1416	d0406efd3cc1885d6ab2a7d4b6f75388	173.364.098.142.515	-16.747.839.689.013	0.660774829	-253.457.591.779.304	0.011258353	0.079086808	k__Fungi	p__Basidiomycota	c__Agaricomycetes	o__Russulales	f__Stereaceae	g__Stereum	NA	Needle	Undefined Saprotroph
1417	d0676efaa7775eea4bd35937a857435c	141.287.334.104.198	-114.994.474.253.959	0.622920565	-184.605.358.468.202	0.064884425	0.134212989	k__Fungi	p__unidentified	c__unidentified	o__unidentified	f__unidentified	g__unidentified	s__unidentified	Root	-
1418	d06ea4a5c9d8a740a7b0c49100f56c2b	182.654.670.178.812	0.837047868	0.657312134	127.344.046.198.217	0.202861787	0.420702133	k__Fungi	p__Ascomycota	c__Dothideomycetes	o__unidentified	f__unidentified	g__unidentified	s__unidentified	Rhizosphere	-
1419	d088150653a0306da72c18bcb2218b4a	196.010.376.469.251	-221.974.091.490.508	0.705778021	-314.509.782.110.196	0.001660313	0.021870145	k__Fungi	p__Ascomycota	c__Sordariomycetes	o__Sordariales	f__Chaetomiaceae	NA	NA	Rhizosphere	Pathogen
1420	d0a73897302e6d85e27c153d0cfd64bd	252.335.496.845.977	-0.910978145	0.758068666	-120.170.927.130.579	0.229476188	0.364746362	k__Fungi	p__Ascomycota	c__Sordariomycetes	o__Chaetosphaeriales	f__Chaetosphaeriaceae	NA	NA	Root	Plant Saprotroph-Wood Saprotroph
1421	d0a73897302e6d85e27c153d0cfd64bd1	211.324.989.838.274	-135.662.935.316.759	0.882800558	-153.673.368.352.053	0.124358539	0.297539319	k__Fungi	p__Ascomycota	c__Sordariomycetes	o__Chaetosphaeriales	f__Chaetosphaeriaceae	NA	NA	Rhizosphere	NA
1422	d11c5b8ec412b8fb822312096c006c09	149.372.667.853.924	-142.973.532.490.024	0.660776579	-216.371.973.429.019	0.030485866	0.123324355	k__Fungi	p__Ascomycota	c__Eurotiomycetes	o__Chaetothyriales	NA	NA	NA	Needle	-
1423	d152720faf06e5f47548c46f6f255074	292.096.000.047.181	-147.753.055.865.931	0.747270318	-197.723.704.980.637	0.048014841	0.157918501	k__Fungi	p__Basidiomycota	c__Microbotryomycetes	o__Sporidiobolales	f__Sporidiobolaceae	NA	NA	Needle	Pathogen
1424	d152720faf06e5f47548c46f6f2550741	226.050.359.046.337	-159.214.452.951.005	0.746096162	-213.396.692.217.923	0.032845489	0.122578794	k__Fungi	p__Basidiomycota	c__Microbotryomycetes	o__Sporidiobolales	f__Sporidiobolaceae	NA	NA	Rhizosphere	NA
1425	d16dff042eb55f9b92682d046274bfd8	244.023.990.635.955	-0.872091594	0.644633443	-13.528.488.216.632	0.176103932	0.380698284	k__Fungi	p__Ascomycota	c__Dothideomycetes	o__Pleosporales	f__Phaeosphaeriaceae	NA	NA	Rhizosphere	Pathogen
1426	d17bd8ebaf06f5fc1671181d3d9c9573	145.042.131.833.196	-0.914468118	0.643947553	-142.009.720.258.949	0.155579385	0.349580113	k__Fungi	p__Ascomycota	c__Dothideomycetes	o__Pleosporales	f__Lophiostomataceae	g__Lophiostoma	s__unidentified	Rhizosphere	Undefined Saprotroph
1427	d1daf33bc34d4c30c98224fa1b0755bd	285.885.312.163.516	275.536.732.017.277	0.819232841	336.335.066.307.051	0.000770025	0.005912225	k__Fungi	p__Ascomycota	c__Eurotiomycetes	o__Chaetothyriales	NA	NA	NA	Root	-
1428	d2138d1cee45185b8874fee308d8d5a2	158.825.490.157.561	-222.803.427.146.219	100.362.510.459.196	-221.998.658.788.835	0.026419678	0.111498322	k__Fungi	p__Ascomycota	c__Dothideomycetes	o__Pleosporales	NA	NA	NA	Rhizosphere	-
1429	d21c124eef0a414ce84367ef746e3cde	846.347.428.167.186	-305.284.098.680.981	0.822956948	-370.959.987.095.499	0.000207587	0.004915053	k__Fungi	NA	NA	NA	NA	NA	NA	Needle	-
1430	d225957e2bd9b9d1e6e099b75baddadf	12.095.510.883.312	389.193.942.726.246	0.980193865	397.058.129.820.689	7.17E+09	0.000854709	k__Fungi	p__Basidiomycota	c__Agaricomycetes	o__Sebacinales	f__unidentified	g__unidentified	s__unidentified	Root	-
1431	d24680c04dff4263a2604b594e4e43d8	162.176.701.831.357	0.997980363	0.683961042	145.911.872.453.662	0.144532433	0.305635464	k__Fungi	p__unidentified	c__unidentified	o__unidentified	f__unidentified	g__unidentified	s__unidentified	Branch	-
1432	d2479c3ba8e6eb7f45024d81a5d2116b	174.515.483.379.238	162.907.411.615.921	0.710556147	229.267.472.190.258	0.021866739	0.069757977	k__Fungi	p__Ascomycota	c__Sordariomycetes	NA	NA	NA	NA	Root	-
1433	d2479c3ba8e6eb7f45024d81a5d2116b1	150.510.470.755.414	129.806.942.724.081	0.671144361	193.411.358.593.988	0.053099164	0.167395045	k__Fungi	p__Ascomycota	c__Sordariomycetes	NA	NA	NA	NA	Rhizosphere	NA
1434	d2562d35265d07e720ebd68db6ceb7f2	163.704.452.792.673	-128.702.802.743.852	0.670061739	-192.076.036.070.668	0.054761926	0.170815707	k__Fungi	p__Basidiomycota	c__Agaricomycetes	o__Agaricales	NA	NA	NA	Rhizosphere	Bryophyte Parasite-Dung Saprotroph-Ectomycorrhizal-Fungal Parasite-Leaf Saprotroph-Plant Parasite-Undefined Saprotroph-Wood Saprotroph
1435	d2b7cdb779129ea692110e27a8b904dc	155.080.852.544.114	-147.149.765.663.155	0.651295867	-225.933.823.708.645	0.023862353	0.073689906	k__Fungi	p__Basidiomycota	c__Agaricomycetes	o__Sebacinales	NA	NA	NA	Root	-
1436	d31e32de98d52df95f142fb898cfb4cc	171.130.242.818.629	177.112.897.834.726	0.689892458	256.725.371.931.103	0.010250758	0.076529196	k__Fungi	p__Ascomycota	c__Eurotiomycetes	o__Chaetothyriales	NA	NA	NA	Needle	-
1437	d3623937f35c0d503aeeba1f4baafe10	168.982.572.913.888	118.465.007.321.812	0.708547122	167.194.253.798.512	0.094535654	0.240907425	k__Fungi	p__Ascomycota	c__Orbiliomycetes	o__Orbiliales	f__unidentified	g__unidentified	s__unidentified	Rhizosphere	-
1438	d3addf28944a417a14dca5fa63be14a6	516.660.656.539.806	-176.426.087.970.034	0.811760788	-217.337.534.223.538	0.029752079	0.123009042	k__Fungi	p__Ascomycota	c__Dothideomycetes	o__Capnodiales	f__Mycosphaerellaceae	g__Cercospora	NA	Needle	Pathogen
1439	d3aeed48c3d37104763bf04ad20d7f3f	144.104.014.685.171	106.548.649.072.625	0.66656049	159.848.431.900.698	0.109935233	0.196186406	k__Fungi	p__Ascomycota	c__Dothideomycetes	o__Mytilinidales	f__Gloniaceae	g__Cenococcum	s__Cenococcum_geophilum	Root	Ectomycorrhizal
1440	d3b024326055e045a86704aac9a75f58	15.810.285.128.243	135.075.827.340.884	0.68635919	196.800.493.457.382	0.04906747	0.113128113	k__Fungi	p__Ascomycota	c__Sordariomycetes	o__Xylariales	f__unidentified	g__unidentified	s__unidentified	Root	-
1441	d3c53e0db6f218d7405253e8ae75a245	188.165.174.515.316	-122.317.877.853.936	0.698186585	-175.193.680.990.476	0.079784674	0.213419874	k__Fungi	p__Basidiomycota	c__Microbotryomycetes	o__Microbotryales	NA	NA	NA	Rhizosphere	-
1442	d464d67a905cd4b82464c8974035f88d	103.324.981.317.584	190.558.996.809.937	0.888969741	214.359.373.467.615	0.032065453	0.127850813	k__Fungi	p__Basidiomycota	c__Tremellomycetes	o__Tremellales	NA	NA	NA	Needle	Fungal Parasite-Undefined Saprotroph
1443	d47613cc7b459e0a73e4b6be12256529	413.982.232.132.048	-352.465.036.653.988	0.805450562	-43.759.983.929.624	1.21E+09	0.001002423	k__Fungi	p__Basidiomycota	c__Agaricostilbomycetes	o__Agaricostilbales	f__Kondoaceae	g__Kondoa	s__unidentified	Needle	-
1444	d47b17e716851853128daa96a3f785d1	671.041.779.678.326	-455.512.850.679.336	0.909321412	-500.937.121.426.273	5.46E+07	5.04E+09	k__Fungi	p__Ascomycota	c__Dothideomycetes	o__Mytilinidales	f__Gloniaceae	g__Cenococcum	s__Cenococcum_geophilum	Rhizosphere	Ectomycorrhizal
1445	d4d67c1d9b5be3c8ce60af841943ab76	146.730.452.631.305	112.563.778.454.903	0.669969943	1.680.131.767.859	0.092931681	0.171828782	k__Fungi	p__unidentified	c__unidentified	o__unidentified	f__unidentified	g__unidentified	s__unidentified	Root	-
1446	d4ddf854cca16d7c831484410608b79d	205.305.891.760.683	-124.984.612.962.827	0.705581355	-177.137.068.673.926	0.07649908	0.211970004	k__Fungi	NA	NA	NA	NA	NA	NA	Needle	-
1447	d4e765d71ce2b761cb7612e49b2b3368	23.733.019.647.105	115.781.879.070.595	0.722349769	160.285.064.216.373	0.108967633	0.239584465	k__Fungi	p__Ascomycota	c__Dothideomycetes	NA	NA	NA	NA	Branch	-
1448	d569354175517813a98013d6578fa2a3	251.535.436.670.208	280.668.773.927.167	132.196.729.711.249	212.311.435.040.956	0.033744271	0.089918557	k__Fungi	p__Ascomycota	c__Sordariomycetes	o__Sordariales	NA	NA	NA	Root	-
1449	d5ce269eea30842cc5d1bc7d4bbbdbda	429.415.243.406.509	235.280.318.848.653	0.92322525	254.846.061.480.341	0.01081995	0.078024611	k__Fungi	p__Basidiomycota	NA	NA	NA	NA	NA	Needle	-
1450	d5cee66fb3ff55dbf8adf38e26595acb	568.296.919.791.102	-155.106.921.277.894	0.815710679	-190.149.430.746.951	0.057237297	0.178635759	k__Fungi	p__Basidiomycota	c__Exobasidiomycetes	o__Exobasidiales	f__Exobasidiaceae	g__Exobasidium	NA	Needle	Pathogen
1451	d5ed64c620d743c7945cc47a4798ba1c	640.325.914.780.906	-196.164.517.613.945	0.923777512	-212.350.392.986.034	0.033711647	0.130319569	k__Fungi	p__Ascomycota	c__Dothideomycetes	o__Pleosporales	f__Didymellaceae	g__Didymella	NA	Needle	Pathogen
1452	d5ed7b819fd5172f68d887c7c0d0a8cf	10.089.904.576.229	-155.812.146.082.927	0.955036844	-163.147.785.329.579	0.102789529	0.256874413	k__Fungi	p__Ascomycota	c__Sordariomycetes	o__Hypocreales	f__Nectriaceae	NA	NA	Rhizosphere	Undefined Saprotroph
1453	d61033f41a40ec25186dfa53012d0624	149.295.062.110.799	-137.441.373.088.113	0.655231213	-209.760.112.850.812	0.035940395	0.130319569	k__Fungi	p__Basidiomycota	c__Cystobasidiomycetes	o__Erythrobasidiales	f__Erythrobasidiaceae	g__Erythrobasidium	s__unidentified	Needle	Undefined Saprotroph
1454	d61562333591cb83248c1a10baa3d793	141.476.125.425.242	-119.916.422.484.428	0.643241141	-18.642.529.977.194	0.062286184	0.181277076	k__Fungi	p__Ascomycota	c__Dothideomycetes	o__Pleosporales	NA	NA	NA	Needle	-
1455	d61562333591cb83248c1a10baa3d7931	160.966.360.073.548	472.059.126.319.995	113.257.126.542.846	416.803.022.228.726	3.07E+09	0.000600028	k__Fungi	p__Ascomycota	c__Dothideomycetes	o__Pleosporales	NA	NA	NA	Branch	NA
1456	d6381b8e7fee1b19e90328f1df365ff4	319.725.906.513.812	331.022.369.049.368	0.85380736	387.701.470.366.245	0.000105746	0.001847772	k__Fungi	p__Ascomycota	c__Dothideomycetes	o__Pleosporales	f__Lophiostomataceae	NA	NA	Branch	Pathogen
1457	d682cb310b8fe099210c3c9281121258	237.350.925.120.616	-260.422.041.963.965	0.70492908	-369.430.130.252.524	0.000220492	0.002080895	k__Fungi	p__Ascomycota	c__Dothideomycetes	o__Tubeufiales	f__unidentified	g__unidentified	s__unidentified	Root	-
1458	d69a366049fe535a58455a6118f5bfba	194.096.552.938.139	0.790122269	0.692247824	114.138.642.511.804	0.253709151	0.399063352	k__Fungi	p__Ascomycota	c__Pezizomycetes	o__Pezizales	f__Pyronemataceae	g__Pustularia	s__unidentified	Root	Dung Saprotroph-Ectomycorrhizal-Soil Saprotroph-Wood Saprotroph
1459	d69a366049fe535a58455a6118f5bfba1	562.845.410.257.343	273.844.915.145.847	0.953886792	287.083.244.407.122	0.004093925	0.041323052	k__Fungi	p__Ascomycota	c__Pezizomycetes	o__Pezizales	f__Pyronemataceae	g__Pustularia	s__unidentified	Rhizosphere	NA
1460	d69c87ee8ff583e1f74593f1831ec4e7	599.263.105.478.872	238.850.432.246.634	0.840162962	284.290.599.616.316	0.004470425	0.0429146	k__Fungi	p__Mortierellomycota	c__Mortierellomycetes	o__Mortierellales	f__Mortierellaceae	g__Mortierella	NA	Rhizosphere	Endophyte-Litter Saprotroph-Soil Saprotroph-Undefined Saprotroph
1461	d6a616608ba7276c14fa02472ca4cdc7	480.371.874.593.351	260.829.822.580.869	0.905250858	288.129.881.690.094	0.0039604	0.021878794	k__Fungi	p__Ascomycota	c__Pezizomycetes	o__Pezizales	f__Pyronemataceae	g__Trichophaea	s__unidentified	Root	Dung Saprotroph-Ectomycorrhizal
1462	d74e936b273745db8a26aca51b71e0ef	194.692.333.384.046	-210.152.560.430.776	0.670130002	-313.599.689.333.733	0.00171271	0.020713089	k__Fungi	p__Basidiomycota	NA	NA	NA	NA	NA	Needle	-
1463	d75011b998acec7312b64f71ecf953cf	204.289.079.929.639	200.791.502.606.911	107.605.211.919.221	186.600.164.644.111	0.062041135	0.181277076	k__Fungi	p__Ascomycota	c__Dothideomycetes	o__Pleosporales	f__Didymellaceae	NA	NA	Needle	Pathogen
1464	d791a1e2820ef9e03490474b617161c5	151.315.977.364.353	137.615.657.888.683	0.661921501	20.790.329.005.528	0.037614327	0.116678342	k__Fungi	p__Ascomycota	c__Dothideomycetes	NA	NA	NA	NA	Branch	-
1465	d79aca581ccf2f3754b1c0d3f69c2018	40.792.501.886.061	-260.183.431.275.989	0.903318223	-288.030.756.517.005	0.003972874	0.036900053	k__Fungi	p__Ascomycota	c__Taphrinomycetes	o__Taphrinales	f__Taphrinaceae	g__Taphrina	NA	Needle	Pathogen
1466	d7b1a0fe31d777760d6f6d3392612da4	19.490.538.536.541	0.83075515	0.660877667	125.704.830.219.755	0.208736146	0.44223114	k__Fungi	p__unidentified	c__unidentified	o__unidentified	f__unidentified	g__unidentified	s__unidentified	Needle	-
1467	d7c054016fb53a96858240eef540242c	743.844.346.022.058	-285.603.867.162.414	0.862887189	-330.986.333.945.468	0.000933415	0.014259147	k__Fungi	p__Ascomycota	c__Dothideomycetes	o__Capnodiales	NA	NA	NA	Needle	-
1468	d7e6dd34c4676fc8a5677e61c49d16c0	879.748.810.227.389	346.432.405.075.437	110.431.882.808.295	313.706.871.843.188	0.001706461	0.02204748	k__Fungi	p__Mortierellomycota	c__Mortierellomycetes	o__Mortierellales	f__Mortierellaceae	g__Mortierella	s__unidentified	Rhizosphere	Endophyte-Litter Saprotroph-Soil Saprotroph-Undefined Saprotroph
1469	d7f5d15c6392680d14b7206ee208d3de	160.500.677.866.839	139.792.736.597.601	0.690034443	202.588.056.210.429	0.042777026	0.10589067	k__Fungi	p__Ascomycota	c__Pezizomycetes	o__Pezizales	f__Tuberaceae	g__Tuber	s__unidentified	Root	Ectomycorrhizal
1470	d7fed5c36ed2d72fa64efa6f4e051395	159.358.883.403.088	-153.700.421.284.091	0.673856976	-228.090.569.309.617	0.022554028	0.089142111	k__Fungi	p__Ascomycota	c__Dothideomycetes	o__Pleosporales	f__Phaeosphaeriaceae	NA	NA	Branch	Pathogen
1471	d835b697d42b19b8ce944bb22f2fd158	291.049.609.502.849	-24.203.969.120.937	0.708353934	-341.693.156.122.977	0.000633312	0.01116119	k__Fungi	p__Ascomycota	c__Dothideomycetes	o__Capnodiales	NA	NA	NA	Needle	-
1472	d8576fc570ecb0bef1378d6ba66f949c	161.106.836.002.304	149.602.066.821.342	0.662401558	225.847.999.534.068	0.02391575	0.11114802	k__Fungi	p__Ascomycota	c__Dothideomycetes	o__Pleosporales	f__Leptosphaeriaceae	NA	NA	Rhizosphere	Pathogen
1473	d85a16e8008ab2af91c16f18e432aadf	233.308.271.904.487	-185.924.610.415.259	0.988230653	-188.138.882.215.191	0.059919046	0.181277076	k__Fungi	p__Ascomycota	c__Sordariomycetes	o__Xylariales	f__Sporocadaceae	g__Pestalotiopsis	NA	Needle	Pathogen
1474	d85a16e8008ab2af91c16f18e432aadf1	738.146.575.072.118	218.322.969.345.477	0.983025519	222.092.880.657.956	0.026355784	0.111498322	k__Fungi	p__Ascomycota	c__Sordariomycetes	o__Xylariales	f__Sporocadaceae	g__Pestalotiopsis	NA	Rhizosphere	NA
1475	d8875e6b5e8cdec702fcc1d37235c22a	147.581.661.114.214	-141.129.795.552.484	0.63582944	-221.961.719.007.138	0.026444764	0.111498322	k__Fungi	p__Ascomycota	c__Dothideomycetes	o__Pleosporales	f__Sporormiaceae	NA	NA	Rhizosphere	Dung Saprotroph-Plant Saprotroph
1476	d8a02ca1e85c53bf4f8812b05f70ae92	605.788.430.103.946	-20.625.798.021.877	0.849602183	-242.770.068.432.365	0.015194878	0.092272855	k__Fungi	p__Basidiomycota	c__Pucciniomycetes	o__Septobasidiales	f__Septobasidiaceae	g__Septobasidium	NA	Needle	Pathogen
1477	d8a26dd90e40c46687317d97bd53c2bf	246.552.319.453.018	444.009.352.388.087	135.058.009.256.785	328.754.551.345.337	0.001010649	0.007267044	k__Fungi	p__Ascomycota	c__Leotiomycetes	NA	NA	NA	NA	Root	-
1478	d8a5dce51f4fc926a18d7d1f7fbc3071	196.021.219.822.637	-120.657.781.659.133	0.522474583	-230.935.217.715.848	0.020924046	0.105620948	k__Fungi	p__Ascomycota	c__Dothideomycetes	o__Capnodiales	f__Cladosporiaceae	g__Cladosporium	NA	Needle	Pathogen
1479	d8a5dce51f4fc926a18d7d1f7fbc30711	143.213.425.298.796	119.927.313.609.703	0.650575674	184.340.297.913.617	0.065270195	0.15368585	k__Fungi	p__Ascomycota	c__Dothideomycetes	o__Capnodiales	f__Cladosporiaceae	g__Cladosporium	NA	Branch	NA
1480	d8a5dce51f4fc926a18d7d1f7fbc30712	362.432.624.881.449	-152.821.344.063.176	101.366.821.545.475	-150.760.714.140.196	0.131655104	0.307739978	k__Fungi	p__Ascomycota	c__Dothideomycetes	o__Capnodiales	f__Cladosporiaceae	g__Cladosporium	NA	Rhizosphere	NA
1481	d8c0b7a0a58bf5aeae5a2f12c2b56f40	138.739.178.390.013	-107.794.733.659.931	0.63501666	-169.751.032.443.077	0.089600221	0.169458292	k__Fungi	p__Ascomycota	c__Dothideomycetes	o__Tubeufiales	f__Wiesneriomycetaceae	NA	NA	Root	-
1482	d8c0b7a0a58bf5aeae5a2f12c2b56f401	227.871.722.027.112	-158.280.577.736.583	0.778558467	-203.299.539.471.897	0.042052988	0.143548965	k__Fungi	p__Ascomycota	c__Dothideomycetes	o__Tubeufiales	f__Wiesneriomycetaceae	NA	NA	Rhizosphere	NA
1483	d8df291e10947b8845d0b61acaba785f	305.394.076.726.391	294.637.705.896.012	0.852528333	345.604.590.927.917	0.000548162	0.009836462	k__Fungi	p__Basidiomycota	c__Agaricomycetes	o__Sebacinales	f__Sebacinaceae	g__Sebacina	s__unidentified	Rhizosphere	Ectomycorrhizal-Orchid Mycorrhizal-Root Associated Biotroph
1484	d8f8a1fa6ceb1b34d149ce03167c9637	24.599.060.977.247	-27.861.703.451.496	0.807068945	-345.220.858.855.853	0.000556018	0.007099918	k__Fungi	p__Ascomycota	c__Dothideomycetes	o__Capnodiales	NA	NA	NA	Branch	-
1485	d94a8c2465ba6839ee954c9bdb0b1d32	283.408.097.090.193	-180.384.020.143.222	0.815001026	-221.329.807.496.233	0.026877102	0.119556765	k__Fungi	p__Basidiomycota	c__Exobasidiomycetes	o__Exobasidiales	f__Exobasidiaceae	g__Exobasidium	NA	Needle	Pathogen
1486	d9b4dd4618bf4b50ce68eb4adfd69f98	155.770.424.439.036	-121.941.016.354.611	0.637741596	-191.207.562.871.985	0.055866494	0.171855978	k__Fungi	p__Chytridiomycota	NA	NA	NA	NA	NA	Rhizosphere	-
1487	d9bc83dc118d15246882a6697ab80d4d	198.548.564.402.226	100.096.587.824.618	0.750603891	133.354.741.443.885	0.182352227	0.390064697	k__Fungi	p__Ascomycota	c__Dothideomycetes	o__unidentified	f__unidentified	g__unidentified	s__unidentified	Rhizosphere	-
1488	d9d691f00e8435117f18b75c78a3fa1b	296.426.179.346.734	261.260.176.285.149	0.764613285	34.168.929.746.199	0.000633402	0.01116119	k__Fungi	p__Basidiomycota	c__Microbotryomycetes	NA	NA	NA	NA	Needle	-
1489	da5a4b5b2430fddfa0cef92c02aede58	388.051.843.821.407	216.543.805.515.387	118.975.759.075.462	1.820.066.601.786	0.068748863	0.159612745	k__Fungi	p__Ascomycota	c__Eurotiomycetes	o__Chaetothyriales	f__Chaetothyriales_fam_Incertae_sedis	g__Strelitziana	NA	Branch	Pathogen
1490	da5a4b5b2430fddfa0cef92c02aede581	21.742.144.076.494	-177.725.554.227.066	0.657708007	-270.219.538.600.422	0.006888327	0.055277755	k__Fungi	p__Ascomycota	c__Eurotiomycetes	o__Chaetothyriales	f__Chaetothyriales_fam_Incertae_sedis	g__Strelitziana	NA	Rhizosphere	NA
1491	da5afeb0e787772789a9491260c0354b	171.987.435.271.436	145.062.477.271.939	0.686051789	211.445.374.391.729	0.034476532	0.12590278	k__Fungi	p__Ascomycota	c__Sordariomycetes	NA	NA	NA	NA	Rhizosphere	-
1492	db006efb60af9baff8222b1cece4afb6	122.020.123.553.401	-421.434.633.104.576	105.162.314.892.097	-400.746.820.319.614	6.14E+09	0.000751406	k__Fungi	p__Ascomycota	c__Dothideomycetes	NA	NA	NA	NA	Root	-
1493	db006efb60af9baff8222b1cece4afb61	263.114.168.054.657	-0.870888264	0.766479864	-113.621.806.006.412	0.255865314	0.497901202	k__Fungi	p__Ascomycota	c__Dothideomycetes	NA	NA	NA	NA	Rhizosphere	NA
1494	db1e07198ed837eb1fe0d247b22c0035	51.479.627.723.639	163.575.340.342.485	0.800845218	204.253.377.101.666	0.041098613	0.143289759	k__Fungi	p__Ascomycota	c__Dothideomycetes	o__Capnodiales	NA	NA	NA	Needle	-
1495	db1e07198ed837eb1fe0d247b22c00351	13.766.231.440.314	-158.784.954.926.343	0.946409657	-167.776.135.633.484	0.093393696	0.21092998	k__Fungi	p__Ascomycota	c__Dothideomycetes	o__Capnodiales	NA	NA	NA	Branch	NA
1496	db74a84d50d1864905e8ea67a9ae679f	15.197.744.265.482	-296.413.634.487.994	0.919465051	-322.376.184.063.007	0.001265186	0.017080007	k__Fungi	p__Ascomycota	c__Taphrinomycetes	o__Taphrinales	f__Taphrinaceae	g__Taphrina	NA	Needle	Pathogen
1497	dbd67e411de38b639b0ee1c387e3afb4	341.539.251.063.717	-121.753.827.129.413	0.820683387	-148.356.636.797.021	0.137923997	0.328847916	k__Fungi	p__Ascomycota	c__Eurotiomycetes	o__Chaetothyriales	f__Herpotrichiellaceae	g__Rhinocladiella	s__unidentified	Needle	Undefined Saprotroph-Wood Saprotroph
1498	dbe5f7567823b27b5a432e3d1e32765d	153.963.460.555.189	-143.407.185.852.807	0.665805664	-215.388.954.389.546	0.031248835	0.108327283	k__Fungi	p__Ascomycota	c__Dothideomycetes	o__Hysteriales	f__Hysteriaceae	NA	NA	Branch	-
1499	dbee871935f28a0df3e73b2d4d094fc3	260.578.113.213.421	19.349.309.132.052	0.823795838	234.879.908.828.539	0.018834066	0.098632192	k__Fungi	p__Basidiomycota	c__Agaricomycetes	o__Boletales	f__Sclerodermataceae	g__Scleroderma	NA	Rhizosphere	Ectomycorrhizal
1500	dc18999dd59ba0d75eb2c6bac44885dc	465.651.129.082.089	-219.861.687.976.469	0.840361758	-261.627.431.010.722	0.008889511	0.064523866	k__Fungi	p__Ascomycota	c__Eurotiomycetes	o__Eurotiales	f__Aspergillaceae	g__Penicillium	NA	Rhizosphere	Undefined Saprotroph
1501	dc414157171f52818bcd1f995d2b608d	144.073.864.934.858	106.522.748.548.073	0.666525445	15.981.797.738.357	0.110002974	0.196186406	k__Fungi	p__Chytridiomycota	c__Chytridiomycetes	o__unidentified	f__unidentified	g__unidentified	s__unidentified	Root	-
1502	dc5800dfe34b8bd2add1e2e49e79971b	822.758.108.587.255	-375.196.847.873.451	103.208.855.614.109	-363.531.642.358.567	0.00027764	0.005693816	k__Fungi	p__Ascomycota	c__Sordariomycetes	o__Hypocreales	f__Nectriaceae	g__Gibberella	NA	Rhizosphere	Pathogen
1503	dca36652e6d3150a2753761f2947548e	15.470.801.399.138	148.688.238.296.105	0.663916971	223.956.074.169.694	0.025119454	0.116774363	k__Fungi	p__Ascomycota	c__Dothideomycetes	o__Pleosporales	NA	NA	NA	Needle	-
1504	dcb5ed8801f2fa690d8cc6b6e42b80d6	183.824.119.602.498	-176.000.926.249.312	0.678225659	-259.502.016.506.408	0.009458537	0.073700412	k__Fungi	p__unidentified	c__unidentified	o__unidentified	f__unidentified	g__unidentified	s__unidentified	Needle	-
1505	dda742c3e965c4b64535a0ad457c3946	145.824.286.743.367	-126.396.338.825.497	0.654024484	-193.259.338.115.553	0.053286308	0.135888387	k__Fungi	p__Ascomycota	c__Dothideomycetes	o__Capnodiales	NA	NA	NA	Branch	-
1506	ddb4075697baa2f2da5cb6d47dd00567	149.472.807.815.733	138.097.712.343.131	0.655430428	210.697.743.775.127	0.035119535	0.130319569	k__Fungi	p__Ascomycota	c__Eurotiomycetes	o__Phaeomoniellales	f__Phaeomoniellaceae	NA	NA	Needle	-
1507	ddf8361d06acbc1e3cea4b9da2ea0711	265.962.791.489.213	-135.473.115.550.145	0.782937758	-173.031.782.163.009	0.083573507	0.220811802	k__Fungi	p__Basidiomycota	c__Tremellomycetes	o__Filobasidiales	f__Filobasidiaceae	g__Filobasidium	NA	Rhizosphere	Undefined Saprotroph
1508	de0d5627511cc129a2e091988c2580a5	182.217.003.223.607	231.181.889.343.169	116.866.379.994.978	197.817.275.895.003	0.047909221	0.11245014	k__Fungi	p__Basidiomycota	c__Agaricomycetes	o__Thelephorales	f__Thelephoraceae	g__Tomentella	NA	Root	Ectomycorrhizal
1509	de0d5627511cc129a2e091988c2580a51	10.184.369.896.641	487.233.419.360.364	13.103.143.746.575	371.844.672.380.795	0.000200452	0.004857605	k__Fungi	p__Basidiomycota	c__Agaricomycetes	o__Thelephorales	f__Thelephoraceae	g__Tomentella	NA	Rhizosphere	NA
1510	de3872c7a77e99072896c5e8ec7c6e5f	145.023.919.662.915	-135.117.705.179.067	0.632130642	-213.749.652.749.754	0.032557628	0.122481935	k__Fungi	p__Ascomycota	c__Eurotiomycetes	o__Eurotiales	f__Aspergillaceae	g__Aspergillus	NA	Rhizosphere	Undefined Saprotroph
1511	de3c6b59e5b1647ee4d9329318624309	197.621.581.567.504	0.770335962	0.607789447	126.743.885.659.365	0.204998413	0.43590322	k__Fungi	p__Basidiomycota	c__Cystobasidiomycetes	o__Cyphobasidiales	f__unidentified	g__unidentified	s__unidentified	Needle	-
1512	de47616ef5d4d968c8dec0a449517ed1	620.487.436.893.563	530.833.255.046.939	125.747.914.764.875	422.140.801.332.172	2.43E+09	0.001011849	k__Fungi	p__Basidiomycota	c__Agaricomycetes	o__Agaricales	f__Inocybaceae	g__Inocybe	NA	Rhizosphere	Ectomycorrhizal
1513	df2516774904bdb60fc0d6b17448184c	162.807.764.978.574	-163.007.283.455.152	0.648913621	-251.200.280.124.608	0.012004814	0.079086808	k__Fungi	p__Basidiomycota	c__Cystobasidiomycetes	o__Cystobasidiomycetes_ord_Incertae_sedis	f__Symmetrosporaceae	g__Symmetrospora	NA	Needle	-
1514	df3f87b47aa332d3feb2232d74d5d6e7	131.074.577.206.283	-169.185.896.085.689	0.922945103	-183.310.898.461.883	0.066786365	0.191454247	k__Fungi	p__Ascomycota	c__Leotiomycetes	o__Helotiales	f__unidentified	g__unidentified	s__unidentified	Needle	-
1515	df53c75a399b8b876d791a3eb6b0c5c3	170.669.406.966.356	176.653.223.858.203	0.689250179	256.297.682.950.732	0.010377897	0.076529196	k__Fungi	p__Ascomycota	c__Dothideomycetes	o__Capnodiales	f__Teratosphaeriaceae	NA	NA	Needle	Pathogen
1516	df53fadacf0ebfccb07b11b501db5b20	241.015.274.383.795	321.833.229.348.398	134.921.583.175.792	23.853.354.057.451	0.017063556	0.076323086	k__Fungi	p__Ascomycota	c__Dothideomycetes	o__Pleosporales	NA	NA	NA	Branch	-
1517	df6543f2633754c0822f5968b8cf89f4	252.370.191.084.048	0.9603269	0.743674273	129.132.731.223.553	0.196590204	0.412847946	k__Fungi	p__Ascomycota	c__Dothideomycetes	o__Pleosporales	NA	NA	NA	Rhizosphere	-
1518	df6e4a732ff4a661b333cbe9d146f897	155.892.410.663.613	-158.385.084.859.897	0.648626674	-244.185.278.404.727	0.014612104	0.089658997	k__Fungi	p__Basidiomycota	c__Agaricomycetes	o__Agaricales	f__unidentified	g__unidentified	s__unidentified	Rhizosphere	Bryophyte Parasite-Dung Saprotroph-Ectomycorrhizal-Fungal Parasite-Leaf Saprotroph-Plant Parasite-Undefined Saprotroph-Wood Saprotroph
1519	df73e13c3734a4eb3683010cbdc6e13c	634.813.735.560.301	-0.964673986	0.619272111	-155.775.460.945.263	0.11929143	0.294049575	k__Fungi	p__Ascomycota	c__Leotiomycetes	o__Helotiales	f__Sclerotiniaceae	NA	NA	Needle	Pathogen
1520	df73e13c3734a4eb3683010cbdc6e13c1	156.539.825.521.835	148.128.207.381.204	0.669737751	221.173.447.689.498	0.026985017	0.098450831	k__Fungi	p__Ascomycota	c__Leotiomycetes	o__Helotiales	f__Sclerotiniaceae	NA	NA	Branch	NA
1521	df864394fce0035912d77d7c5432b9ee	166.627.211.483.606	11.870.444.244.134	0.702485832	168.977.703.236.719	0.091070619	0.234856767	k__Fungi	p__Ascomycota	c__Sordariomycetes	o__unidentified	f__unidentified	g__unidentified	s__unidentified	Rhizosphere	-
1522	df9645b722da617df1082d4c05525198	16.800.917.480.386	-171.909.283.430.628	0.685278051	-250.860.629.599.269	0.012120849	0.079086808	k__Fungi	p__Ascomycota	c__Sordariomycetes	o__Diaporthales	f__Diaporthaceae	g__Diaporthe	NA	Needle	Pathogen
1523	df9645b722da617df1082d4c055251981	137.253.176.815.804	-553.660.064.384.365	0.846677286	-653.921.008.271.357	6.18E+03	1.03E+06	k__Fungi	p__Ascomycota	c__Sordariomycetes	o__Diaporthales	f__Diaporthaceae	g__Diaporthe	NA	Branch	NA
1524	e00606c051e74a77d7311704f8e645f1	213.314.155.171.842	0.927733049	0.770382586	120.424.976.583.648	0.228493056	0.468693354	k__Fungi	p__Ascomycota	c__Dothideomycetes	o__Pleosporales	f__Didymellaceae	NA	NA	Needle	Pathogen
1525	e00606c051e74a77d7311704f8e645f11	144.967.022.678.595	-135.061.644.220.209	0.632047667	-213.689.016.139.344	0.032606926	0.122481935	k__Fungi	p__Ascomycota	c__Dothideomycetes	o__Pleosporales	f__Didymellaceae	NA	NA	Rhizosphere	NA
1526	e03f15bf267aea38101d20c2f785e8a8	204.855.343.663.978	-222.570.505.370.894	0.707341031	-314.657.987.429.598	0.001651921	0.020402986	k__Fungi	NA	NA	NA	NA	NA	NA	Needle	-
1527	e04a6cdf24b0db2818825ecb270a3833	146.880.452.608.903	239.606.845.687.498	100.846.606.327.625	237.595.348.433.516	0.017503669	0.096475503	k__Fungi	p__Basidiomycota	c__Agaricomycetes	o__Agaricales	f__Tricholomataceae	g__Flagelloscypha	NA	Rhizosphere	Undefined Saprotroph
1528	e08e8c993c11f5c47fc2493241308032	157.368.246.153.876	-15.327.764.621.835	0.66837284	-229.329.555.226.941	0.021830995	0.10635547	k__Fungi	p__Ascomycota	NA	NA	NA	NA	NA	Needle	-
1529	e0db9bee3bb9181a20f9f7ff69e74e47	287.654.099.582.464	-142.676.177.199.763	0.769030317	-185.527.376.612.082	0.063557142	0.184781254	k__Fungi	p__Basidiomycota	c__Agaricomycetes	o__Agaricales	f__Pleurotaceae	NA	NA	Rhizosphere	Pathogen
1530	e0e6ccec0f2e91e835c67321e346771d	155.892.410.663.613	140.121.022.621.238	0.680702878	20.584.755.440.645	0.039544507	0.138085142	k__Fungi	p__Ascomycota	c__Pezizomycetes	o__Pezizales	f__Ascobolaceae	NA	NA	Rhizosphere	Dung Saprotroph-Soil Saprotroph-Wood Saprotrop
1531	e16421bcbc1ec9baa13367346f8b6c18	144.141.686.222.072	-126.060.185.443.086	0.647130213	-194.798.794.637.762	0.051416405	0.164497761	k__Fungi	p__Ascomycota	c__Lecanoromycetes	o__Pertusariales	f__Pertusariaceae	g__Pertusaria	NA	Needle	Lichenized
1532	e19984adbdf9dde731f61e809b1705c7	14.972.943.890.682	124.332.140.280.307	0.658027601	188.946.694.765.388	0.058829288	0.123951941	k__Fungi	p__Ascomycota	c__Leotiomycetes	o__Helotiales	f__Helotiales_fam_Incertae_sedis	NA	NA	Root	-
1533	e19984adbdf9dde731f61e809b1705c71	10.706.142.240.466	250.888.269.943.215	0.918954533	273.014.889.259.342	0.006330573	0.052986676	k__Fungi	p__Ascomycota	c__Leotiomycetes	o__Helotiales	f__Helotiales_fam_Incertae_sedis	NA	NA	Rhizosphere	NA
1534	e1bd6dc2ed8ba00907c597ed6e7125a5	148.012.758.433.074	-141.563.329.274.066	0.636468597	-222.419.974.691.798	0.026135008	0.111498322	k__Fungi	p__Basidiomycota	c__Agaricomycetes	o__Auriculariales	f__unidentified	g__unidentified	s__unidentified	Rhizosphere	-
1535	e1bfa2988fa915a030fb3a978087ecde	147.707.417.389.564	-141.256.362.669.605	0.636015819	-222.095.674.951.164	0.026353891	0.111498322	k__Fungi	p__Ascomycota	c__Archaeorhizomycetes	o__Archaeorhizomycetales	f__Archaeorhizomycetaceae	g__Archaeorhizomyces	s__unidentified	Rhizosphere	Soil Saprotroph
1536	e1f8ce91eeef4f1ecfe62d92fd6facce	138.574.656.740.795	-107.639.712.870.388	0.634859856	-169.548.778.148.424	0.089982926	0.169458292	k__Fungi	p__Glomeromycota	c__Glomeromycetes	o__Glomerales	f__Glomeraceae	NA	NA	Root	Arbuscular Mycorrhizal
1537	e26798e6b00ebd7efc45244053afadee	180.052.982.257.699	100.260.099.338.443	0.741189728	135.269.143.118.639	0.176154229	0.380698284	k__Fungi	p__Mortierellomycota	c__Mortierellomycetes	o__Mortierellales	f__Mortierellaceae	g__Mortierella	NA	Rhizosphere	Endophyte-Litter Saprotroph-Soil Saprotroph-Undefined Saprotroph
1538	e28a3474b6fad0381475fb09463a2cb8	182.667.610.110.505	0.935480775	0.760749344	122.968.331.534.902	0.218815717	0.446619126	k__Fungi	p__Ascomycota	c__Eurotiomycetes	o__Chaetothyriales	f__Cyphellophoraceae	g__Cyphellophora	NA	Rhizosphere	Pathogen
1539	e2a2522888f053d1c9f399b0273f3db0	149.598.197.920.849	118.540.169.515.964	0.673918696	175.896.840.680.558	0.078582875	0.152781297	k__Fungi	p__Ascomycota	c__Sordariomycetes	o__Hypocreales	f__Hypocreaceae	g__Trichoderma	NA	Root	Undefined Saprotroph
1540	e2a2522888f053d1c9f399b0273f3db01	150.325.889.991.277	129.640.626.249.511	0.670859168	193.245.665.227.056	0.053303167	0.167395045	k__Fungi	p__Ascomycota	c__Sordariomycetes	o__Hypocreales	f__Hypocreaceae	g__Trichoderma	NA	Rhizosphere	NA
1541	e2a800e492073454e03e41145e5be9fd	141.476.125.425.242	120.418.447.959.736	0.643198489	187.218.176.153.629	0.061181461	0.181277076	k__Fungi	p__Ascomycota	NA	NA	NA	NA	NA	Needle	-
1542	e2bc6eb6c9652cbbf22564b986d24190	532.607.412.354.051	406.090.264.076.989	0.888748239	45.692.384.678.069	4.89E+08	0.000108343	k__Fungi	p__Ascomycota	c__Dothideomycetes	o__unidentified	f__unidentified	g__unidentified	s__unidentified	Branch	-
1543	e2c5de0b2d67ad4449d50e25a0f8d1c2	167.730.924.264.145	172.073.902.837.247	0.684786816	251.280.981.036.824	0.011977389	0.079086808	k__Fungi	p__Ascomycota	c__Dothideomycetes	NA	NA	NA	NA	Needle	-
1544	e2e3a141c9fdaea079e9976c89a8f88f	182.548.332.277.636	-141.315.721.847.666	0.646892053	-218.453.327.979.699	0.028923085	0.118255143	k__Fungi	p__Mucoromycota	c__Endogonomycetes	o__GS22	f__unidentified	g__unidentified	s__unidentified	Rhizosphere	-
1545	e353c9bfe13f0bf07d44234e8f6961f7	257.935.432.699.906	-171.963.254.304.386	0.725314886	-237.087.722.496.989	0.017745925	0.096475503	k__Fungi	p__Basidiomycota	c__Tremellomycetes	NA	NA	NA	NA	Rhizosphere	-
1546	e3622b6a52db2b353b54d2101022fc91	162.268.716.598.993	158.405.458.241.367	0.665146183	23.815.134.536.236	0.017241661	0.076323086	k__Fungi	p__Ascomycota	c__Dothideomycetes	o__Capnodiales	f__unidentified	g__unidentified	s__unidentified	Branch	-
1547	e3be60d3f83159eb7c0530ea2686b720	149.598.197.920.849	-135.168.957.941.965	0.644662348	-209.674.038.336.374	0.036016564	0.092974496	k__Fungi	p__Ascomycota	c__Pezizomycetes	o__Pezizales	f__Pezizaceae	g__unidentified	s__unidentified	Root	Dung Saprotroph-Ectomycorrhizal-Litter Saprotroph-Undefined Saprotroph
1548	e3c182dc42d9e1ec8efa64a5e5430b98	186.757.525.284.335	110.733.371.458.193	0.661128054	16.749.156.346.805	0.093950786	0.247901959	k__Fungi	p__Ascomycota	c__Dothideomycetes	o__Patellariales	f__Patellariaceae	g__Banhegyia	s__unidentified	Needle	Undefined Saprotroph
1549	e42b1d1e5482ba93ed56a5bcfa565b16	226.901.102.853.997	-170.046.292.636.996	0.657152853	-258.762.161.382.033	0.009664107	0.040914399	k__Fungi	p__Ascomycota	c__Dothideomycetes	o__Pleosporales	NA	NA	NA	Root	-
1550	e43a374d70b57f137cfad8e7f7c6435b	743.101.874.562.072	785.618.367.722.418	123.283.839.245.146	637.243.593.752.981	1.86E+04	4.81E+06	k__Fungi	p__Ascomycota	c__Pezizomycetes	o__Pezizales	f__Pezizaceae	g__unidentified	s__unidentified	Rhizosphere	Dung Saprotroph-Ectomycorrhizal-Litter Saprotroph-Undefined Saprotroph
1551	e4c52d11bff96a87bec63d13cac1c9b9	563.338.613.126.259	-130.713.814.363.744	0.78080946	-167.408.082.374.986	0.094114716	0.240308721	k__Fungi	NA	NA	NA	NA	NA	NA	Rhizosphere	-
1552	e5481c177ac7a9fa59371e5713b6b445	160.646.863.892.829	-158.291.768.678.851	0.658418782	-240.411.988.524.861	0.016211456	0.056490688	k__Fungi	p__Ascomycota	c__Eurotiomycetes	o__Chaetothyriales	f__Herpotrichiellaceae	NA	NA	Root	Pathogen
1553	e5513a95d2bcdde4e20393015662af6b	147.819.500.801.315	-14.136.909.888.942	0.636181984	-22.221.487.321.933	0.026273256	0.111498322	k__Fungi	p__Ascomycota	c__Eurotiomycetes	o__Chaetothyriales	f__unidentified	g__unidentified	s__unidentified	Rhizosphere	-
1554	e5ba3374f5f05f3de213fca133329650	155.080.852.544.114	129.593.086.648.507	0.681938387	190.036.356.939.196	0.057385424	0.122576668	k__Fungi	p__Ascomycota	c__Dothideomycetes	o__Tubeufiales	f__unidentified	g__unidentified	s__unidentified	Root	-
1555	e5ef310998472c1b1af64b7ef154d719	149.472.807.815.733	138.097.712.343.131	0.655430428	210.697.743.775.128	0.035119535	0.130319569	k__Fungi	p__Ascomycota	c__Dothideomycetes	o__Myriangiales	NA	NA	NA	Needle	-
1556	e61db0c19bc495d33c5832a04f4ca29d	676.740.522.806.101	534.025.306.973.716	111.731.626.806.585	477.953.577.010.158	1.76E+08	0.000203988	k__Fungi	p__Basidiomycota	c__Tremellomycetes	o__Tremellales	f__Tremellaceae	g__Cryptococcus	s__unidentified	Needle	Fungal Parasite-Undefined Saprotroph
1557	e6240f358502853f6a162383b55d8ec4	211.875.986.069.902	-0.915079278	0.760158243	-120.380.103.295.069	0.22866649	0.460182407	k__Fungi	p__Ascomycota	c__Sordariomycetes	o__Hypocreales	f__Clavicipitaceae	NA	NA	Rhizosphere	Undefined Saprotroph
1558	e6245a1962960f0f634c1052d8603173	147.715.092.095.363	-128.705.550.969.556	0.634349859	-202.893.638.597.496	0.04246477	0.144001268	k__Fungi	p__Mucoromycota	c__Umbelopsidomycetes	o__GS23	f__unidentified	g__unidentified	s__unidentified	Rhizosphere	-
1559	e651311a54b9bd27c85832fbb2bad64b	162.610.130.362.923	-126.940.670.301.168	0.585942006	-216.643.744.478.519	0.030277775	0.123009042	k__Fungi	p__unidentified	c__unidentified	o__unidentified	f__unidentified	g__unidentified	s__unidentified	Needle	-
1560	e65a625bf931d7d05f7ce207b1e7fa8c	161.185.134.364.134	17.128.641.561.104	0.716928537	238.917.000.310.324	0.016886486	0.096475503	k__Fungi	p__Mucoromycota	c__Mucoromycetes	o__Mucorales	f__Choanephoraceae	NA	NA	Rhizosphere	Undefined Saprotroph
1561	e6889cd87e9e67907eba9a78082d1d49	143.897.715.447.656	-125.830.593.586.925	0.646779482	-194.549.451.549.699	0.051715489	0.164497761	k__Fungi	p__Basidiomycota	NA	NA	NA	NA	NA	Needle	-
1562	e70aceb746f917d77e91d50c26b3e017	452.188.809.452.257	-0.832107885	0.715523868	-116.293.518.960.277	0.244855799	0.49098028	k__Fungi	p__Chytridiomycota	c__Spizellomycetes	o__Spizellomycetales	f__Powellomycetaceae	g__Powellomyces	s__unidentified	Needle	Pathogen
1563	e73c8d4f12d939f2ccb212f4f2d611b8	202.937.819.805.513	149.091.497.990.855	0.758414692	196.583.082.612.387	0.049318156	0.161291208	k__Fungi	p__Ascomycota	c__Sordariomycetes	o__Hypocreales	f__Nectriaceae	g__Fusarium	NA	Needle	Pathogen
1564	e753a7e47cac390b86c9b9830ca59439	210.429.961.075.088	-148.022.747.848.571	0.666554563	-222.071.464.363.634	0.026370295	0.118208156	k__Fungi	p__unidentified	c__unidentified	o__unidentified	f__unidentified	g__unidentified	s__unidentified	Needle	-
1565	e7b70629faf6c3735f9141da703dca3f	320.435.130.189.501	-162.102.579.244.876	106.340.139.186.435	-152.437.809.923.005	0.127414288	0.221144339	k__Fungi	p__Ascomycota	c__Dothideomycetes	o__Pleosporales	f__Dictyosporiaceae	NA	NA	Root	Undefined Saprotroph
1566	e7b70629faf6c3735f9141da703dca3f1	132.877.081.027.509	216.398.388.339.272	1.188.710.599.943	182.044.635.885.007	0.068691058	0.195052411	k__Fungi	p__Ascomycota	c__Dothideomycetes	o__Pleosporales	f__Dictyosporiaceae	NA	NA	Rhizosphere	NA
1567	e7c7270a41f416e11034f89a84247bae	107.387.302.758.496	255.254.966.684.343	0.955004978	267.281.294.419.249	0.007521818	0.056831514	k__Fungi	p__Ascomycota	c__Dothideomycetes	o__Pleosporales	f__Torulaceae	g__Torula	NA	Rhizosphere	Pathogen
1568	e7df55386d45a93c9cf3b11f1d6a29bf	435.197.948.144.229	162.396.878.552.777	0.838598944	193.652.615.186.652	0.052803293	0.167042569	k__Fungi	p__Basidiomycota	c__Tremellomycetes	o__Cystofilobasidiales	f__Mrakiaceae	g__Udeniomyces	NA	Needle	Epiphyte-Litter Saprotroph
1569	e8131633dfd94817e4354217026de655	160.646.863.892.829	-158.291.768.678.851	0.658418782	-240.411.988.524.861	0.016211456	0.056490688	k__Fungi	p__Ascomycota	c__Dothideomycetes	o__Capnodiales	f__unidentified	g__unidentified	s__unidentified	Root	-
1570	e8182a7e8baf996f5c32962100ac31ef	188.505.062.451.795	-166.827.321.794.938	101.684.631.803.093	-164.063.456.627.341	0.100873295	0.259771929	k__Fungi	p__Ascomycota	NA	NA	NA	NA	NA	Needle	-
1571	e8182a7e8baf996f5c32962100ac31ef1	264.553.209.206.816	-100.578.294.338.062	0.773963097	-129.952.312.586.162	0.193764462	0.392254887	k__Fungi	p__Ascomycota	NA	NA	NA	NA	NA	Branch	NA
1572	e857e04a75cddb8be187f0fdc060b5de	184.204.187.138.057	120.405.679.430.944	0.732492545	164.378.027.065.225	0.100221598	0.259147607	k__Fungi	p__Ascomycota	c__Eurotiomycetes	o__Chaetothyriales	f__Herpotrichiellaceae	g__Rhinocladiella	s__unidentified	Needle	Undefined Saprotroph-Wood Saprotroph
1573	e8a2f260c2c18e11e21a347a1f699cf3	207.776.694.902.486	-184.120.745.037.866	0.73049002	-25.205.100.671.779	0.011718489	0.079086808	k__Fungi	p__Basidiomycota	c__Cystobasidiomycetes	o__Erythrobasidiales	f__Erythrobasidiaceae	NA	NA	Needle	-
1574	e8f31f289d3ecbc3ed0ad9314c569e2b	198.710.090.242.101	-225.384.299.666.009	0.674536016	-334.132.343.529.295	0.0008338	0.013061603	k__Fungi	p__Basidiomycota	c__Microbotryomycetes	o__Sporidiobolales	f__unidentified	g__unidentified	s__unidentified	Rhizosphere	-
1575	e952af5f92bb2755c85ba167a1e3335c	168.351.456.490.514	172.696.219.815.663	0.685663592	251.867.274.161.151	0.011779809	0.079086808	k__Fungi	p__Basidiomycota	c__Exobasidiomycetes	o__Exobasidiales	f__Exobasidiaceae	g__Exobasidium	s__Exobasidium_pieridis-ovalifoliae	Needle	Pathogen
1576	e9daa3ec0e5bcd1a3b90d53eae229197	283.686.283.028.554	148.416.047.892.555	110.085.777.472.291	13.481.854.904.455	0.17759873	0.395004072	k__Fungi	p__Ascomycota	c__Dothideomycetes	NA	NA	NA	NA	Needle	-
1577	e9daa3ec0e5bcd1a3b90d53eae2291971	17.153.632.749.548	216.759.351.999.024	127.391.194.691.937	170.152.538.818.088	0.088844375	0.202029674	k__Fungi	p__Ascomycota	c__Dothideomycetes	NA	NA	NA	NA	Branch	NA
1578	e9daa3ec0e5bcd1a3b90d53eae2291972	214.820.070.649.097	-191.462.663.844.255	0.668885686	-286.241.233.632.893	0.004204295	0.041787195	k__Fungi	p__Ascomycota	c__Dothideomycetes	NA	NA	NA	NA	Rhizosphere	NA
1579	e9dbf98e782c6932a4ed9e0d24a471a0	107.395.857.975.059	235.390.476.738.334	0.923425027	254.910.219.971.205	0.010800065	0.078024611	k__Fungi	p__Basidiomycota	c__Exobasidiomycetes	o__Exobasidiales	f__Exobasidiaceae	g__Exobasidium	NA	Needle	Pathogen
1580	ea3a42ff4d92ccbab09504edb03a039a	213.286.076.642.765	-137.246.846.390.028	0.779053307	-176.171.315.969.402	0.078117773	0.215426924	k__Fungi	p__Ascomycota	NA	NA	NA	NA	NA	Needle	-
1581	ea91faab7909b6829bb9ed117bbb401a	543.152.739.688.028	-171.538.564.041.802	0.786584595	-218.080.248.596.813	0.029198029	0.123009042	k__Fungi	p__Ascomycota	c__Sordariomycetes	o__Diaporthales	f__Diaporthaceae	g__Diaporthe	NA	Needle	Pathogen
1582	ea91faab7909b6829bb9ed117bbb401a1	933.328.380.302.663	-347.005.638.437.104	11.752.159.983.532	-295.269.668.659.508	0.003150113	0.026145939	k__Fungi	p__Ascomycota	c__Sordariomycetes	o__Diaporthales	f__Diaporthaceae	g__Diaporthe	NA	Branch	NA
1583	ea91faab7909b6829bb9ed117bbb401a2	146.868.693.657.359	-128.791.572.004.644	0.641682706	-200.709.121.044.882	0.044739952	0.107605171	k__Fungi	p__Ascomycota	c__Sordariomycetes	o__Diaporthales	f__Diaporthaceae	g__Diaporthe	NA	Root	NA
1584	eaf8a881bdc08b5b2162620a5ad5b62d	241.970.735.323.837	224.403.649.539.016	0.81848961	274.167.988.123.599	0.006112588	0.052986676	k__Fungi	p__Ascomycota	c__Sordariomycetes	o__Hypocreales	NA	NA	NA	Rhizosphere	Undefined Saprotroph
1585	eb05d55bc480da16692d71d76f3d9ca9	191.673.013.726.609	-206.441.671.012.022	0.689399927	-299.451.251.778.684	0.002748838	0.028494649	k__Fungi	p__Ascomycota	c__Dothideomycetes	o__Dothideales	NA	NA	NA	Needle	-
1586	eb1fb85cd501a6e4c10eba98de989a03	167.695.753.161.918	-113.969.637.747.163	0.697919301	-163.299.163.113.422	0.102470757	0.226801942	k__Fungi	p__Ascomycota	c__Dothideomycetes	o__Capnodiales	f__Cladosporiaceae	g__Cladosporium	NA	Branch	Pathogen
1587	eb4490875510ede77cea35492a313b7d	129.829.904.615.972	-12.134.347.199.567	0.703372433	-172.516.673.000.554	0.08449743	0.226926644	k__Fungi	p__Basidiomycota	c__Cystobasidiomycetes	o__Erythrobasidiales	f__Erythrobasidiaceae	g__Erythrobasidium	s__unidentified	Needle	Undefined Saprotroph
1588	eba6ebb43030e855cb404dc29bdd79a3	155.892.410.663.613	140.121.022.621.238	0.680702878	20.584.755.440.645	0.039544507	0.138085142	k__Fungi	p__Ascomycota	c__Dothideomycetes	o__Venturiales	f__Sympoventuriaceae	NA	NA	Rhizosphere	Undefined Saprotroph
1589	ebb3499be5d3bbaf0d5ccfcfa99511e7	415.681.440.136.416	121.546.643.628.446	0.870691567	139.597.818.868.856	0.162721063	0.371748688	k__Fungi	p__Basidiomycota	c__Tremellomycetes	o__Tremellales	f__unidentified	g__unidentified	s__unidentified	Needle	Fungal Parasite-Undefined Saprotroph
1590	ec0691cf42e5e0fe501436de5d9df45f	143.986.158.730.255	-125.913.871.819.919	0.646906574	-194.639.963.239.786	0.051606754	0.164497761	k__Fungi	p__Basidiomycota	c__Cystobasidiomycetes	o__Erythrobasidiales	f__Erythrobasidiaceae	NA	NA	Needle	-
1591	ec2a302ad9fbf5a45d50a9d4417ed26d	265.030.269.840.813	-0.696243803	0.587412379	-118.527.260.916.717	0.23590968	0.478830661	k__Fungi	p__Basidiomycota	c__Cystobasidiomycetes	o__Erythrobasidiales	f__Erythrobasidiaceae	g__Erythrobasidium	s__unidentified	Needle	Undefined Saprotroph
1592	ec4077a7fe8f88ba2ae21f3ad2be5acb	174.725.599.282.163	0.866503932	0.735160882	117.865.892.180.352	0.238534019	0.472677841	k__Fungi	p__Ascomycota	c__Dothideomycetes	o__Pleosporales	NA	NA	NA	Rhizosphere	-
1593	ecdb944627cf54672e386898d9211dbd	167.730.924.264.145	-17.162.966.939.207	0.68488417	-250.596.636.545.084	0.012211724	0.079086808	k__Fungi	p__Basidiomycota	c__Agaricostilbomycetes	o__Agaricostilbales	f__Kondoaceae	g__Kondoa	NA	Needle	-
1594	edea2347115e337bbf7ff3f0aa063912	435.612.016.063.922	37.563.278.633.344	117.027.265.372.354	320.978.863.462.513	0.001328326	0.008717926	k__Fungi	p__Ascomycota	c__Pezizomycetes	o__Pezizales	f__Tuberaceae	g__Tuber	s__unidentified	Root	Ectomycorrhizal
1595	edea2347115e337bbf7ff3f0aa0639121	103.060.361.104.099	234.320.710.325.404	13.439.219.775.716	174.355.888.389.302	0.081236038	0.215517374	k__Fungi	p__Ascomycota	c__Pezizomycetes	o__Pezizales	f__Tuberaceae	g__Tuber	s__unidentified	Rhizosphere	NA
1596	ee15dc47e0ed54e1180554ec76cf7905	144.477.260.876.342	352.753.234.052.565	0.949853953	371.376.286.726.587	0.0002042	0.001968142	k__Fungi	p__Ascomycota	c__Sordariomycetes	o__unidentified	f__unidentified	g__unidentified	s__unidentified	Root	-
1597	ee15dc47e0ed54e1180554ec76cf79051	367.754.283.433.666	-155.601.338.973.691	0.763714229	-203.742.883.093.313	0.041607087	0.142969033	k__Fungi	p__Ascomycota	c__Sordariomycetes	o__unidentified	f__unidentified	g__unidentified	s__unidentified	Rhizosphere	NA
1598	ee18634020636de1bd8c78b6760663e5	260.030.132.456.449	-173.391.516.417.492	0.775587248	-223.561.587.632.188	0.025376944	0.111498322	k__Fungi	p__Ascomycota	c__Sordariomycetes	o__Glomerellales	f__Plectosphaerellaceae	NA	NA	Rhizosphere	Pathogen
1599	ee211bbff5cf590e807f6d62bf81c3c6	169.060.327.178.754	-15.816.079.580.846	0.669893616	-236.098.377.287.453	0.018226528	0.09781617	k__Fungi	p__Ascomycota	c__Leotiomycetes	o__Helotiales	f__unidentified	g__unidentified	s__unidentified	Rhizosphere	-
1600	ee24e48922667b60d810fecfe11669c8	213.075.849.522.106	-133.467.973.997.559	0.656534643	-20.329.159.371.376	0.042061017	0.144233308	k__Fungi	p__Ascomycota	c__Dothideomycetes	o__Pleosporales	f__Phaeosphaeriaceae	g__Paraphoma	NA	Needle	Pathogen
1601	ee4bcb3f09ab78644cf49badc8e51310	256.892.254.515.579	-277.872.460.178.442	0.755979529	-367.566.117.030.821	0.000237234	0.002107198	k__Fungi	p__Basidiomycota	c__Agaricomycetes	o__Cantharellales	f__Ceratobasidiaceae	g__unidentified	s__unidentified	Root	Pathogen
1602	ee536116ea0eeedc94aaf02630af6571	143.948.254.466.284	-12.589.817.286.139	0.62574556	-201.197.069.280.333	0.044223026	0.147537166	k__Fungi	p__Mucoromycota	c__Mucoromycetes	o__Mucorales	f__Mucoraceae	g__Mucor	s__Mucor_circinelloides	Needle	Undefined Saprotroph
1603	ee5bf25589793428cf917927fcf214e9	170.160.216.550.671	158.230.408.686.332	0.663469717	238.489.270.195.771	0.017084103	0.076323086	k__Fungi	p__Ascomycota	c__Dothideomycetes	o__Pleosporales	f__Lophiostomataceae	NA	NA	Branch	Pathogen
1604	eecaffe1177dda33a277df645097805f	10.647.884.882.804	-129.975.935.733.516	0.679504911	-191.280.347.780.107	0.055773216	0.174535589	k__Fungi	p__Ascomycota	c__Dothideomycetes	o__Pleosporales	NA	NA	NA	Needle	-
1605	ef0c708cfb10771b2a81f6a104b805c3	475.994.998.364.617	-0.954149662	0.744665358	-128.131.334.670.052	0.200083627	0.429384641	k__Fungi	p__Ascomycota	c__Orbiliomycetes	o__Orbiliales	f__Orbiliaceae	g__Orbilia	s__unidentified	Needle	Wood Saprotroph
1606	ef183c7983e829f244a6ca5550288163	620.453.995.714.376	-314.493.447.042.345	115.478.086.281.155	-272.340.369.649.568	0.006461305	0.05351286	k__Fungi	p__Ascomycota	c__Dothideomycetes	o__Dothideales	f__Dothideaceae	NA	NA	Rhizosphere	Pathogen
1607	ef33baa0e560288bbdfe93368ea45555	617.599.628.857.179	-163.926.637.480.633	0.963986642	-170.050.735.579.048	0.089035534	0.236545206	k__Fungi	p__Ascomycota	c__Lecanoromycetes	o__unidentified	f__unidentified	g__unidentified	s__unidentified	Needle	-
1608	ef4aee6aa11ec64571305bf33cee0c68	221.422.722.111.897	-148.331.414.825.217	0.78763802	-188.324.345.717.249	0.059667382	0.181277076	k__Fungi	p__Ascomycota	c__Dothideomycetes	o__Capnodiales	f__Mycosphaerellaceae	g__Ramularia	NA	Needle	Pathogen
1609	ef5bacb011ec80223d15883926857007	277.892.799.124.535	440.093.786.622.286	139.643.521.231.821	31.515.517.708.243	0.001624054	0.010078032	k__Fungi	p__Ascomycota	c__Leotiomycetes	o__Helotiales	NA	NA	NA	Root	-
1610	ef5bacb011ec80223d158839268570071	372.535.122.664.751	140.047.834.758.521	0.871884908	160.626.515.612.453	0.108215663	0.267332	k__Fungi	p__Ascomycota	c__Leotiomycetes	o__Helotiales	NA	NA	NA	Rhizosphere	NA
1611	ef60c300981e5654232ad72a5bff5d3d	241.858.063.601.794	499.535.610.898.913	116.166.084.511.107	430.018.462.790.792	1.71E+09	0.000852981	k__Fungi	p__Mortierellomycota	c__Mortierellomycetes	o__Mortierellales	f__Mortierellaceae	g__Mortierella	NA	Rhizosphere	Endophyte-Litter Saprotroph-Soil Saprotroph-Undefined Saprotroph
1612	efab4e715bce3507a36b750180225daa	247.442.180.152.812	-264.903.309.489.832	0.722786431	-36.650.288.146.617	0.000247311	0.005521688	k__Fungi	p__Ascomycota	c__Dothideomycetes	NA	NA	NA	NA	Needle	-
1613	efcd0c456c38ac5198c858ebd60f0813	18.296.337.158.887	-195.935.814.192.038	0.686697591	-285.330.568.595.135	0.004326698	0.023058755	k__Fungi	p__Ascomycota	c__Eurotiomycetes	o__Chaetothyriales	NA	NA	NA	Root	-
1614	f0d679a2fb427c8e1f70ac9abcebfcb0	138.523.482.972.165	0.933891059	0.660515526	141.388.207.013.703	0.157396531	0.263101951	k__Fungi	p__Basidiomycota	c__Agaricomycetes	o__Agaricales	NA	NA	NA	Root	Bryophyte Parasite-Dung Saprotroph-Ectomycorrhizal-Fungal Parasite-Leaf Saprotroph-Plant Parasite-Undefined Saprotroph-Wood Saprotroph
1615	f116b7b59f35843e58645bedcbb3bcc5	146.545.849.760.599	-131.701.843.838.779	0.650871723	-202.346.851.529.168	0.043024866	0.144788029	k__Fungi	p__Basidiomycota	c__Spiculogloeomycetes	o__Spiculogloeales	f__Spiculogloeaceae	g__Phyllozyma	NA	Needle	-
1616	f18f84699181c79a1d3a9f18835d8187	278.575.732.415.066	-65.683.743.996.818	118.260.048.202.803	-555.417.869.305.935	2.79E+05	4.50E+08	k__Fungi	p__Ascomycota	c__Leotiomycetes	o__Helotiales	NA	NA	NA	Rhizosphere	-
1617	f1f20222db56bb4cb0031fe4abd244ee	21.024.624.746.587	229.044.089.830.692	0.709135642	322.990.520.002.303	0.001238313	0.016967341	k__Fungi	p__Ascomycota	c__Dothideomycetes	o__Botryosphaeriales	f__unidentified	g__unidentified	s__unidentified	Needle	-
1618	f1f3b8d18bd08df3c557ea51c9983667	162.407.675.976.243	167.650.415.600.605	0.682714219	245.564.558.222.006	0.014063178	0.086847603	k__Fungi	p__Ascomycota	c__Dothideomycetes	o__Pleosporales	f__unidentified	g__unidentified	s__unidentified	Needle	-
1619	f20e610a71deb4e7dc29abcbb61229dd	196.857.617.563.853	186.511.884.871.762	0.717274296	260.028.675.103.129	0.009314589	0.040886762	k__Fungi	p__Ascomycota	c__Dothideomycetes	o__Pleosporales	NA	NA	NA	Root	-
1620	f2320097a36942d9ad4bf1f0ad2341dd	173.312.297.712.179	-180.384.542.371.141	0.655562793	-275.159.823.608.112	0.005930523	0.049737611	k__Fungi	p__Ascomycota	c__Dothideomycetes	o__Capnodiales	f__Mycosphaerellaceae	NA	NA	Needle	Pathogen
1621	f255e5a214466212872ea6a05a5de049	152.993.787.349.859	-158.168.165.545.049	0.649433673	-243.547.835.726.453	0.014872114	0.089788652	k__Fungi	p__Mortierellomycota	c__Mortierellomycetes	o__Mortierellales	f__Mortierellaceae	g__Mortierella	NA	Rhizosphere	Endophyte-Litter Saprotroph-Soil Saprotroph-Undefined Saprotroph
1622	f2f3a37a2d034609d1f9831b2be28786	590.707.077.007.862	349.802.183.092.929	150.289.039.723.408	232.752.956.394.361	0.019937097	0.102194123	k__Fungi	p__Ascomycota	c__Leotiomycetes	o__Helotiales	NA	NA	NA	Rhizosphere	-
1623	f2f75b0bd478d9da9945b148cbfd859b	201.325.064.835.986	2.064.430.432.807	0.726981402	283.972.936.244.671	0.004515182	0.0429146	k__Fungi	p__Ascomycota	c__Dothideomycetes	o__Pleosporales	NA	NA	NA	Rhizosphere	-
1624	f31f638a9f0809193b079b155a788126	215.512.113.195.682	-152.358.631.995.066	0.758682312	-200.820.065.912.839	0.044621973	0.107605171	k__Fungi	p__Ascomycota	c__Dothideomycetes	o__Pleosporales	f__unidentified	g__unidentified	s__unidentified	Root	-
1625	f31f638a9f0809193b079b155a7881261	912.296.079.878.635	249.603.791.351.369	102.866.323.793.365	242.648.694.098.144	0.015245799	0.091616615	k__Fungi	p__Ascomycota	c__Dothideomycetes	o__Pleosporales	f__unidentified	g__unidentified	s__unidentified	Rhizosphere	NA
1626	f34f742fae2d537159c490f131f25654	168.878.660.520.738	-173.428.458.578.424	0.669326961	-259.108.729.583.636	0.009567322	0.040886762	k__Fungi	p__Basidiomycota	c__Agaricomycetes	o__Sebacinales	f__unidentified	g__unidentified	s__unidentified	Root	-
1627	f34f742fae2d537159c490f131f256541	144.906.547.139.255	-135.002.036.637.393	0.631959498	-213.624.507.520.178	0.032659443	0.122481935	k__Fungi	p__Basidiomycota	c__Agaricomycetes	o__Sebacinales	f__unidentified	g__unidentified	s__unidentified	Rhizosphere	NA
1628	f35abd8de7f8b794c257054f8a98c1cf	145.020.082.310.015	-141.256.314.342.237	0.636463338	-221.939.436.071.927	0.026459907	0.111498322	k__Fungi	p__Glomeromycota	c__Glomeromycetes	o__Glomerales	f__Glomeraceae	g__unidentified	s__unidentified	Rhizosphere	Arbuscular Mycorrhizal
1629	f370a34c9c4753736575efc686f0a33d	397.461.984.320.418	154.743.784.283.678	103.404.557.011.322	149.648.902.095.035	0.134526267	0.312604203	k__Fungi	p__Ascomycota	c__Eurotiomycetes	o__Chaetothyriales	f__Herpotrichiellaceae	g__Cladophialophora	NA	Rhizosphere	Undefined Saprotroph
1630	f3a88b94e15ac6570a605b594f505696	116.916.968.343.342	-203.375.024.142.188	107.104.024.400.099	-189.885.511.101.298	0.057583529	0.175466791	k__Fungi	p__Chytridiomycota	c__Rhizophydiomycetes	o__Rhizophydiales	f__Rhizophydiales_fam_Incertae_sedis	g__Operculomyces	s__Operculomyces_laminatus	Rhizosphere	-
1631	f3b946e37b05bf99d32a6a6eae7afbd3	461.124.129.377.581	183.284.568.815.253	101.879.046.496.104	179.904.087.365.268	0.072012215	0.203166428	k__Fungi	p__Ascomycota	c__Sordariomycetes	o__Hypocreales	f__Nectriaceae	NA	NA	Needle	Undefined Saprotroph
1632	f3ee67db795b54a1d4feb5e4f9d12abe	843.679.028.605.284	-231.046.682.241.754	125.485.925.726.691	-184.121.590.452.283	0.065589926	0.135055619	k__Fungi	p__Ascomycota	c__Sordariomycetes	o__unidentified	f__unidentified	g__unidentified	s__unidentified	Root	-
1633	f419d98ae24b55d3b77d8da9e396254e	215.631.889.446.795	-264.639.909.914.074	0.924541816	-286.238.983.781.002	0.004204594	0.041787195	k__Fungi	p__Mortierellomycota	c__Mortierellomycetes	o__Mortierellales	f__Mortierellaceae	g__Mortierella	NA	Rhizosphere	Endophyte-Litter Saprotroph-Soil Saprotroph-Undefined Saprotroph
1634	f434783f64f9d6fb3b913dc03360b41e	195.736.647.772.068	112.630.832.692.376	0.749009325	150.373.071.388.823	0.132650718	0.30880131	k__Fungi	p__Chytridiomycota	c__unidentified	o__unidentified	f__unidentified	g__unidentified	s__unidentified	Rhizosphere	-
1635	f43626809b1c9baa75b36bd3a1a38292	116.314.232.461.856	-121.912.336.308.039	0.920755474	-132.404.682.557.172	0.185487494	0.396115441	k__Fungi	p__Olpidiomycota	c__GS18	o__unidentified	f__unidentified	g__unidentified	s__unidentified	Rhizosphere	-
1636	f4b1f3cdcbf54b2b84bddf21bec1b28d	311.497.331.450.223	-155.682.774.022.801	0.689298498	-22.585.683.043.512	0.023910251	0.115185899	k__Fungi	p__Ascomycota	c__Taphrinomycetes	o__Taphrinales	f__Taphrinaceae	g__Taphrina	NA	Needle	Pathogen
1637	f4b3f2b887691e0f62f18b983489e7f5	141.429.016.561.756	100.213.538.878.488	0.663438579	151.051.720.701.493	0.130911502	0.226132268	k__Fungi	p__Ascomycota	c__Eurotiomycetes	o__Chaetothyriales	f__Herpotrichiellaceae	g__Cladophialophora	s__unidentified	Root	Undefined Saprotroph
1638	f4cad4dfb9d800f5bd669909613a8556	149.828.598.697.028	-0.829463177	0.66962522	-123.869.763.526.855	0.215457495	0.347338951	k__Fungi	p__Ascomycota	c__Eurotiomycetes	o__Chaetothyriales	NA	NA	NA	Root	-
1639	f54c65b8a46fd1e24ddbfa1dc6a9bfc0	148.012.758.433.074	124.529.986.950.485	0.666701906	186.785.107.041.377	0.061782833	0.182378902	k__Fungi	p__Basidiomycota	c__Agaricomycetes	o__Sebacinales	NA	NA	NA	Rhizosphere	-
1640	f56ae13e8645241e1d13266cb96016f0	22.763.292.824.824	-156.002.917.983.839	0.90889977	-171.639.297.473.522	0.086090142	0.229771619	k__Fungi	p__Ascomycota	c__Taphrinomycetes	o__Taphrinales	f__Taphrinaceae	g__Taphrina	NA	Needle	Pathogen
1641	f571ff8c2cf4482f08eb9c734c29b76b	245.682.858.533.585	-137.733.675.161.163	0.780607682	-176.444.170.715.437	0.077657641	0.214667909	k__Fungi	p__Chytridiomycota	c__Spizellomycetes	o__Spizellomycetales	f__Powellomycetaceae	g__Powellomyces	s__unidentified	Needle	Pathogen
1642	f57c1c5e91e211b24dbaddaa8e87e0c7	165.758.278.375.134	-168.163.148.301.317	0.665091876	-252.841.982.182.343	0.011457725	0.043986013	k__Fungi	p__Ascomycota	c__Dothideomycetes	o__Pleosporales	f__unidentified	g__unidentified	s__unidentified	Root	-
[truncated: 72 more rows]
