# Supplementary material for: Microbiome Variation Across Two Hemlock Species With Hemlock Woolly Adelgid Infestation
Source: Front Microbiol. 2020 Jul 7;11:1528. doi: 10.3389/fmicb.2020.01528 (PMC7358439; doi:10.3389/fmicb.2020.01528)
Supplement: Supplementary file 2 [file Data_Sheet_2.zip › Table S3.CSV]

	baseMean	log2FoldChange	lfcSE	stat	pvalue	padj	Kingdom	Phylum	Class	Order	Family	Genus	Species	Habitat	OTU
7ccf6489bb2095b8783aebd533fb32bb	163.419.019.531.113	218.684.792.573.602	362.743.916.656.066	602.862.742.922.157	1.65E+05	2.16E+08	D_0__Bacteria	D_1__Proteobacteria	D_2__Gammaproteobacteria	D_3__Betaproteobacteriales	D_4__Burkholderiaceae	D_5__Massilia	NA	Needle	7ccf6489bb2095b8783aebd533fb32bb
5d43d68a274b10de681951fdec32ae14	760.522.333.457.089	149.863.005.302.109	408.304.462.187.065	367.037.392.879.262	0.000242196	0.063358448	D_0__Bacteria	D_1__Bacteroidetes	D_2__Bacteroidia	D_3__Cytophagales	D_4__Hymenobacteraceae	D_5__Hymenobacter	NA	Needle	5d43d68a274b10de681951fdec32ae14
71d0eb7c39f2786e640bca48efd03220	490.897.658.828.346	149.054.331.501.438	404.921.589.144.261	368.106.654.467.206	0.00023226	0.063358448	D_0__Bacteria	D_1__Bacteroidetes	D_2__Bacteroidia	D_3__Sphingobacteriales	D_4__Sphingobacteriaceae	D_5__Mucilaginibacter	NA	Needle	71d0eb7c39f2786e640bca48efd03220
1747117f5bca6f11cb74aba998a3765a	504.950.529.059.139	153.399.040.608.973	401.268.244.744.711	382.285.522.510.176	0.000131915	0.057515044	D_0__Bacteria	D_1__Proteobacteria	D_2__Alphaproteobacteria	D_3__Rhizobiales	D_4__Beijerinckiaceae	D_5__Methylobacterium	D_6__uncultured bacterium	Needle	1747117f5bca6f11cb74aba998a3765a
ef30bb4bddbe591492c0a537bc79274f	247.269.293.404.999	-171.933.137.670.033	422.297.190.560.083	-407.137.772.908.227	4.67E+08	0.030565274	D_0__Bacteria	D_1__Bacteroidetes	D_2__Bacteroidia	D_3__Cytophagales	D_4__Spirosomaceae	D_5__Spirosoma	NA	Needle	ef30bb4bddbe591492c0a537bc79274f
3077cb8385c9aff93a6a49ec04c870c6	895.287.590.957.904	145.474.637.232.961	410.288.890.254.225	354.566.357.238.728	0.000391626	0.085374434	D_0__Bacteria	D_1__Verrucomicrobia	D_2__Verrucomicrobiae	D_3__Chthoniobacterales	D_4__Chthoniobacteraceae	D_5__LD29	D_6__uncultured bacterium	Needle	3077cb8385c9aff93a6a49ec04c870c6
b47954dc96c1047be2764fb289fcc42d	11.663.214.083.938	-22.591.308.271.387	551.368.088.978.605	-409.731.878.267.327	4.18E+09	0.022570009	D_0__Bacteria	D_1__Proteobacteria	D_2__Alphaproteobacteria	D_3__Sphingomonadales	D_4__Sphingomonadaceae	D_5__Sphingomonas	NA	Branch	b47954dc96c1047be2764fb289fcc42d
d34c68327772fb5c0fc0463cbc0faa7a	140.374.606.056.574	-236.469.539.119.661	675.522.738.891.076	-3.500.541.514.085	0.000464314	0.125364757	D_0__Bacteria	D_1__Proteobacteria	D_2__Alphaproteobacteria	D_3__Sphingomonadales	D_4__Sphingomonadaceae	D_5__Sphingomonas	NA	Branch	d34c68327772fb5c0fc0463cbc0faa7a
5cf077dee74b2858fd5f5dde8baeb20c	151.759.064.855.353	-211.622.474.634.488	374.771.115.290.114	-564.671.251.333.414	1.64E+06	1.34E+07	D_0__Bacteria	D_1__Patescibacteria	D_2__Saccharimonadia	D_3__Saccharimonadales	NA	NA	NA	Root	5cf077dee74b2858fd5f5dde8baeb20c
2697dc469e33591a9803f300436e7b4f	44.730.768.320.219	205.801.196.409.608	314.795.044.053.669	653.762.504.515.547	6.25E+03	5.64E+06	D_0__Bacteria	D_1__Chloroflexi	D_2__Ktedonobacteria	D_3__Ktedonobacterales	D_4__Ktedonobacteraceae	D_5__Thermosporothrix	D_6__uncultured bacterium	Root	2697dc469e33591a9803f300436e7b4f
38a59997b15e777c879c76b32ea07392	539.929.372.644.732	164.133.097.271.065	410.087.629.669.357	400.239.084.030.408	6.27E+09	0.002976866	D_0__Bacteria	D_1__Proteobacteria	D_2__Alphaproteobacteria	D_3__Rhizobiales	D_4__Xanthobacteraceae	NA	NA	Root	38a59997b15e777c879c76b32ea07392
3fe5cab9adac62859441a8adb6e96bd8	761.717.429.059.877	-222.283.142.515.777	410.709.405.386.651	-541.217.560.641.239	6.23E+06	4.32E+08	D_0__Bacteria	D_1__Proteobacteria	D_2__Gammaproteobacteria	D_3__Betaproteobacteriales	D_4__Burkholderiaceae	NA	NA	Root	3fe5cab9adac62859441a8adb6e96bd8
807a94d1f3210d5fa2a9d88fc79a8d30	630.399.218.606.346	235.260.866.998.747	40.995.721.317.784	573.866.880.338.778	9.54E+05	8.61E+07	D_0__Bacteria	D_1__Actinobacteria	D_2__Actinobacteria	D_3__Micromonosporales	D_4__Micromonosporaceae	D_5__uncultured	NA	Root	807a94d1f3210d5fa2a9d88fc79a8d30
23c32f7637948ae1e80b18f4234334a7	875.041.607.870.915	236.091.119.839.822	409.970.121.353.301	575.873.966.279.522	8.47E+05	8.49E+07	D_0__Bacteria	D_1__Proteobacteria	D_2__Gammaproteobacteria	D_3__Gammaproteobacteria Incertae Sedis	D_4__Unknown Family	D_5__Acidibacter	NA	Root	23c32f7637948ae1e80b18f4234334a7
e816506e90db0a962b32e54ffab230bb	187.458.811.238.825	248.741.277.647.786	409.708.464.631.576	607.117.741.322.388	1.27E+05	2.52E+07	D_0__Bacteria	D_1__Proteobacteria	D_2__Alphaproteobacteria	D_3__Caulobacterales	D_4__Caulobacteraceae	D_5__Caulobacter	NA	Root	e816506e90db0a962b32e54ffab230bb
9d911eb19a43f523662041c7ca170c49	411.552.865.680.666	-134.503.234.689.259	411.702.479.679.849	-326.700.083.987.477	0.001086934	0.046686385	D_0__Bacteria	D_1__Chloroflexi	D_2__Ktedonobacteria	D_3__Ktedonobacterales	D_4__Ktedonobacteraceae	D_5__uncultured	D_6__uncultured bacterium	Root	9d911eb19a43f523662041c7ca170c49
32ae43538cf39da4220bc5df1787c8a9	199.654.159.051.562	252.993.928.597.805	40.970.033.600.191	617.509.692.734.608	6.61E+04	2.52E+07	D_0__Bacteria	D_1__Bacteroidetes	D_2__Bacteroidia	D_3__Chitinophagales	D_4__Chitinophagaceae	D_5__Chitinophaga	D_6__metagenome	Root	32ae43538cf39da4220bc5df1787c8a9
a99d8ed6a5629f5e99885b9b32a98e12	168.968.462.257.556	-220.304.312.976.884	410.652.421.532.022	-536.473.916.688.459	8.11E+06	5.22E+08	D_0__Bacteria	D_1__Proteobacteria	D_2__Gammaproteobacteria	D_3__Gammaproteobacteria Incertae Sedis	D_4__Unknown Family	D_5__Acidibacter	NA	Root	a99d8ed6a5629f5e99885b9b32a98e12
466511696930c31c6b73942920792772	869.622.588.364.309	237.851.545.880.586	409.868.505.416.252	580.311.838.400.537	6.51E+05	7.34E+07	D_0__Bacteria	D_1__Actinobacteria	D_2__Actinobacteria	D_3__Pseudonocardiales	D_4__Pseudonocardiaceae	D_5__Actinophytocola	NA	Root	466511696930c31c6b73942920792772
dc3ec67240660b2e1f746b78f28bea72	110.475.171.982.635	248.172.892.171.863	40.979.650.971.834	605.600.307.192.554	1.40E+05	2.52E+07	D_0__Bacteria	D_1__Actinobacteria	D_2__Actinobacteria	D_3__Micromonosporales	D_4__Micromonosporaceae	NA	NA	Root	dc3ec67240660b2e1f746b78f28bea72
44c762bc60ddaaa24594d104322dc6a2	11.089.574.825.211	869.817.065.898.529	332.338.623.786.528	261.726.144.252.568	0.008863842	0.333132736	D_0__Bacteria	D_1__Proteobacteria	D_2__Alphaproteobacteria	D_3__Rhizobiales	D_4__Devosiaceae	D_5__Devosia	NA	Root	44c762bc60ddaaa24594d104322dc6a2
2baa30edcd2c97b941262aee6e90ed4d	183.192.496.059.632	-158.553.803.419.223	413.381.792.385.553	-383.552.943.888.112	0.000125294	0.005650764	D_0__Bacteria	D_1__Chloroflexi	D_2__Ktedonobacteria	D_3__Ktedonobacterales	D_4__Ktedonobacteraceae	D_5__Thermosporothrix	D_6__uncultured bacterium	Root	2baa30edcd2c97b941262aee6e90ed4d
1375cef7a6d1e798214d30e937eabcbb	936.587.534.157.078	242.467.606.217.062	409.834.852.704.582	591.622.710.018.364	3.29E+05	4.24E+07	D_0__Bacteria	D_1__Proteobacteria	D_2__Gammaproteobacteria	D_3__Pseudomonadales	D_4__Pseudomonadaceae	D_5__Pseudomonas	NA	Root	1375cef7a6d1e798214d30e937eabcbb
dd2abb03caffa6424768fcbf04afe2e2	413.514.088.690.991	229.823.979.868.389	410.151.598.549.651	560.339.105.543.112	2.10E+06	1.58E+08	D_0__Bacteria	D_1__Proteobacteria	D_2__Gammaproteobacteria	D_3__Pseudomonadales	D_4__Pseudomonadaceae	D_5__Pseudomonas	NA	Root	dd2abb03caffa6424768fcbf04afe2e2
2681a8db66ea72196020074ffa40ff14	150.084.084.100.861	205.962.342.156.234	411.075.122.595.852	501.033.341.194.733	5.43E+07	2.72E+09	D_0__Bacteria	D_1__Proteobacteria	D_2__Gammaproteobacteria	D_3__Gammaproteobacteria Incertae Sedis	D_4__Unknown Family	D_5__Acidibacter	NA	Root	2681a8db66ea72196020074ffa40ff14
fb607f8f3d4b61d53076023704b38d3c	288.231.347.006.011	109.112.947.982.275	415.187.590.890.491	262.803.971.930.496	0.008587849	0.333132736	D_0__Bacteria	D_1__Chloroflexi	D_2__Ktedonobacteria	D_3__Ktedonobacterales	D_4__Ktedonobacteraceae	D_5__uncultured	D_6__uncultured Ktedobacteria bacterium	Root	fb607f8f3d4b61d53076023704b38d3c
9a5188fc65c8e586a4b9fc1e9bcff143	157.032.637.307.612	249.290.384.918.385	409.732.777.916.891	608.421.874.827.281	1.17E+05	2.52E+07	D_0__Bacteria	D_1__Patescibacteria	D_2__Saccharimonadia	D_3__Saccharimonadales	NA	NA	NA	Root	9a5188fc65c8e586a4b9fc1e9bcff143
d6450610bd63c4342f9dbc533cf8d099	126.359.482.450.587	-125.037.398.523.704	411.787.548.769.568	-303.645.408.651.424	0.002393786	0.098145211	D_0__Bacteria	D_1__Actinobacteria	D_2__Actinobacteria	D_3__Frankiales	D_4__Acidothermaceae	D_5__Acidothermus	D_6__uncultured actinobacterium	Root	d6450610bd63c4342f9dbc533cf8d099
29a68ac5c85a72ef7f2c33183da02f73	245.511.484.537.682	-211.730.693.264.854	410.713.095.788.974	-5.155.197.032.569	2.53E+07	1.34E+09	D_0__Bacteria	D_1__Proteobacteria	D_2__Alphaproteobacteria	D_3__Rhizobiales	D_4__Rhodomicrobiaceae	D_5__Rhodomicrobium	D_6__uncultured bacterium	Root	29a68ac5c85a72ef7f2c33183da02f73
3e2e27a7b4512ac89fb4c640b29e7989	185.342.448.352.303	-18.202.103.565.814	353.019.347.907.022	-515.612.066.979.628	2.52E+07	1.34E+09	D_0__Bacteria	D_1__Proteobacteria	D_2__Alphaproteobacteria	D_3__Rhizobiales	D_4__Xanthobacteraceae	D_5__uncultured	NA	Root	3e2e27a7b4512ac89fb4c640b29e7989
dab599f1ae014844b4dfbb39ba1e60b8	242.225.512.942.872	-208.167.954.529.623	348.511.556.748.226	-597.305.743.522.326	2.33E+05	3.50E+07	D_0__Bacteria	D_1__Actinobacteria	D_2__Actinobacteria	D_3__Micromonosporales	D_4__Micromonosporaceae	D_5__Dactylosporangium	D_6__uncultured bacterium	Root	dab599f1ae014844b4dfbb39ba1e60b8
4badf729cf843f4144f0446068268ca0	125.786.971.162.125	-205.907.200.070.276	386.085.837.479.155	-533.319.744.165.423	9.65E+06	5.80E+08	D_0__Bacteria	D_1__Actinobacteria	D_2__Actinobacteria	D_3__Micromonosporales	D_4__Micromonosporaceae	D_5__Actinoplanes	NA	Root	4badf729cf843f4144f0446068268ca0
eaf14e0e493ca7fe145d38546a5e781b	691.057.935.811.745	-224.583.439.092.586	415.797.547.319.115	-540.126.897.189.761	6.62E+06	6.02E+09	D_0__Bacteria	D_1__Acidobacteria	D_2__Holophagae	D_3__Subgroup 7	D_4__uncultured bacterium	D_5__uncultured bacterium	D_6__uncultured bacterium	Rhizosphere	eaf14e0e493ca7fe145d38546a5e781b
8244db55f81b9a1487286c1ecba3030d	137.291.208.916.621	173.918.829.521.966	414.737.648.295.635	419.346.616.437.369	2.75E+09	0.015897366	D_0__Bacteria	D_1__Verrucomicrobia	D_2__Verrucomicrobiae	D_3__Methylacidiphilales	D_4__Methylacidiphilaceae	D_5__uncultured	D_6__uncultured bacterium	Rhizosphere	8244db55f81b9a1487286c1ecba3030d
31ff061fa00bfde4ca643b1fb0d61eae	554.792.358.428.057	208.724.709.867.921	415.001.552.237.142	502.949.226.919.157	4.92E+07	0.000320634	D_0__Bacteria	D_1__Proteobacteria	D_2__Gammaproteobacteria	D_3__Gammaproteobacteria Incertae Sedis	D_4__Unknown Family	D_5__Acidibacter	NA	Rhizosphere	31ff061fa00bfde4ca643b1fb0d61eae
1fe3d672180a3850cde4d9f0032fefc2	9.958.158.560.697	154.290.791.962.506	412.036.831.071.291	374.458.738.461.198	0.00018069	0.077509398	D_0__Bacteria	D_1__Proteobacteria	D_2__Alphaproteobacteria	D_3__Elsterales	D_4__uncultured	D_5__uncultured Rhodospirillales bacterium	D_6__uncultured Rhodospirillales bacterium	Rhizosphere	1fe3d672180a3850cde4d9f0032fefc2
7e7b3bfcb61a655f11336db3f7bf3b63	1.014.570.644.459	-226.046.019.708.428	41.576.431.803.965	-543.687.877.724.203	5.42E+05	5.36E+09	D_0__Bacteria	D_1__Actinobacteria	D_2__Actinobacteria	D_3__Frankiales	D_4__Acidothermaceae	D_5__Acidothermus	D_6__uncultured actinobacterium	Rhizosphere	7e7b3bfcb61a655f11336db3f7bf3b63
db454cb012222b094a6d78b7b4928112	108.435.039.097.273	225.998.715.179.956	414.761.416.805.083	544.888.473.283.821	5.07E+06	5.24E+08	D_0__Bacteria	D_1__Proteobacteria	D_2__Alphaproteobacteria	D_3__Micropepsales	D_4__Micropepsaceae	D_5__uncultured	D_6__uncultured alpha proteobacterium	Rhizosphere	db454cb012222b094a6d78b7b4928112
3d04ee080a3555eeeb41bceb2815fec3	154.445.748.994.953	-231.993.358.530.476	415.739.967.506.653	-558.025.151.928.083	2.40E+06	3.03E+09	D_0__Bacteria	D_1__Bacteroidetes	D_2__Bacteroidia	D_3__Chitinophagales	D_4__Chitinophagaceae	D_5__uncultured	D_6__uncultured Sphingobacteriales bacterium	Rhizosphere	3d04ee080a3555eeeb41bceb2815fec3
1b483f2212aa44b6a8efeee555ccb739	146.982.003.616.961	176.050.642.000.611	414.733.376.335.528	424.491.135.862.145	2.19E+09	0.013083385	D_0__Bacteria	D_1__Bacteroidetes	D_2__Bacteroidia	D_3__Chitinophagales	D_4__Chitinophagaceae	D_5__uncultured	D_6__uncultured Sphingobacteriales bacterium	Rhizosphere	1b483f2212aa44b6a8efeee555ccb739
224ea878b51afaf24e530fe9084b6b80	661.873.496.301.529	217.016.032.465.678	414.843.359.019.126	523.127.652.275.308	1.68E+07	0.000127576	D_0__Bacteria	D_1__Bacteroidetes	D_2__Bacteroidia	D_3__Chitinophagales	D_4__Chitinophagaceae	D_5__uncultured	NA	Rhizosphere	224ea878b51afaf24e530fe9084b6b80
05167c7a0a6bd046ca7af39c43974b25	241.806.681.199.102	147.791.180.995.751	415.421.226.348.074	355.762.227.883.656	0.000374227	0.13947621	D_0__Bacteria	D_1__Planctomycetes	D_2__Planctomycetacia	D_3__Gemmatales	D_4__Gemmataceae	D_5__Gemmata	D_6__uncultured bacterium	Rhizosphere	05167c7a0a6bd046ca7af39c43974b25
d2e4e82a7ddb3cdb7d5ad2cfa31dcbc9	121.023.409.918.678	21.217.702.182.136	334.050.353.189.489	635.164.788.168.934	2.13E+04	9.69E+05	D_0__Bacteria	D_1__Acidobacteria	D_2__Blastocatellia (Subgroup 4)	D_3__Blastocatellales	D_4__Blastocatellaceae	D_5__uncultured	NA	Rhizosphere	d2e4e82a7ddb3cdb7d5ad2cfa31dcbc9
74f15d55a1c4fa6ef786942f4530e6bf	100.514.738.769.932	-225.638.228.865.355	415.764.966.601.577	-542.706.209.014.434	5.73E+06	5.43E+09	D_0__Bacteria	D_1__Proteobacteria	D_2__Gammaproteobacteria	D_3__Gammaproteobacteria Incertae Sedis	D_4__Unknown Family	D_5__Acidibacter	D_6__uncultured bacterium	Rhizosphere	74f15d55a1c4fa6ef786942f4530e6bf
feb2bc9569284453250cd585bbe1cfd1	455.580.602.624.198	151.788.014.016.945	373.881.724.063.943	405.978.693.922.426	4.91E+08	0.025202006	D_0__Bacteria	D_1__Chloroflexi	D_2__Anaerolineae	D_3__SBR1031	D_4__uncultured bacterium	D_5__uncultured bacterium	D_6__uncultured bacterium	Rhizosphere	feb2bc9569284453250cd585bbe1cfd1
8a966bee047b3bafcef1e9bb7c961304	123.440.381.433.602	-210.200.087.404.962	337.662.908.235.149	-622.514.591.559.992	4.81E+04	1.82E+08	D_0__Bacteria	D_1__Patescibacteria	D_2__Saccharimonadia	D_3__Saccharimonadales	D_4__uncultured soil bacterium	D_5__uncultured soil bacterium	D_6__uncultured soil bacterium	Rhizosphere	8a966bee047b3bafcef1e9bb7c961304
00138a0b2c533b5e1ae3f62cd6e70f66	616.048.194.177.646	-207.929.875.764.892	41.347.968.071.975	-502.878.098.877.665	4.94E+07	0.000320634	D_0__Bacteria	D_1__Bacteroidetes	D_2__Bacteroidia	D_3__Chitinophagales	D_4__Chitinophagaceae	D_5__uncultured	NA	Rhizosphere	00138a0b2c533b5e1ae3f62cd6e70f66
c6f2c2ed10172ba8903f9b7973568d49	259.855.254.337.493	218.097.228.358.269	414.963.393.839.728	525.581.850.341.491	1.47E+07	0.000115531	D_0__Bacteria	D_1__Proteobacteria	D_2__Gammaproteobacteria	D_3__Gammaproteobacteria Incertae Sedis	D_4__Unknown Family	D_5__Acidibacter	NA	Rhizosphere	c6f2c2ed10172ba8903f9b7973568d49
3b861ef204cb574bdfdd0e6eed629ed5	104.771.575.711.473	-212.657.418.670.584	377.354.412.532.616	-563.548.249.623.829	1.75E+06	2.33E+09	D_0__Bacteria	D_1__Actinobacteria	D_2__Actinobacteria	D_3__Micromonosporales	D_4__Micromonosporaceae	D_5__uncultured	D_6__uncultured bacterium	Rhizosphere	3b861ef204cb574bdfdd0e6eed629ed5
f49fae90f1059cde2097d7ff9a028929	523.983.245.397.638	146.872.404.893.399	415.054.858.497.338	353.862.632.580.993	0.000402215	0.14514846	D_0__Bacteria	D_1__Proteobacteria	D_2__Gammaproteobacteria	D_3__Betaproteobacteriales	D_4__Burkholderiaceae	NA	NA	Rhizosphere	f49fae90f1059cde2097d7ff9a028929
20219939aca99c4cbcd7c2587d4e8df1	148.465.435.569.945	-212.243.538.370.401	322.715.987.280.271	-657.679.032.759.144	4.81E+03	4.83E+07	D_0__Bacteria	D_1__Bacteroidetes	D_2__Bacteroidia	D_3__Cytophagales	D_4__Hymenobacteraceae	D_5__Adhaeribacter	D_6__uncultured soil bacterium	Rhizosphere	20219939aca99c4cbcd7c2587d4e8df1
4bfdc9776210930b448cc8284953b07e	119.400.756.966.712	-221.710.455.799.364	415.784.748.600.783	-533.233.738.239.493	9.70E+06	7.87E+09	D_0__Bacteria	D_1__Actinobacteria	D_2__Actinobacteria	D_3__Streptomycetales	D_4__Streptomycetaceae	D_5__Streptomyces	NA	Rhizosphere	4bfdc9776210930b448cc8284953b07e
d494016544aee321e3669d05be78de2a	395.593.107.394.926	159.298.649.924.452	414.923.140.469.054	383.923.272.499.025	0.000123419	0.057264084	D_0__Bacteria	D_1__Proteobacteria	D_2__Alphaproteobacteria	D_3__Reyranellales	D_4__Reyranellaceae	D_5__Reyranella	NA	Rhizosphere	d494016544aee321e3669d05be78de2a
b7e3bdd324bf71427511234af34e2072	547.121.203.115.356	144.443.302.877.531	406.615.879.286.954	355.232.813.658.995	0.000381838	0.140017665	D_0__Bacteria	D_1__Bacteroidetes	D_2__Ignavibacteria	D_3__OPB56	D_4__uncultured bacterium	D_5__uncultured bacterium	D_6__uncultured bacterium	Rhizosphere	b7e3bdd324bf71427511234af34e2072
a3ff579b2c232bf9c8fd165f069ff86b	124.138.865.800.336	225.781.622.062.541	34.697.892.654.075	650.707.016.456.299	7.66E+03	4.83E+07	D_0__Bacteria	D_1__Verrucomicrobia	D_2__Verrucomicrobiae	D_3__Pedosphaerales	D_4__Pedosphaeraceae	NA	NA	Rhizosphere	a3ff579b2c232bf9c8fd165f069ff86b
69616366c87622f258ec657549b3f146	79.182.172.135.465	234.455.656.213.718	414.774.013.413.957	565.261.199.186.372	1.58E+06	2.25E+09	D_0__Bacteria	D_1__Actinobacteria	D_2__Actinobacteria	D_3__Micromonosporales	D_4__Micromonosporaceae	NA	NA	Rhizosphere	69616366c87622f258ec657549b3f146
188e88b7e8c8a37bb9b16ef77dfca527	217.915.461.242.881	149.857.779.231.178	415.381.423.498.087	360.771.500.008.759	0.000308906	0.117049456	D_0__Bacteria	D_1__Actinobacteria	D_2__Actinobacteria	D_3__Corynebacteriales	D_4__Mycobacteriaceae	D_5__Mycobacterium	NA	Rhizosphere	188e88b7e8c8a37bb9b16ef77dfca527
64671928741265a1334d3164e9d820e9	148.154.510.159.339	160.727.317.538.294	383.652.766.998.821	41.893.954.993.628	2.80E+09	0.015897366	D_0__Bacteria	D_1__Actinobacteria	D_2__Thermoleophilia	D_3__Gaiellales	D_4__uncultured	D_5__bacterium Ellin6517	D_6__bacterium Ellin6517	Rhizosphere	64671928741265a1334d3164e9d820e9
9c61b7546910ce23c8b2eab5c7d047fc	735.085.995.290.928	161.436.724.587.701	404.742.309.565.302	398.862.982.130.743	6.65E+08	0.032146338	D_0__Bacteria	D_1__Actinobacteria	D_2__Actinobacteria	D_3__Frankiales	D_4__Acidothermaceae	D_5__Acidothermus	NA	Rhizosphere	9c61b7546910ce23c8b2eab5c7d047fc
352c760ac113637ae48bc4df0ef839c3	131.977.638.765.706	223.914.398.479.782	344.928.787.777.874	649.161.236.794.121	8.49E+03	4.83E+07	D_0__Bacteria	D_1__Acidobacteria	D_2__Subgroup 6	NA	NA	NA	NA	Rhizosphere	352c760ac113637ae48bc4df0ef839c3
76088dac058b89c98ee45ebbc315b60b	535.345.848.568.958	-151.958.144.339.692	415.913.725.799.134	-365.359.772.745.467	0.000258591	0.103141635	D_0__Bacteria	D_1__Proteobacteria	D_2__Deltaproteobacteria	D_3__Myxococcales	D_4__Haliangiaceae	D_5__Haliangium	D_6__uncultured bacterium	Rhizosphere	76088dac058b89c98ee45ebbc315b60b
261c2f4ff05780d9810cdd3a6c0f412d	525.088.972.528.111	-148.274.664.222.529	410.042.094.660.207	-361.608.396.195.033	0.000299093	0.115252346	D_0__Bacteria	D_1__Planctomycetes	D_2__Planctomycetacia	D_3__Pirellulales	D_4__Pirellulaceae	D_5__Pir4 lineage	D_6__Planctomycetaceae bacterium LX124	Rhizosphere	261c2f4ff05780d9810cdd3a6c0f412d
526c3b68818daab01087f246f9b3d465	680.870.675.958.008	159.740.194.895.705	404.692.650.009.992	394.719.782.758.004	7.91E+09	0.037451754	D_0__Bacteria	D_1__Verrucomicrobia	D_2__Verrucomicrobiae	D_3__Pedosphaerales	D_4__Pedosphaeraceae	D_5__uncultured Verrucomicrobia bacterium	D_6__uncultured Verrucomicrobia bacterium	Rhizosphere	526c3b68818daab01087f246f9b3d465
9c42969911632adbbdf3d391436ce365	133.787.931.920.987	-193.218.451.132.828	337.483.769.053.877	-57.252.664.824.299	1.03E+06	1.68E+09	D_0__Bacteria	D_1__Bacteroidetes	D_2__Bacteroidia	D_3__Cytophagales	D_4__Microscillaceae	D_5__Chryseolinea	D_6__uncultured bacterium	Rhizosphere	9c42969911632adbbdf3d391436ce365
85e19b9902b21bf111ca933d94746347	85.729.965.375.741	214.851.893.307.121	402.096.730.946.733	53.432.887.355.551	9.13E+06	7.69E+09	D_0__Bacteria	D_1__Acidobacteria	D_2__Acidobacteriia	D_3__Subgroup 2	D_4__uncultured Acidobacteria bacterium	D_5__uncultured Acidobacteria bacterium	D_6__uncultured Acidobacteria bacterium	Rhizosphere	85e19b9902b21bf111ca933d94746347
2a02caa7ec685ed3d7edfc6c301139ff	22.927.341.147.908	-214.586.943.599.413	373.999.875.742.693	-573.762.071.907.868	9.60E+05	1.68E+09	D_0__Bacteria	D_1__Acidobacteria	D_2__Holophagae	D_3__Subgroup 7	NA	NA	NA	Rhizosphere	2a02caa7ec685ed3d7edfc6c301139ff
cf8bcdabfe73de7e5a02b524ba98274c	519.045.592.283.375	-214.563.335.046.665	415.831.993.497.197	-51.598.563.458.805	2.47E+05	0.000181249	D_0__Bacteria	D_1__Chloroflexi	D_2__AD3	NA	NA	NA	NA	Rhizosphere	cf8bcdabfe73de7e5a02b524ba98274c
6748ea8e64bc2a4502649ff076fa7858	957.191.101.665.491	-208.572.369.355.504	407.220.942.426.636	-512.184.781.344.049	3.03E+07	0.000212927	D_0__Bacteria	D_1__Proteobacteria	D_2__Alphaproteobacteria	D_3__Micropepsales	D_4__Micropepsaceae	D_5__uncultured	D_6__metagenome	Rhizosphere	6748ea8e64bc2a4502649ff076fa7858
70c0bf63787c350438c8420acbf2c641	40.294.957.084.808	152.841.090.952.268	414.996.356.384.577	368.295.018.982.359	0.00023055	0.093599273	D_0__Bacteria	D_1__Proteobacteria	D_2__Alphaproteobacteria	D_3__Micropepsales	D_4__Micropepsaceae	D_5__uncultured	NA	Rhizosphere	70c0bf63787c350438c8420acbf2c641
b1c1539dffc07a056fad09dfdd0befba	837.604.545.901.321	227.699.619.783.739	414.768.984.841.028	54.897.937.913.803	4.02E+06	4.82E+09	D_0__Bacteria	D_1__Acidobacteria	D_2__Acidobacteriia	D_3__Subgroup 2	D_4__uncultured Acidobacteria bacterium	D_5__uncultured Acidobacteria bacterium	D_6__uncultured Acidobacteria bacterium	Rhizosphere	b1c1539dffc07a056fad09dfdd0befba
dbc663918e776b22e83eb890593eae01	73.548.601.251.434	184.185.031.427.319	416.407.654.966.588	442.319.033.357.103	9.73E+08	0.005975863	D_0__Bacteria	D_1__Proteobacteria	D_2__Gammaproteobacteria	D_3__CCD24	NA	NA	NA	Rhizosphere	dbc663918e776b22e83eb890593eae01
8639ef9a70c271b913fc9a2720fb01e1	95.687.090.198.278	236.120.594.228.932	414.765.209.954.526	569.287.366.832.961	1.25E+06	1.89E+09	D_0__Bacteria	D_1__Proteobacteria	D_2__Alphaproteobacteria	D_3__Rhizobiales	D_4__Xanthobacteraceae	NA	NA	Rhizosphere	8639ef9a70c271b913fc9a2720fb01e1
a0bc14c56ba6482b27d1917e3487e6ef	149.706.799.373.229	167.680.617.167.831	41.473.609.313.677	404.306.786.755.919	5.28E+08	0.026074249	D_0__Bacteria	D_1__Proteobacteria	D_2__Alphaproteobacteria	D_3__Rhizobiales	D_4__Xanthobacteraceae	D_5__uncultured	NA	Rhizosphere	a0bc14c56ba6482b27d1917e3487e6ef
83c26801560b6c2fcf97e9d78ec01573	145.478.395.267.053	-213.632.120.260.119	363.141.432.262.824	-588.289.028.131.339	4.03E+05	1.03E+09	D_0__Bacteria	D_1__Verrucomicrobia	D_2__Verrucomicrobiae	D_3__Methylacidiphilales	D_4__Methylacidiphilaceae	D_5__uncultured	D_6__uncultured bacterium	Rhizosphere	83c26801560b6c2fcf97e9d78ec01573
f070cd0a37e81d5648e6b714ea2cdf9d	790.971.593.113.077	164.368.669.827.498	404.623.495.694.735	406.226.211.716.349	4.86E+08	0.025202006	D_0__Bacteria	D_1__Acidobacteria	D_2__Acidobacteriia	D_3__Acidobacteriales	D_4__Acidobacteriaceae (Subgroup 1)	D_5__Occallatibacter	NA	Rhizosphere	f070cd0a37e81d5648e6b714ea2cdf9d
e909e619f25665f1d0c9139f07101174	729.158.213.396.726	151.693.187.183.942	40.913.048.593.184	370.769.699.154.645	0.000209153	0.086456123	D_0__Bacteria	D_1__Fibrobacteres	D_2__Fibrobacteria	D_3__Fibrobacterales	D_4__Fibrobacteraceae	D_5__possible genus 04	NA	Rhizosphere	e909e619f25665f1d0c9139f07101174
ef945faede4c772a7948d781c5bd5790	781.076.189.535.139	215.600.642.741.282	366.419.654.647.034	588.398.138.601.399	4.01E+05	1.03E+09	D_0__Bacteria	D_1__Proteobacteria	D_2__Gammaproteobacteria	D_3__Steroidobacterales	D_4__Steroidobacteraceae	D_5__Steroidobacter	D_6__metagenome	Rhizosphere	ef945faede4c772a7948d781c5bd5790
81205c31100af2810dd6005cab706c97	418.991.405.284.299	154.825.827.314.481	41.495.432.356.638	37.311.534.913.966	0.000190605	0.080248253	D_0__Bacteria	D_1__Proteobacteria	D_2__Gammaproteobacteria	D_3__Betaproteobacteriales	D_4__Burkholderiaceae	D_5__Burkholderia-Caballeronia-Paraburkholderia	NA	Rhizosphere	81205c31100af2810dd6005cab706c97
bc99e5ff2ee29d506085739e9f362384	206.066.015.292.114	223.268.587.501.999	340.897.006.543.529	654.944.406.129.568	5.78E+03	4.83E+07	D_0__Bacteria	D_1__Actinobacteria	D_2__Actinobacteria	D_3__Micromonosporales	D_4__Micromonosporaceae	NA	NA	Rhizosphere	bc99e5ff2ee29d506085739e9f362384
e7d0fb4d1d0ac04839da80fb6b15a74c	774.456.627.675.668	214.365.551.752.304	372.276.579.198.639	575.823.362.871.084	8.50E+04	1.61E+09	D_0__Bacteria	D_1__Actinobacteria	D_2__Actinobacteria	D_3__Corynebacteriales	D_4__Mycobacteriaceae	D_5__Mycobacterium	NA	Rhizosphere	e7d0fb4d1d0ac04839da80fb6b15a74c
727723c7ddd6d01b3a8a26cd698354fb	677.973.592.547.572	155.389.086.969.476	414.846.842.170.387	374.569.771.717.473	0.000179893	0.077509398	D_0__Bacteria	D_1__Acidobacteria	D_2__Acidobacteriia	D_3__Subgroup 2	NA	NA	NA	Rhizosphere	727723c7ddd6d01b3a8a26cd698354fb
4c890d6d43c912c98c595b509c0c2e35	980.032.131.810.066	168.235.431.442.848	414.763.798.334.959	405.617.443.273.058	4.99E+09	0.025202006	D_0__Bacteria	D_1__Verrucomicrobia	D_2__Verrucomicrobiae	D_3__Pedosphaerales	D_4__Pedosphaeraceae	D_5__uncultured bacterium	D_6__uncultured bacterium	Rhizosphere	4c890d6d43c912c98c595b509c0c2e35
02592bcc8f986b491015579e21bc3ae8	153.570.740.176.457	-142.541.597.350.706	390.869.583.332.829	-364.678.152.071.328	0.000265546	0.104089266	D_0__Bacteria	D_1__Verrucomicrobia	D_2__Verrucomicrobiae	D_3__Chthoniobacterales	D_4__Chthoniobacteraceae	D_5__Candidatus Udaeobacter	D_6__Verrucomicrobia bacterium OR-59	Rhizosphere	02592bcc8f986b491015579e21bc3ae8
a5a07ff708af098d019b63ece7d54eef	779.812.802.994.825	223.195.283.828.913	408.717.496.796.522	546.086.931.874.193	4.74E+06	5.13E+09	D_0__Bacteria	D_1__Proteobacteria	D_2__Alphaproteobacteria	D_3__Rhizobiales	D_4__Beijerinckiaceae	D_5__Methylovirgula	D_6__uncultured bacterium	Rhizosphere	a5a07ff708af098d019b63ece7d54eef
4badf729cf843f4144f0446068268ca01	127.774.075.551.207	-227.813.796.957.149	415.749.685.031.928	-547.959.036.793.146	4.26E+06	4.85E+09	D_0__Bacteria	D_1__Actinobacteria	D_2__Actinobacteria	D_3__Micromonosporales	D_4__Micromonosporaceae	D_5__Actinoplanes	NA	Rhizosphere	4badf729cf843f4144f0446068268ca01
e93af9f46dd10effd8c187386ad30176	120.973.772.424.619	227.609.276.474.935	387.010.939.510.739	588.121.040.616.268	4.07E+05	1.03E+09	D_0__Bacteria	D_1__Acidobacteria	D_2__Acidobacteriia	D_3__Solibacterales	D_4__Solibacteraceae (Subgroup 3)	D_5__Bryobacter	NA	Rhizosphere	e93af9f46dd10effd8c187386ad30176
113586992e9b66ea29a4a530547b4611	506.756.640.761.003	211.823.104.948.785	413.892.130.808.723	511.783.358.951.265	3.09E+07	0.000212927	D_0__Bacteria	D_1__Proteobacteria	D_2__Gammaproteobacteria	D_3__Betaproteobacteriales	D_4__Nitrosomonadaceae	D_5__MND1	NA	Rhizosphere	113586992e9b66ea29a4a530547b4611
917506359bf324def30018211adb7b32	949.457.458.756.756	166.519.271.485.807	403.642.531.736.285	412.541.440.490.717	3.70E+09	0.020520711	D_0__Bacteria	D_1__Proteobacteria	D_2__Alphaproteobacteria	D_3__Reyranellales	D_4__Reyranellaceae	D_5__Reyranella	NA	Rhizosphere	917506359bf324def30018211adb7b32
d52212a6e077dc2ecd4236d4e70198b3	19.250.386.729.566	189.835.575.088.922	381.565.766.537.294	497.517.313.494.024	6.52E+07	0.000411689	D_0__Bacteria	D_1__Proteobacteria	D_2__Alphaproteobacteria	D_3__Sphingomonadales	D_4__Sphingomonadaceae	D_5__Sphingomonas	NA	Rhizosphere	d52212a6e077dc2ecd4236d4e70198b3
2815303579f31c5d5790b99f55f03d52	462.976.450.908.752	156.467.283.247.613	414.910.918.444.802	377.110.546.606.232	0.000162526	0.072451524	D_0__Bacteria	D_1__Proteobacteria	D_2__Alphaproteobacteria	D_3__Rhizobiales	D_4__Hyphomicrobiaceae	D_5__Hyphomicrobium	NA	Rhizosphere	2815303579f31c5d5790b99f55f03d52
74df1c49129354d4ebe6615dadae13c7	111.736.959.482.357	225.578.368.622.034	39.133.301.258.393	576.435.826.695.439	8.20E+05	1.61E+09	D_0__Bacteria	D_1__Proteobacteria	D_2__Alphaproteobacteria	D_3__Acetobacterales	D_4__Acetobacteraceae	D_5__uncultured forest soil bacterium	D_6__uncultured forest soil bacterium	Rhizosphere	74df1c49129354d4ebe6615dadae13c7
4cddb2b7a63254572ae9b175ab2230c1	565.727.699.147.496	170.404.829.117.007	414.820.350.085.845	410.791.874.317.985	3.99E+09	0.021611269	D_0__Bacteria	D_1__Proteobacteria	D_2__Deltaproteobacteria	D_3__Myxococcales	D_4__Haliangiaceae	D_5__Haliangium	NA	Rhizosphere	4cddb2b7a63254572ae9b175ab2230c1
08ece4a2bea4636f8b6b0e1f8bf55f67	670.528.995.410.444	-157.477.675.442.318	415.833.496.661.195	-378.703.679.974.644	0.000152455	0.069321074	D_0__Bacteria	D_1__Planctomycetes	D_2__Planctomycetacia	D_3__Gemmatales	D_4__Gemmataceae	D_5__Fimbriiglobus	NA	Rhizosphere	08ece4a2bea4636f8b6b0e1f8bf55f67
2d74ff912fec1793960c04f47ca36b65	581.378.580.710.985	210.237.485.005.466	361.480.480.909.411	581.601.209.770.861	6.03E+02	1.37E+09	D_0__Bacteria	D_1__Verrucomicrobia	D_2__Verrucomicrobiae	D_3__Chthoniobacterales	D_4__Chthoniobacteraceae	D_5__Candidatus Udaeobacter	NA	Rhizosphere	2d74ff912fec1793960c04f47ca36b65
788cd636f40b6f47310d9c616e9641de	753.237.709.376.784	-198.942.441.436.452	369.442.048.218.267	-538.494.311.613.702	7.25E+06	6.34E+09	D_0__Bacteria	D_1__Actinobacteria	D_2__Actinobacteria	D_3__Micromonosporales	D_4__Micromonosporaceae	D_5__Phytohabitans	D_6__uncultured bacterium	Rhizosphere	788cd636f40b6f47310d9c616e9641de
