# Supplementary material for: Microbiome Variation Across Two Hemlock Species With Hemlock Woolly Adelgid Infestation
Source: Front Microbiol. 2020 Jul 7;11:1528. doi: 10.3389/fmicb.2020.01528 (PMC7358439; doi:10.3389/fmicb.2020.01528)
Supplement: Supplementary file 2 [file Data_Sheet_2.zip › Table S5.CSV]

	Kingdom	Phylum	Class	Order	Family	Genus	Species
205c009ee5a41238b7591f6672989ead	D_0__Bacteria	D_1__Bacteroidetes	D_2__Bacteroidia	D_3__Flavobacteriales	D_4__Flavobacteriaceae	D_5__Flavobacterium	NA
b4102802d92633dac1067410918207fc	D_0__Bacteria	D_1__Verrucomicrobia	D_2__Verrucomicrobiae	D_3__Pedosphaerales	D_4__Pedosphaeraceae	D_5__metagenome	D_6__metagenome
934f84e968a79b9ba847c99c7432719b	D_0__Bacteria	D_1__Acidobacteria	D_2__Acidobacteriia	D_3__Solibacterales	D_4__Solibacteraceae (Subgroup 3)	D_5__Bryobacter	NA
0d796a721ad401617447ef0630331120	D_0__Bacteria	D_1__Bacteroidetes	D_2__Bacteroidia	D_3__Chitinophagales	D_4__Saprospiraceae	D_5__uncultured	NA
5d9cc711e1935f7e68fefe6aac571464	D_0__Bacteria	D_1__Actinobacteria	D_2__Actinobacteria	D_3__Frankiales	D_4__Acidothermaceae	D_5__Acidothermus	NA
6d1dc8d8cd3a3aefdb8f0482cfd682ae	D_0__Bacteria	D_1__Bacteroidetes	D_2__Bacteroidia	D_3__Sphingobacteriales	D_4__env.OPS 17	NA	NA
6e27c1a50a324c3d4f703b537a7ce5f6	D_0__Bacteria	D_1__Bacteroidetes	D_2__Bacteroidia	D_3__Chitinophagales	D_4__Chitinophagaceae	D_5__uncultured	NA
a999c360ccc5b78f4e907d61e3541343	D_0__Bacteria	D_1__Proteobacteria	D_2__Deltaproteobacteria	D_3__Myxococcales	D_4__P3OB-42	D_5__uncultured bacterium	D_6__uncultured bacterium
fb8837614addfddc1a3acb908d89265f	D_0__Bacteria	D_1__Actinobacteria	D_2__Actinobacteria	D_3__Frankiales	D_4__uncultured	NA	NA
f83aed6ff73eaccab71ee62775f17c57	D_0__Bacteria	D_1__Cyanobacteria	D_2__Oxyphotobacteria	D_3__Leptolyngbyales	D_4__Leptolyngbyaceae	D_5__BMM02	D_6__uncultured bacterium
7e2cf78456c498b07f82f33c19b6f465	D_0__Bacteria	D_1__Patescibacteria	D_2__ABY1	D_3__Candidatus Magasanikbacteria	D_4__uncultured bacterium	D_5__uncultured bacterium	D_6__uncultured bacterium
93de395dd87b5912e7bb0a02f45da992	D_0__Bacteria	NA	NA	NA	NA	NA	NA
7a9ed794c791fb92c4e32e9ab9d63473	D_0__Bacteria	D_1__Verrucomicrobia	D_2__Verrucomicrobiae	D_3__Pedosphaerales	D_4__Pedosphaeraceae	NA	NA
5ea3d6442cbb6d805cc0ee0a9bbc4dda	D_0__Bacteria	D_1__Actinobacteria	D_2__MB-A2-108	D_3__uncultured actinobacterium	D_4__uncultured actinobacterium	D_5__uncultured actinobacterium	D_6__uncultured actinobacterium
af2774907401a930063b17d49a9cdacc	D_0__Bacteria	D_1__Chloroflexi	D_2__Anaerolineae	D_3__SBR1031	NA	NA	NA
ff7d9c603c6af369c1bfabb54b3aee79	D_0__Bacteria	D_1__Planctomycetes	D_2__Planctomycetacia	D_3__Planctomycetales	D_4__Rubinisphaeraceae	D_5__SH-PL14	D_6__uncultured Planctomycetaceae bacterium
75a3390b2559e8412e92eba51a3ce7ce	D_0__Archaea	D_1__Crenarchaeota	D_2__Bathyarchaeia	D_3__archaeon RBG_16_50_20	D_4__archaeon RBG_16_50_20	D_5__archaeon RBG_16_50_20	D_6__archaeon RBG_16_50_20
52473b8f989ae74fb2c912585529d0fb	D_0__Bacteria	D_1__Acidobacteria	D_2__Acidobacteriia	D_3__Solibacterales	D_4__Solibacteraceae (Subgroup 3)	NA	NA
e75e493daa3f89e118c2ddf03bec78ef	D_0__Bacteria	D_1__Bacteroidetes	D_2__Bacteroidia	D_3__Chitinophagales	D_4__Chitinophagaceae	D_5__Segetibacter	NA
c6022bec824e03d126d292104e8a582b	D_0__Bacteria	D_1__Proteobacteria	D_2__Deltaproteobacteria	D_3__Bdellovibrionales	D_4__Bdellovibrionaceae	D_5__Bdellovibrio	NA
ce5f792ad1827eb52dd25bce751e7087	D_0__Bacteria	D_1__Patescibacteria	D_2__Parcubacteria	D_3__Candidatus Kaiserbacteria	D_4__uncultured bacterium	D_5__uncultured bacterium	D_6__uncultured bacterium
76979f338a3c998f5027f2a08d6deb97	D_0__Bacteria	D_1__Planctomycetes	D_2__Planctomycetacia	D_3__Isosphaerales	D_4__Isosphaeraceae	D_5__Singulisphaera	D_6__uncultured bacterium
606f28a9c10df9300b9a3a0ae44b3e19	D_0__Bacteria	D_1__Proteobacteria	D_2__Deltaproteobacteria	D_3__PB19	NA	NA	NA
7182f14b26b8baa15369789e7c8ccb72	D_0__Bacteria	D_1__Chlamydiae	D_2__Chlamydiae	D_3__Chlamydiales	D_4__Parachlamydiaceae	NA	NA
522dbcb467e71fbdfbd846272bf7837d	D_0__Bacteria	D_1__Actinobacteria	D_2__Actinobacteria	D_3__Propionibacteriales	D_4__Propionibacteriaceae	D_5__Microlunatus	D_6__uncultured bacterium
d6642de7ced5bee7705311b8b39fc302	D_0__Bacteria	D_1__Acidobacteria	D_2__Acidobacteriia	D_3__Subgroup 2	D_4__uncultured Acidobacteria bacterium	D_5__uncultured Acidobacteria bacterium	D_6__uncultured Acidobacteria bacterium
f322f92445c859e455b82ce6c3bfe440	D_0__Bacteria	D_1__Proteobacteria	D_2__Deltaproteobacteria	D_3__Oligoflexales	D_4__Oligoflexaceae	D_5__Silvanigrella	D_6__metagenome
1389ee7ab691b85e804d25209c18734a	D_0__Bacteria	D_1__Dependentiae	D_2__Babeliae	D_3__Babeliales	D_4__UBA12409	D_5__uncultured soil bacterium	D_6__uncultured soil bacterium
9cc8993a769b0cae9640ebe0421f2e02	D_0__Bacteria	D_1__Planctomycetes	D_2__Planctomycetacia	D_3__Gemmatales	D_4__Gemmataceae	D_5__uncultured	NA
c51b6b42c93115971c7efa6794c210f8	D_0__Bacteria	D_1__Acidobacteria	D_2__Blastocatellia (Subgroup 4)	D_3__Blastocatellales	D_4__Blastocatellaceae	D_5__Blastocatella	NA
c3c3881d711be172e4506350305bf522	D_0__Bacteria	D_1__Verrucomicrobia	D_2__Verrucomicrobiae	D_3__Chthoniobacterales	D_4__Chthoniobacteraceae	D_5__Chthoniobacter	D_6__uncultured bacterium
b59b3d1f3cc34c36139c761426ee6d57	D_0__Bacteria	D_1__Patescibacteria	D_2__Saccharimonadia	D_3__Saccharimonadales	NA	NA	NA
dc5665d713059735ec3c2d3609c5fe44	D_0__Bacteria	D_1__Planctomycetes	D_2__Planctomycetacia	D_3__Pirellulales	D_4__Pirellulaceae	D_5__Pirellula	NA
880d8b82c04a6c39d2f19e306f055319	D_0__Bacteria	D_1__Bacteroidetes	D_2__Bacteroidia	D_3__Chitinophagales	D_4__Saprospiraceae	D_5__uncultured	NA
87ff9a2d1add28fe46d8c0dab65ba12d	D_0__Bacteria	D_1__Proteobacteria	D_2__Deltaproteobacteria	D_3__Myxococcales	D_4__Phaselicystidaceae	D_5__Phaselicystis	D_6__uncultured Polyangiaceae bacterium
4486a17baca6231b7e86a9a1cee7fd5e	D_0__Bacteria	D_1__Gemmatimonadetes	D_2__Gemmatimonadetes	D_3__Gemmatimonadales	D_4__Gemmatimonadaceae	D_5__uncultured	D_6__uncultured alpha proteobacterium
976dbb8b8bda65722e1f72235ed27f1c	D_0__Bacteria	D_1__Patescibacteria	D_2__Saccharimonadia	D_3__Saccharimonadales	D_4__uncultured bacterium	D_5__uncultured bacterium	D_6__uncultured bacterium
39c8242f1273cd35b613c8a5c81f158a	D_0__Bacteria	D_1__Planctomycetes	D_2__Planctomycetacia	D_3__Gemmatales	D_4__Gemmataceae	D_5__uncultured	NA
efe8c6327ebb18b5df5f249a4fb104b5	D_0__Bacteria	D_1__Acidobacteria	D_2__Blastocatellia (Subgroup 4)	D_3__11-24	D_4__uncultured Acidobacteriales bacterium	D_5__uncultured Acidobacteriales bacterium	D_6__uncultured Acidobacteriales bacterium
f2b196c5b2a44ad5476609c48c608541	D_0__Bacteria	D_1__Acidobacteria	D_2__Holophagae	D_3__Subgroup 7	D_4__uncultured Acidobacteriales bacterium	D_5__uncultured Acidobacteriales bacterium	D_6__uncultured Acidobacteriales bacterium
1031bef77806a6c12a88cb1a26895a4d	D_0__Bacteria	NA	NA	NA	NA	NA	NA
8c61f6ad1e61d2d8b08afbda001ffa82	D_0__Bacteria	D_1__Planctomycetes	D_2__Planctomycetacia	D_3__Gemmatales	D_4__Gemmataceae	D_5__uncultured	NA
420adf78a5f672a7ff92f00b03f1a172	D_0__Bacteria	D_1__Verrucomicrobia	D_2__Verrucomicrobiae	D_3__Chthoniobacterales	D_4__Chthoniobacteraceae	D_5__Chthoniobacter	D_6__uncultured bacterium
e0ea6041cf2a0c4d9ba4dad7d6c2b8d0	D_0__Bacteria	D_1__Planctomycetes	D_2__Phycisphaerae	D_3__Tepidisphaerales	D_4__WD2101 soil group	D_5__uncultured bacterium	D_6__uncultured bacterium
e4ce79b0f2c8ec345f246339b85ce297	D_0__Bacteria	D_1__Verrucomicrobia	D_2__Verrucomicrobiae	D_3__Verrucomicrobiales	D_4__Verrucomicrobiaceae	D_5__Roseimicrobium	D_6__metagenome
79354057645b2bbf091a69daa7b69e6b	D_0__Bacteria	D_1__Bacteroidetes	D_2__Bacteroidia	D_3__Chitinophagales	D_4__Chitinophagaceae	D_5__Niastella	D_6__uncultured Niastella sp.
cbdb5f7df333d20e47f03b47fd025a45	D_0__Bacteria	D_1__Verrucomicrobia	D_2__Verrucomicrobiae	D_3__Chthoniobacterales	D_4__Chthoniobacteraceae	D_5__Chthoniobacter	D_6__metagenome
601ac769b69991f0f8a71bff363cb09b	D_0__Bacteria	D_1__Actinobacteria	D_2__Thermoleophilia	D_3__Solirubrobacterales	D_4__67-14	D_5__uncultured bacterium	D_6__uncultured bacterium
53b0180685e647e50cad32a3afff67c6	D_0__Bacteria	D_1__Firmicutes	D_2__Clostridia	D_3__Clostridiales	D_4__Lachnospiraceae	D_5__Anaerocolumna	D_6__uncultured bacterium
36319325940c51200b312e7b8eeda01a	D_0__Bacteria	D_1__Chlamydiae	D_2__Chlamydiae	D_3__Chlamydiales	D_4__Simkaniaceae	D_5__uncultured	D_6__metagenome
58662e82340fb1dfb0bd8671ef0e6e61	D_0__Bacteria	D_1__Proteobacteria	D_2__Gammaproteobacteria	D_3__Diplorickettsiales	D_4__Diplorickettsiaceae	D_5__Aquicella	NA
2705aec6a79008fc274ed7e557bfe465	D_0__Bacteria	D_1__Planctomycetes	D_2__Phycisphaerae	D_3__Phycisphaerales	D_4__Phycisphaeraceae	D_5__SM1A02	D_6__uncultured prokaryote
85e29fdfe798ea1594faaaf6ea14bc02	D_0__Bacteria	NA	NA	NA	NA	NA	NA
ab5d682e42978388519167c6a5ad6deb	D_0__Bacteria	D_1__Planctomycetes	D_2__Planctomycetacia	D_3__Pirellulales	D_4__Pirellulaceae	D_5__Pirellula	D_6__metagenome
fe603c41599f0c270bf3b12508824d37	D_0__Bacteria	D_1__Patescibacteria	D_2__WWE3	D_3__uncultured anaerobic bacterium	D_4__uncultured anaerobic bacterium	D_5__uncultured anaerobic bacterium	D_6__uncultured anaerobic bacterium
4d937cca1cb1cf271d06814c2c2d2611	D_0__Bacteria	D_1__Dependentiae	D_2__Babeliae	D_3__Babeliales	D_4__Vermiphilaceae	D_5__metagenome	D_6__metagenome
944d23c4530b9b2b74d11f6e812c54b4	D_0__Bacteria	D_1__Chloroflexi	D_2__Chloroflexia	D_3__Chloroflexales	D_4__Roseiflexaceae	D_5__uncultured	D_6__uncultured Chloroflexaceae bacterium
f3e7acdee27dc373d87190020f7e3e14	D_0__Bacteria	D_1__Actinobacteria	D_2__Actinobacteria	D_3__Micromonosporales	D_4__Micromonosporaceae	D_5__Actinoplanes	NA
07b5c4ab3517661acbc1f0acae6db52f	D_0__Bacteria	D_1__Acidobacteria	D_2__Acidobacteriia	D_3__Solibacterales	D_4__Solibacteraceae (Subgroup 3)	D_5__Bryobacter	D_6__uncultured bacterium
b992777c8e0a55637bb9d6e99eb7a156	D_0__Bacteria	D_1__Bacteroidetes	D_2__Bacteroidia	D_3__Sphingobacteriales	D_4__CWT CU03-E12	D_5__uncultured Bacteroidetes bacterium	D_6__uncultured Bacteroidetes bacterium
c55f27a8b67fe377d3fa5ff4416a77f3	D_0__Bacteria	D_1__Chloroflexi	D_2__Ktedonobacteria	D_3__Ktedonobacterales	D_4__Ktedonobacteraceae	D_5__uncultured	D_6__uncultured soil bacterium
1fedab86ace5dea013aba2dea8c6e358	D_0__Bacteria	D_1__Proteobacteria	D_2__Gammaproteobacteria	D_3__Diplorickettsiales	D_4__Diplorickettsiaceae	D_5__Aquicella	NA
0ef0697da4e3992082bb0016d5e78a0c	D_0__Bacteria	D_1__Acidobacteria	D_2__Thermoanaerobaculia	D_3__Thermoanaerobaculales	D_4__Thermoanaerobaculaceae	D_5__Subgroup 10	D_6__uncultured bacterium
362ab4c443436901cd3b9d17680cfe4d	D_0__Bacteria	D_1__Proteobacteria	D_2__Gammaproteobacteria	D_3__Gammaproteobacteria Incertae Sedis	D_4__Unknown Family	D_5__Candidatus Ovatusbacter	D_6__uncultured Methylococcaceae bacterium
38f9abaa4784d8af0d33ff087d662e27	D_0__Bacteria	D_1__Actinobacteria	D_2__Acidimicrobiia	D_3__IMCC26256	D_4__uncultured actinobacterium	D_5__uncultured actinobacterium	D_6__uncultured actinobacterium
ef81c1525889505892c673f90507b737	D_0__Bacteria	D_1__Proteobacteria	D_2__Deltaproteobacteria	D_3__Oligoflexales	D_4__Oligoflexaceae	D_5__Silvanigrella	D_6__uncultured bacterium
0741805fb673b9123974de4594ffd62c	D_0__Bacteria	D_1__Elusimicrobia	D_2__Elusimicrobia	D_3__MVP-88	D_4__uncultured bacterium	D_5__uncultured bacterium	D_6__uncultured bacterium
11deb337d620c268983e899b2562ee00	D_0__Bacteria	D_1__Proteobacteria	D_2__Alphaproteobacteria	D_3__Micavibrionales	D_4__uncultured	D_5__uncultured eubacterium WD2107	D_6__uncultured eubacterium WD2107
f5d353fc74002252f8657a494eeb1fb0	D_0__Bacteria	D_1__Chlamydiae	D_2__Chlamydiae	D_3__Chlamydiales	D_4__cvE6	D_5__metagenome	D_6__metagenome
d0a35d32def1c83e7875fca17f65821b	D_0__Bacteria	D_1__Bacteroidetes	D_2__Ignavibacteria	D_3__Kryptoniales	D_4__BSV26	D_5__uncultured soil bacterium	D_6__uncultured soil bacterium
12e19d3d82b6dca8c5dd3f52b837f57b	D_0__Bacteria	D_1__Patescibacteria	D_2__Saccharimonadia	D_3__Saccharimonadales	NA	NA	NA
f2871b65d6663f6541b244650a1b83d6	D_0__Bacteria	D_1__FCPU426	D_2__uncultured bacterium	D_3__uncultured bacterium	D_4__uncultured bacterium	D_5__uncultured bacterium	D_6__uncultured bacterium
bdf0bf96df02b553253a5cc3e0627cd2	D_0__Bacteria	D_1__Planctomycetes	D_2__vadinHA49	D_3__uncultured soil bacterium	D_4__uncultured soil bacterium	D_5__uncultured soil bacterium	D_6__uncultured soil bacterium
0fee10e51735d7708cf8f60addbc50a2	D_0__Bacteria	D_1__Bacteroidetes	D_2__Bacteroidia	D_3__Flavobacteriales	D_4__Flavobacteriaceae	D_5__Arenibacter	D_6__uncultured Bacteroidetes bacterium
a2e0d582b264dfe4b39f7e8fc0e644b3	D_0__Bacteria	D_1__Chloroflexi	D_2__Ktedonobacteria	D_3__C0119	D_4__uncultured bacterium	D_5__uncultured bacterium	D_6__uncultured bacterium
fa21705913206634a5c5db760d24fb29	D_0__Bacteria	D_1__Planctomycetes	D_2__OM190	D_3__uncultured Planctomycetales bacterium	D_4__uncultured Planctomycetales bacterium	D_5__uncultured Planctomycetales bacterium	D_6__uncultured Planctomycetales bacterium
abed42fed548bfc124faefbd1d11bd40	D_0__Bacteria	D_1__Verrucomicrobia	D_2__Verrucomicrobiae	D_3__Pedosphaerales	D_4__Pedosphaeraceae	D_5__uncultured bacterium	D_6__uncultured bacterium
4a53969bb2eefaebea530497b2bb91d6	D_0__Bacteria	D_1__Acidobacteria	D_2__Subgroup 5	NA	NA	NA	NA
09b5957d420de0a74d66e0a2071db334	D_0__Bacteria	D_1__Acidobacteria	D_2__Acidobacteriia	D_3__Acidobacteriales	D_4__Acidobacteriaceae (Subgroup 1)	NA	NA
800d20d148eac38a4c19318546c3b197	D_0__Bacteria	D_1__Armatimonadetes	D_2__Fimbriimonadia	D_3__Fimbriimonadales	D_4__Fimbriimonadaceae	D_5__Fimbriimonas	D_6__metagenome
57bad8cf04bfbf1e49d67bb92ea4a263	D_0__Bacteria	D_1__Proteobacteria	D_2__Gammaproteobacteria	D_3__Betaproteobacteriales	D_4__TRA3-20	D_5__uncultured Nitrosomonadales bacterium	D_6__uncultured Nitrosomonadales bacterium
b879aa32e60c0fa13a9338046e7cbb33	D_0__Bacteria	D_1__Verrucomicrobia	D_2__Verrucomicrobiae	D_3__Pedosphaerales	D_4__Pedosphaeraceae	NA	NA
b49452e81d19a414f1aefdef63fd4093	D_0__Bacteria	D_1__Proteobacteria	D_2__Gammaproteobacteria	D_3__Diplorickettsiales	D_4__Diplorickettsiaceae	D_5__uncultured	NA
45a0bb134090907607793ef380f1f6fa	D_0__Bacteria	D_1__WPS-2	D_2__uncultured forest soil bacterium	D_3__uncultured forest soil bacterium	D_4__uncultured forest soil bacterium	D_5__uncultured forest soil bacterium	D_6__uncultured forest soil bacterium
e2c722f15547a98bd869020846a61885	D_0__Bacteria	NA	NA	NA	NA	NA	NA
91c88514006a48e5b877f3034fcf6137	D_0__Bacteria	D_1__Armatimonadetes	D_2__Armatimonadia	D_3__Armatimonadales	D_4__uncultured bacterium	D_5__uncultured bacterium	D_6__uncultured bacterium
04f2cf963b853ed7b64b5ec023b1670b	D_0__Bacteria	D_1__Proteobacteria	D_2__Alphaproteobacteria	D_3__Sneathiellales	D_4__Sneathiellaceae	D_5__AT-s3-44	D_6__metagenome
978bc3ed3458f5428e2581f40a7102a2	D_0__Bacteria	D_1__Proteobacteria	D_2__Deltaproteobacteria	D_3__Myxococcales	D_4__Sandaracinaceae	D_5__uncultured	D_6__uncultured Polyangiaceae bacterium
73c612fe9146a49003c240dbea9aaceb	D_0__Bacteria	D_1__Armatimonadetes	D_2__Fimbriimonadia	D_3__Fimbriimonadales	D_4__Fimbriimonadaceae	NA	NA
329ec247bde9f99ffce84f68c38df214	D_0__Bacteria	NA	NA	NA	NA	NA	NA
67a7907955a243b067f91414e50c2c73	D_0__Bacteria	D_1__WPS-2	D_2__uncultured forest soil bacterium	D_3__uncultured forest soil bacterium	D_4__uncultured forest soil bacterium	D_5__uncultured forest soil bacterium	D_6__uncultured forest soil bacterium
447ed70d89de82dfba1cffbd2f76c003	D_0__Bacteria	D_1__Gemmatimonadetes	D_2__Gemmatimonadetes	D_3__Gemmatimonadales	D_4__Gemmatimonadaceae	D_5__Gemmatimonas	NA
838ac52528acc2933c89e47e99ea66e4	D_0__Bacteria	NA	NA	NA	NA	NA	NA
2e7f56d84433dee7afacc55a7c266c7e	D_0__Bacteria	D_1__Chloroflexi	D_2__TK10	D_3__uncultured bacterium	D_4__uncultured bacterium	D_5__uncultured bacterium	D_6__uncultured bacterium
f9fcdc60056b15eb1d0d40117c511748	D_0__Bacteria	D_1__Planctomycetes	D_2__Planctomycetacia	D_3__Isosphaerales	D_4__Isosphaeraceae	D_5__Singulisphaera	D_6__uncultured bacterium
5c3faa5aa6bf69ed6f7b220400f1e025	D_0__Bacteria	D_1__Verrucomicrobia	D_2__Verrucomicrobiae	D_3__Pedosphaerales	D_4__Pedosphaeraceae	D_5__Pedosphaera	D_6__uncultured bacterium
22ac7e55d9b5b81f770d5a8d0b40f442	D_0__Bacteria	D_1__Verrucomicrobia	D_2__Verrucomicrobiae	D_3__Chthoniobacterales	D_4__Chthoniobacteraceae	D_5__Chthoniobacter	D_6__bacterium Ellin506
e55b559e13719df59a0fd54f8ca3a1ae	D_0__Bacteria	D_1__Proteobacteria	D_2__Alphaproteobacteria	D_3__Dongiales	D_4__Dongiaceae	D_5__Dongia	NA
c3f6466e8ef5e9d355ebd25d758c8708	D_0__Bacteria	D_1__Firmicutes	D_2__Bacilli	D_3__Bacillales	D_4__Bacillaceae	D_5__Bacillus	NA
ef283c7326b962c22de9108603006807	D_0__Bacteria	D_1__Patescibacteria	D_2__Saccharimonadia	D_3__Saccharimonadales	D_4__uncultured bacterium	D_5__uncultured bacterium	D_6__uncultured bacterium
adf7433d6f6de8a51f1d5c192c163beb	D_0__Bacteria	D_1__Patescibacteria	D_2__Gracilibacteria	D_3__Absconditabacteriales (SR1)	D_4__metagenome	D_5__metagenome	D_6__metagenome
ae75553c70c20912e47d6569e576921c	D_0__Bacteria	D_1__Proteobacteria	D_2__Deltaproteobacteria	D_3__Bdellovibrionales	D_4__Bdellovibrionaceae	D_5__OM27 clade	D_6__uncultured bacterium
fb2c6a49b6dcb93d85c81d1a19020ab2	D_0__Bacteria	D_1__Planctomycetes	D_2__BD7-11	D_3__uncultured bacterium	D_4__uncultured bacterium	D_5__uncultured bacterium	D_6__uncultured bacterium
be463febba952a71abede46cea30898a	D_0__Bacteria	D_1__Acidobacteria	D_2__Acidobacteriia	D_3__Acidobacteriales	D_4__Acidobacteriaceae (Subgroup 1)	NA	NA
0e8abbec8c6656377e2e1816f0e47076	D_0__Bacteria	D_1__Acidobacteria	D_2__Acidobacteriia	D_3__Subgroup 2	D_4__bacterium Ellin7509	D_5__bacterium Ellin7509	D_6__bacterium Ellin7509
e87a37960aa0c22cbbab85c4f47e3e02	D_0__Bacteria	D_1__Bacteroidetes	D_2__Bacteroidia	D_3__Chitinophagales	D_4__Chitinophagaceae	D_5__Filimonas	D_6__metagenome
a0e088423a7e457ae533ed9d7095a777	D_0__Bacteria	D_1__Firmicutes	D_2__Clostridia	D_3__Clostridiales	D_4__Ruminococcaceae	D_5__Ruminiclostridium 1	NA
07371d3625458d2de576b633fec31eec	D_0__Bacteria	D_1__Bacteroidetes	D_2__Bacteroidia	D_3__Cytophagales	D_4__Spirosomaceae	D_5__Spirosoma	NA
4b4aca4b7d137741665fca759cd09386	D_0__Bacteria	D_1__Proteobacteria	D_2__Alphaproteobacteria	D_3__Rhizobiales	D_4__Xanthobacteraceae	D_5__Pseudolabrys	NA
2eb25374a276f65f404c44e61d16f960	D_0__Bacteria	D_1__Planctomycetes	D_2__Phycisphaerae	D_3__Tepidisphaerales	D_4__WD2101 soil group	D_5__uncultured bacterium	D_6__uncultured bacterium
796fdbf44d9f118a73cb16d4d86752a7	D_0__Bacteria	D_1__Proteobacteria	D_2__Gammaproteobacteria	D_3__Gammaproteobacteria Incertae Sedis	D_4__Unknown Family	D_5__Acidibacter	D_6__uncultured bacterium
394df89ce8efe36cd8c92fba960a8cec	D_0__Bacteria	D_1__Proteobacteria	D_2__Alphaproteobacteria	D_3__uncultured	NA	NA	NA
a2e3425c5957c034463310434804dd2c	D_0__Bacteria	D_1__Chloroflexi	D_2__Chloroflexia	D_3__Chloroflexales	D_4__Herpetosiphonaceae	D_5__Herpetosiphon	D_6__uncultured Chloroflexi bacterium
aafc6b19969d7c0611391f8d1c1cf67f	D_0__Bacteria	D_1__Proteobacteria	D_2__Alphaproteobacteria	D_3__Rhizobiales	D_4__Beijerinckiaceae	D_5__Methylocella	D_6__uncultured bacterium
62d5fac85945996b89c3bd2740a1e5d6	D_0__Bacteria	D_1__Acidobacteria	D_2__Subgroup 6	NA	NA	NA	NA
c98728c521529d511238f6f0642881a3	D_0__Bacteria	D_1__Planctomycetes	D_2__OM190	D_3__uncultured bacterium	D_4__uncultured bacterium	D_5__uncultured bacterium	D_6__uncultured bacterium
77eb0547297f98cca8690c03ecf743f5	D_0__Bacteria	D_1__Patescibacteria	D_2__ABY1	D_3__Candidatus Uhrbacteria	NA	NA	NA
33cb5bdda634362a7432eedd4a3a66b7	D_0__Bacteria	D_1__Proteobacteria	D_2__Gammaproteobacteria	D_3__Salinisphaerales	D_4__Solimonadaceae	D_5__Polycyclovorans	D_6__uncultured bacterium
831643358dc656c59058c3d47b69f57c	D_0__Bacteria	D_1__Acidobacteria	D_2__Holophagae	D_3__Subgroup 7	NA	NA	NA
6881730090feba9add30111dcf5cea28	D_0__Bacteria	D_1__Proteobacteria	D_2__Deltaproteobacteria	D_3__Bdellovibrionales	D_4__Bdellovibrionaceae	D_5__Bdellovibrio	D_6__uncultured bacterium
1a4433531dfc6ee04f6bb482ceb16037	D_0__Bacteria	D_1__Proteobacteria	D_2__Deltaproteobacteria	D_3__Myxococcales	NA	NA	NA
10051382efa53c3973a3a9fd0d557faa	D_0__Bacteria	D_1__Verrucomicrobia	D_2__Verrucomicrobiae	D_3__Chthoniobacterales	D_4__Chthoniobacteraceae	D_5__Chthoniobacter	NA
df27d5ef392f46ebc001c2a0dd5fc2e1	D_0__Bacteria	D_1__Chloroflexi	D_2__Ktedonobacteria	D_3__Ktedonobacterales	D_4__JG30-KF-AS9	NA	NA
fc9756874a154f312204f45e816fb4c3	D_0__Bacteria	D_1__Planctomycetes	D_2__Planctomycetacia	D_3__Gemmatales	D_4__Gemmataceae	D_5__uncultured	NA
187a51ca5e7a3e86cac1057ec3199669	D_0__Bacteria	D_1__Patescibacteria	D_2__WS6 (Dojkabacteria)	D_3__uncultured bacterium	D_4__uncultured bacterium	D_5__uncultured bacterium	D_6__uncultured bacterium
31875c37c86494141f7680e71ccc9850	D_0__Bacteria	D_1__Actinobacteria	D_2__Actinobacteria	D_3__Frankiales	NA	NA	NA
c9393e9e90459c79275d57b2e574bda4	D_0__Bacteria	D_1__Proteobacteria	D_2__Gammaproteobacteria	D_3__Diplorickettsiales	D_4__Diplorickettsiaceae	D_5__uncultured	D_6__metagenome
9ede3b83d85cacc9f22fbb4ab66110ad	D_0__Bacteria	D_1__Proteobacteria	D_2__Gammaproteobacteria	NA	NA	NA	NA
ad399d1027be19413adcf0b00a63ac15	D_0__Bacteria	D_1__Chloroflexi	D_2__OLB14	D_3__uncultured bacterium	D_4__uncultured bacterium	D_5__uncultured bacterium	D_6__uncultured bacterium
fe361930b929ba0139dc8b1de18d54ae	D_0__Bacteria	D_1__Chloroflexi	D_2__Anaerolineae	D_3__SBR1031	D_4__uncultured bacterium	D_5__uncultured bacterium	D_6__uncultured bacterium
71fe7b48437c1c59ddd1060fe91f3b62	D_0__Bacteria	D_1__Bacteroidetes	D_2__Bacteroidia	D_3__Cytophagales	D_4__Microscillaceae	D_5__uncultured	D_6__metagenome
54a4d1e85be76aff4c7e182092ff8033	D_0__Bacteria	D_1__Proteobacteria	D_2__Gammaproteobacteria	D_3__Diplorickettsiales	D_4__Diplorickettsiaceae	D_5__uncultured	D_6__metagenome
c2d6896a4abc2b891a5e6ade4f3d4862	D_0__Bacteria	D_1__Bacteroidetes	D_2__Bacteroidia	D_3__Cytophagales	D_4__Spirosomaceae	D_5__Spirosoma	D_6__uncultured bacterium
1c7f7736b5afa2b695b6ec45c90bd0ba	D_0__Bacteria	D_1__Proteobacteria	D_2__Alphaproteobacteria	D_3__Rhizobiales	D_4__Beijerinckiaceae	D_5__Methylobacterium	D_6__Methylobacterium salsuginis
1f02c28bd6efb3ba4970b9eb98c92d2f	D_0__Bacteria	D_1__Acidobacteria	D_2__Acidobacteriia	D_3__Acidobacteriales	D_4__Acidobacteriaceae (Subgroup 1)	D_5__Acidipila	NA
7a3fa2d93a3954c7851fafd8b8381821	D_0__Bacteria	D_1__Proteobacteria	D_2__Gammaproteobacteria	D_3__uncultured	NA	NA	NA
ac49cec487767f9fde5ce040594de313	D_0__Bacteria	D_1__Bacteroidetes	D_2__Bacteroidia	D_3__Bacteroidetes VC2.1 Bac22	D_4__metagenome	D_5__metagenome	D_6__metagenome
0403e0956a666255e755d6cb34b93ed4	D_0__Bacteria	D_1__Proteobacteria	D_2__Gammaproteobacteria	D_3__Gammaproteobacteria Incertae Sedis	D_4__Unknown Family	D_5__Acidibacter	D_6__uncultured bacterium
1e0729928eeb55bc28ce142d894e5bd0	D_0__Bacteria	D_1__Fibrobacteres	D_2__Fibrobacteria	D_3__Fibrobacterales	D_4__Fibrobacteraceae	D_5__possible genus 04	D_6__metagenome
1a624e339b8b250c00fd381ef7518801	D_0__Bacteria	D_1__Acidobacteria	D_2__Subgroup 11	NA	NA	NA	NA
3bfc7af280e6919b8adb4c13b50d77a0	D_0__Bacteria	D_1__Acidobacteria	D_2__Subgroup 17	D_3__metagenome	D_4__metagenome	D_5__metagenome	D_6__metagenome
916f72ec34953c8be1e03627de600533	D_0__Bacteria	D_1__Planctomycetes	D_2__Planctomycetacia	D_3__Planctomycetales	D_4__uncultured	D_5__uncultured organism	D_6__uncultured organism
be962ea7f9fb32641b1e24324b5c9ee7	D_0__Bacteria	D_1__Proteobacteria	D_2__Gammaproteobacteria	D_3__Betaproteobacteriales	D_4__A21b	D_5__uncultured bacterium	D_6__uncultured bacterium
b821edbb7737c4642ccfd1b0808b8703	D_0__Bacteria	D_1__Proteobacteria	D_2__Gammaproteobacteria	D_3__Diplorickettsiales	D_4__Diplorickettsiaceae	D_5__uncultured	NA
a110b09a12975103348190d57bc958f6	D_0__Bacteria	D_1__Proteobacteria	D_2__Deltaproteobacteria	D_3__Bdellovibrionales	D_4__Bdellovibrionaceae	D_5__Bdellovibrio	NA
67140441b57cdd94bc53489203842b52	D_0__Bacteria	D_1__Proteobacteria	D_2__Gammaproteobacteria	D_3__Betaproteobacteriales	D_4__Rhodocyclaceae	NA	NA
0f79a2815e6e0572bf3107c2767c6d33	D_0__Bacteria	D_1__Planctomycetes	D_2__Planctomycetacia	D_3__Pirellulales	D_4__Pirellulaceae	NA	NA
6056ee0f6a5af0c2b07bcec9de738f80	D_0__Bacteria	D_1__Patescibacteria	D_2__Berkelbacteria	NA	NA	NA	NA
a9b3161cb74bc921b62ac5108f5fa9c6	D_0__Bacteria	D_1__Planctomycetes	D_2__OM190	D_3__uncultured bacterium	D_4__uncultured bacterium	D_5__uncultured bacterium	D_6__uncultured bacterium
c45b4a0fa6ab10e2a18a932ca0a5acfc	D_0__Bacteria	D_1__Proteobacteria	D_2__Gammaproteobacteria	D_3__Betaproteobacteriales	D_4__A21b	NA	NA
1d2b61d6bafef65b017e56a2d537fc99	D_0__Bacteria	D_1__Bacteroidetes	D_2__Bacteroidia	D_3__Sphingobacteriales	D_4__env.OPS 17	D_5__uncultured Bacteroidetes bacterium	D_6__uncultured Bacteroidetes bacterium
703ec9e31004e8e8379c1c3c21c4db36	D_0__Bacteria	D_1__Proteobacteria	D_2__Gammaproteobacteria	D_3__Pseudomonadales	D_4__Pseudomonadaceae	D_5__Pseudomonas	NA
2b4f666e524c2728913768421d249af4	D_0__Bacteria	D_1__Proteobacteria	D_2__Gammaproteobacteria	D_3__Xanthomonadales	D_4__Xanthomonadaceae	D_5__Stenotrophomonas	D_6__Stenotrophomonas acidaminiphila
64c12e9e2033ec30488a911ead3f8bf0	D_0__Bacteria	D_1__Proteobacteria	D_2__Deltaproteobacteria	D_3__Bdellovibrionales	D_4__Bdellovibrionaceae	D_5__Bdellovibrio	D_6__metagenome
7b720a098019bef4ae3e66b4273801b5	D_0__Bacteria	D_1__Proteobacteria	D_2__Alphaproteobacteria	D_3__Sphingomonadales	D_4__Sphingomonadaceae	D_5__Sphingomonas	NA
a0f25351a923799f5d8b911b2cc285a4	D_0__Bacteria	D_1__Acidobacteria	D_2__Subgroup 6	NA	NA	NA	NA
7b434b359604f1e7b136bf4c8d65bb9c	D_0__Bacteria	D_1__Proteobacteria	D_2__Deltaproteobacteria	D_3__Myxococcales	D_4__Blfdi19	D_5__metagenome	D_6__metagenome
2aea9c980eb13fd28b2f0a0f7539da37	D_0__Bacteria	D_1__Actinobacteria	D_2__Actinobacteria	D_3__Propionibacteriales	D_4__Nocardioidaceae	D_5__Marmoricola	NA
9251e2250c7a64f66bbc0939e0b84238	D_0__Bacteria	D_1__Bacteroidetes	D_2__Ignavibacteria	D_3__OPB56	D_4__uncultured soil bacterium	D_5__uncultured soil bacterium	D_6__uncultured soil bacterium
1709acf59c9138d940a924b5854df70e	D_0__Bacteria	D_1__Proteobacteria	D_2__Alphaproteobacteria	D_3__Micavibrionales	D_4__uncultured	NA	NA
6f35a157687a6af0f5ba0f5e7a810872	D_0__Bacteria	D_1__Actinobacteria	D_2__Thermoleophilia	D_3__Solirubrobacterales	D_4__67-14	NA	NA
0a4289befc344a858af0ae60999ee7c9	D_0__Bacteria	D_1__Verrucomicrobia	D_2__Verrucomicrobiae	D_3__Methylacidiphilales	D_4__Methylacidiphilaceae	D_5__uncultured	D_6__uncultured bacterium
e24cdedf7adab988ad110cb1d7dabb7b	D_0__Bacteria	D_1__Armatimonadetes	D_2__Chthonomonadetes	D_3__Chthonomonadales	D_4__Chthonomonadaceae	D_5__Chthonomonas	D_6__uncultured bacterium
0bbad1fe37ee1febc60ea00fd8384bf2	D_0__Bacteria	NA	NA	NA	NA	NA	NA
cb71561aea439c2d833069de920ba0e5	D_0__Bacteria	D_1__Acidobacteria	D_2__Acidobacteriia	D_3__Acidobacteriales	D_4__Acidobacteriaceae (Subgroup 1)	D_5__Granulicella	NA
cbd03fb38a851ecdd4c0325e4b0884bd	D_0__Bacteria	D_1__Acidobacteria	D_2__Blastocatellia (Subgroup 4)	D_3__Pyrinomonadales	D_4__Pyrinomonadaceae	D_5__RB41	NA
9e06bcc71d2b1cef7e2b35c0e6e228f9	D_0__Bacteria	D_1__Proteobacteria	D_2__Alphaproteobacteria	D_3__Rhizobiales	D_4__A0839	D_5__uncultured bacterium	D_6__uncultured bacterium
48f6d830d304655ea0eaeef36094325f	D_0__Bacteria	D_1__Verrucomicrobia	D_2__Verrucomicrobiae	D_3__Pedosphaerales	D_4__Pedosphaeraceae	D_5__uncultured Verrucomicrobia bacterium	D_6__uncultured Verrucomicrobia bacterium
e149d8fad7f1ed5948e3d0ab9e850d80	D_0__Bacteria	D_1__Planctomycetes	D_2__Planctomycetacia	D_3__Gemmatales	D_4__Gemmataceae	D_5__uncultured	NA
629201a5f8cde330eb28aaedab59b483	D_0__Bacteria	D_1__Proteobacteria	D_2__Alphaproteobacteria	D_3__Rickettsiales	D_4__SM2D12	D_5__uncultured bacterium	D_6__uncultured bacterium
23b8a6aacebd816893f8271acc0ad8f3	D_0__Bacteria	D_1__Planctomycetes	D_2__Planctomycetacia	D_3__Pirellulales	D_4__Pirellulaceae	D_5__uncultured	NA
032e7370b8e41368cecf9c76250647cb	D_0__Bacteria	D_1__Proteobacteria	D_2__Gammaproteobacteria	D_3__Xanthomonadales	D_4__Rhodanobacteraceae	D_5__Luteibacter	NA
ee34e1672773842f58000653badf4f69	D_0__Bacteria	D_1__Proteobacteria	D_2__Gammaproteobacteria	D_3__Gammaproteobacteria Incertae Sedis	D_4__Unknown Family	D_5__Candidatus Berkiella	D_6__uncultured bacterium
60dcc9e4120c99bc4aa094e52521ea8a	D_0__Bacteria	D_1__Dependentiae	D_2__Babeliae	D_3__Babeliales	NA	NA	NA
b9df83f21097a7640beee712da99df31	D_0__Bacteria	D_1__Actinobacteria	D_2__Thermoleophilia	D_3__Gaiellales	D_4__uncultured	D_5__uncultured bacterium	D_6__uncultured bacterium
86e0ad9b6b6189a168dc80d21a61e488	D_0__Bacteria	D_1__Patescibacteria	D_2__Saccharimonadia	D_3__Saccharimonadales	NA	NA	NA
c2576be007c7ab97682ae7839d493b79	D_0__Bacteria	D_1__Bacteroidetes	D_2__Bacteroidia	D_3__Flavobacteriales	D_4__Flavobacteriaceae	D_5__Flavobacterium	NA
26cc1f20466ef28d02aa4ab58ee6eb93	D_0__Bacteria	D_1__Proteobacteria	D_2__Alphaproteobacteria	D_3__Rickettsiales	D_4__AB1	D_5__uncultured bacterium	D_6__uncultured bacterium
828fe35c5992e35ddcd720c262a16d54	D_0__Bacteria	D_1__Planctomycetes	D_2__Pla4 lineage	D_3__uncultured bacterium	D_4__uncultured bacterium	D_5__uncultured bacterium	D_6__uncultured bacterium
1f0f97b55bae0a1a80066fc009439749	D_0__Bacteria	D_1__Planctomycetes	D_2__Planctomycetacia	D_3__Isosphaerales	D_4__Isosphaeraceae	D_5__uncultured	NA
249fbdd997727087d4a3fb3fda0fcb71	D_0__Bacteria	D_1__Chloroflexi	D_2__Ktedonobacteria	D_3__Ktedonobacterales	D_4__Ktedonobacteraceae	D_5__uncultured	D_6__uncultured bacterium
0623a1011d5db85f5a308f350de3130a	D_0__Bacteria	D_1__Proteobacteria	D_2__Gammaproteobacteria	D_3__Diplorickettsiales	D_4__Diplorickettsiaceae	D_5__Aquicella	D_6__uncultured bacterium
b58d09bc2a5aa033752e9f39571a0119	D_0__Bacteria	D_1__Chloroflexi	D_2__TK10	D_3__uncultured bacterium	D_4__uncultured bacterium	D_5__uncultured bacterium	D_6__uncultured bacterium
0ed7abfe42737e109ef3d369045b6bfa	D_0__Bacteria	D_1__Tenericutes	D_2__Mollicutes	D_3__Entomoplasmatales	D_4__Spiroplasmataceae	D_5__Spiroplasma	NA
86dd02d41499f6b60da949cbbd456db5	D_0__Bacteria	D_1__Bacteroidetes	D_2__Bacteroidia	D_3__Cytophagales	D_4__Spirosomaceae	D_5__Larkinella	D_6__uncultured bacterium
68290b79faf7a2fb165cc17d42386eb0	D_0__Bacteria	D_1__Proteobacteria	D_2__Gammaproteobacteria	D_3__Pseudomonadales	D_4__Moraxellaceae	D_5__Cavicella	D_6__uncultured bacterium
e93814b46e9c2af690b0c3fc6d581008	D_0__Bacteria	D_1__Verrucomicrobia	D_2__Verrucomicrobiae	D_3__Chthoniobacterales	D_4__Xiphinematobacteraceae	D_5__Candidatus Xiphinematobacter	D_6__metagenome
44a55d9f06b5f933fbe99f13e9bcd78c	D_0__Bacteria	D_1__Proteobacteria	D_2__Deltaproteobacteria	D_3__Bdellovibrionales	D_4__Bdellovibrionaceae	D_5__Bdellovibrio	D_6__metagenome
2d93df39d83ef9a37087bcfbdc3567f1	D_0__Bacteria	D_1__Planctomycetes	D_2__Planctomycetacia	D_3__Gemmatales	D_4__Gemmataceae	D_5__uncultured	NA
cce7d34516706b3159bc62ab94f4021f	D_0__Bacteria	D_1__Proteobacteria	D_2__Gammaproteobacteria	D_3__Diplorickettsiales	D_4__Diplorickettsiaceae	D_5__Aquicella	D_6__uncultured bacterium
de700dbc0b8c64cf13d908bd697a3f98	D_0__Bacteria	D_1__Bacteroidetes	D_2__Bacteroidia	D_3__Cytophagales	D_4__Spirosomaceae	D_5__uncultured	D_6__metagenome
337c136446345379c8771471cd829642	D_0__Bacteria	D_1__Planctomycetes	D_2__Planctomycetacia	D_3__Isosphaerales	D_4__Isosphaeraceae	D_5__uncultured	D_6__bacterium Ellin6059
a52cb5cdee741491aded860cb10e7a38	D_0__Bacteria	D_1__Bacteroidetes	D_2__Bacteroidia	D_3__Chitinophagales	D_4__Chitinophagaceae	D_5__Ferruginibacter	NA
559eefe946196b87cfe799b14bd263c3	D_0__Bacteria	D_1__Acidobacteria	D_2__Acidobacteriia	D_3__Acidobacteriales	D_4__uncultured	NA	NA
d9421a04646e6ca69c7edec85b1d2374	D_0__Bacteria	D_1__Planctomycetes	D_2__Planctomycetacia	D_3__Pirellulales	D_4__Pirellulaceae	D_5__uncultured	NA
3e2fbf2d51a3ba400a728f313a76a0b4	D_0__Bacteria	D_1__Actinobacteria	D_2__Actinobacteria	D_3__Frankiales	D_4__Acidothermaceae	D_5__Acidothermus	NA
3869d7352d5221bf65f7c53504124862	D_0__Bacteria	D_1__Proteobacteria	D_2__Alphaproteobacteria	D_3__Elsterales	D_4__uncultured	NA	NA
9e0e2d1f6a090c9400e73ff6871d762f	D_0__Bacteria	D_1__Patescibacteria	D_2__Saccharimonadia	D_3__Saccharimonadales	D_4__Saccharimonadaceae	D_5__uncultured bacterium	D_6__uncultured bacterium
b6ea59dc7d1cca4751caea37d5a5fb89	D_0__Bacteria	D_1__Bacteroidetes	D_2__Bacteroidia	D_3__Sphingobacteriales	D_4__AKYH767	D_5__uncultured bacterium	D_6__uncultured bacterium
07d7500883900627610904cbb342b1c6	D_0__Bacteria	D_1__Acidobacteria	D_2__Acidobacteriia	D_3__Acidobacteriales	D_4__uncultured	NA	NA
582df95ec52231e33fdf9db853df80db	D_0__Bacteria	D_1__Proteobacteria	D_2__Deltaproteobacteria	D_3__Oligoflexales	D_4__0319-6G20	NA	NA
e7321d5b179c14ba9f25f4d44f8eb7f1	D_0__Bacteria	D_1__Actinobacteria	D_2__Acidimicrobiia	D_3__uncultured	NA	NA	NA
a60684e2332771b0d07ea54d755cf648	D_0__Bacteria	D_1__Proteobacteria	D_2__Alphaproteobacteria	D_3__Elsterales	D_4__uncultured	NA	NA
90ad50e10298dfcdb9c724675f850719	D_0__Bacteria	D_1__Proteobacteria	D_2__Gammaproteobacteria	D_3__Xanthomonadales	D_4__Rhodanobacteraceae	D_5__Dyella	NA
0c49a6993889ff27bc2aab193b13c986	D_0__Bacteria	D_1__Proteobacteria	D_2__Deltaproteobacteria	D_3__Bdellovibrionales	D_4__Bdellovibrionaceae	D_5__Bdellovibrio	NA
182e5cf7139625c12b61af77a8a487ca	D_0__Bacteria	D_1__Acidobacteria	D_2__Holophagae	D_3__Holophagales	D_4__Holophagaceae	D_5__Holophaga	NA
9d9f261a095a38ba5fe6553c17f8b1ff	D_0__Bacteria	D_1__Planctomycetes	D_2__Planctomycetacia	D_3__Gemmatales	D_4__Gemmataceae	D_5__Gemmata	NA
785a4275d7d0f65c31ab4611048821c8	D_0__Bacteria	D_1__Actinobacteria	D_2__Acidimicrobiia	D_3__Microtrichales	D_4__uncultured	D_5__metagenome	D_6__metagenome
6c90f68013ee9ec0196e129c032f8f5c	D_0__Bacteria	D_1__Actinobacteria	D_2__Actinobacteria	D_3__Catenulisporales	D_4__Catenulisporaceae	D_5__Catenulispora	NA
0d3c7dc062b302455e6a16e543f4347c	D_0__Bacteria	D_1__Proteobacteria	D_2__Gammaproteobacteria	D_3__Legionellales	D_4__Legionellaceae	D_5__Legionella	NA
88f9442bd9f00138b51f5e77aa826909	D_0__Bacteria	D_1__Patescibacteria	D_2__Parcubacteria	D_3__Candidatus Azambacteria	NA	NA	NA
147506ea9771ffc0fc183efae46a2882	D_0__Bacteria	D_1__Proteobacteria	D_2__Alphaproteobacteria	D_3__Sphingomonadales	D_4__Sphingomonadaceae	D_5__Sphingomonas	D_6__Sphingomonas sp. S-2
804aa0dfea4b88bf807f1146526a4662	D_0__Bacteria	D_1__Proteobacteria	D_2__Alphaproteobacteria	D_3__Rhizobiales	D_4__Beijerinckiaceae	D_5__Bosea	NA
04abf3ac4e1b19009d5d3bffe4d6b664	D_0__Bacteria	D_1__Chloroflexi	D_2__KD4-96	D_3__uncultured bacterium	D_4__uncultured bacterium	D_5__uncultured bacterium	D_6__uncultured bacterium
881de64ca10a4bc32e191897ffdb89b5	D_0__Bacteria	D_1__Spirochaetes	D_2__Spirochaetia	D_3__Spirochaetales	D_4__Spirochaetaceae	D_5__Spirochaeta 2	D_6__metagenome
304bb9f6ea63caa450b6ab0b47d0d7ef	D_0__Bacteria	D_1__Actinobacteria	D_2__Acidimicrobiia	D_3__IMCC26256	NA	NA	NA
7f32149b136237d570517ea056f94e98	D_0__Bacteria	D_1__Chloroflexi	D_2__Anaerolineae	D_3__RBG-13-54-9	NA	NA	NA
d8f9534ff1bef51590886fb1a5d80299	D_0__Bacteria	D_1__Proteobacteria	D_2__Alphaproteobacteria	D_3__Rhizobiales	D_4__Rhizobiaceae	D_5__Allorhizobium-Neorhizobium-Pararhizobium-Rhizobium	D_6__Rhizobiales bacterium JGI 001012-O08
d4b7a837d555f625dde6cea041034d19	D_0__Bacteria	D_1__Proteobacteria	D_2__Gammaproteobacteria	D_3__Coxiellales	D_4__Coxiellaceae	D_5__Coxiella	NA
44a3fcd42c6abcaf6c8369de22716536	D_0__Bacteria	D_1__Planctomycetes	D_2__Planctomycetacia	D_3__Planctomycetales	D_4__Gimesiaceae	D_5__uncultured	D_6__uncultured bacterium
4f40d12f6d53c6041bf780a5fe260c1d	D_0__Bacteria	D_1__Firmicutes	D_2__Bacilli	D_3__Bacillales	D_4__Bacillaceae	D_5__Bacillus	NA
8e0022c896f1e0d6cd9b256f1a1e7e2b	D_0__Bacteria	D_1__Bacteroidetes	D_2__Bacteroidia	D_3__Sphingobacteriales	D_4__LiUU-11-161	D_5__metagenome	D_6__metagenome
9768ea308bd46345f2e14c43e243b341	D_0__Bacteria	D_1__Planctomycetes	D_2__BD7-11	D_3__uncultured bacterium	D_4__uncultured bacterium	D_5__uncultured bacterium	D_6__uncultured bacterium
c790d19a317519122e69f070080cdbff	D_0__Bacteria	D_1__Bacteroidetes	D_2__Bacteroidia	D_3__Cytophagales	D_4__Cytophagaceae	D_5__Cytophaga	D_6__metagenome
bf2f035791244018018d4fd1223d1cbf	D_0__Bacteria	D_1__Gemmatimonadetes	D_2__Gemmatimonadetes	D_3__Gemmatimonadales	D_4__Gemmatimonadaceae	D_5__uncultured	D_6__uncultured bacterium
0cdc15932eda961c112cc524723f70b8	D_0__Bacteria	D_1__Planctomycetes	D_2__Planctomycetacia	D_3__Gemmatales	D_4__Gemmataceae	D_5__uncultured	D_6__metagenome
22334fc15534ea697df51e96c7a7363e	D_0__Bacteria	D_1__Patescibacteria	D_2__Saccharimonadia	D_3__Saccharimonadales	D_4__candidate division TM7 bacterium LY2	D_5__candidate division TM7 bacterium LY2	D_6__candidate division TM7 bacterium LY2
ecd1d30fc9e3d2ba94a2a7f47a3ad805	D_0__Bacteria	D_1__Verrucomicrobia	D_2__Verrucomicrobiae	D_3__Chthoniobacterales	D_4__Xiphinematobacteraceae	D_5__Candidatus Xiphinematobacter	D_6__metagenome
6d40ee7911685f44efe020fac3c085d9	D_0__Bacteria	D_1__Bacteroidetes	D_2__Bacteroidia	D_3__Cytophagales	D_4__Microscillaceae	D_5__uncultured	NA
d1dbc36e543ec160bff192e7bfb7e207	D_0__Bacteria	D_1__Planctomycetes	D_2__Planctomycetacia	D_3__Gemmatales	D_4__Gemmataceae	D_5__uncultured	D_6__uncultured bacterium
fa89cdda183ea58ecd1e5ae371ca81d1	D_0__Bacteria	D_1__Proteobacteria	D_2__Deltaproteobacteria	D_3__Myxococcales	D_4__P3OB-42	D_5__uncultured bacterium	D_6__uncultured bacterium
76f7f47ed31c0b650cc53ba0b3ac5cca	D_0__Bacteria	D_1__Proteobacteria	D_2__Deltaproteobacteria	D_3__Bdellovibrionales	D_4__Bdellovibrionaceae	D_5__Bdellovibrio	D_6__uncultured bacterium
759fac382d94ef9fa7ed60e6cc4cbad9	D_0__Bacteria	D_1__Proteobacteria	D_2__Deltaproteobacteria	D_3__Oligoflexales	D_4__0319-6G20	D_5__marine metagenome	D_6__marine metagenome
012085ad55ada8b04ff51f86b661eced	D_0__Bacteria	D_1__Actinobacteria	D_2__Thermoleophilia	D_3__Solirubrobacterales	D_4__Solirubrobacteraceae	D_5__uncultured	D_6__uncultured bacterium
9568c67a97b873483488ba0b432905fc	D_0__Bacteria	D_1__Chlamydiae	D_2__Chlamydiae	D_3__Chlamydiales	D_4__cvE6	D_5__metagenome	D_6__metagenome
1a6d62d1e89ea89871762c5766fb8101	D_0__Bacteria	D_1__Actinobacteria	D_2__Actinobacteria	D_3__Propionibacteriales	D_4__Nocardioidaceae	D_5__Marmoricola	NA
de20df2bd643f3394c36877ac6c37f93	D_0__Bacteria	D_1__Chloroflexi	D_2__Ktedonobacteria	D_3__C0119	D_4__uncultured bacterium	D_5__uncultured bacterium	D_6__uncultured bacterium
16a9287920cbeaec06bf70ba53b2ede6	D_0__Bacteria	D_1__Planctomycetes	D_2__Planctomycetacia	D_3__Gemmatales	D_4__Gemmataceae	D_5__uncultured	D_6__uncultured bacterium
ffcae6f4e541d12057a37315639f7e42	D_0__Bacteria	D_1__Bacteroidetes	D_2__Bacteroidia	D_3__Chitinophagales	D_4__Chitinophagaceae	D_5__Ferruginibacter	D_6__uncultured Ferruginibacter sp.
84484843d661497a79e526d34a97554a	D_0__Bacteria	D_1__Planctomycetes	D_2__Planctomycetacia	D_3__Pirellulales	D_4__Pirellulaceae	D_5__Pir4 lineage	NA
9d74b3990ed587af144240ca20f0b2c4	D_0__Bacteria	D_1__Acidobacteria	D_2__Subgroup 6	NA	NA	NA	NA
fb0b86875ba07d78a765a2a7c3ab362f	D_0__Bacteria	D_1__Planctomycetes	D_2__vadinHA49	D_3__metagenome	D_4__metagenome	D_5__metagenome	D_6__metagenome
63dbbcaa9c25c89e006adb658c7a0714	D_0__Bacteria	D_1__Armatimonadetes	D_2__Chthonomonadetes	D_3__Chthonomonadales	D_4__uncultured bacterium	D_5__uncultured bacterium	D_6__uncultured bacterium
86972d5a7f0ea7799524d170db84a2d7	D_0__Bacteria	D_1__Planctomycetes	D_2__Planctomycetacia	D_3__Gemmatales	D_4__Gemmataceae	D_5__uncultured	NA
b72458b5dc070af5c9352171f578f4a6	D_0__Bacteria	D_1__Bacteroidetes	D_2__Bacteroidia	D_3__Cytophagales	D_4__Microscillaceae	D_5__Ohtaekwangia	D_6__metagenome
5f9e41d79d542619fa3053cd176c0f7f	D_0__Bacteria	D_1__Proteobacteria	D_2__Gammaproteobacteria	D_3__Diplorickettsiales	D_4__Diplorickettsiaceae	D_5__uncultured	NA
3b3609e5466a497359b927ac55196150	D_0__Bacteria	D_1__Planctomycetes	D_2__Planctomycetacia	D_3__Gemmatales	D_4__Gemmataceae	D_5__uncultured	NA
70ae72cbad65387dcb958b3c92737515	D_0__Bacteria	D_1__Gemmatimonadetes	D_2__Gemmatimonadetes	D_3__Gemmatimonadales	D_4__Gemmatimonadaceae	D_5__Gemmatirosa	D_6__uncultured bacterium
2ea32720aa6302921e1564696ba12156	D_0__Bacteria	D_1__Proteobacteria	D_2__Gammaproteobacteria	D_3__Diplorickettsiales	D_4__Diplorickettsiaceae	D_5__uncultured	NA
c933a47bcf06d951e3eaae37ef47fe75	D_0__Bacteria	D_1__Acidobacteria	D_2__Acidobacteriia	D_3__Acidobacteriales	D_4__Acidobacteriaceae (Subgroup 1)	D_5__Granulicella	NA
c9a32a52f1381bad05f756fe58d6d4e5	D_0__Bacteria	D_1__Actinobacteria	D_2__Actinobacteria	D_3__Micromonosporales	D_4__Micromonosporaceae	D_5__uncultured	D_6__bacterium Ellin6009
1746c586d17fe892951531391b59998e	D_0__Bacteria	D_1__Proteobacteria	D_2__Deltaproteobacteria	D_3__Oligoflexales	D_4__0319-6G20	NA	NA
7f15b7d78044f26934505fb4ae081886	D_0__Bacteria	D_1__Actinobacteria	D_2__Thermoleophilia	D_3__Solirubrobacterales	D_4__67-14	NA	NA
6354ce7169065e2545bc82001dd729ab	D_0__Bacteria	D_1__Chloroflexi	D_2__Anaerolineae	D_3__SBR1031	D_4__A4b	D_5__wastewater metagenome	D_6__wastewater metagenome
53811f0dbb4992200e17e90823a27253	D_0__Bacteria	D_1__Armatimonadetes	D_2__uncultured	D_3__metagenome	D_4__metagenome	D_5__metagenome	D_6__metagenome
47c8045fad362b60bf789c17ddb3cc9b	D_0__Bacteria	D_1__Firmicutes	D_2__Bacilli	D_3__Bacillales	D_4__Planococcaceae	D_5__Psychrobacillus	NA
380ca624b52c4fd82937ec329f9add60	D_0__Bacteria	D_1__Chlamydiae	D_2__Chlamydiae	D_3__Chlamydiales	D_4__Parachlamydiaceae	D_5__Neochlamydia	D_6__metagenome
64792b98c9d6d24ef1878433e3a589ff	D_0__Bacteria	D_1__Proteobacteria	D_2__Gammaproteobacteria	D_3__Diplorickettsiales	D_4__Diplorickettsiaceae	D_5__Aquicella	NA
d600a0c2fbfa9afdb539e36db8dc78ef	D_0__Bacteria	D_1__Patescibacteria	D_2__Parcubacteria	D_3__Candidatus Azambacteria	D_4__uncultured bacterium	D_5__uncultured bacterium	D_6__uncultured bacterium
56a7aec5feff3a24279051b0601ff2c7	D_0__Bacteria	D_1__Proteobacteria	D_2__Gammaproteobacteria	D_3__Pseudomonadales	D_4__Moraxellaceae	D_5__Moraxella	NA
0780f4393c6d2a8188b79f2d217c815d	D_0__Bacteria	D_1__Acidobacteria	D_2__Subgroup 22	D_3__uncultured bacterium	D_4__uncultured bacterium	D_5__uncultured bacterium	D_6__uncultured bacterium
35712705de37a810d38875e8ad0fc34f	D_0__Bacteria	D_1__Planctomycetes	D_2__Planctomycetacia	D_3__Isosphaerales	D_4__Isosphaeraceae	D_5__Singulisphaera	D_6__uncultured bacterium
fc9c47d080223ff06447c15088c22bd5	D_0__Bacteria	D_1__Proteobacteria	D_2__Gammaproteobacteria	NA	NA	NA	NA
998b63374646adcde896e39544a64433	D_0__Bacteria	D_1__Acidobacteria	D_2__Blastocatellia (Subgroup 4)	D_3__Pyrinomonadales	D_4__Pyrinomonadaceae	D_5__RB41	NA
abb38b5d325aebec951b787010196ae8	D_0__Bacteria	D_1__Acidobacteria	D_2__Acidobacteriia	D_3__Acidobacteriales	D_4__Acidobacteriaceae (Subgroup 1)	D_5__Granulicella	NA
bdc9e6614407aec77623b8b7410c93b8	D_0__Bacteria	D_1__Proteobacteria	D_2__Gammaproteobacteria	NA	NA	NA	NA
71f6d49009ec008251738934116da47a	D_0__Bacteria	D_1__Bacteroidetes	D_2__Bacteroidia	D_3__Chitinophagales	D_4__Saprospiraceae	D_5__uncultured	NA
5e7b08d64a9a29ea7173fd8e0cf72ac6	D_0__Bacteria	D_1__Bacteroidetes	D_2__Bacteroidia	D_3__Chitinophagales	D_4__Chitinophagaceae	D_5__uncultured	D_6__metagenome
6d146c25b6b1f0f65af64b5b155833d4	D_0__Bacteria	D_1__Bacteroidetes	D_2__Bacteroidia	D_3__Chitinophagales	D_4__Chitinophagaceae	D_5__uncultured	NA
42eea9878a9b6c77c439b9864e8c76aa	D_0__Bacteria	D_1__Gemmatimonadetes	D_2__S0134 terrestrial group	D_3__uncultured bacterium	D_4__uncultured bacterium	D_5__uncultured bacterium	D_6__uncultured bacterium
b8088d8e3a9d72196c54b7cf8f90f990	D_0__Bacteria	D_1__Patescibacteria	D_2__Saccharimonadia	D_3__Saccharimonadales	D_4__uncultured bacterium	D_5__uncultured bacterium	D_6__uncultured bacterium
3206337f4ec5a1f42fdc1ee9cb1b77f4	D_0__Bacteria	D_1__Proteobacteria	D_2__Gammaproteobacteria	D_3__Gammaproteobacteria Incertae Sedis	D_4__Unknown Family	D_5__Acidibacter	NA
2c2f9dd3d95ecc6ebcffe36bef79f187	D_0__Bacteria	D_1__Patescibacteria	D_2__WWE3	D_3__candidate division WWE3 bacterium RIFCSPLOWO2_12_FULL_36_10	D_4__candidate division WWE3 bacterium RIFCSPLOWO2_12_FULL_36_10	D_5__candidate division WWE3 bacterium RIFCSPLOWO2_12_FULL_36_10	D_6__candidate division WWE3 bacterium RIFCSPLOWO2_12_FULL_36_10
90d85b269f0c1c0b2c61d27aa87bf946	D_0__Bacteria	D_1__Proteobacteria	D_2__Deltaproteobacteria	D_3__Myxococcales	D_4__Polyangiaceae	NA	NA
2e64f7380dcdb26e2a3faf0db788a93b	D_0__Bacteria	D_1__Chloroflexi	D_2__Ktedonobacteria	D_3__Ktedonobacterales	D_4__Ktedonobacteraceae	D_5__Thermosporothrix	D_6__uncultured bacterium
7d52ea1d2b0643428038943084ea5053	D_0__Bacteria	D_1__Actinobacteria	D_2__Acidimicrobiia	D_3__uncultured	D_4__uncultured forest soil bacterium	D_5__uncultured forest soil bacterium	D_6__uncultured forest soil bacterium
4c196d693a7afa34d075db2f2f3019b6	D_0__Bacteria	D_1__Patescibacteria	D_2__Saccharimonadia	D_3__Saccharimonadales	D_4__soil bacterium WF55	D_5__soil bacterium WF55	D_6__soil bacterium WF55
62f7a6498e120413fb6643a2b5243f9e	D_0__Bacteria	D_1__Latescibacteria	D_2__Latescibacteria	D_3__Latescibacterales	D_4__Latescibacteraceae	D_5__metagenome	D_6__metagenome
a39ee30c6325c95524c8438487b6f92a	D_0__Bacteria	D_1__Proteobacteria	D_2__Gammaproteobacteria	D_3__Diplorickettsiales	D_4__Diplorickettsiaceae	D_5__Aquicella	D_6__uncultured bacterium
35cda7a5ea732b55c4e63d4a323d87ce	D_0__Bacteria	D_1__Acidobacteria	D_2__Subgroup 20	D_3__uncultured bacterium	D_4__uncultured bacterium	D_5__uncultured bacterium	D_6__uncultured bacterium
dcecc8119236595bee8fff77a8b5276f	D_0__Bacteria	D_1__Armatimonadetes	D_2__Armatimonadia	D_3__Armatimonadales	D_4__uncultured bacterium	D_5__uncultured bacterium	D_6__uncultured bacterium
65137f097cf16c6060dd98c2616ed620	D_0__Bacteria	D_1__Planctomycetes	D_2__Phycisphaerae	D_3__Phycisphaerales	D_4__Phycisphaeraceae	D_5__SM1A02	D_6__metagenome
4aacda6dfb44035b6721de1e03e5de6a	D_0__Bacteria	D_1__Bacteroidetes	D_2__Bacteroidia	D_3__Cytophagales	D_4__Microscillaceae	D_5__Chryseolinea	D_6__uncultured bacterium
a8e8dc2b8a461cc88b34a454d053ee99	D_0__Bacteria	D_1__Proteobacteria	D_2__Gammaproteobacteria	D_3__Betaproteobacteriales	D_4__Burkholderiaceae	NA	NA
c2ca3c5cf7d7405887001e5d4335ef11	D_0__Bacteria	D_1__Patescibacteria	D_2__Parcubacteria	NA	NA	NA	NA
8aa126b5d45b6517e66032b9c686d2a7	D_0__Bacteria	D_1__Planctomycetes	D_2__Phycisphaerae	D_3__Tepidisphaerales	D_4__WD2101 soil group	D_5__uncultured bacterium	D_6__uncultured bacterium
7ae2774cd50019fed4c3bbb62c618d62	D_0__Bacteria	D_1__Proteobacteria	D_2__Deltaproteobacteria	D_3__Myxococcales	D_4__bacteriap25	D_5__uncultured soil bacterium	D_6__uncultured soil bacterium
78c75d1072ad0510e31d56ec8dd09009	D_0__Bacteria	D_1__Patescibacteria	D_2__Parcubacteria	NA	NA	NA	NA
bbb53e01ff742fa4dc68a2595515d560	D_0__Bacteria	D_1__Bacteroidetes	D_2__Ignavibacteria	D_3__OPB56	D_4__uncultured bacterium	NA	NA
fbfcb5bd01a614d24037d6bc8f4d5b12	D_0__Bacteria	D_1__Verrucomicrobia	D_2__Verrucomicrobiae	D_3__Pedosphaerales	D_4__Pedosphaeraceae	D_5__Pedosphaera	D_6__uncultured Verrucomicrobia bacterium
26b2bb1c6921bbfb941c6606540475ac	D_0__Bacteria	D_1__Actinobacteria	D_2__Actinobacteria	D_3__Propionibacteriales	D_4__Nocardioidaceae	D_5__Nocardioides	D_6__Nocardioides plantarum
bde96ba58d33be23121d34fc070aa697	D_0__Bacteria	D_1__Acidobacteria	D_2__Acidobacteriia	D_3__Solibacterales	D_4__Solibacteraceae (Subgroup 3)	D_5__Candidatus Solibacter	D_6__uncultured bacterium
47947cc5daae44eeeae54bccd5fc2f14	D_0__Bacteria	D_1__Chloroflexi	D_2__Anaerolineae	D_3__RBG-13-54-9	D_4__uncultured bacterium	D_5__uncultured bacterium	D_6__uncultured bacterium
333c36636218f6e0a1a14cbe3e1662f3	D_0__Bacteria	D_1__Proteobacteria	D_2__Alphaproteobacteria	D_3__Rhizobiales	D_4__Xanthobacteraceae	NA	NA
6015d8afd688e8b74e44169c9524c4eb	D_0__Bacteria	D_1__Chloroflexi	D_2__Anaerolineae	D_3__Caldilineales	D_4__Caldilineaceae	D_5__uncultured	D_6__uncultured Caldilineales bacterium
b65caa963b07f5f6f8dbebed794d7219	D_0__Bacteria	D_1__Actinobacteria	D_2__Acidimicrobiia	D_3__uncultured	D_4__uncultured Acidimicrobidae bacterium	D_5__uncultured Acidimicrobidae bacterium	D_6__uncultured Acidimicrobidae bacterium
0ba1917b5a625a4d5c8e4f8072da4667	D_0__Bacteria	D_1__Planctomycetes	D_2__Planctomycetacia	D_3__Pirellulales	D_4__Pirellulaceae	D_5__uncultured	D_6__metagenome
8c244fd55a6da00100b47e79a3c53ced	D_0__Bacteria	D_1__Actinobacteria	D_2__Thermoleophilia	D_3__Solirubrobacterales	D_4__67-14	D_5__uncultured Conexibacteraceae bacterium	D_6__uncultured Conexibacteraceae bacterium
108d158d8e6798021a3d99e5a9a5ab9b	D_0__Bacteria	D_1__Bacteroidetes	D_2__Bacteroidia	D_3__Chitinophagales	D_4__Saprospiraceae	D_5__uncultured	D_6__metagenome
159c312adc9e5107e02eab4961f7bbc8	D_0__Bacteria	D_1__Planctomycetes	D_2__Planctomycetacia	D_3__Gemmatales	D_4__Gemmataceae	D_5__uncultured	NA
bd28d370c439973a8eb2d0844446ed40	D_0__Bacteria	D_1__Acidobacteria	D_2__Acidobacteriia	D_3__Acidobacteriales	D_4__Acidobacteriaceae (Subgroup 1)	NA	NA
4cdd0db8dc5a7d4b91bf6a18f8016ad0	D_0__Bacteria	D_1__Planctomycetes	D_2__Planctomycetacia	D_3__Gemmatales	D_4__Gemmataceae	D_5__uncultured	NA
b1035090878f50e713fe975d25b4dc40	D_0__Bacteria	D_1__Firmicutes	D_2__Clostridia	D_3__Clostridiales	D_4__Lachnospiraceae	D_5__Lachnoclostridium	NA
5f078d96ac6817ecb8b201639a8e195a	D_0__Bacteria	D_1__Bacteroidetes	D_2__Bacteroidia	D_3__Cytophagales	D_4__Microscillaceae	D_5__uncultured	D_6__uncultured bacterium
bb500eb22a5383079ee35a0f23d1fc42	D_0__Bacteria	D_1__Proteobacteria	D_2__Gammaproteobacteria	D_3__Coxiellales	D_4__Coxiellaceae	D_5__Coxiella	D_6__metagenome
f6df1a8dee1e79761fcd2b39ad8f5b36	D_0__Bacteria	NA	NA	NA	NA	NA	NA
1cf324ba28b8c37d30f837221c68a1d8	D_0__Bacteria	D_1__Bacteroidetes	D_2__Ignavibacteria	D_3__SJA-28	D_4__uncultured bacterium	D_5__uncultured bacterium	D_6__uncultured bacterium
6bc2d118c083f9b3a603c4b7ca0a8ccf	D_0__Bacteria	D_1__Actinobacteria	D_2__Actinobacteria	D_3__Micromonosporales	D_4__Micromonosporaceae	D_5__Actinoplanes	D_6__uncultured bacterium
16bd28911b1916aee834a0d79ece6a50	D_0__Bacteria	D_1__Proteobacteria	D_2__Alphaproteobacteria	D_3__Caulobacterales	D_4__Caulobacteraceae	D_5__uncultured	NA
43d11e1c07736375a307da813ef6769c	D_0__Bacteria	D_1__Proteobacteria	D_2__Alphaproteobacteria	D_3__Elsterales	D_4__uncultured	D_5__uncultured bacterium	D_6__uncultured bacterium
319cdcc495de14c8da07fc73858b0ee1	D_0__Bacteria	D_1__Firmicutes	D_2__Bacilli	D_3__Bacillales	D_4__Paenibacillaceae	D_5__Paenibacillus	NA
03d2f75c89d32de04aa40e48e76723d4	D_0__Bacteria	D_1__Rokubacteria	D_2__NC10	D_3__Rokubacteriales	D_4__uncultured bacterium	D_5__uncultured bacterium	D_6__uncultured bacterium
1e07fb400e8edc1e820f670fcbbf05cd	D_0__Bacteria	D_1__Chloroflexi	D_2__Anaerolineae	D_3__SBR1031	D_4__uncultured bacterium	D_5__uncultured bacterium	D_6__uncultured bacterium
9b840cee1f5cf99d411e3de1a65a509d	D_0__Bacteria	D_1__Proteobacteria	D_2__Deltaproteobacteria	D_3__RCP2-54	D_4__uncultured soil bacterium	D_5__uncultured soil bacterium	D_6__uncultured soil bacterium
725d78d43d94a53e45d0080ad5592454	D_0__Bacteria	D_1__Proteobacteria	D_2__Alphaproteobacteria	D_3__Elsterales	D_4__uncultured	D_5__uncultured bacterium	D_6__uncultured bacterium
d488df85028752bdf83dffb53a543b2e	D_0__Bacteria	D_1__Actinobacteria	D_2__Actinobacteria	D_3__Pseudonocardiales	D_4__Pseudonocardiaceae	D_5__Pseudonocardia	NA
7b2db7eb89539e4e9df7365b264c0b60	D_0__Bacteria	D_1__Planctomycetes	D_2__Phycisphaerae	D_3__Tepidisphaerales	D_4__WD2101 soil group	D_5__uncultured planctomycete	D_6__uncultured planctomycete
7726aaf96c53042f6ead4089dc068e92	D_0__Bacteria	D_1__Actinobacteria	D_2__Thermoleophilia	D_3__Gaiellales	D_4__uncultured	NA	NA
6d238009e5f483bb5fb265da3ccd82d9	D_0__Bacteria	D_1__Chloroflexi	D_2__Chloroflexia	D_3__Chloroflexales	D_4__Herpetosiphonaceae	D_5__Herpetosiphon	D_6__uncultured Chloroflexi bacterium
05c3d5fd17555ea1ddba3fe88490dede	D_0__Bacteria	D_1__Actinobacteria	D_2__Acidimicrobiia	D_3__Microtrichales	D_4__Ilumatobacteraceae	D_5__uncultured	D_6__uncultured bacterium
941b6b9862ca5ecd5426ef565b7b0545	D_0__Bacteria	D_1__Proteobacteria	D_2__Deltaproteobacteria	D_3__Myxococcales	D_4__Polyangiaceae	D_5__Pajaroellobacter	D_6__metagenome
e25ac7e7216dce83efa61d2a2abaa8d4	D_0__Bacteria	D_1__Planctomycetes	D_2__Planctomycetacia	D_3__Pirellulales	D_4__Pirellulaceae	D_5__Pirellula	NA
9a905e07c3b05c04adf0728659fca96b	D_0__Bacteria	D_1__Bacteroidetes	D_2__Bacteroidia	D_3__Chitinophagales	D_4__Chitinophagaceae	D_5__Chitinophaga	NA
8589fc204002fdb26c8ece7633339a04	D_0__Bacteria	D_1__Dependentiae	D_2__Babeliae	D_3__Babeliales	D_4__Babeliaceae	D_5__uncultured organism	D_6__uncultured organism
272ea62e8cb93991d83d91136a47212f	D_0__Bacteria	D_1__Verrucomicrobia	D_2__Verrucomicrobiae	D_3__Opitutales	D_4__Opitutaceae	D_5__Opitutus	NA
792843ccf0dc3ff62a025b82825787b4	D_0__Bacteria	D_1__Proteobacteria	D_2__Gammaproteobacteria	D_3__PLTA13	D_4__metagenome	D_5__metagenome	D_6__metagenome
1c6ae78cc13d1b46622d91843910ed03	D_0__Bacteria	D_1__Actinobacteria	D_2__Actinobacteria	D_3__Micromonosporales	D_4__Micromonosporaceae	D_5__Actinoplanes	NA
b8350da9dba2aa958a80c9ef40fdd61f	D_0__Bacteria	D_1__Actinobacteria	D_2__Actinobacteria	D_3__Micrococcales	D_4__Microbacteriaceae	NA	NA
3c2519ff399b8736fbe463ef02ee34be	D_0__Bacteria	D_1__Chloroflexi	D_2__Anaerolineae	D_3__SBR1031	NA	NA	NA
2f0ce3165b1b82df400b7a9232199a4e	D_0__Bacteria	D_1__Actinobacteria	D_2__Actinobacteria	D_3__Micrococcales	D_4__Microbacteriaceae	D_5__Clavibacter	D_6__Clavibacter michiganensis subsp. michiganensis
9c65639b0b4d53472447e219039dc4e7	D_0__Bacteria	D_1__Bacteroidetes	D_2__Bacteroidia	D_3__Sphingobacteriales	D_4__env.OPS 17	NA	NA
6bb0e58f051337dd16667b6f258e4c80	D_0__Bacteria	D_1__Armatimonadetes	D_2__Chthonomonadetes	D_3__Chthonomonadales	D_4__Chthonomonadaceae	D_5__Chthonomonas	D_6__uncultured bacterium
a642d0ac8c011280db00f08f7c40ca90	D_0__Bacteria	D_1__Proteobacteria	D_2__Alphaproteobacteria	D_3__Rhizobiales	D_4__Xanthobacteraceae	D_5__uncultured	NA
fc2a520e4ed92651b3bee2706b27b614	D_0__Bacteria	D_1__Planctomycetes	D_2__Planctomycetacia	D_3__Gemmatales	D_4__Gemmataceae	D_5__uncultured	NA
3f240b68c8ebaaa7800a564a4522fe1e	D_0__Bacteria	D_1__Planctomycetes	D_2__Phycisphaerae	D_3__Tepidisphaerales	D_4__WD2101 soil group	D_5__uncultured planctomycete	D_6__uncultured planctomycete
ba9ffc54a8d708298fde08494b239a30	D_0__Bacteria	D_1__Proteobacteria	D_2__Alphaproteobacteria	D_3__Caulobacterales	D_4__Hyphomonadaceae	D_5__SWB02	D_6__uncultured alpha proteobacterium
99cdfa66433fa08dfa11336cc993c498	D_0__Bacteria	D_1__Proteobacteria	D_2__Deltaproteobacteria	D_3__Desulfarculales	D_4__Desulfarculaceae	D_5__uncultured	NA
a01e1ad851bb02bff19992b54468df31	D_0__Bacteria	D_1__Proteobacteria	D_2__Deltaproteobacteria	D_3__Myxococcales	D_4__Polyangiaceae	D_5__Sorangium	D_6__uncultured bacterium
7625aee14f7ae89a443b011340505bf9	D_0__Bacteria	D_1__Proteobacteria	D_2__Alphaproteobacteria	D_3__Micavibrionales	D_4__Micavibrionaceae	D_5__uncultured	NA
e29f8ca67708d4dc7a7412062e1cd014	D_0__Bacteria	D_1__Chloroflexi	D_2__JG30-KF-CM66	D_3__uncultured bacterium	D_4__uncultured bacterium	D_5__uncultured bacterium	D_6__uncultured bacterium
9ed90f5436617edde1b4a68ea4b0b0a5	D_0__Bacteria	D_1__Proteobacteria	D_2__Gammaproteobacteria	D_3__Betaproteobacteriales	D_4__Burkholderiaceae	NA	NA
9b1cf158f64f23b777c4051451e0fe1e	D_0__Bacteria	D_1__Proteobacteria	D_2__Deltaproteobacteria	D_3__Oligoflexales	D_4__Oligoflexaceae	D_5__uncultured	D_6__uncultured bacterium
19614e468b0b32885e1835ba3ee7df4a	D_0__Bacteria	D_1__Planctomycetes	D_2__Planctomycetacia	D_3__Gemmatales	D_4__Gemmataceae	D_5__uncultured	D_6__uncultured bacterium
eaf14e0e493ca7fe145d38546a5e781b	D_0__Bacteria	D_1__Acidobacteria	D_2__Holophagae	D_3__Subgroup 7	D_4__uncultured bacterium	D_5__uncultured bacterium	D_6__uncultured bacterium
51ddac4d5bcf3ed0afff46b8f73755c0	D_0__Bacteria	D_1__Proteobacteria	D_2__Deltaproteobacteria	D_3__Myxococcales	D_4__Blfdi19	D_5__uncultured bacterium	D_6__uncultured bacterium
99f03063d930e79088bfbe1ffba766b1	D_0__Bacteria	D_1__Acidobacteria	D_2__Acidobacteriia	D_3__Solibacterales	D_4__Solibacteraceae (Subgroup 3)	D_5__Candidatus Solibacter	D_6__uncultured forest soil bacterium
a3388b1a9f1c0d76f6c7337ac265f059	D_0__Bacteria	D_1__Acidobacteria	D_2__Subgroup 5	NA	NA	NA	NA
221649e1ff40416fde5ee52e8066f0b4	D_0__Bacteria	D_1__Proteobacteria	D_2__Alphaproteobacteria	D_3__Rhizobiales	D_4__Rhodomicrobiaceae	D_5__Rhodomicrobium	D_6__uncultured bacterium
cf9f3e5976442abc47cdd49527633fde	D_0__Bacteria	D_1__Planctomycetes	D_2__Planctomycetacia	D_3__Gemmatales	D_4__Gemmataceae	D_5__Gemmata	D_6__uncultured bacterium
6481dd60a20f8488991d2138ae4d94ca	D_0__Bacteria	D_1__Gemmatimonadetes	D_2__S0134 terrestrial group	D_3__uncultured bacterium	D_4__uncultured bacterium	D_5__uncultured bacterium	D_6__uncultured bacterium
4a89fdf6d6b08c140410c76fd23f6ed3	D_0__Bacteria	D_1__Patescibacteria	D_2__Berkelbacteria	D_3__metagenome	D_4__metagenome	D_5__metagenome	D_6__metagenome
d43bc0797de550121752fb0e3e356cfb	D_0__Bacteria	D_1__Verrucomicrobia	D_2__Verrucomicrobiae	D_3__Pedosphaerales	D_4__Pedosphaeraceae	D_5__ADurb.Bin063-1	NA
e355ffc490c92ef3c165faf4e81a8c3c	D_0__Bacteria	D_1__Fibrobacteres	D_2__Fibrobacteria	D_3__Fibrobacterales	D_4__Fibrobacteraceae	D_5__possible genus 04	D_6__uncultured bacterium
0c7746390008b63b63f05ca27a385f43	D_0__Bacteria	D_1__Bacteroidetes	D_2__Bacteroidia	D_3__Chitinophagales	D_4__Chitinophagaceae	D_5__Terrimonas	NA
67c2442367f42edbf476974d41f460f1	D_0__Bacteria	D_1__Proteobacteria	D_2__Alphaproteobacteria	D_3__Rickettsiales	D_4__Rickettsiaceae	NA	NA
57f211a30cf06f1d4f9ebeb3f4555b15	D_0__Bacteria	D_1__Planctomycetes	D_2__Phycisphaerae	D_3__Phycisphaerales	D_4__Phycisphaeraceae	D_5__SM1A02	D_6__uncultured bacterium
da2867c240c3d3e67bdefe3fecfe21ba	D_0__Bacteria	D_1__Proteobacteria	D_2__Deltaproteobacteria	D_3__Desulfarculales	D_4__Desulfarculaceae	D_5__uncultured	NA
9eddb7e92c67fd3992824b2f072a6f0a	D_0__Bacteria	D_1__Armatimonadetes	D_2__Armatimonadia	D_3__Armatimonadales	D_4__uncultured bacterium	D_5__uncultured bacterium	D_6__uncultured bacterium
871457145756dfb59ee37358b436e3bd	D_0__Bacteria	D_1__Firmicutes	D_2__Bacilli	D_3__Bacillales	D_4__Alicyclobacillaceae	D_5__Tumebacillus	D_6__uncultured bacterium
e0f88f5f9b460d0abd17f93022565f26	D_0__Bacteria	D_1__Patescibacteria	D_2__Parcubacteria	NA	NA	NA	NA
162c541f870a22d50a69d23892f6a0d7	D_0__Bacteria	D_1__Proteobacteria	D_2__Gammaproteobacteria	D_3__Betaproteobacteriales	D_4__Nitrosomonadaceae	D_5__MND1	D_6__uncultured Rhodocyclaceae bacterium
209614e2e788a53d3a163bf481b81007	D_0__Bacteria	D_1__Acidobacteria	D_2__Acidobacteriia	D_3__Solibacterales	D_4__Solibacteraceae (Subgroup 3)	D_5__Bryobacter	NA
ccb0195281d979d9c19613566fdc6f4c	D_0__Bacteria	D_1__Armatimonadetes	D_2__Chthonomonadetes	D_3__Chthonomonadales	D_4__Chthonomonadaceae	D_5__Chthonomonas	D_6__uncultured bacterium
5c6566d03a2851e7242234aa4ef72013	D_0__Bacteria	D_1__Armatimonadetes	D_2__Chthonomonadetes	D_3__Chthonomonadales	D_4__uncultured bacterium	D_5__uncultured bacterium	D_6__uncultured bacterium
6fdcc11bc9d83cfb82083f08c506ed6f	D_0__Bacteria	D_1__Planctomycetes	D_2__Phycisphaerae	D_3__Tepidisphaerales	D_4__WD2101 soil group	NA	NA
579792c503d895ff8aef0c1b4b72320a	D_0__Bacteria	D_1__Gemmatimonadetes	D_2__Gemmatimonadetes	D_3__Gemmatimonadales	D_4__Gemmatimonadaceae	D_5__uncultured	NA
053d972e6b9698ee4f26c259362b77e1	D_0__Bacteria	D_1__Dependentiae	D_2__Babeliae	D_3__Babeliales	D_4__Vermiphilaceae	NA	NA
124f01d73e739e503f7f63d8ed97e824	D_0__Bacteria	D_1__Verrucomicrobia	D_2__Verrucomicrobiae	D_3__Pedosphaerales	D_4__Pedosphaeraceae	D_5__uncultured verrucomicrobium DEV020	D_6__uncultured verrucomicrobium DEV020
f5caf4a59bef91b17d9dc0ba99c3b0e6	D_0__Bacteria	D_1__Acidobacteria	D_2__Blastocatellia (Subgroup 4)	D_3__Pyrinomonadales	D_4__Pyrinomonadaceae	D_5__RB41	D_6__uncultured Acidobacteriales bacterium
3d6d933ceaf640befd46d2f318c8cdb5	D_0__Bacteria	D_1__Proteobacteria	D_2__Deltaproteobacteria	D_3__Myxococcales	D_4__bacteriap25	D_5__uncultured soil bacterium	D_6__uncultured soil bacterium
7371a25540ed9efbb7df7235a09ffb38	D_0__Bacteria	D_1__Patescibacteria	D_2__Saccharimonadia	D_3__Saccharimonadales	D_4__uncultured bacterium SBR2013	D_5__uncultured bacterium SBR2013	D_6__uncultured bacterium SBR2013
4686de7bebb32ddd9c8986ba43e0af0b	D_0__Bacteria	D_1__Acidobacteria	D_2__Acidobacteriia	D_3__Acidobacteriales	D_4__uncultured	NA	NA
3dda10458025c06a814f5edfbaf10027	D_0__Bacteria	D_1__Acidobacteria	D_2__Subgroup 6	NA	NA	NA	NA
e1a02a42b67e31d170e22ecef54f4701	D_0__Bacteria	D_1__Proteobacteria	D_2__Gammaproteobacteria	D_3__Enterobacteriales	D_4__Enterobacteriaceae	D_5__Izhakiella	D_6__uncultured bacterium
61736cac981bc642a7966dc19ef2c452	D_0__Bacteria	D_1__Proteobacteria	D_2__Alphaproteobacteria	D_3__Azospirillales	D_4__Azospirillaceae	D_5__uncultured	NA
ed146bb8eea45a19aa963fbc9fd64947	D_0__Bacteria	D_1__Chloroflexi	D_2__Ktedonobacteria	D_3__B12-WMSP1	D_4__uncultured bacterium	D_5__uncultured bacterium	D_6__uncultured bacterium
c137e94a3b97ec64603e8beb29419e1b	D_0__Bacteria	D_1__Proteobacteria	D_2__Alphaproteobacteria	D_3__Sphingomonadales	D_4__Sphingomonadaceae	D_5__Sphingomonas	NA
af5ea39075f194b7d63ca432c124f673	D_0__Bacteria	D_1__Proteobacteria	D_2__Gammaproteobacteria	D_3__Pseudomonadales	D_4__Pseudomonadaceae	D_5__Pseudomonas	NA
7be2471dfbf2cb2af842e74f81d911fb	D_0__Bacteria	D_1__Gemmatimonadetes	D_2__Gemmatimonadetes	D_3__Gemmatimonadales	D_4__Gemmatimonadaceae	D_5__uncultured	D_6__uncultured bacterium
ef96c2a09ac32aaa98c195bab34afa2e	D_0__Bacteria	D_1__Proteobacteria	D_2__Deltaproteobacteria	D_3__SAR324 clade(Marine group B)	D_4__uncultured bacterium	D_5__uncultured bacterium	D_6__uncultured bacterium
e8945e22080e33b03764c5831000d087	D_0__Bacteria	D_1__Planctomycetes	D_2__Phycisphaerae	D_3__Phycisphaerales	D_4__Phycisphaeraceae	D_5__uncultured	D_6__uncultured Bacteroidetes bacterium
a5fd3daf2c0cea82f369351fd8b30cb1	D_0__Bacteria	D_1__Actinobacteria	D_2__Acidimicrobiia	D_3__IMCC26256	D_4__uncultured actinobacterium	D_5__uncultured actinobacterium	D_6__uncultured actinobacterium
5f9a65f47a53890bdfebf5c030056527	D_0__Bacteria	D_1__Planctomycetes	D_2__Phycisphaerae	D_3__Phycisphaerales	D_4__Phycisphaeraceae	D_5__SM1A02	D_6__uncultured bacterium
f7755768d3ba1333eef71daba52fd83d	D_0__Bacteria	D_1__Dependentiae	D_2__Babeliae	D_3__Babeliales	D_4__uncultured bacterium	D_5__uncultured bacterium	D_6__uncultured bacterium
5cf077dee74b2858fd5f5dde8baeb20c	D_0__Bacteria	D_1__Patescibacteria	D_2__Saccharimonadia	D_3__Saccharimonadales	NA	NA	NA
e2d0290f31afbf7d02cdabc7fc399372	D_0__Bacteria	D_1__WS2	D_2__uncultured soil bacterium	D_3__uncultured soil bacterium	D_4__uncultured soil bacterium	D_5__uncultured soil bacterium	D_6__uncultured soil bacterium
e5eed55c219424a346b99a7fc3f4add8	D_0__Bacteria	D_1__Proteobacteria	D_2__Gammaproteobacteria	D_3__Xanthomonadales	D_4__Xanthomonadaceae	D_5__Stenotrophomonas	D_6__Stenotrophomonas panacihumi
96dbb803dfb4eece923286500f3d84d1	D_0__Bacteria	D_1__Planctomycetes	D_2__Phycisphaerae	D_3__Tepidisphaerales	D_4__WD2101 soil group	D_5__uncultured planctomycete	D_6__uncultured planctomycete
cca93fde2f2ffba7ba7c88fe9ad4d47b	D_0__Bacteria	D_1__Proteobacteria	D_2__Gammaproteobacteria	D_3__Betaproteobacteriales	D_4__Nitrosomonadaceae	D_5__MND1	NA
8aa235031fbeb1c01c41fc0aa3a12d09	D_0__Bacteria	D_1__Proteobacteria	D_2__Gammaproteobacteria	D_3__Betaproteobacteriales	D_4__Methylophilaceae	D_5__MM2	D_6__uncultured bacterium
b720bbbe1f630e6e000bb5e345537043	D_0__Archaea	D_1__Euryarchaeota	D_2__Thermoplasmata	D_3__Marine Group II	D_4__uncultured archaeon	D_5__uncultured archaeon	D_6__uncultured archaeon
06b74abbbbc6b00eccfffcd1224fab7c	D_0__Bacteria	D_1__Bacteroidetes	D_2__Ignavibacteria	D_3__OPB56	D_4__uncultured Chlorobiales bacterium	D_5__uncultured Chlorobiales bacterium	D_6__uncultured Chlorobiales bacterium
a1d30a1a134d9ab364d2355481ac438f	D_0__Bacteria	D_1__Proteobacteria	D_2__Deltaproteobacteria	D_3__Myxococcales	D_4__Phaselicystidaceae	D_5__Phaselicystis	NA
915808bf922f940f0af6cc4281b3987a	D_0__Bacteria	D_1__Patescibacteria	D_2__Saccharimonadia	D_3__Saccharimonadales	NA	NA	NA
b23e1ffbd464ef289e04f3c1a7a0b683	D_0__Bacteria	D_1__Proteobacteria	D_2__Deltaproteobacteria	D_3__Myxococcales	D_4__Polyangiaceae	NA	NA
b92cd07872b1d8fb9d7b7cb9b1866f45	D_0__Bacteria	D_1__Chloroflexi	D_2__JG30-KF-CM66	D_3__uncultured bacterium	D_4__uncultured bacterium	D_5__uncultured bacterium	D_6__uncultured bacterium
00ea38b15f39b013b10856bd5be1ec1c	D_0__Bacteria	D_1__Chloroflexi	D_2__TK10	D_3__bacterium Ellin6519	D_4__bacterium Ellin6519	D_5__bacterium Ellin6519	D_6__bacterium Ellin6519
2f51de22d020b0b6dcaa054cf26b3df3	D_0__Bacteria	D_1__Verrucomicrobia	D_2__Verrucomicrobiae	D_3__Pedosphaerales	D_4__Pedosphaeraceae	D_5__uncultured soil bacterium	D_6__uncultured soil bacterium
6e1d68081f9803a775a9fe7ac6d85e80	D_0__Bacteria	D_1__Proteobacteria	D_2__Gammaproteobacteria	D_3__Gammaproteobacteria Incertae Sedis	D_4__Unknown Family	D_5__Acidibacter	D_6__uncultured bacterium
f6d85de978e00c9a8ddb4c1ec0ea443a	D_0__Bacteria	D_1__Chloroflexi	D_2__Ktedonobacteria	D_3__Ktedonobacterales	D_4__Ktedonobacteraceae	D_5__1921-3	NA
5b3c30f03a61b28a3f1ae0b27f48e3b4	D_0__Bacteria	D_1__Proteobacteria	D_2__Gammaproteobacteria	D_3__uncultured	D_4__uncultured bacterium	D_5__uncultured bacterium	D_6__uncultured bacterium
bd3c4620fe7178c42efb19cf62c137fe	D_0__Bacteria	D_1__Proteobacteria	D_2__Alphaproteobacteria	D_3__Micropepsales	D_4__Micropepsaceae	D_5__uncultured	NA
c7a61a39d495be4655d2b77b60264d55	D_0__Bacteria	D_1__Chloroflexi	D_2__Ktedonobacteria	D_3__Ktedonobacterales	D_4__Ktedonobacteraceae	NA	NA
562e499327b0febace0d5a99037a6915	D_0__Bacteria	D_1__Armatimonadetes	D_2__Chthonomonadetes	D_3__Chthonomonadales	D_4__Chthonomonadaceae	D_5__Chthonomonas	D_6__uncultured bacterium
0f9792f849247ac765c61e8412fe2e03	D_0__Bacteria	D_1__Proteobacteria	D_2__Deltaproteobacteria	D_3__Myxococcales	D_4__Polyangiaceae	D_5__Pajaroellobacter	D_6__uncultured Polyangiaceae bacterium
715b87bff137e82ef12c898270a7b1a7	D_0__Bacteria	D_1__Acidobacteria	D_2__Holophagae	D_3__Holophagales	D_4__Holophagaceae	D_5__Geothrix	D_6__uncultured bacterium
62147b5241ff7407e159aa78a8cb55dd	D_0__Bacteria	D_1__Acidobacteria	D_2__Acidobacteriia	D_3__Subgroup 2	D_4__uncultured forest soil bacterium	D_5__uncultured forest soil bacterium	D_6__uncultured forest soil bacterium
fc2cb07bab783b181f9ba50aa1a0a6c9	D_0__Bacteria	D_1__Proteobacteria	D_2__Alphaproteobacteria	D_3__uncultured	D_4__metagenome	D_5__metagenome	D_6__metagenome
c1fc194f26972d7a3516471a0c23383e	D_0__Bacteria	D_1__Planctomycetes	D_2__Phycisphaerae	D_3__Tepidisphaerales	D_4__CPla-3 termite group	D_5__uncultured bacterium	D_6__uncultured bacterium
16b53bb154b77fd75ef167c2485aba52	D_0__Bacteria	D_1__Planctomycetes	D_2__OM190	D_3__uncultured soil bacterium	D_4__uncultured soil bacterium	D_5__uncultured soil bacterium	D_6__uncultured soil bacterium
83d13ecaaab46b94e00d0cba9f694adb	D_0__Bacteria	D_1__WPS-2	D_2__uncultured bacterium	D_3__uncultured bacterium	D_4__uncultured bacterium	D_5__uncultured bacterium	D_6__uncultured bacterium
54c32a915ef8e2a1bec986fe40dca0a1	D_0__Bacteria	D_1__Proteobacteria	D_2__Deltaproteobacteria	D_3__SAR324 clade(Marine group B)	D_4__uncultured bacterium	D_5__uncultured bacterium	D_6__uncultured bacterium
55177b2c9b408d72dff8a3f8fa4da5fb	D_0__Bacteria	NA	NA	NA	NA	NA	NA
71f98a78c6ee3dabe2856973ce13428f	D_0__Bacteria	D_1__Chloroflexi	D_2__Ktedonobacteria	D_3__C0119	D_4__uncultured bacterium	D_5__uncultured bacterium	D_6__uncultured bacterium
03e4ffd41ec8cc192299e7f5f10a80e3	D_0__Bacteria	D_1__Actinobacteria	D_2__Thermoleophilia	D_3__Solirubrobacterales	D_4__67-14	D_5__metagenome	D_6__metagenome
53044d187ab51f05e10a9ffb9b0e50e4	D_0__Bacteria	D_1__Proteobacteria	D_2__Gammaproteobacteria	D_3__Xanthomonadales	D_4__Rhodanobacteraceae	D_5__Rhodanobacter	NA
4a7c811eddddd615baf6fd9d6639bab2	D_0__Bacteria	D_1__Planctomycetes	D_2__Planctomycetacia	D_3__Isosphaerales	D_4__Isosphaeraceae	NA	NA
481b825eb2fc84b8540bc85d8a2a2f39	D_0__Bacteria	D_1__Proteobacteria	D_2__Alphaproteobacteria	D_3__Rhizobiales	D_4__Beijerinckiaceae	D_5__1174-901-12	NA
35dca3008e9b118032ca880227576395	D_0__Bacteria	D_1__Chloroflexi	D_2__TK10	NA	NA	NA	NA
3d9f0d6f4608250723dc3a1474ff91f5	D_0__Bacteria	D_1__Proteobacteria	D_2__Gammaproteobacteria	D_3__Betaproteobacteriales	D_4__Burkholderiaceae	NA	NA
7da67a980d097e2d57a6ecc809c196cd	D_0__Bacteria	D_1__Chloroflexi	D_2__AD3	D_3__uncultured bacterium	D_4__uncultured bacterium	D_5__uncultured bacterium	D_6__uncultured bacterium
60e6c4b6f8684862cf4e213fabb1966d	D_0__Bacteria	D_1__Verrucomicrobia	D_2__Verrucomicrobiae	D_3__Pedosphaerales	D_4__Pedosphaeraceae	NA	NA
93f69242c68f31da9f31ca61b516d025	D_0__Bacteria	D_1__Patescibacteria	D_2__Berkelbacteria	D_3__uncultured bacterium	D_4__uncultured bacterium	D_5__uncultured bacterium	D_6__uncultured bacterium
d86b443060a364a46b0960c018720ff0	D_0__Bacteria	D_1__Planctomycetes	D_2__Phycisphaerae	D_3__Tepidisphaerales	D_4__WD2101 soil group	D_5__uncultured Planctomycetaceae bacterium	D_6__uncultured Planctomycetaceae bacterium
4dcf81ca168a36b0c62a07480f8527ab	D_0__Bacteria	D_1__Dependentiae	D_2__Babeliae	D_3__Babeliales	D_4__Vermiphilaceae	D_5__uncultured bacterium	D_6__uncultured bacterium
423029fe932ce0973311eaaaeb15b421	D_0__Bacteria	D_1__Proteobacteria	D_2__Gammaproteobacteria	D_3__Gammaproteobacteria Incertae Sedis	D_4__Unknown Family	D_5__Acidibacter	D_6__uncultured Xanthomonadales bacterium
f9fbcd521c8a2eb46634cdbdeb5dfa69	D_0__Bacteria	D_1__Planctomycetes	D_2__Planctomycetacia	D_3__Pirellulales	D_4__Pirellulaceae	D_5__uncultured	D_6__uncultured bacterium
1a7bfc5cbc5177389416287ce7a18c58	D_0__Bacteria	D_1__Proteobacteria	D_2__Alphaproteobacteria	D_3__Rhizobiales	D_4__Xanthobacteraceae	D_5__uncultured	NA
7d1812d686fbb97cefa2fe4d1d4da208	D_0__Bacteria	D_1__FBP	D_2__uncultured bacterium	D_3__uncultured bacterium	D_4__uncultured bacterium	D_5__uncultured bacterium	D_6__uncultured bacterium
8ced341d665319293bc9248b7aeeced6	D_0__Bacteria	D_1__Planctomycetes	D_2__Planctomycetacia	D_3__Gemmatales	D_4__Gemmataceae	D_5__uncultured	D_6__uncultured bacterium
abd609bbd824f5870243d46835b11729	D_0__Bacteria	D_1__Verrucomicrobia	D_2__Verrucomicrobiae	D_3__Chthoniobacterales	D_4__Chthoniobacteraceae	D_5__Chthoniobacter	D_6__uncultured bacterium
4931207f064489153c615da7c8a6d435	D_0__Bacteria	D_1__Actinobacteria	D_2__Thermoleophilia	D_3__Solirubrobacterales	D_4__67-14	D_5__uncultured Rubrobacteria bacterium	D_6__uncultured Rubrobacteria bacterium
0572f2f60a1d8453596b5f562da26a66	D_0__Bacteria	NA	NA	NA	NA	NA	NA
15d6eb85a58001002b069ef6227a8555	D_0__Bacteria	D_1__Planctomycetes	D_2__Planctomycetacia	D_3__Gemmatales	D_4__Gemmataceae	D_5__uncultured	NA
357dbf6a46ae719d3bfa20b87e2fa867	D_0__Bacteria	D_1__Proteobacteria	D_2__Gammaproteobacteria	D_3__Enterobacteriales	D_4__Enterobacteriaceae	D_5__endosymbionts8	D_6__primary endosymbiont of Liposcelis decolor (host pop. HNZZ)
0823cb09fbca931353a22ef6462de68a	D_0__Bacteria	D_1__Verrucomicrobia	D_2__Verrucomicrobiae	D_3__Pedosphaerales	D_4__Pedosphaeraceae	NA	NA
c9fe81c2703165916eac65c3fe590f18	D_0__Bacteria	D_1__Gemmatimonadetes	D_2__Gemmatimonadetes	D_3__Gemmatimonadales	D_4__Gemmatimonadaceae	D_5__Gemmatirosa	D_6__uncultured soil bacterium
892ba422c35798d79306bbc2c326d7bf	D_0__Bacteria	D_1__Proteobacteria	D_2__Deltaproteobacteria	D_3__Myxococcales	D_4__Haliangiaceae	D_5__Haliangium	NA
58785f87f64a03a53d17520b76bd1f80	D_0__Bacteria	D_1__Patescibacteria	D_2__uncultured	D_3__uncultured bacterium	D_4__uncultured bacterium	D_5__uncultured bacterium	D_6__uncultured bacterium
1663a94a6328243829efa57c49823b02	D_0__Bacteria	D_1__Proteobacteria	D_2__Deltaproteobacteria	D_3__Oligoflexales	D_4__Oligoflexaceae	D_5__Silvanigrella	D_6__metagenome
74ba65b3358c61c1fc5581e7e4764937	D_0__Bacteria	D_1__Acidobacteria	D_2__Holophagae	D_3__Subgroup 7	NA	NA	NA
b5f1629433f1427ed5122364853e9f67	D_0__Bacteria	D_1__Proteobacteria	D_2__Gammaproteobacteria	D_3__Betaproteobacteriales	D_4__TRA3-20	NA	NA
fd677fa4e22f55c781c6310441672e9e	D_0__Bacteria	D_1__Proteobacteria	D_2__Gammaproteobacteria	NA	NA	NA	NA
461bc6897fd67a704765859e848dda8a	D_0__Bacteria	D_1__Bacteroidetes	D_2__Bacteroidia	D_3__Flavobacteriales	D_4__Flavobacteriaceae	D_5__Flavobacterium	NA
1cf4f21b01a5639f344585a233dc3873	D_0__Bacteria	D_1__Patescibacteria	D_2__Parcubacteria	D_3__Candidatus Nomurabacteria	NA	NA	NA
b0a8cff6b9c09cfe383d8470eb117822	D_0__Bacteria	D_1__Planctomycetes	D_2__Planctomycetacia	D_3__Pirellulales	D_4__Pirellulaceae	D_5__uncultured	NA
6a942d2207c4bfadfad0bbd880fea58c	D_0__Bacteria	D_1__Planctomycetes	D_2__Planctomycetacia	D_3__Pirellulales	D_4__Pirellulaceae	D_5__Pirellula	D_6__uncultured planctomycete
24328f5452da29e4fdbdc52339f59703	D_0__Bacteria	D_1__Planctomycetes	D_2__Planctomycetacia	D_3__Pirellulales	D_4__Pirellulaceae	D_5__uncultured	D_6__uncultured bacterium
332090f87d852ab896c0cc98ae5a6def	D_0__Bacteria	D_1__Actinobacteria	D_2__Acidimicrobiia	D_3__Microtrichales	D_4__Ilumatobacteraceae	D_5__uncultured	NA
ec3fdd4b307e5d1d69690055afa465ea	D_0__Bacteria	D_1__Elusimicrobia	D_2__Lineage IIb	D_3__uncultured bacterium	D_4__uncultured bacterium	D_5__uncultured bacterium	D_6__uncultured bacterium
93bb7b951f27c63bc0f0076eae3f8dea	D_0__Bacteria	D_1__Bacteroidetes	D_2__Bacteroidia	D_3__Flavobacteriales	D_4__NS9 marine group	D_5__metagenome	D_6__metagenome
db1bb5822d53b3a0da4560143610c920	D_0__Bacteria	D_1__Patescibacteria	D_2__Saccharimonadia	D_3__Saccharimonadales	D_4__wastewater metagenome	D_5__wastewater metagenome	D_6__wastewater metagenome
c873f3f9a335a20bca8ea95f2b676056	D_0__Bacteria	D_1__Chloroflexi	D_2__TK10	D_3__uncultured Chloroflexus sp.	D_4__uncultured Chloroflexus sp.	D_5__uncultured Chloroflexus sp.	D_6__uncultured Chloroflexus sp.
e40b8b78494c5c386a7a48378c7c65a0	D_0__Bacteria	D_1__Bacteroidetes	D_2__Bacteroidia	D_3__Cytophagales	D_4__Microscillaceae	D_5__Chryseolinea	D_6__uncultured bacterium
03818a8fca37f307a6193b039c5b797c	D_0__Bacteria	D_1__Chloroflexi	D_2__Ktedonobacteria	D_3__Ktedonobacterales	D_4__Ktedonobacteraceae	D_5__Ktedonobacter	NA
5b3c94c13644cdfa58500c0e9e145580	D_0__Bacteria	D_1__Armatimonadetes	D_2__Chthonomonadetes	D_3__Chthonomonadales	D_4__Chthonomonadaceae	D_5__Chthonomonas	D_6__uncultured bacterium
2dbe0d3232de857ce5ceb71799b7b4ee	D_0__Bacteria	D_1__Proteobacteria	D_2__Gammaproteobacteria	D_3__KF-JG30-C25	D_4__uncultured gamma proteobacterium	D_5__uncultured gamma proteobacterium	D_6__uncultured gamma proteobacterium
e99c8cf653afc9c48a084e73e4ff45ca	D_0__Bacteria	D_1__Chloroflexi	NA	NA	NA	NA	NA
e213dc757a2c6eddaafc106ae11b3ea4	D_0__Bacteria	D_1__Proteobacteria	D_2__Deltaproteobacteria	D_3__Myxococcales	NA	NA	NA
69934d73f58a7f3edabfa3cdba48599c	D_0__Bacteria	D_1__Gemmatimonadetes	D_2__S0134 terrestrial group	D_3__uncultured Gemmatimonadetes bacterium	D_4__uncultured Gemmatimonadetes bacterium	D_5__uncultured Gemmatimonadetes bacterium	D_6__uncultured Gemmatimonadetes bacterium
da08e27d1c2504290ae8c73b70d83970	D_0__Bacteria	D_1__Actinobacteria	D_2__Actinobacteria	D_3__Propionibacteriales	D_4__Propionibacteriaceae	D_5__Cutibacterium	NA
42f3907b9ad6e7c1680ec591d571abc3	D_0__Bacteria	D_1__Bacteroidetes	D_2__Bacteroidia	D_3__Sphingobacteriales	D_4__Sphingobacteriaceae	D_5__Sphingobacterium	NA
a8a51ce17ff1106e3b686d06dbf26f01	D_0__Bacteria	D_1__Proteobacteria	D_2__Deltaproteobacteria	D_3__Myxococcales	D_4__Blfdi19	D_5__metagenome	D_6__metagenome
ea4a62ee4a86a2438ecf81cf2ec387fb	D_0__Bacteria	D_1__Gemmatimonadetes	D_2__Gemmatimonadetes	D_3__Gemmatimonadales	D_4__Gemmatimonadaceae	D_5__Gemmatimonas	NA
bbf90e6703464a685d51f21436898695	D_0__Bacteria	D_1__Proteobacteria	D_2__Deltaproteobacteria	D_3__Myxococcales	NA	NA	NA
12e9b3a08372f414a5c50da88be7d461	D_0__Bacteria	D_1__Proteobacteria	D_2__Deltaproteobacteria	D_3__Oligoflexales	D_4__0319-6G20	D_5__uncultured bacterium	D_6__uncultured bacterium
81855b0ee5eb20cf8144b26cfb066675	D_0__Bacteria	D_1__Verrucomicrobia	D_2__Verrucomicrobiae	D_3__Pedosphaerales	D_4__Pedosphaeraceae	D_5__uncultured bacterium	D_6__uncultured bacterium
f332427c4ecebf9873e9cd78972cbca9	D_0__Bacteria	D_1__Verrucomicrobia	D_2__Verrucomicrobiae	D_3__Verrucomicrobiales	D_4__Verrucomicrobiaceae	D_5__uncultured	NA
e565b39fd8fc070ae026951f35edc0a4	D_0__Bacteria	D_1__Proteobacteria	D_2__Alphaproteobacteria	D_3__Caulobacterales	D_4__Caulobacteraceae	D_5__Caulobacter	NA
f1a758216d4c44dc331110b3496051b5	D_0__Bacteria	D_1__Proteobacteria	D_2__Deltaproteobacteria	D_3__SAR324 clade(Marine group B)	D_4__uncultured bacterium	D_5__uncultured bacterium	D_6__uncultured bacterium
c650dda69a25ac3afa9cf75b85107436	D_0__Bacteria	D_1__Chloroflexi	D_2__Anaerolineae	D_3__SBR1031	D_4__uncultured bacterium	D_5__uncultured bacterium	D_6__uncultured bacterium
60f2c2f46119907e81cb5dee630007e7	D_0__Bacteria	D_1__Patescibacteria	D_2__Parcubacteria	D_3__uncultured bacterium	D_4__uncultured bacterium	D_5__uncultured bacterium	D_6__uncultured bacterium
8e13a2c197c780748fe4c712451a582b	D_0__Bacteria	D_1__Proteobacteria	D_2__Gammaproteobacteria	D_3__Betaproteobacteriales	D_4__Burkholderiaceae	D_5__AAP99	D_6__metagenome
89bfefd6b6d385c256c779a562e827fa	D_0__Bacteria	D_1__Patescibacteria	D_2__Saccharimonadia	D_3__Saccharimonadales	D_4__uncultured bacterium	D_5__uncultured bacterium	D_6__uncultured bacterium
241e2085064a00eea6ba6e69e101a9db	D_0__Bacteria	D_1__Bacteroidetes	D_2__Ignavibacteria	D_3__OPB56	D_4__uncultured bacterium	D_5__uncultured bacterium	D_6__uncultured bacterium
2e16f29b430c95bf922d1325aaadf4a7	D_0__Bacteria	D_1__Actinobacteria	D_2__Actinobacteria	D_3__Micromonosporales	D_4__Micromonosporaceae	D_5__Planosporangium	D_6__uncultured bacterium
5da742c55e3433c323c720f52ef7ad21	D_0__Bacteria	D_1__Proteobacteria	D_2__Deltaproteobacteria	D_3__Bdellovibrionales	D_4__Bdellovibrionaceae	D_5__Bdellovibrio	D_6__metagenome
9ab2ab92cbc3ad5708d319460f562175	D_0__Bacteria	D_1__Verrucomicrobia	D_2__Verrucomicrobiae	D_3__S-BQ2-57 soil group	D_4__uncultured bacterium	D_5__uncultured bacterium	D_6__uncultured bacterium
97b8bd18dc0eb0db584c705c4362a21a	D_0__Bacteria	D_1__Actinobacteria	D_2__Actinobacteria	D_3__Pseudonocardiales	D_4__Pseudonocardiaceae	NA	NA
7e7dfa5dd3c06a731b1faff9ade3d653	D_0__Bacteria	D_1__Proteobacteria	D_2__Alphaproteobacteria	D_3__Rickettsiales	D_4__SM2D12	D_5__uncultured alpha proteobacterium	D_6__uncultured alpha proteobacterium
623791d2ca007184f9441e8fe427bd43	D_0__Bacteria	D_1__Chloroflexi	D_2__TK10	D_3__uncultured soil bacterium	D_4__uncultured soil bacterium	D_5__uncultured soil bacterium	D_6__uncultured soil bacterium
d89e15e0a0946f9c8ed40ecef3ab5f57	D_0__Bacteria	D_1__Proteobacteria	D_2__Deltaproteobacteria	D_3__Myxococcales	NA	NA	NA
fd75a5d973dbc922e5f899a1cf7697f8	D_0__Bacteria	D_1__Verrucomicrobia	D_2__Verrucomicrobiae	D_3__Verrucomicrobiales	D_4__Verrucomicrobiaceae	D_5__Roseimicrobium	D_6__Verrucomicrobiaceae bacterium SCGC AG-212-N21
d7460b0bdcdc7de67b49a312f4cc0112	D_0__Bacteria	D_1__Proteobacteria	D_2__Alphaproteobacteria	D_3__Rhodospirillales	D_4__Rhodospirillaceae	D_5__uncultured	D_6__metagenome
575304843aade6a4b016dd5ee739e937	D_0__Bacteria	D_1__Cyanobacteria	D_2__Oxyphotobacteria	D_3__Pseudanabaenales	D_4__Pseudanabaenaceae	D_5__Pseudanabaena PCC-7429	D_6__Pseudanabaena sp. 0830-3
4661f20f241bdc3126b7c989a1252161	D_0__Bacteria	D_1__Acidobacteria	D_2__Subgroup 6	NA	NA	NA	NA
ae0e8b811bba77e4a052e8db9703f72b	D_0__Bacteria	D_1__Proteobacteria	D_2__Gammaproteobacteria	D_3__PLTA13	NA	NA	NA
fee839032fa174285d9abbba8147cf07	D_0__Bacteria	D_1__Omnitrophicaeota	D_2__metagenome	D_3__metagenome	D_4__metagenome	D_5__metagenome	D_6__metagenome
23f710439bee893f66fadaa72889a9f7	D_0__Bacteria	D_1__Chloroflexi	D_2__Ktedonobacteria	D_3__C0119	D_4__uncultured bacterium	D_5__uncultured bacterium	D_6__uncultured bacterium
c883546ae2dca7f41ea67d3a85f5cd99	D_0__Bacteria	D_1__Bacteroidetes	D_2__Bacteroidia	D_3__Chitinophagales	D_4__Chitinophagaceae	D_5__Niastella	D_6__uncultured bacterium
ebeb91d264ebebc3adc57d39be4d77f7	D_0__Bacteria	D_1__Armatimonadetes	D_2__Chthonomonadetes	D_3__Chthonomonadales	D_4__Chthonomonadaceae	D_5__Chthonomonas	D_6__uncultured bacterium
9ff622e1cb39e060b2842a8045be8484	D_0__Bacteria	D_1__Planctomycetes	D_2__Planctomycetacia	D_3__Gemmatales	D_4__Gemmataceae	D_5__uncultured	D_6__uncultured bacterium
717f3b8807330a2d66580504e0272a83	D_0__Bacteria	D_1__Verrucomicrobia	D_2__Verrucomicrobiae	D_3__Pedosphaerales	D_4__Pedosphaeraceae	NA	NA
7fd65565f0d6f6103e9ac0f79c85a68e	D_0__Bacteria	D_1__Proteobacteria	D_2__Gammaproteobacteria	D_3__Betaproteobacteriales	D_4__Burkholderiaceae	NA	NA
591769b0e97ffa8294a818acfc2e90e1	D_0__Bacteria	D_1__Planctomycetes	D_2__Planctomycetacia	D_3__Planctomycetales	D_4__uncultured	NA	NA
3aff6c6f456c7579028b3734020929fc	D_0__Bacteria	D_1__Bacteroidetes	D_2__Bacteroidia	D_3__Cytophagales	D_4__Cytophagaceae	D_5__Cytophaga	D_6__uncultured bacterium
2508074ffb18879e5ec0acbe321abeec	D_0__Bacteria	D_1__Acidobacteria	D_2__Acidobacteriia	D_3__Solibacterales	D_4__Solibacteraceae (Subgroup 3)	D_5__Bryobacter	NA
b48a0d60dbaa487efdf3d9ff97e06799	D_0__Bacteria	D_1__Proteobacteria	D_2__Gammaproteobacteria	NA	NA	NA	NA
c465dd5de012f8d1388a799cd3bfa367	D_0__Bacteria	D_1__Gemmatimonadetes	D_2__Gemmatimonadetes	D_3__Gemmatimonadales	D_4__Gemmatimonadaceae	D_5__Gemmatimonas	D_6__uncultured bacterium
5b77c8906190dc3ea27d9c2ecf85568b	D_0__Bacteria	D_1__Proteobacteria	D_2__Gammaproteobacteria	D_3__Diplorickettsiales	D_4__Diplorickettsiaceae	D_5__uncultured	NA
3a675a3e29bc555424c5c07ae74fb729	D_0__Bacteria	D_1__Verrucomicrobia	D_2__Verrucomicrobiae	D_3__Chthoniobacterales	D_4__Chthoniobacteraceae	D_5__Chthoniobacter	D_6__uncultured bacterium
2037f6f6d9cfbbb02aec44662461238d	D_0__Bacteria	D_1__Proteobacteria	D_2__Gammaproteobacteria	D_3__Diplorickettsiales	D_4__Diplorickettsiaceae	D_5__uncultured	NA
614c31ee68939835c748e5d3284a0c2e	D_0__Bacteria	D_1__Bacteroidetes	D_2__Bacteroidia	D_3__Chitinophagales	D_4__Chitinophagaceae	D_5__Ferruginibacter	NA
8acb5347ff565c452551ac05bea35d73	D_0__Bacteria	D_1__Verrucomicrobia	D_2__Verrucomicrobiae	D_3__Pedosphaerales	D_4__Pedosphaeraceae	D_5__uncultured Prosthecobacter sp.	D_6__uncultured Prosthecobacter sp.
b992dce60eb5df06204e0a318d456cc7	D_0__Bacteria	D_1__Verrucomicrobia	D_2__Verrucomicrobiae	D_3__S-BQ2-57 soil group	D_4__uncultured bacterium	D_5__uncultured bacterium	D_6__uncultured bacterium
6bebc533ac945cc8252563ec53b826cd	D_0__Bacteria	D_1__Planctomycetes	D_2__OM190	D_3__uncultured bacterium	D_4__uncultured bacterium	D_5__uncultured bacterium	D_6__uncultured bacterium
20aa740322bc0a93aefd3d6defe01c4e	D_0__Bacteria	D_1__Patescibacteria	D_2__Parcubacteria	D_3__Candidatus Zambryskibacteria	NA	NA	NA
3754e3e3cf219ee5cf92431ca0adce90	D_0__Bacteria	D_1__Proteobacteria	D_2__Deltaproteobacteria	D_3__RCP2-54	D_4__uncultured bacterium	D_5__uncultured bacterium	D_6__uncultured bacterium
9999993e2f034f686b32a8ff80d762cd	D_0__Bacteria	D_1__Patescibacteria	D_2__Berkelbacteria	D_3__uncultured bacterium	D_4__uncultured bacterium	D_5__uncultured bacterium	D_6__uncultured bacterium
864a96c525b9e55863960a9df11bbf73	D_0__Bacteria	D_1__Gemmatimonadetes	D_2__Gemmatimonadetes	D_3__Gemmatimonadales	D_4__Gemmatimonadaceae	D_5__Gemmatimonas	NA
36fd0f02f62b128d53938cc79625df81	D_0__Bacteria	D_1__Patescibacteria	D_2__Saccharimonadia	D_3__Saccharimonadales	D_4__uncultured bacterium	D_5__uncultured bacterium	D_6__uncultured bacterium
af03d69e4d9f40ade7231192d7f0a4cb	D_0__Bacteria	D_1__Planctomycetes	D_2__OM190	D_3__uncultured bacterium	D_4__uncultured bacterium	D_5__uncultured bacterium	D_6__uncultured bacterium
33890d027da3f9863ba1644af0bc1825	D_0__Bacteria	D_1__Firmicutes	D_2__Clostridia	D_3__Clostridiales	D_4__Family XVIII	NA	NA
99e0be38329eb71783b15f62b2c66d70	D_0__Bacteria	D_1__Proteobacteria	D_2__Alphaproteobacteria	D_3__Acetobacterales	D_4__Acetobacteraceae	D_5__uncultured	NA
57e6bc45fbe222b8bfcfc0388c9f3d82	D_0__Bacteria	D_1__Actinobacteria	D_2__Actinobacteria	D_3__Frankiales	D_4__Frankiaceae	D_5__Jatrophihabitans	NA
d77a81860a96ed42dc895a99d3577df1	D_0__Bacteria	D_1__Acidobacteria	D_2__Blastocatellia (Subgroup 4)	D_3__Blastocatellales	D_4__Blastocatellaceae	D_5__uncultured	D_6__uncultured Acidobacteria bacterium
e1c54442de7316fa0e4a652eeb5a6426	D_0__Bacteria	D_1__Chloroflexi	D_2__Ktedonobacteria	D_3__Ktedonobacterales	D_4__Ktedonobacteraceae	D_5__1921-2	NA
f18b564d628310695ff99493c85dd488	D_0__Bacteria	D_1__Bacteroidetes	D_2__Bacteroidia	D_3__Chitinophagales	D_4__uncultured	NA	NA
20ec3438d1b269aa6b3e8548cf8a9b15	D_0__Bacteria	D_1__Verrucomicrobia	D_2__Verrucomicrobiae	D_3__Pedosphaerales	D_4__Pedosphaeraceae	D_5__uncultured Pedosphaera sp.	D_6__uncultured Pedosphaera sp.
387a6ca6572aa3b7884f36c2a0f353b6	D_0__Bacteria	D_1__Actinobacteria	D_2__Actinobacteria	D_3__Frankiales	D_4__Acidothermaceae	D_5__Acidothermus	D_6__uncultured actinobacterium
56a8f1ac7af588f9a080da8b6c58234a	D_0__Bacteria	D_1__Proteobacteria	D_2__Gammaproteobacteria	D_3__Betaproteobacteriales	D_4__Burkholderiaceae	D_5__Massilia	NA
9839cc1848d06704635de5b2bedaefa5	D_0__Bacteria	D_1__Planctomycetes	D_2__Planctomycetacia	D_3__Pirellulales	D_4__Pirellulaceae	D_5__Pirellula	D_6__uncultured bacterium
b577d88f91fedd7b9bdd1d4f8b824a8a	D_0__Bacteria	D_1__Chloroflexi	D_2__Ktedonobacteria	D_3__Ktedonobacterales	D_4__Ktedonobacteraceae	D_5__1921-3	D_6__uncultured bacterium
e3b2accb569675bfc1cfe6ac3efb1725	D_0__Bacteria	D_1__Verrucomicrobia	D_2__Verrucomicrobiae	D_3__Pedosphaerales	D_4__Pedosphaeraceae	NA	NA
d564dbc868d7e243ebc51a7e57a5ab0c	D_0__Bacteria	D_1__Chloroflexi	D_2__TK10	NA	NA	NA	NA
8c97ac001b7b2a8151e607f8d2bbd4a5	D_0__Bacteria	NA	NA	NA	NA	NA	NA
12ae0afed473aa4dc29ed8886398e9a2	D_0__Bacteria	D_1__Actinobacteria	D_2__Thermoleophilia	D_3__Gaiellales	D_4__uncultured	NA	NA
3ccf7b0d119acf71b98e8b95d0552649	D_0__Bacteria	D_1__Proteobacteria	D_2__Gammaproteobacteria	D_3__Gammaproteobacteria Incertae Sedis	D_4__Unknown Family	D_5__Candidatus Ovatusbacter	D_6__uncultured bacterium
9977f569d8131eddaeaa9afc9f9585ea	D_0__Bacteria	D_1__Proteobacteria	D_2__Gammaproteobacteria	D_3__Betaproteobacteriales	D_4__Burkholderiaceae	D_5__Pseudoduganella	D_6__uncultured bacterium
e176e0003585e9aae3cde35f79b5a01e	D_0__Bacteria	D_1__Acidobacteria	D_2__Subgroup 6	NA	NA	NA	NA
52b47461c7f068117a6a6353e55f599b	D_0__Bacteria	D_1__Proteobacteria	D_2__Alphaproteobacteria	D_3__Rickettsiales	D_4__SM2D12	D_5__metagenome	D_6__metagenome
e10ab00869f9a0521f49d7c5e48fd84f	D_0__Bacteria	D_1__Patescibacteria	D_2__Saccharimonadia	D_3__Saccharimonadales	D_4__uncultured bacterium	D_5__uncultured bacterium	D_6__uncultured bacterium
35acf427f3e4b7b9a839ad704daeeb7b	D_0__Bacteria	D_1__Verrucomicrobia	D_2__Verrucomicrobiae	D_3__Pedosphaerales	D_4__Pedosphaeraceae	D_5__uncultured Pedosphaera sp.	D_6__uncultured Pedosphaera sp.
5ad36d8f18113b16286b0c1a8b2eb385	D_0__Bacteria	D_1__Proteobacteria	D_2__Alphaproteobacteria	D_3__Sphingomonadales	D_4__Sphingomonadaceae	NA	NA
7436dca213300d7626fbc6eb436fc756	D_0__Bacteria	D_1__Acidobacteria	D_2__Blastocatellia (Subgroup 4)	D_3__Blastocatellales	D_4__Blastocatellaceae	NA	NA
b9c84a3ef005008beefe21184a0547cd	D_0__Bacteria	D_1__Proteobacteria	D_2__Deltaproteobacteria	D_3__Bdellovibrionales	D_4__Bdellovibrionaceae	D_5__OM27 clade	D_6__uncultured bacterium
0f0860a7ec8b64774d521348d1b077e7	D_0__Bacteria	D_1__Verrucomicrobia	D_2__Verrucomicrobiae	D_3__Pedosphaerales	D_4__Pedosphaeraceae	NA	NA
d1754ec70b64a9961352ab4115735267	D_0__Bacteria	D_1__Planctomycetes	D_2__Phycisphaerae	D_3__Tepidisphaerales	D_4__WD2101 soil group	D_5__uncultured bacterium	D_6__uncultured bacterium
9a83d1bc9944526d91a89887fa22c395	D_0__Bacteria	D_1__Verrucomicrobia	D_2__Verrucomicrobiae	D_3__Pedosphaerales	D_4__Pedosphaeraceae	D_5__uncultured bacterium	D_6__uncultured bacterium
4f52dc3ab09a72ff6d0de7454f2a807e	D_0__Bacteria	D_1__Proteobacteria	D_2__Alphaproteobacteria	D_3__Elsterales	D_4__uncultured	NA	NA
04f83d399e7eaf3933049db92e388ff0	D_0__Bacteria	D_1__Patescibacteria	D_2__Saccharimonadia	D_3__Saccharimonadales	D_4__uncultured bacterium	D_5__uncultured bacterium	D_6__uncultured bacterium
5c9d3fe9605e21d830a9e5cbec74b38c	D_0__Bacteria	NA	NA	NA	NA	NA	NA
c610de5631bc94958d5f52221fc1c573	D_0__Bacteria	D_1__Planctomycetes	D_2__Phycisphaerae	D_3__Phycisphaerales	D_4__Phycisphaeraceae	D_5__SM1A02	D_6__metagenome
6e25e4342cde026ba0f3d98130b2d8a2	D_0__Bacteria	D_1__Patescibacteria	D_2__Parcubacteria	D_3__Candidatus Azambacteria	D_4__Parcubacteria bacterium C7867-005	D_5__Parcubacteria bacterium C7867-005	D_6__Parcubacteria bacterium C7867-005
792f54694ee6ff6c760a438b846a2103	D_0__Bacteria	D_1__Dependentiae	D_2__Babeliae	D_3__Babeliales	D_4__Vermiphilaceae	D_5__uncultured bacterium	D_6__uncultured bacterium
93c230b364cb2a2223cfb5dd6fe91bcc	D_0__Bacteria	D_1__Planctomycetes	D_2__Planctomycetacia	D_3__Gemmatales	D_4__Gemmataceae	D_5__Gemmata	NA
b11ae110eb791988d7f178266810fb83	D_0__Bacteria	D_1__Proteobacteria	D_2__Deltaproteobacteria	D_3__Oligoflexales	D_4__Oligoflexaceae	D_5__uncultured	NA
29f12d71542a9ba2dd171e78e6fdce67	D_0__Bacteria	D_1__Patescibacteria	D_2__Microgenomatia	D_3__Candidatus Woykebacteria	D_4__uncultured Microgenomates group bacterium	D_5__uncultured Microgenomates group bacterium	D_6__uncultured Microgenomates group bacterium
1690acbc4b971d26c5fe15d3ccf79b52	D_0__Bacteria	D_1__Actinobacteria	D_2__Thermoleophilia	D_3__Gaiellales	D_4__uncultured	NA	NA
51a91f1be0e817f80ddaf77fde375b7b	D_0__Bacteria	D_1__Chloroflexi	D_2__Ktedonobacteria	D_3__Ktedonobacterales	D_4__Ktedonobacteraceae	NA	NA
5f40ef10409ae48e801426b56f11dce3	D_0__Bacteria	D_1__Elusimicrobia	D_2__Lineage IIa	D_3__uncultured bacterium	D_4__uncultured bacterium	D_5__uncultured bacterium	D_6__uncultured bacterium
53ca618513677b950b21f124f0e76adf	D_0__Bacteria	D_1__Verrucomicrobia	D_2__Verrucomicrobiae	D_3__Verrucomicrobiales	D_4__Verrucomicrobiaceae	D_5__Roseimicrobium	D_6__uncultured Verrucomicrobia bacterium
2178f3ddbeffea7c88c2ea6e62f9a267	D_0__Bacteria	D_1__Planctomycetes	D_2__Planctomycetacia	D_3__Pirellulales	D_4__Pirellulaceae	D_5__uncultured	D_6__uncultured bacterium
f3c3e2474895addcd770592838bcb586	D_0__Bacteria	D_1__Proteobacteria	D_2__Alphaproteobacteria	D_3__Acetobacterales	D_4__Acetobacteraceae	D_5__Rhodopila	NA
00faf4f9cd58b5456402ba74b03c893c	D_0__Bacteria	D_1__Planctomycetes	D_2__Phycisphaerae	D_3__Tepidisphaerales	D_4__WD2101 soil group	D_5__uncultured bacterium	D_6__uncultured bacterium
0f2ad8e8a49d485c6da33e0ee4f54915	D_0__Bacteria	D_1__Patescibacteria	D_2__ABY1	D_3__Candidatus Falkowbacteria	D_4__uncultured bacterium	D_5__uncultured bacterium	D_6__uncultured bacterium
8c52f2a70b771769229c93a911d70be7	D_0__Bacteria	D_1__Chloroflexi	D_2__TK10	D_3__uncultured beta proteobacterium	D_4__uncultured beta proteobacterium	D_5__uncultured beta proteobacterium	D_6__uncultured beta proteobacterium
b6d06d14876086f0d36fa33f6cac6fb9	D_0__Bacteria	D_1__Proteobacteria	D_2__Alphaproteobacteria	D_3__Elsterales	D_4__uncultured	D_5__uncultured alpha proteobacterium	D_6__uncultured alpha proteobacterium
41ebc46db95c2b4401c7231e42fd62bd	D_0__Bacteria	D_1__Bacteroidetes	D_2__Bacteroidia	D_3__Cytophagales	D_4__Microscillaceae	D_5__uncultured	NA
fccf447f9e96641c53dd42711bd39fa7	D_0__Bacteria	D_1__Bacteroidetes	D_2__Bacteroidia	D_3__Sphingobacteriales	D_4__metagenome	D_5__metagenome	D_6__metagenome
271730a3ac13dbbf6200fa8824c6f19e	D_0__Bacteria	D_1__Acidobacteria	D_2__Subgroup 6	NA	NA	NA	NA
d7dcf750ad7afc978e262950872037df	D_0__Bacteria	D_1__Proteobacteria	D_2__Gammaproteobacteria	D_3__Diplorickettsiales	D_4__Diplorickettsiaceae	D_5__uncultured	D_6__uncultured bacterium
9053cf7178da473db383e9f191120e4c	D_0__Bacteria	D_1__Proteobacteria	D_2__Alphaproteobacteria	D_3__Paracaedibacterales	D_4__Paracaedibacteraceae	D_5__Candidatus Paracaedibacter	NA
8244db55f81b9a1487286c1ecba3030d	D_0__Bacteria	D_1__Verrucomicrobia	D_2__Verrucomicrobiae	D_3__Methylacidiphilales	D_4__Methylacidiphilaceae	D_5__uncultured	D_6__uncultured bacterium
6fa4b9d217507c0f8b98a7f29ab174a3	D_0__Bacteria	D_1__Bacteroidetes	D_2__Bacteroidia	D_3__Cytophagales	D_4__Hymenobacteraceae	D_5__Hymenobacter	NA
fea8ad45f55cdae104e66716cb249ef8	D_0__Bacteria	D_1__Actinobacteria	D_2__Acidimicrobiia	D_3__Microtrichales	D_4__Ilumatobacteraceae	D_5__CL500-29 marine group	D_6__metagenome
0a0ec09d58391abde5044f0a7154896d	D_0__Bacteria	D_1__Proteobacteria	D_2__Deltaproteobacteria	D_3__Myxococcales	D_4__Haliangiaceae	D_5__Haliangium	NA
688056c31c93319bf3e18f43b80d3212	D_0__Bacteria	D_1__Chloroflexi	D_2__Chloroflexia	D_3__Chloroflexales	D_4__Chloroflexaceae	D_5__FFCH7168	D_6__uncultured bacterium
5e4932c8a5dfe505652a251a44079b18	D_0__Bacteria	D_1__Acidobacteria	D_2__Subgroup 6	NA	NA	NA	NA
84a236e46cd925d12415b98ebf2bf45d	D_0__Bacteria	D_1__Bacteroidetes	D_2__Bacteroidia	D_3__Cytophagales	D_4__Microscillaceae	D_5__Ohtaekwangia	D_6__uncultured Bacteroidetes bacterium
070ec89c01271a736858e320ebcee14d	D_0__Bacteria	D_1__Acidobacteria	D_2__Subgroup 6	NA	NA	NA	NA
37de3edb5f711c0ecf391d77defaf49d	D_0__Bacteria	D_1__Proteobacteria	NA	NA	NA	NA	NA
37baddb6e737f1d09217553ed7803d2c	D_0__Bacteria	NA	NA	NA	NA	NA	NA
408ce8a515d8341f71e726a78b7fb0a7	D_0__Bacteria	D_1__Proteobacteria	D_2__Deltaproteobacteria	D_3__Myxococcales	D_4__Haliangiaceae	D_5__Haliangium	D_6__Kofleria flava
9aa9530a1e7f5826d4bd4037f389e11c	D_0__Bacteria	D_1__Chloroflexi	D_2__Anaerolineae	D_3__SBR1031	D_4__uncultured Gemmatimonadetes bacterium	D_5__uncultured Gemmatimonadetes bacterium	D_6__uncultured Gemmatimonadetes bacterium
fb05b418da70e104ae6b6e042d691354	D_0__Bacteria	D_1__Actinobacteria	D_2__Acidimicrobiia	D_3__uncultured	D_4__uncultured bacterium	D_5__uncultured bacterium	D_6__uncultured bacterium
482f5450d21a2f710abf3f2cba0272cf	D_0__Bacteria	NA	NA	NA	NA	NA	NA
3fcdc7a4392fdcdf0fd48eec34a72cad	D_0__Bacteria	D_1__Proteobacteria	NA	NA	NA	NA	NA
bec0f52c6565ec3d77692ce2f38f6883	D_0__Bacteria	D_1__Verrucomicrobia	D_2__Verrucomicrobiae	D_3__Chthoniobacterales	D_4__Chthoniobacteraceae	D_5__Chthoniobacter	D_6__metagenome
b9dc1326528c8698687982d6e3e182a7	D_0__Bacteria	D_1__Proteobacteria	D_2__Deltaproteobacteria	D_3__Myxococcales	D_4__Nannocystaceae	NA	NA
e97cb6e851c089ea9f0a9e5c21ebd324	D_0__Bacteria	D_1__Bacteroidetes	D_2__Bacteroidia	D_3__Chitinophagales	D_4__Chitinophagaceae	D_5__Ferruginibacter	NA
3bcf85e2988a65cdfe4919f1d08ceaf0	D_0__Bacteria	D_1__Verrucomicrobia	D_2__Verrucomicrobiae	D_3__Chthoniobacterales	D_4__Chthoniobacteraceae	D_5__Chthoniobacter	D_6__uncultured bacterium
836aa39e7012a563be7f42807a82bc83	D_0__Bacteria	D_1__Proteobacteria	D_2__Deltaproteobacteria	D_3__Bdellovibrionales	D_4__Bdellovibrionaceae	D_5__Bdellovibrio	D_6__Bdellovibrio sp. oral clone CA006
9571fb9c08ac859589068ea475221c44	D_0__Bacteria	D_1__Patescibacteria	D_2__Parcubacteria	D_3__Candidatus Zambryskibacteria	D_4__Parcubacteria group bacterium GW2011_GWA2_40_14	D_5__Parcubacteria group bacterium GW2011_GWA2_40_14	D_6__Parcubacteria group bacterium GW2011_GWA2_40_14
9b0c69f7af204e203f7ece74a84d96cc	D_0__Bacteria	D_1__Actinobacteria	D_2__Actinobacteria	D_3__Propionibacteriales	D_4__Nocardioidaceae	D_5__Nocardioides	NA
1e772a5b4c354c324e9ed63a5ee44924	D_0__Bacteria	D_1__Verrucomicrobia	D_2__Verrucomicrobiae	D_3__Pedosphaerales	D_4__Pedosphaeraceae	D_5__uncultured Pedosphaera sp.	D_6__uncultured Pedosphaera sp.
eee67c7f629a1729ecd18f427e79972a	D_0__Bacteria	D_1__Proteobacteria	D_2__Alphaproteobacteria	D_3__uncultured	D_4__metagenome	D_5__metagenome	D_6__metagenome
57162f65dc60a3f7bbe39abd9dc19828	D_0__Bacteria	D_1__Patescibacteria	D_2__Berkelbacteria	D_3__uncultured bacterium	D_4__uncultured bacterium	D_5__uncultured bacterium	D_6__uncultured bacterium
e0e2e3a9562882e41244118b5c0a7307	D_0__Bacteria	D_1__Proteobacteria	D_2__Alphaproteobacteria	D_3__Rhizobiales	D_4__Kaistiaceae	D_5__Kaistia	D_6__uncultured bacterium
b0fc82ba927db26c38087e772050802e	D_0__Bacteria	D_1__Actinobacteria	D_2__Thermoleophilia	D_3__Gaiellales	D_4__uncultured	D_5__metagenome	D_6__metagenome
a108417517b4b183dd18e32690b8e743	D_0__Bacteria	D_1__Actinobacteria	D_2__Thermoleophilia	D_3__Solirubrobacterales	D_4__Solirubrobacteraceae	D_5__Solirubrobacter	D_6__uncultured bacterium
bf5f38d698d99ae8768482b8c3c51a9c	D_0__Bacteria	D_1__Proteobacteria	D_2__Alphaproteobacteria	D_3__Sphingomonadales	D_4__Sphingomonadaceae	NA	NA
c44dab56023cddcafa1d84a6faa4850b	D_0__Bacteria	D_1__Proteobacteria	D_2__Gammaproteobacteria	D_3__Salinisphaerales	D_4__Solimonadaceae	D_5__Polycyclovorans	D_6__uncultured Xanthomonadaceae bacterium
cf9fe03abe545a58e6c17879352f29ee	D_0__Bacteria	D_1__Proteobacteria	D_2__Deltaproteobacteria	D_3__SAR324 clade(Marine group B)	D_4__metagenome	D_5__metagenome	D_6__metagenome
3280ef10e9698c7258f906a29d4dd340	D_0__Bacteria	D_1__WPS-2	D_2__metagenome	D_3__metagenome	D_4__metagenome	D_5__metagenome	D_6__metagenome
9cb65366a79d4052c5820fdbf52bc51a	D_0__Bacteria	D_1__Acidobacteria	D_2__Acidobacteriia	D_3__Acidobacteriales	D_4__Acidobacteriaceae (Subgroup 1)	D_5__Granulicella	D_6__metagenome
75b5108810f2a14754bac04be9baf077	D_0__Bacteria	D_1__Patescibacteria	D_2__WWE3	D_3__Candidatus Berkelbacteria bacterium RIFCSPHIGHO2_12_FULL_50_11	D_4__Candidatus Berkelbacteria bacterium RIFCSPHIGHO2_12_FULL_50_11	D_5__Candidatus Berkelbacteria bacterium RIFCSPHIGHO2_12_FULL_50_11	D_6__Candidatus Berkelbacteria bacterium RIFCSPHIGHO2_12_FULL_50_11
89c8ba88f3b516dd0738515768b45fc1	D_0__Bacteria	D_1__Planctomycetes	D_2__OM190	D_3__planctomycete A-2	D_4__planctomycete A-2	D_5__planctomycete A-2	D_6__planctomycete A-2
28e6d8cbbce23d2936724b6ed29149a3	D_0__Bacteria	D_1__Proteobacteria	D_2__Gammaproteobacteria	D_3__Cellvibrionales	D_4__Cellvibrionaceae	D_5__Cellvibrio	D_6__uncultured bacterium
0f9f9f0d6d642fb8696d9af7cb73adf4	D_0__Bacteria	D_1__Acidobacteria	D_2__Subgroup 6	NA	NA	NA	NA
0163e60f1198d000520e4c521fd13d4c	D_0__Bacteria	D_1__Planctomycetes	D_2__Planctomycetacia	D_3__Gemmatales	D_4__Gemmataceae	D_5__uncultured	NA
4a680516a9335434b76e941328f3a960	D_0__Bacteria	D_1__Proteobacteria	D_2__Deltaproteobacteria	D_3__Myxococcales	D_4__Myxococcaceae	D_5__uncultured	D_6__uncultured bacterium
99f4b37f6c56d9a308071005e2a724de	D_0__Bacteria	D_1__Acidobacteria	D_2__Acidobacteriia	D_3__Acidobacteriales	D_4__uncultured	NA	NA
9bdb35d4ef7013167fae38d8c00e6925	D_0__Bacteria	D_1__Planctomycetes	D_2__Planctomycetacia	D_3__Gemmatales	D_4__Gemmataceae	D_5__uncultured	NA
2e94a609632ca7a7c87b15183cbb8fed	D_0__Bacteria	NA	NA	NA	NA	NA	NA
2c8567d455e833875d922e04b01f7e4d	D_0__Bacteria	D_1__Planctomycetes	D_2__Planctomycetacia	D_3__Gemmatales	D_4__Gemmataceae	D_5__uncultured	NA
143b168a64814b56f8d6d47b6b64d0f7	D_0__Bacteria	D_1__Armatimonadetes	D_2__Chthonomonadetes	D_3__Chthonomonadales	D_4__uncultured bacterium	D_5__uncultured bacterium	D_6__uncultured bacterium
44ece266686767c86ba8612ffb76d211	D_0__Bacteria	D_1__Bacteroidetes	D_2__Bacteroidia	D_3__Chitinophagales	D_4__uncultured	D_5__metagenome	D_6__metagenome
a736c84e80eb9485640ac0b476c038ec	D_0__Bacteria	D_1__Proteobacteria	D_2__Alphaproteobacteria	D_3__Sphingomonadales	D_4__Sphingomonadaceae	D_5__Altererythrobacter	NA
92fe1deda6d78154abfc08c1f273172f	D_0__Bacteria	D_1__Chloroflexi	D_2__TK10	D_3__uncultured Chloroflexus sp.	D_4__uncultured Chloroflexus sp.	D_5__uncultured Chloroflexus sp.	D_6__uncultured Chloroflexus sp.
d759378dbc0c070f407849866b0e536b	D_0__Bacteria	D_1__Patescibacteria	D_2__Saccharimonadia	D_3__Saccharimonadales	NA	NA	NA
143bf27872a6a5d414e84d79a1c00639	D_0__Bacteria	D_1__Planctomycetes	D_2__Planctomycetacia	D_3__Pirellulales	D_4__Pirellulaceae	D_5__uncultured	NA
23dd7eda492c36ac8c58b9b7e5026fef	D_0__Bacteria	D_1__Acidobacteria	D_2__Holophagae	D_3__Subgroup 7	NA	NA	NA
19e1e865b01942d3c9dbdf640c21bf3f	D_0__Bacteria	D_1__Acidobacteria	D_2__Subgroup 22	NA	NA	NA	NA
f391ce2f2a9f57730d74a8dbfc410a6c	D_0__Bacteria	D_1__Proteobacteria	D_2__Alphaproteobacteria	D_3__Rhizobiales	D_4__Xanthobacteraceae	NA	NA
8fd28644fdde3296c69390094d7444c7	D_0__Bacteria	D_1__Acidobacteria	D_2__Acidobacteriia	D_3__Solibacterales	D_4__Solibacteraceae (Subgroup 3)	D_5__Candidatus Solibacter	NA
04bd342b2b4689e9803cb274b38d7200	D_0__Bacteria	D_1__Planctomycetes	D_2__Phycisphaerae	D_3__mle1-8	D_4__uncultured bacterium	D_5__uncultured bacterium	D_6__uncultured bacterium
4407671e89adba3420e6c2e600f2754d	D_0__Bacteria	D_1__Planctomycetes	D_2__Planctomycetacia	D_3__Gemmatales	D_4__Gemmataceae	D_5__uncultured	D_6__uncultured bacterium
a1d85af962fb495bd380fdffa6aa3a2e	D_0__Bacteria	D_1__Proteobacteria	D_2__Gammaproteobacteria	D_3__Ga0077536	D_4__uncultured bacterium	D_5__uncultured bacterium	D_6__uncultured bacterium
2500b97dd83653114ae9887e20414c45	D_0__Bacteria	D_1__Proteobacteria	D_2__Alphaproteobacteria	D_3__Sphingomonadales	D_4__Sphingomonadaceae	D_5__Sphingomonas	NA
3b74e55a170614615c823bcd76c2110d	D_0__Bacteria	D_1__Bacteroidetes	D_2__Bacteroidia	D_3__Chitinophagales	D_4__Chitinophagaceae	NA	NA
3e2ed3b0f3eb165951e979de63376e6c	D_0__Bacteria	D_1__Proteobacteria	D_2__Gammaproteobacteria	D_3__Betaproteobacteriales	D_4__Burkholderiaceae	D_5__Burkholderia-Caballeronia-Paraburkholderia	NA
b7483c7fcc93f210918692d9406459d8	D_0__Bacteria	D_1__Patescibacteria	D_2__Parcubacteria	D_3__Candidatus Azambacteria	NA	NA	NA
77a29f0915ef2619e660353e8998653c	D_0__Bacteria	D_1__WPS-2	D_2__uncultured forest soil bacterium	D_3__uncultured forest soil bacterium	D_4__uncultured forest soil bacterium	D_5__uncultured forest soil bacterium	D_6__uncultured forest soil bacterium
7eac07af2bb3b165994715526d293ddc	D_0__Bacteria	D_1__Planctomycetes	D_2__Planctomycetacia	D_3__Pirellulales	D_4__Pirellulaceae	NA	NA
8ba9ce0c40aa1b896149e5bdfd4a306f	D_0__Bacteria	D_1__Bacteroidetes	D_2__Bacteroidia	D_3__Cytophagales	D_4__Hymenobacteraceae	D_5__Hymenobacter	D_6__metagenome
ce9957284e0d1100764866665c45fb2f	D_0__Bacteria	D_1__Actinobacteria	D_2__Actinobacteria	D_3__Propionibacteriales	D_4__Propionibacteriaceae	D_5__Friedmanniella	D_6__Friedmanniella endophytica
0034c1572e4fbb4e15c5982682df87d5	D_0__Bacteria	D_1__Actinobacteria	D_2__Actinobacteria	D_3__Micromonosporales	D_4__Micromonosporaceae	D_5__Hamadaea	NA
1163221e19b162f55880219e22a5d40b	D_0__Bacteria	D_1__Proteobacteria	D_2__Gammaproteobacteria	D_3__Coxiellales	D_4__Coxiellaceae	D_5__Coxiella	D_6__uncultured Coxiella sp.
824f0cfa08715457b00aef0c48aa078d	D_0__Bacteria	D_1__Verrucomicrobia	D_2__Verrucomicrobiae	D_3__Pedosphaerales	D_4__Pedosphaeraceae	D_5__ADurb.Bin063-1	D_6__uncultured Verrucomicrobia subdivision 3 bacterium
2083b43420cf6e6f74733eaf053cfece	D_0__Bacteria	D_1__Proteobacteria	D_2__Alphaproteobacteria	D_3__Elsterales	D_4__uncultured	D_5__uncultured bacterium	D_6__uncultured bacterium
0bb9af17a492ffbe085dddd459cec8d0	D_0__Bacteria	D_1__Acidobacteria	D_2__Subgroup 6	NA	NA	NA	NA
88444ee7b33a652e0dff504b3754eb15	D_0__Bacteria	NA	NA	NA	NA	NA	NA
a1679b3e56d479967c330427dfebbcb9	D_0__Bacteria	D_1__Verrucomicrobia	D_2__Verrucomicrobiae	D_3__Chthoniobacterales	D_4__Chthoniobacteraceae	NA	NA
a3820b1ad8478f8c6851874f7af009bb	D_0__Bacteria	D_1__Patescibacteria	D_2__Parcubacteria	NA	NA	NA	NA
bb41a8d4e20e938c4da60a4f7eb7c849	D_0__Bacteria	D_1__Actinobacteria	D_2__Acidimicrobiia	D_3__Microtrichales	D_4__Ilumatobacteraceae	D_5__uncultured	NA
0e03c1233d3783b8f9b656c1e5fa78da	D_0__Bacteria	D_1__Patescibacteria	D_2__Gracilibacteria	D_3__Candidatus Abawacabacteria	D_4__uncultured bacterium	D_5__uncultured bacterium	D_6__uncultured bacterium
a93e947edf16a22c9ac026b119755b2f	D_0__Bacteria	D_1__Proteobacteria	D_2__Alphaproteobacteria	D_3__Rhizobiales	D_4__Rhizobiaceae	D_5__Allorhizobium-Neorhizobium-Pararhizobium-Rhizobium	NA
6e50e5bb01cc179264cbbe092892b0eb	D_0__Bacteria	D_1__Acidobacteria	D_2__Subgroup 6	NA	NA	NA	NA
76ff4b85c2b6d9e17a2ab1f22d476dc7	D_0__Bacteria	D_1__Acidobacteria	D_2__Subgroup 6	D_3__metagenome	D_4__metagenome	D_5__metagenome	D_6__metagenome
34c947798859b941fde548d86fe8952c	D_0__Bacteria	D_1__Acidobacteria	D_2__Subgroup 6	D_3__Acidobacteria bacterium SCN 69-37	D_4__Acidobacteria bacterium SCN 69-37	D_5__Acidobacteria bacterium SCN 69-37	D_6__Acidobacteria bacterium SCN 69-37
79232c73d02ef2b5f17300baa88da503	D_0__Bacteria	D_1__Acidobacteria	D_2__Acidobacteriia	D_3__Acidobacteriales	D_4__uncultured	NA	NA
965c79b88f3de2c712927b2562ab4ccf	D_0__Bacteria	D_1__Chloroflexi	D_2__Ktedonobacteria	D_3__Ktedonobacterales	D_4__JG30-KF-AS9	D_5__uncultured bacterium	D_6__uncultured bacterium
8ffeab59a076c146d45fa8f5fda1ae20	D_0__Bacteria	D_1__Actinobacteria	D_2__Actinobacteria	D_3__Frankiales	D_4__Acidothermaceae	D_5__Acidothermus	D_6__uncultured soil bacterium
9cb7d9ccf9140a4eb6d9b79922176311	D_0__Bacteria	D_1__Chloroflexi	D_2__Chloroflexia	D_3__Thermomicrobiales	NA	NA	NA
aa7cec4bffa1359a74c05fc5aa2c7196	D_0__Bacteria	D_1__Planctomycetes	D_2__Planctomycetacia	D_3__Gemmatales	D_4__Gemmataceae	D_5__uncultured	NA
9c2bb755c8325a1c5fcb6440016e67fb	D_0__Bacteria	D_1__Planctomycetes	D_2__Planctomycetacia	D_3__Gemmatales	D_4__Gemmataceae	D_5__uncultured	D_6__uncultured planctomycete
39b2833a256e71b2f8300a9c9eebe36a	D_0__Bacteria	D_1__Planctomycetes	D_2__Phycisphaerae	D_3__Tepidisphaerales	D_4__WD2101 soil group	D_5__uncultured bacterium	D_6__uncultured bacterium
88dceb755263525eebcda989b55dbe83	D_0__Bacteria	D_1__Chloroflexi	D_2__Ktedonobacteria	D_3__C0119	D_4__uncultured bacterium	D_5__uncultured bacterium	D_6__uncultured bacterium
22f09ae54970d47509b07eb150c53f90	D_0__Bacteria	D_1__Patescibacteria	D_2__ABY1	D_3__Candidatus Kuenenbacteria	D_4__uncultured bacterium	D_5__uncultured bacterium	D_6__uncultured bacterium
3c348a1f58557119c9e2c0894955032a	D_0__Bacteria	D_1__Proteobacteria	D_2__Deltaproteobacteria	D_3__Oligoflexales	D_4__0319-6G20	D_5__uncultured bacterium	D_6__uncultured bacterium
be1376524e47d539252949a418a7f694	D_0__Bacteria	D_1__Proteobacteria	D_2__Deltaproteobacteria	D_3__Myxococcales	D_4__Sandaracinaceae	D_5__uncultured	NA
881b06a6e88f8f66a188d45b274cc9ac	D_0__Bacteria	D_1__Patescibacteria	D_2__Saccharimonadia	D_3__Saccharimonadales	NA	NA	NA
748800c908609c417137fdcc6620232f	D_0__Bacteria	D_1__Verrucomicrobia	D_2__Verrucomicrobiae	D_3__Opitutales	D_4__Opitutaceae	D_5__Opitutus	NA
c9a41682f8e7769a546f35496c96d47c	D_0__Bacteria	D_1__Proteobacteria	D_2__Alphaproteobacteria	D_3__Rhizobiales	D_4__Beijerinckiaceae	D_5__Roseiarcus	NA
586f72d8be82d0f75ea7a0ccc574017c	D_0__Bacteria	D_1__Actinobacteria	D_2__Thermoleophilia	D_3__Solirubrobacterales	D_4__Solirubrobacteraceae	D_5__Conexibacter	D_6__uncultured Conexibacteraceae bacterium
654197f4f84aefc009bddabff04bfc15	D_0__Bacteria	D_1__Chloroflexi	D_2__Anaerolineae	D_3__Ardenticatenales	D_4__Ardenticatenaceae	D_5__uncultured	D_6__uncultured bacterium
d3a1bdca9424395736e456aebcde7f7c	D_0__Bacteria	D_1__Bacteroidetes	D_2__Bacteroidia	D_3__Chitinophagales	D_4__Chitinophagaceae	D_5__uncultured	NA
45f49666ad66782bdf2c8cc82449f8e0	D_0__Bacteria	D_1__Proteobacteria	D_2__Alphaproteobacteria	D_3__Acetobacterales	D_4__Acetobacteraceae	NA	NA
88221b6d36c2cfa282f1ba080490b12c	D_0__Bacteria	D_1__Acidobacteria	D_2__Subgroup 6	NA	NA	NA	NA
40d570c24713537ed1b837abf1d2a24a	D_0__Bacteria	D_1__Acidobacteria	D_2__Subgroup 6	NA	NA	NA	NA
3512eb609918d44ff7648d93df37c4af	D_0__Bacteria	D_1__Proteobacteria	D_2__Gammaproteobacteria	D_3__Enterobacteriales	D_4__Enterobacteriaceae	D_5__Pantoea	NA
253178b2017dde7a6dd4eb3b0ab1442f	D_0__Bacteria	D_1__Firmicutes	D_2__Bacilli	D_3__Bacillales	D_4__Bacillaceae	D_5__Bacillus	NA
f74ff359f0bdc2a0074e4bdf40d0f500	D_0__Bacteria	D_1__Bacteroidetes	D_2__Bacteroidia	D_3__Sphingobacteriales	D_4__Sphingobacteriaceae	D_5__Mucilaginibacter	NA
6ce8ed25e789ebf4b99cc63de8236f00	D_0__Bacteria	D_1__Bacteroidetes	D_2__Bacteroidia	D_3__Cytophagales	D_4__Cytophagaceae	D_5__Cytophaga	NA
d034b9cde34c648431c3dc5cd94295b1	D_0__Bacteria	D_1__Proteobacteria	D_2__Gammaproteobacteria	D_3__Betaproteobacteriales	D_4__Neisseriaceae	D_5__uncultured	D_6__uncultured beta proteobacterium
48530010462b1ab720d7e2cc002cee60	D_0__Bacteria	D_1__Proteobacteria	D_2__Deltaproteobacteria	D_3__Bdellovibrionales	D_4__Bdellovibrionaceae	D_5__Bdellovibrio	D_6__uncultured bacterium
9f91dd12948cbd92a6513302ac4cad9d	D_0__Bacteria	D_1__Planctomycetes	D_2__Planctomycetacia	D_3__Isosphaerales	D_4__Isosphaeraceae	D_5__Singulisphaera	D_6__uncultured bacterium
670e70c7ea6a0085c4781ce47e32e6b2	D_0__Bacteria	D_1__Proteobacteria	D_2__Alphaproteobacteria	D_3__Rhizobiales	D_4__Xanthobacteraceae	D_5__uncultured	NA
c35ef8af6ce86f65162eb7bd9307d83e	D_0__Bacteria	D_1__Chloroflexi	D_2__Anaerolineae	D_3__SBR1031	D_4__uncultured bacterium	D_5__uncultured bacterium	D_6__uncultured bacterium
85769628e3e70b6110ade3f7a85fd0f3	D_0__Bacteria	D_1__Proteobacteria	D_2__Gammaproteobacteria	D_3__Betaproteobacteriales	D_4__Chromobacteriaceae	D_5__Crenobacter	D_6__uncultured bacterium
5b55729e32037a93e497d592a8f7b63e	D_0__Bacteria	D_1__Planctomycetes	D_2__Planctomycetacia	D_3__Gemmatales	D_4__Gemmataceae	D_5__uncultured	D_6__uncultured bacterium
5c2b3e42da09480830175dc8bbffa054	D_0__Bacteria	D_1__Planctomycetes	D_2__Planctomycetacia	D_3__Planctomycetales	D_4__uncultured	D_5__agricultural soil bacterium SC-I-11	D_6__agricultural soil bacterium SC-I-11
a5d4582d1577ed446e691f82d38067a3	D_0__Bacteria	D_1__Verrucomicrobia	D_2__Verrucomicrobiae	D_3__UA11	D_4__uncultured bacterium	D_5__uncultured bacterium	D_6__uncultured bacterium
e488672a7a455658c029e8c1ca7c8919	D_0__Bacteria	D_1__Proteobacteria	D_2__Gammaproteobacteria	D_3__uncultured	D_4__uncultured bacterium	D_5__uncultured bacterium	D_6__uncultured bacterium
5077f3b1aa79bedd3327de892b73e82c	D_0__Bacteria	D_1__Actinobacteria	D_2__Actinobacteria	D_3__Kineosporiales	D_4__Kineosporiaceae	D_5__Kineosporia	D_6__Kineosporia rhizophila
a61dd3df84cf6dad31cbe7e4ec40df4f	D_0__Bacteria	D_1__Proteobacteria	D_2__Gammaproteobacteria	D_3__Diplorickettsiales	D_4__Diplorickettsiaceae	D_5__uncultured	D_6__Cordyceps cicadae BA-001
a43190e4f3e08af029e87dc7ac2c7a63	D_0__Bacteria	D_1__Bacteroidetes	D_2__Bacteroidia	D_3__Cytophagales	D_4__Microscillaceae	D_5__uncultured	D_6__metagenome
c3502acd7a3b98e2bb94c939c568ce92	D_0__Bacteria	D_1__Planctomycetes	D_2__Planctomycetacia	D_3__Gemmatales	D_4__Gemmataceae	D_5__uncultured	D_6__uncultured bacterium
c1647aa22040e4e92bf613678b1a2f29	D_0__Bacteria	D_1__Planctomycetes	D_2__Planctomycetacia	D_3__Gemmatales	D_4__Gemmataceae	D_5__uncultured	D_6__uncultured Zavarzinella sp.
1c41dc61bd730ae09e0ec974c0fedbf8	D_0__Bacteria	D_1__Proteobacteria	D_2__Alphaproteobacteria	D_3__Rhizobiales	D_4__KF-JG30-B3	D_5__uncultured bacterium	D_6__uncultured bacterium
3bc008c886baad86704ecdb811f892db	D_0__Bacteria	D_1__Acidobacteria	D_2__Subgroup 22	D_3__uncultured bacterium	D_4__uncultured bacterium	D_5__uncultured bacterium	D_6__uncultured bacterium
f5b8355b6f450dcc55f3d1da027a9261	D_0__Bacteria	D_1__Proteobacteria	D_2__Deltaproteobacteria	D_3__Myxococcales	D_4__BIrii41	NA	NA
2c87dfb367684b64856b50ccb24aeb00	D_0__Bacteria	D_1__Proteobacteria	D_2__Deltaproteobacteria	D_3__Myxococcales	D_4__Sandaracinaceae	D_5__uncultured	D_6__uncultured bacterium
aa75e3371051bdcc6acf90bee7d03cec	D_0__Bacteria	D_1__Gemmatimonadetes	D_2__Gemmatimonadetes	D_3__Gemmatimonadales	D_4__Gemmatimonadaceae	D_5__Gemmatimonas	NA
fd3ac8e0ba8ddb4bfbc48304e585e84f	D_0__Bacteria	D_1__Acidobacteria	D_2__Blastocatellia (Subgroup 4)	D_3__Pyrinomonadales	D_4__Pyrinomonadaceae	D_5__RB41	NA
7c0bed86f07a9a001825087cbdeeaf76	D_0__Bacteria	D_1__Entotheonellaeota	D_2__Entotheonellia	D_3__Entotheonellales	D_4__Entotheonellaceae	D_5__uncultured bacterium	D_6__uncultured bacterium
70f1cd8d40e7f1a37fa777d3e28f2fd8	D_0__Bacteria	D_1__Bacteroidetes	D_2__Bacteroidia	D_3__Cytophagales	D_4__Amoebophilaceae	D_5__Candidatus Amoebophilus	D_6__Candidatus Amoebophilus sp. 36-38
2371a9b447527972203a04f45898cc21	D_0__Bacteria	D_1__Proteobacteria	D_2__Alphaproteobacteria	D_3__Azospirillales	D_4__Inquilinaceae	D_5__Inquilinus	D_6__uncultured alpha proteobacterium
fe6f14ca08246a98dfaa61af844cb9b0	D_0__Bacteria	D_1__Actinobacteria	D_2__Actinobacteria	D_3__Streptomycetales	D_4__Streptomycetaceae	D_5__Streptomyces	NA
22a70cf896372da61f3d4987ec264818	D_0__Bacteria	D_1__Planctomycetes	D_2__Planctomycetacia	D_3__Gemmatales	D_4__Gemmataceae	D_5__uncultured	D_6__uncultured bacterium
c2a396981bf07d7a7d4e37c87b0c7539	D_0__Bacteria	D_1__Acidobacteria	D_2__Blastocatellia (Subgroup 4)	D_3__11-24	NA	NA	NA
1948d61530da2d8ca421046cb91bee49	D_0__Bacteria	D_1__Proteobacteria	D_2__Alphaproteobacteria	D_3__Rhizobiales	D_4__Beijerinckiaceae	D_5__Microvirga	D_6__uncultured bacterium
c7ad0b6c28b84bd5a52a7c17cb213536	D_0__Bacteria	D_1__Acidobacteria	D_2__Acidobacteriia	D_3__Solibacterales	D_4__Solibacteraceae (Subgroup 3)	D_5__Bryobacter	NA
27b5688f8dfda37c8441adf83c0198c9	D_0__Bacteria	D_1__Chloroflexi	D_2__Ktedonobacteria	D_3__C0119	D_4__uncultured bacterium	D_5__uncultured bacterium	D_6__uncultured bacterium
04c4e6d3e7c671ca579b225f750a6241	D_0__Bacteria	D_1__Cyanobacteria	D_2__Oxyphotobacteria	D_3__Nostocales	D_4__Nostocaceae	NA	NA
d75b8546760fb3f2833872fd19c3e7b8	D_0__Bacteria	D_1__Proteobacteria	D_2__Gammaproteobacteria	D_3__Gammaproteobacteria Incertae Sedis	D_4__Unknown Family	D_5__Candidatus Ovatusbacter	D_6__uncultured bacterium
8c8837ec558867b4c95f7cba5a571bf1	D_0__Bacteria	D_1__Planctomycetes	D_2__Planctomycetacia	D_3__Planctomycetales	D_4__uncultured	D_5__uncultured bacterium	D_6__uncultured bacterium
c25d545212ef88c7fb43dd6e7f9602ee	D_0__Bacteria	D_1__Acidobacteria	D_2__Subgroup 6	NA	NA	NA	NA
f686248f755c8b0bba8df653a8c1ba7b	D_0__Bacteria	D_1__Acidobacteria	D_2__Subgroup 6	D_3__Unknown Order	D_4__Unknown Family	D_5__Vicinamibacter	D_6__uncultured bacterium
9c8b7517d84fb458eb53db412fa02687	D_0__Bacteria	D_1__Proteobacteria	D_2__Alphaproteobacteria	D_3__Micavibrionales	D_4__uncultured	D_5__uncultured bacterium	D_6__uncultured bacterium
562161edb45ef462f43597915af86f94	D_0__Bacteria	D_1__Actinobacteria	D_2__Actinobacteria	D_3__Micromonosporales	D_4__Micromonosporaceae	D_5__Asanoa	D_6__metagenome
80338e64629fa0f5c0ed1088cfed8060	D_0__Bacteria	D_1__Actinobacteria	D_2__Thermoleophilia	D_3__Solirubrobacterales	D_4__67-14	NA	NA
6d28822803d47bc3d3ba7a66cd7f7a45	D_0__Bacteria	D_1__Proteobacteria	D_2__Alphaproteobacteria	D_3__Caulobacterales	D_4__Caulobacteraceae	D_5__Phenylobacterium	NA
bc034b676890a46ec75af6debc23a669	D_0__Bacteria	D_1__Proteobacteria	D_2__Alphaproteobacteria	D_3__Micavibrionales	D_4__uncultured	NA	NA
ad3e46964fa6c590f17bb3d497a22eb5	D_0__Bacteria	D_1__Patescibacteria	D_2__ABY1	D_3__Candidatus Magasanikbacteria	D_4__uncultured bacterium	D_5__uncultured bacterium	D_6__uncultured bacterium
1a78eb3718cf9342cc872b161b92f5a4	D_0__Bacteria	D_1__Firmicutes	D_2__Bacilli	D_3__Bacillales	D_4__Bacillaceae	D_5__Bacillus	D_6__uncultured compost bacterium
f571c0e2da35ef449f43ac6fe6bbb8d8	D_0__Bacteria	D_1__Proteobacteria	D_2__Alphaproteobacteria	D_3__Acetobacterales	D_4__Acetobacteraceae	D_5__Acidisphaera	D_6__uncultured bacterium
86d5b70c30a2c40d80626f4ae4a0d3f7	D_0__Bacteria	D_1__Verrucomicrobia	D_2__Verrucomicrobiae	D_3__Pedosphaerales	D_4__Pedosphaeraceae	NA	NA
e0acf7dd8d8614f690827ee9fcfd2b5b	D_0__Bacteria	D_1__Proteobacteria	D_2__Gammaproteobacteria	NA	NA	NA	NA
72aa64b1c9d6505c7e22aae34ea80f51	D_0__Archaea	D_1__Euryarchaeota	D_2__Thermoplasmata	D_3__uncultured	D_4__uncultured archaeon	D_5__uncultured archaeon	D_6__uncultured archaeon
a1a74d6cd7ce692f32f4df0645baac9b	D_0__Bacteria	D_1__Proteobacteria	D_2__Alphaproteobacteria	D_3__Rickettsiales	D_4__AB1	D_5__uncultured bacterium	D_6__uncultured bacterium
6463a699d8b65483eed86956e17ce091	D_0__Bacteria	D_1__Planctomycetes	D_2__Phycisphaerae	D_3__Tepidisphaerales	D_4__WD2101 soil group	D_5__uncultured bacterium	D_6__uncultured bacterium
1d81095737ef746291db7aa3397d6fb8	D_0__Bacteria	D_1__Proteobacteria	D_2__Deltaproteobacteria	D_3__Oligoflexales	D_4__0319-6G20	D_5__uncultured Syntrophobacteraceae bacterium	D_6__uncultured Syntrophobacteraceae bacterium
3e3396a1d3cf60b5df22b957065298df	D_0__Bacteria	D_1__Chlamydiae	D_2__Chlamydiae	D_3__Chlamydiales	D_4__Simkaniaceae	D_5__uncultured	D_6__uncultured bacterium
c0136c8f47457a73b6ab6a28af1f6cb3	D_0__Bacteria	D_1__Verrucomicrobia	D_2__Verrucomicrobiae	D_3__Chthoniobacterales	D_4__Xiphinematobacteraceae	D_5__Candidatus Xiphinematobacter	NA
4877529cf8aed17ddfeeaebd0e39936d	D_0__Bacteria	D_1__Planctomycetes	D_2__Planctomycetacia	D_3__Planctomycetales	D_4__uncultured	D_5__uncultured bacterium	D_6__uncultured bacterium
6a1b29c18a06c50893fd2db73c78a456	D_0__Bacteria	D_1__Planctomycetes	D_2__Planctomycetacia	D_3__Gemmatales	D_4__Gemmataceae	D_5__uncultured	D_6__uncultured planctomycete
1b85ec424d9d62469f408a902542ef8c	D_0__Bacteria	D_1__Proteobacteria	D_2__Alphaproteobacteria	D_3__Caulobacterales	D_4__Caulobacteraceae	D_5__uncultured	D_6__uncultured bacterium
b4a0b8eecf3b9175846894a3f81b729d	D_0__Bacteria	D_1__Actinobacteria	D_2__Acidimicrobiia	D_3__uncultured	D_4__metagenome	D_5__metagenome	D_6__metagenome
cadcfecff337fad4ce948159c27af70c	D_0__Bacteria	D_1__Acidobacteria	D_2__Acidobacteriia	D_3__Solibacterales	D_4__Solibacteraceae (Subgroup 3)	D_5__Bryobacter	NA
b92a725d8a2ac107339aa4a111486f7e	D_0__Bacteria	D_1__Planctomycetes	D_2__Planctomycetacia	D_3__Pirellulales	D_4__Pirellulaceae	D_5__Pirellula	D_6__Pirellula sp. Br1-4
eb55c0f4dc13ebadb53d33c201de69ab	D_0__Bacteria	D_1__Chlamydiae	D_2__Chlamydiae	D_3__Chlamydiales	D_4__Simkaniaceae	D_5__uncultured	D_6__uncultured bacterium
e20aca5314238ffb8226b4e0f9097555	D_0__Bacteria	D_1__Bacteroidetes	D_2__Bacteroidia	D_3__Flavobacteriales	D_4__Crocinitomicaceae	D_5__Fluviicola	D_6__uncultured bacterium
9985a76c012b2b64219460ae90ac77ec	D_0__Bacteria	D_1__Acidobacteria	D_2__Acidobacteriia	D_3__Acidobacteriales	NA	NA	NA
eacf15ddceec1d9132c19ef4e84cf864	D_0__Bacteria	D_1__Proteobacteria	D_2__Gammaproteobacteria	D_3__Steroidobacterales	D_4__Steroidobacteraceae	D_5__Steroidobacter	D_6__metagenome
379b743816e0dea712d55c9c26f39118	D_0__Bacteria	D_1__Proteobacteria	D_2__Gammaproteobacteria	D_3__uncultured	D_4__metagenome	D_5__metagenome	D_6__metagenome
7fdabb060ae71986dcaa76547793ffaa	D_0__Bacteria	D_1__Patescibacteria	D_2__Saccharimonadia	D_3__Saccharimonadales	D_4__uncultured bacterium	D_5__uncultured bacterium	D_6__uncultured bacterium
942c766a4202c2e59e5d22e7432b175b	D_0__Bacteria	D_1__Proteobacteria	D_2__Gammaproteobacteria	NA	NA	NA	NA
964dd6cda3a18c8cd71662cf2a9d7f20	D_0__Bacteria	D_1__Chloroflexi	D_2__KD4-96	D_3__uncultured Anaerolineaceae bacterium	D_4__uncultured Anaerolineaceae bacterium	D_5__uncultured Anaerolineaceae bacterium	D_6__uncultured Anaerolineaceae bacterium
4bce2cf9f85ea69a2af878f71eb94953	D_0__Bacteria	D_1__Proteobacteria	D_2__Alphaproteobacteria	D_3__Rickettsiales	D_4__SM2D12	NA	NA
d563c1611d818c69e3890be590a525ad	D_0__Bacteria	D_1__Proteobacteria	D_2__Alphaproteobacteria	D_3__Rickettsiales	D_4__SM2D12	D_5__uncultured bacterium	D_6__uncultured bacterium
127b53a2f679fad1b6a250891becb855	D_0__Bacteria	D_1__Proteobacteria	D_2__Alphaproteobacteria	D_3__Rickettsiales	D_4__SM2D12	D_5__metagenome	D_6__metagenome
c8a7dad9157972ba51faa283eb2fb87e	D_0__Bacteria	D_1__Actinobacteria	D_2__Thermoleophilia	D_3__Solirubrobacterales	D_4__67-14	NA	NA
a2877317c24f15b0f36c24ae51503346	D_0__Bacteria	D_1__Planctomycetes	D_2__Phycisphaerae	D_3__Tepidisphaerales	D_4__WD2101 soil group	D_5__uncultured soil bacterium	D_6__uncultured soil bacterium
0b02617892cb0647796dea7e81ed476d	D_0__Bacteria	D_1__Armatimonadetes	D_2__Fimbriimonadia	D_3__Fimbriimonadales	D_4__Fimbriimonadaceae	NA	NA
f9816cfe6302709bb1d92c9e9ced19ce	D_0__Bacteria	D_1__Gemmatimonadetes	D_2__Gemmatimonadetes	D_3__Gemmatimonadales	D_4__Gemmatimonadaceae	D_5__uncultured	D_6__uncultured bacterium
966594630a19e1e92d328908bc301a48	D_0__Bacteria	D_1__Actinobacteria	D_2__Actinobacteria	D_3__Micromonosporales	D_4__Micromonosporaceae	NA	NA
d4866eb631e773564726dd07e2d65e92	D_0__Bacteria	D_1__Verrucomicrobia	D_2__Verrucomicrobiae	D_3__Opitutales	D_4__Opitutaceae	D_5__Opitutus	NA
94930cbf6b6e221cc6d604edeb3cce77	D_0__Bacteria	D_1__Spirochaetes	D_2__Spirochaetia	D_3__Spirochaetales	D_4__Spirochaetaceae	D_5__Salinispira	D_6__uncultured bacterium
684dd251820345557250314d481fb00a	D_0__Bacteria	D_1__Chloroflexi	D_2__Chloroflexia	D_3__Chloroflexales	D_4__Roseiflexaceae	D_5__uncultured	NA
857336345eb38f2d1420161a9a723323	D_0__Bacteria	D_1__Planctomycetes	D_2__Planctomycetacia	D_3__Pirellulales	D_4__Pirellulaceae	D_5__uncultured	NA
53a2bd3ee83cbcaff3d43470fc27960d	D_0__Bacteria	D_1__Actinobacteria	D_2__Actinobacteria	D_3__Frankiales	D_4__uncultured	NA	NA
32ec33878b1d29d562a1559f8d66015f	D_0__Bacteria	D_1__Bacteroidetes	D_2__Bacteroidia	D_3__Chitinophagales	NA	NA	NA
6097b6db1d0b2a6ccec0b6b2a1fa44ab	D_0__Bacteria	D_1__Proteobacteria	D_2__Alphaproteobacteria	D_3__Rhizobiales	D_4__Rhizobiaceae	D_5__Allorhizobium-Neorhizobium-Pararhizobium-Rhizobium	NA
a93426f819d242897298503b2f0ad043	D_0__Bacteria	D_1__Chloroflexi	D_2__Ktedonobacteria	D_3__B10-SB3A	D_4__uncultured bacterium	D_5__uncultured bacterium	D_6__uncultured bacterium
3ada300e30bdc784f78a81488dfb7a2d	D_0__Bacteria	D_1__Verrucomicrobia	D_2__Verrucomicrobiae	D_3__Verrucomicrobiales	D_4__Verrucomicrobiaceae	D_5__uncultured	D_6__uncultured bacterium
29b2b5efdd51c78162facf80f0a3c814	D_0__Bacteria	D_1__Planctomycetes	D_2__Planctomycetacia	D_3__Pirellulales	D_4__Pirellulaceae	D_5__Pir4 lineage	NA
138f8b0ba0194dcfdb941993aadb6b65	D_0__Archaea	D_1__Crenarchaeota	D_2__Bathyarchaeia	NA	NA	NA	NA
0db47a911932abdb34a82b04c46d9fce	D_0__Bacteria	D_1__Planctomycetes	D_2__Phycisphaerae	D_3__Phycisphaerales	D_4__Phycisphaeraceae	D_5__SM1A02	D_6__metagenome
0e2b2a684b3401bddb3afc8b6826f6cd	D_0__Bacteria	D_1__Armatimonadetes	D_2__Chthonomonadetes	D_3__Chthonomonadales	D_4__uncultured bacterium	D_5__uncultured bacterium	D_6__uncultured bacterium
8335bf993dba89707da777cccd63a09a	D_0__Bacteria	D_1__Proteobacteria	D_2__Alphaproteobacteria	D_3__Rickettsiales	D_4__SM2D12	NA	NA
01595a279b89295f4ac6d97f33f19a5f	D_0__Bacteria	D_1__Proteobacteria	D_2__Deltaproteobacteria	D_3__Myxococcales	D_4__Polyangiaceae	D_5__Labilithrix	D_6__uncultured bacterium
9340262f78b5f45e2da955a1767aeca2	D_0__Bacteria	D_1__Gemmatimonadetes	D_2__Gemmatimonadetes	D_3__Gemmatimonadales	D_4__Gemmatimonadaceae	D_5__Gemmatimonas	D_6__uncultured soil bacterium
d185b4568783e6e71cc99fa3700363e9	D_0__Bacteria	D_1__Proteobacteria	D_2__Gammaproteobacteria	D_3__Betaproteobacteriales	D_4__Burkholderiaceae	NA	NA
400d43ca8fa756167c3d397db2bfe454	D_0__Bacteria	NA	NA	NA	NA	NA	NA
b4647fe8d520ca65b5cdc4377ea93f4d	D_0__Bacteria	D_1__Patescibacteria	D_2__Microgenomatia	D_3__Candidatus Woykebacteria	D_4__uncultured bacterium	D_5__uncultured bacterium	D_6__uncultured bacterium
2c02508de16178f832a3c91f01ac5842	D_0__Bacteria	D_1__Proteobacteria	D_2__Deltaproteobacteria	D_3__Myxococcales	D_4__Haliangiaceae	D_5__Haliangium	D_6__uncultured bacterium
64cd26e464579ad860f3cef6fd50e626	D_0__Bacteria	D_1__Planctomycetes	D_2__Planctomycetacia	D_3__Gemmatales	D_4__Gemmataceae	D_5__uncultured	D_6__uncultured planctomycete
8f166706a82ac129f54ad7e337dd4bd1	D_0__Bacteria	D_1__Proteobacteria	D_2__Deltaproteobacteria	D_3__Myxococcales	D_4__Nannocystaceae	D_5__Nannocystis	D_6__metagenome
b68accef929ad80e763f461b8a0f6326	D_0__Bacteria	D_1__Proteobacteria	D_2__Gammaproteobacteria	D_3__Betaproteobacteriales	D_4__Nitrosomonadaceae	D_5__Ellin6067	NA
af288770da085c43ddaa50dd73b4266d	D_0__Bacteria	D_1__Chloroflexi	D_2__Anaerolineae	D_3__SBR1031	D_4__uncultured soil bacterium	D_5__uncultured soil bacterium	D_6__uncultured soil bacterium
9091af3d61daf82529cc115897285650	D_0__Bacteria	D_1__Actinobacteria	D_2__Acidimicrobiia	D_3__IMCC26256	D_4__uncultured thermal soil bacterium	D_5__uncultured thermal soil bacterium	D_6__uncultured thermal soil bacterium
70816197205beac708d4fb4d8fbb277b	D_0__Bacteria	D_1__Proteobacteria	D_2__Gammaproteobacteria	NA	NA	NA	NA
0a019d99395a4e88c6a89f1b49c3ac3e	D_0__Bacteria	D_1__Firmicutes	D_2__Bacilli	D_3__Lactobacillales	D_4__Streptococcaceae	D_5__Lactococcus	NA
6b88986d38236cb291fa788e4c54e60e	D_0__Bacteria	D_1__Chloroflexi	D_2__Chloroflexia	D_3__Thermomicrobiales	D_4__JG30-KF-CM45	NA	NA
114f7d45c0ff95eb136ce31c24dd05c4	D_0__Bacteria	D_1__Patescibacteria	D_2__Gracilibacteria	D_3__Candidatus Peregrinibacteria	D_4__uncultured bacterium	D_5__uncultured bacterium	D_6__uncultured bacterium
53f33397b28c0e0a1e0c26c04ba0a0b9	D_0__Bacteria	D_1__Proteobacteria	D_2__Alphaproteobacteria	D_3__Rhizobiales	D_4__Beijerinckiaceae	D_5__Bosea	NA
a9a5b679d6085b5b6cc0cc98d3a1e8cc	D_0__Bacteria	D_1__Bacteroidetes	D_2__Bacteroidia	D_3__Cytophagales	D_4__Amoebophilaceae	D_5__Candidatus Cardinium	NA
c34f8ab0660f15c29874936d41c4426f	D_0__Bacteria	D_1__Gemmatimonadetes	D_2__Gemmatimonadetes	D_3__Gemmatimonadales	D_4__Gemmatimonadaceae	NA	NA
c86dd067bd87edb7745a131939eaa273	D_0__Bacteria	D_1__Actinobacteria	D_2__Actinobacteria	D_3__Micrococcales	D_4__Intrasporangiaceae	D_5__Lapillicoccus	NA
5bc10230f6f6c2f26e4c745a9314342c	D_0__Bacteria	D_1__Planctomycetes	D_2__Planctomycetacia	D_3__Gemmatales	D_4__Gemmataceae	D_5__uncultured	D_6__uncultured bacterium
98c311d737dec28ac93271def986ecf8	D_0__Bacteria	D_1__Bacteroidetes	D_2__Bacteroidia	D_3__Chitinophagales	D_4__Chitinophagaceae	D_5__Ferruginibacter	NA
87b9ce0a29c0d009ed715b3ce0356ae8	D_0__Bacteria	D_1__Actinobacteria	D_2__Actinobacteria	D_3__Propionibacteriales	D_4__Nocardioidaceae	D_5__Nocardioides	NA
cc2a808b5d3f3fa44c706c5f547f26c2	D_0__Bacteria	D_1__Planctomycetes	D_2__Planctomycetacia	D_3__Isosphaerales	D_4__Isosphaeraceae	D_5__Aquisphaera	NA
d893de3c2bc53f9be414dcaccac2dd59	D_0__Bacteria	D_1__Acidobacteria	D_2__Holophagae	D_3__Subgroup 7	NA	NA	NA
ec10ea3c761cf22f7e3ac4890036ac98	D_0__Bacteria	D_1__Proteobacteria	D_2__Deltaproteobacteria	D_3__Myxococcales	D_4__Sandaracinaceae	D_5__uncultured	NA
21c664872d98b482d9785b8a12b97742	D_0__Bacteria	D_1__Proteobacteria	D_2__Gammaproteobacteria	D_3__Betaproteobacteriales	D_4__Burkholderiaceae	D_5__Lautropia	D_6__metagenome
4b80573720d0b2ca61bed37935c8dbd3	D_0__Bacteria	D_1__Chlamydiae	D_2__Chlamydiae	D_3__Chlamydiales	D_4__Parachlamydiaceae	D_5__Candidatus Protochlamydia	NA
e82f6c3e8218adac515d125f331be59a	D_0__Bacteria	D_1__Cyanobacteria	D_2__Oxyphotobacteria	D_3__Nostocales	D_4__Coleofasciculaceae	D_5__uncultured	D_6__uncultured Oscillatoriales cyanobacterium
d051fd09bf50f87ed328c1fb9d327bd8	D_0__Bacteria	D_1__Proteobacteria	D_2__Gammaproteobacteria	D_3__Gammaproteobacteria Incertae Sedis	D_4__Unknown Family	D_5__Candidatus Ovatusbacter	D_6__uncultured bacterium
7b7f100086176b3793dcacb5a7787e0a	D_0__Bacteria	NA	NA	NA	NA	NA	NA
ac682debb69d2defbd29fff76bf5d6b0	D_0__Bacteria	D_1__Proteobacteria	D_2__Deltaproteobacteria	D_3__Oligoflexales	D_4__0319-6G20	D_5__uncultured Roseobacter sp.	D_6__uncultured Roseobacter sp.
92357ea172657c3261db411fc953f66c	D_0__Bacteria	D_1__Bacteroidetes	D_2__Bacteroidia	D_3__Bacteroidetes VC2.1 Bac22	D_4__metagenome	D_5__metagenome	D_6__metagenome
4f0cddc73f0a3d6aa9bd5789c684da74	D_0__Bacteria	D_1__Bacteroidetes	D_2__Bacteroidia	D_3__Cytophagales	D_4__Spirosomaceae	D_5__Spirosoma	D_6__Spirosoma fluviale
fdabb34185431ba68fc6381cf01baea2	D_0__Bacteria	D_1__Patescibacteria	D_2__Parcubacteria	NA	NA	NA	NA
c0a925782fd626d019946ff4fd69fe84	D_0__Bacteria	D_1__Proteobacteria	D_2__Gammaproteobacteria	D_3__PLTA13	NA	NA	NA
db1dcebe13981c06e4b0005cf7e3f97a	D_0__Bacteria	D_1__Proteobacteria	D_2__Alphaproteobacteria	D_3__Elsterales	NA	NA	NA
e84a9e22b496b848a9071fe333c388d6	D_0__Bacteria	D_1__Patescibacteria	D_2__Parcubacteria	D_3__Candidatus Yanofskybacteria	NA	NA	NA
1a9902fb7573607c08160c267eed51aa	D_0__Bacteria	D_1__Patescibacteria	D_2__Saccharimonadia	D_3__Saccharimonadales	D_4__uncultured soil bacterium	D_5__uncultured soil bacterium	D_6__uncultured soil bacterium
d5dd10d0c809b47b6b6e37ca1d552f52	D_0__Bacteria	D_1__Proteobacteria	D_2__Gammaproteobacteria	D_3__Betaproteobacteriales	D_4__Neisseriaceae	D_5__Vitreoscilla	D_6__uncultured bacterium
473d19373f47c7c6fad92eb1d54dce1d	D_0__Bacteria	D_1__Acidobacteria	D_2__Blastocatellia (Subgroup 4)	D_3__11-24	NA	NA	NA
c79187832c57ee43a05cc92c5f7636f6	D_0__Bacteria	D_1__Chloroflexi	D_2__Ktedonobacteria	D_3__Ktedonobacterales	D_4__Ktedonobacteraceae	D_5__uncultured	D_6__uncultured soil bacterium
e884151bda8555350b9f9954681021fe	D_0__Bacteria	D_1__Proteobacteria	D_2__Deltaproteobacteria	D_3__Myxococcales	NA	NA	NA
724a6206b80fe91ef724563c25cffac8	D_0__Bacteria	D_1__Proteobacteria	D_2__Alphaproteobacteria	D_3__Acetobacterales	D_4__Acetobacteraceae	D_5__uncultured	D_6__metagenome
de91c967ad2272f9c0b4bc4f115a8a50	D_0__Bacteria	D_1__Bacteroidetes	D_2__Bacteroidia	D_3__Sphingobacteriales	D_4__AKYH767	D_5__uncultured Bacteroidetes bacterium	D_6__uncultured Bacteroidetes bacterium
379b8a85dc41f4a985a590d7a2be9f67	D_0__Bacteria	D_1__Proteobacteria	D_2__Alphaproteobacteria	D_3__Rhizobiales	D_4__Beijerinckiaceae	D_5__1174-901-12	NA
bb3fb270be263e495239988132df66ec	D_0__Bacteria	D_1__Planctomycetes	D_2__Phycisphaerae	D_3__Tepidisphaerales	D_4__WD2101 soil group	NA	NA
11da0ee7e0f6b667f1f86e2a71fbada3	D_0__Bacteria	D_1__Latescibacteria	D_2__metagenome	D_3__metagenome	D_4__metagenome	D_5__metagenome	D_6__metagenome
9db3fdc36be52b172f77973ba1e1e2a1	D_0__Bacteria	NA	NA	NA	NA	NA	NA
89e7821de1f95b51709d789a6fba2284	D_0__Bacteria	D_1__Bacteroidetes	D_2__Bacteroidia	D_3__Chitinophagales	D_4__Saprospiraceae	D_5__uncultured	NA
fe4a3f37ed315e8d812bd539bb2ce258	D_0__Bacteria	D_1__Proteobacteria	D_2__Deltaproteobacteria	D_3__Bdellovibrionales	D_4__Bdellovibrionaceae	D_5__Bdellovibrio	D_6__uncultured bacterium
80f011f047117f886daf28310cb49af7	D_0__Bacteria	D_1__Verrucomicrobia	D_2__Verrucomicrobiae	D_3__Chthoniobacterales	D_4__Chthoniobacteraceae	D_5__Candidatus Udaeobacter	NA
803f572abd1fee46c904356a01af4fb0	D_0__Bacteria	D_1__Planctomycetes	D_2__Planctomycetacia	D_3__Gemmatales	D_4__Gemmataceae	D_5__uncultured	NA
332ebda6e8b19b6c754b667b7ce6056e	D_0__Bacteria	D_1__Chloroflexi	D_2__Chloroflexia	D_3__Chloroflexales	D_4__Chloroflexaceae	D_5__FFCH7168	D_6__uncultured bacterium
a0afe2b96582c5a5a8b59a40b92a7dbf	D_0__Bacteria	D_1__Acidobacteria	D_2__Acidobacteriia	D_3__Subgroup 2	NA	NA	NA
10b0da4baafcb1fa79bf693f271ee30f	D_0__Bacteria	D_1__Chlamydiae	D_2__Chlamydiae	D_3__Chlamydiales	D_4__Simkaniaceae	D_5__uncultured	NA
830fbaa1a29ad1228c1e1a86885b27cd	D_0__Bacteria	D_1__Bacteroidetes	D_2__Bacteroidia	D_3__Chitinophagales	D_4__uncultured	D_5__uncultured bacterium	D_6__uncultured bacterium
99f930259bc3d1c3146171e80204c70c	D_0__Bacteria	D_1__Verrucomicrobia	D_2__Verrucomicrobiae	D_3__Chthoniobacterales	D_4__Terrimicrobiaceae	D_5__Terrimicrobium	D_6__Spartobacteria bacterium Gsoil 144
98f28e6fa2366bb6e6ba99b051a5fbc7	D_0__Bacteria	D_1__Proteobacteria	D_2__Gammaproteobacteria	D_3__Legionellales	D_4__Legionellaceae	D_5__Legionella	NA
035a10ff2ce9cfff5714b17715bb7c58	D_0__Bacteria	D_1__Planctomycetes	D_2__Phycisphaerae	D_3__Tepidisphaerales	D_4__WD2101 soil group	D_5__uncultured bacterium	D_6__uncultured bacterium
9c3930cd07abdbbcf56baaad54afa268	D_0__Bacteria	NA	NA	NA	NA	NA	NA
03f3265e70de040b99d4f3cdf93c634f	D_0__Bacteria	D_1__Verrucomicrobia	D_2__Verrucomicrobiae	D_3__Pedosphaerales	D_4__Pedosphaeraceae	NA	NA
a61e1c2c427f204063e72f77b41c59b5	D_0__Bacteria	D_1__Chloroflexi	D_2__Chloroflexia	D_3__Thermomicrobiales	D_4__JG30-KF-CM45	NA	NA
49aca358fa30ff21ae3c2b84fa28d234	D_0__Bacteria	D_1__Proteobacteria	D_2__Deltaproteobacteria	D_3__Bdellovibrionales	D_4__Bdellovibrionaceae	D_5__Bdellovibrio	NA
5253705e15b34f643014be8050a62cf1	D_0__Bacteria	D_1__Proteobacteria	D_2__Deltaproteobacteria	D_3__Myxococcales	D_4__Blfdi19	D_5__Anaeromyxobacter dehalogenans	D_6__Anaeromyxobacter dehalogenans
afe3f02eec75291f89324c4d5893c9f2	D_0__Bacteria	D_1__Proteobacteria	D_2__Gammaproteobacteria	D_3__Diplorickettsiales	D_4__Diplorickettsiaceae	D_5__uncultured	D_6__uncultured Coxiellaceae bacterium
a39c839abefc21c29e4d18393cb483c4	D_0__Bacteria	D_1__Chloroflexi	D_2__Chloroflexia	D_3__Thermomicrobiales	D_4__JG30-KF-CM45	D_5__bacterium Ellin6537	D_6__bacterium Ellin6537
3f40181198b9211e565fda49dc2bcaf4	D_0__Bacteria	D_1__Chloroflexi	D_2__Anaerolineae	D_3__SBR1031	D_4__uncultured bacterium	D_5__uncultured bacterium	D_6__uncultured bacterium
bbd1581084d5fa08faba7a2fba1727e7	D_0__Bacteria	D_1__Planctomycetes	D_2__Planctomycetacia	D_3__Gemmatales	D_4__Gemmataceae	D_5__Gemmata	NA
d225c592baf951175d558abd23b57a39	D_0__Bacteria	D_1__Planctomycetes	D_2__OM190	D_3__uncultured bacterium	D_4__uncultured bacterium	D_5__uncultured bacterium	D_6__uncultured bacterium
dfab3b0a8f3b1abb103f9139acf106a8	D_0__Bacteria	D_1__Verrucomicrobia	D_2__Verrucomicrobiae	D_3__Pedosphaerales	D_4__Pedosphaeraceae	D_5__ADurb.Bin063-1	D_6__uncultured bacterium
59024e83e743a0dd92f1cefd33361fa9	D_0__Bacteria	NA	NA	NA	NA	NA	NA
e272397064df3ab904a1aab9715aba8e	D_0__Bacteria	D_1__Proteobacteria	D_2__Deltaproteobacteria	D_3__Myxococcales	D_4__Sandaracinaceae	D_5__Sandaracinus	D_6__uncultured soil bacterium
a4b03cf9e808552e12a6ea1151d8ff61	D_0__Bacteria	D_1__Proteobacteria	D_2__Deltaproteobacteria	D_3__Myxococcales	D_4__Haliangiaceae	D_5__Haliangium	D_6__metagenome
6453e8b5d1896cc878fecfed2f30ddc8	D_0__Bacteria	D_1__Proteobacteria	D_2__Deltaproteobacteria	D_3__Oligoflexales	D_4__Oligoflexaceae	D_5__uncultured	NA
e0f25613b3c781da9ddd656682e2a95d	D_0__Bacteria	D_1__Proteobacteria	D_2__Deltaproteobacteria	D_3__Bdellovibrionales	D_4__Bdellovibrionaceae	D_5__Bdellovibrio	D_6__uncultured bacterium
d53853f6bf05c54a5fafd640e6cf665b	D_0__Bacteria	D_1__Proteobacteria	D_2__Gammaproteobacteria	D_3__Gammaproteobacteria Incertae Sedis	D_4__Unknown Family	D_5__Candidatus Ovatusbacter	D_6__uncultured bacterium
5079c49633dae483e2c88676a2646e72	D_0__Bacteria	D_1__Proteobacteria	D_2__Alphaproteobacteria	D_3__Rhizobiales	D_4__Beijerinckiaceae	D_5__Microvirga	NA
fd3e45f0f32599233ac78579ca80ac31	D_0__Bacteria	D_1__Planctomycetes	D_2__Planctomycetacia	D_3__Gemmatales	D_4__Gemmataceae	D_5__uncultured	NA
b1ab63d9f47c1f46c2bfeb2cdde975fb	D_0__Bacteria	D_1__Proteobacteria	D_2__Alphaproteobacteria	D_3__Rhizobiales	D_4__Beijerinckiaceae	D_5__Psychroglaciecola	D_6__uncultured bacterium
4744c3d92bc856cc9be8b2101d94748b	D_0__Bacteria	D_1__Proteobacteria	D_2__Deltaproteobacteria	D_3__Myxococcales	D_4__Sandaracinaceae	D_5__uncultured	NA
245afc4fbfa2006f2380ae4da946f069	D_0__Bacteria	D_1__Proteobacteria	D_2__Alphaproteobacteria	D_3__Elsterales	D_4__uncultured	D_5__uncultured bacterium	D_6__uncultured bacterium
75e2552b04585d9b6e376dc7551afe36	D_0__Bacteria	D_1__Bacteroidetes	D_2__Bacteroidia	D_3__Cytophagales	D_4__Cytophagaceae	D_5__Rhodocytophaga	NA
69413eda0d9f041927564f4198bf41d9	D_0__Bacteria	D_1__Proteobacteria	D_2__Deltaproteobacteria	D_3__Myxococcales	D_4__Polyangiaceae	D_5__Minicystis	D_6__uncultured bacterium
9ed13a5e103d83f5f9585ab4801b4a0e	D_0__Bacteria	D_1__Firmicutes	D_2__Bacilli	D_3__Bacillales	D_4__Paenibacillaceae	D_5__Paenibacillus	D_6__Paenibacillus alginolyticus
13b41fd5ca632f5b91de5773cb9c9e5b	D_0__Bacteria	D_1__Verrucomicrobia	D_2__Verrucomicrobiae	D_3__Chthoniobacterales	D_4__Xiphinematobacteraceae	D_5__Candidatus Xiphinematobacter	D_6__uncultured Spartobacteria bacterium
b4c349f31650d0b410b1444cdb6b19bc	D_0__Bacteria	D_1__Proteobacteria	D_2__Alphaproteobacteria	D_3__Sphingomonadales	D_4__Sphingomonadaceae	D_5__Sphingomonas	NA
0b1216ffefdef25a3021f330424fda83	D_0__Bacteria	NA	NA	NA	NA	NA	NA
e0c00c16a70b903a940260e9bd842f58	D_0__Bacteria	D_1__Bacteroidetes	D_2__Bacteroidia	D_3__Cytophagales	D_4__Hymenobacteraceae	D_5__Hymenobacter	NA
6ece45b1fecdc283059d163fa5799627	D_0__Bacteria	D_1__Actinobacteria	D_2__Thermoleophilia	D_3__Gaiellales	D_4__uncultured	NA	NA
8232ac14940ae86952d2b649959b0c11	D_0__Bacteria	D_1__Bacteroidetes	D_2__Bacteroidia	D_3__Chitinophagales	D_4__Chitinophagaceae	D_5__Sediminibacterium	NA
005f06af685300a7df76a2cfffd760d1	D_0__Bacteria	D_1__Proteobacteria	D_2__Gammaproteobacteria	D_3__Diplorickettsiales	D_4__Diplorickettsiaceae	D_5__uncultured	NA
c5a2d997335fabc61626e2b423dc281b	D_0__Bacteria	D_1__Proteobacteria	D_2__Alphaproteobacteria	D_3__Sphingomonadales	D_4__Sphingomonadaceae	D_5__Sphingomonas	NA
a9c9bf49bd2930eea46ed148260bec65	D_0__Bacteria	D_1__Bacteroidetes	D_2__Bacteroidia	D_3__Cytophagales	D_4__Spirosomaceae	D_5__uncultured	D_6__metagenome
7fd31c5f35939906ec3e3fa960603716	D_0__Bacteria	D_1__Bacteroidetes	D_2__Bacteroidia	D_3__Flavobacteriales	D_4__Flavobacteriaceae	D_5__Flavobacterium	NA
a0b980cb98c06d21831617257d2f022e	D_0__Bacteria	D_1__Proteobacteria	D_2__Gammaproteobacteria	D_3__Betaproteobacteriales	D_4__TRA3-20	NA	NA
4a98c239912136a00b4a80c9eccff26f	D_0__Bacteria	D_1__Patescibacteria	D_2__Parcubacteria	D_3__Candidatus Wolfebacteria	NA	NA	NA
b70eb383a5ea4fb9398276b42510588f	D_0__Bacteria	D_1__Planctomycetes	D_2__Phycisphaerae	D_3__S-70	D_4__uncultured bacterium	D_5__uncultured bacterium	D_6__uncultured bacterium
73c12db211c86a7b0d8f1908f0565d2a	D_0__Bacteria	D_1__Proteobacteria	D_2__Alphaproteobacteria	D_3__Micavibrionales	D_4__uncultured	D_5__uncultured bacterium	D_6__uncultured bacterium
acaf183c9ec5188ee453649e32addd23	D_0__Bacteria	D_1__Planctomycetes	D_2__Phycisphaerae	D_3__Phycisphaerales	D_4__Phycisphaeraceae	D_5__SM1A02	D_6__metagenome
8e4f4304a761c1e81923dca47a9dfd27	D_0__Bacteria	D_1__Dependentiae	D_2__Babeliae	D_3__Babeliales	D_4__Vermiphilaceae	D_5__uncultured soil bacterium	D_6__uncultured soil bacterium
da7015f2a2c30c15fb9de93f8d5f1d87	D_0__Bacteria	D_1__Actinobacteria	D_2__Thermoleophilia	D_3__Gaiellales	D_4__uncultured	NA	NA
3561f2500e1b98e8fa8df7a082344325	D_0__Bacteria	D_1__Verrucomicrobia	D_2__Verrucomicrobiae	D_3__Verrucomicrobiales	D_4__Rubritaleaceae	D_5__Luteolibacter	D_6__Luteolibacter arcticus
2b2e108f9db9235e4b3ed93444c3e13f	D_0__Bacteria	D_1__Armatimonadetes	D_2__Fimbriimonadia	D_3__Fimbriimonadales	D_4__Fimbriimonadaceae	NA	NA
6d35573de50d7592c3d146b41ba4b43a	D_0__Bacteria	D_1__Patescibacteria	D_2__Parcubacteria	NA	NA	NA	NA
e182bedb94eb70e7333874bfbad3aaaf	D_0__Bacteria	D_1__Patescibacteria	D_2__Saccharimonadia	D_3__Saccharimonadales	D_4__uncultured bacterium	D_5__uncultured bacterium	D_6__uncultured bacterium
64def52688647a89b4d8e657d63bb1d0	D_0__Bacteria	D_1__Chloroflexi	D_2__TK10	D_3__uncultured Chloroflexus sp.	D_4__uncultured Chloroflexus sp.	D_5__uncultured Chloroflexus sp.	D_6__uncultured Chloroflexus sp.
2fb8b76ce3481af9283e1e6ad2088b9b	D_0__Bacteria	D_1__Patescibacteria	D_2__Parcubacteria	D_3__Candidatus Nomurabacteria	D_4__uncultured bacterium	D_5__uncultured bacterium	D_6__uncultured bacterium
904d5ea4ec54578cef07eca752b0edc8	D_0__Bacteria	D_1__Proteobacteria	D_2__Gammaproteobacteria	D_3__Betaproteobacteriales	D_4__SC-I-84	D_5__uncultured proteobacterium	D_6__uncultured proteobacterium
21f42d2981bd2cce89b4db4c4827a0d2	D_0__Bacteria	D_1__Cyanobacteria	D_2__Melainabacteria	D_3__Vampirovibrionales	D_4__uncultured bacterium	D_5__uncultured bacterium	D_6__uncultured bacterium
84ee39a192f8e21508ac54e791729aca	D_0__Bacteria	D_1__Proteobacteria	D_2__Gammaproteobacteria	D_3__Diplorickettsiales	D_4__Diplorickettsiaceae	D_5__uncultured	NA
09f5dc48194f2e8246bd5c8301a4ded9	D_0__Bacteria	D_1__Bacteroidetes	D_2__Bacteroidia	D_3__Chitinophagales	D_4__Chitinophagaceae	D_5__uncultured	NA
2f0008ce1748790956cfa154cdb83dca	D_0__Bacteria	D_1__Chloroflexi	D_2__Ktedonobacteria	D_3__C0119	D_4__uncultured bacterium	D_5__uncultured bacterium	D_6__uncultured bacterium
eff52a9255a097c4d505863d0b491138	D_0__Bacteria	D_1__Proteobacteria	D_2__Alphaproteobacteria	D_3__Rickettsiales	D_4__SM2D12	NA	NA
ba5165b20b4cfa4d53cd72c1f399db3d	D_0__Bacteria	D_1__Planctomycetes	D_2__BD7-11	D_3__uncultured bacterium	D_4__uncultured bacterium	D_5__uncultured bacterium	D_6__uncultured bacterium
8f22d2ed5d2bfcdc0cbea202880ed420	D_0__Bacteria	D_1__Dependentiae	D_2__Babeliae	D_3__Babeliales	D_4__uncultured bacterium	D_5__uncultured bacterium	D_6__uncultured bacterium
9f4961a82d2123e9880a241bec238ec6	D_0__Bacteria	D_1__Proteobacteria	D_2__Gammaproteobacteria	NA	NA	NA	NA
45d0d708fc63fabbdd72d30e90870260	D_0__Bacteria	D_1__Planctomycetes	D_2__Pla3 lineage	NA	NA	NA	NA
acb8579a37497958073f357c38fdd4ce	D_0__Bacteria	D_1__Bacteroidetes	D_2__Bacteroidia	D_3__Flavobacteriales	D_4__NS9 marine group	D_5__metagenome	D_6__metagenome
a3f0d97854fcbb069e655d6df120945e	D_0__Bacteria	D_1__Patescibacteria	D_2__ABY1	D_3__Candidatus Magasanikbacteria	D_4__Candidatus Magasanikbacteria bacterium RIFOXYD2_FULL_36_9	D_5__Candidatus Magasanikbacteria bacterium RIFOXYD2_FULL_36_9	D_6__Candidatus Magasanikbacteria bacterium RIFOXYD2_FULL_36_9
55d855354ce81d54d7e4028e4df12fb7	D_0__Bacteria	D_1__Proteobacteria	D_2__Gammaproteobacteria	NA	NA	NA	NA
a23c30e392eb822e3668e2f4a9fe5d98	D_0__Bacteria	D_1__Proteobacteria	D_2__Gammaproteobacteria	D_3__Diplorickettsiales	D_4__Diplorickettsiaceae	D_5__Aquicella	D_6__metagenome
7611d9455fb3b7b89e4ec7db129b17d0	D_0__Bacteria	D_1__Gemmatimonadetes	D_2__Gemmatimonadetes	D_3__Gemmatimonadales	D_4__Gemmatimonadaceae	D_5__uncultured	D_6__Gemmatimonadetes bacterium WY71
beb0cc92a479c4fd55049a3f13c30a14	D_0__Bacteria	D_1__Proteobacteria	D_2__Alphaproteobacteria	D_3__Rhizobiales	D_4__uncultured	NA	NA
bb62b9a46410cd5dee1f976cb1d257a9	D_0__Bacteria	D_1__Actinobacteria	D_2__Acidimicrobiia	D_3__uncultured	D_4__metagenome	D_5__metagenome	D_6__metagenome
32e738ef24fa664670248b9a944aa34d	D_0__Bacteria	D_1__Proteobacteria	D_2__Deltaproteobacteria	D_3__Myxococcales	D_4__Polyangiaceae	D_5__Sorangium	NA
6f24dafa97ef16b76f7c95551ef09c4d	D_0__Bacteria	NA	NA	NA	NA	NA	NA
c33a24d18906b4d30e2a13257e658ea8	D_0__Bacteria	D_1__Chlamydiae	D_2__Chlamydiae	D_3__Chlamydiales	D_4__Parachlamydiaceae	NA	NA
fe81ed4ef8ca64e3a7db6e4720b15851	D_0__Bacteria	D_1__Gemmatimonadetes	D_2__Gemmatimonadetes	D_3__Gemmatimonadales	D_4__Gemmatimonadaceae	D_5__uncultured	D_6__uncultured Gemmatimonadetes bacterium
ddb4593d8a46bcd0ce8036279426345d	D_0__Bacteria	D_1__Patescibacteria	D_2__Saccharimonadia	D_3__Saccharimonadales	D_4__uncultured bacterium	D_5__uncultured bacterium	D_6__uncultured bacterium
a744621edff181679a99f8aa0d56b8c0	D_0__Bacteria	D_1__Proteobacteria	D_2__Gammaproteobacteria	D_3__Betaproteobacteriales	D_4__SC-I-84	NA	NA
722627c73b9125f98e795d127b3bb484	D_0__Bacteria	D_1__Proteobacteria	D_2__Deltaproteobacteria	D_3__Bdellovibrionales	D_4__Bdellovibrionaceae	D_5__Bdellovibrio	D_6__uncultured deep-sea bacterium
86311ad26b46e3d7592d7a56b0e4cff7	D_0__Bacteria	D_1__Chloroflexi	D_2__Anaerolineae	D_3__SBR1031	D_4__A4b	NA	NA
d3480ede505ff3d5b9c126a78740d2e1	D_0__Bacteria	D_1__Gemmatimonadetes	D_2__BD2-11 terrestrial group	D_3__metagenome	D_4__metagenome	D_5__metagenome	D_6__metagenome
4eda8ddc6ea0097fe4d0c03135a75f66	D_0__Bacteria	D_1__Planctomycetes	D_2__Planctomycetacia	D_3__Isosphaerales	D_4__Isosphaeraceae	NA	NA
4b32efaa6536be9eb15e37e977409511	D_0__Bacteria	D_1__Proteobacteria	D_2__Gammaproteobacteria	D_3__Legionellales	D_4__Legionellaceae	D_5__Legionella	NA
d217883819d4250112bdb92034cbb742	D_0__Bacteria	D_1__Patescibacteria	D_2__Saccharimonadia	D_3__Saccharimonadales	NA	NA	NA
a4f0234a30df50ac360f1d2eaa730255	D_0__Bacteria	D_1__Bacteroidetes	D_2__Bacteroidia	D_3__Sphingobacteriales	D_4__Sphingobacteriaceae	D_5__Mucilaginibacter	NA
6b52bd6030ba5847d88c939f0d9d3244	D_0__Archaea	D_1__Thaumarchaeota	D_2__Group 1.1c	D_3__uncultured archaeon	D_4__uncultured archaeon	D_5__uncultured archaeon	D_6__uncultured archaeon
1fa29bfc67e6ef16448839e02c169b32	D_0__Bacteria	D_1__Proteobacteria	D_2__Deltaproteobacteria	D_3__Myxococcales	D_4__Haliangiaceae	D_5__Haliangium	D_6__uncultured Nannocystineae bacterium
96be197de327571f1529485a09cd0d10	D_0__Bacteria	D_1__Firmicutes	D_2__Clostridia	D_3__Clostridiales	D_4__Ruminococcaceae	D_5__Candidatus Soleaferrea	D_6__uncultured Firmicutes bacterium
c79cbc7d84127b9b3656aaaf1c0c9c22	D_0__Bacteria	D_1__Patescibacteria	D_2__Saccharimonadia	D_3__Saccharimonadales	NA	NA	NA
847b53b722028eb20246c49c42574848	D_0__Bacteria	D_1__Chlamydiae	D_2__Chlamydiae	D_3__Chlamydiales	D_4__Simkaniaceae	D_5__uncultured	D_6__metagenome
3d7a9ba709dd47bc0558ab3347ecbce0	D_0__Bacteria	D_1__Chloroflexi	D_2__Anaerolineae	D_3__SBR1031	D_4__A4b	D_5__uncultured bacterium	D_6__uncultured bacterium
f44c3ae5c58764b4281659381f726dfa	D_0__Bacteria	D_1__Chloroflexi	D_2__TK10	D_3__uncultured bacterium	D_4__uncultured bacterium	D_5__uncultured bacterium	D_6__uncultured bacterium
cee97a39c1bc9ff8d7de532d8292fa63	D_0__Bacteria	D_1__Gemmatimonadetes	D_2__Gemmatimonadetes	D_3__Gemmatimonadales	D_4__Gemmatimonadaceae	D_5__Gemmatimonas	D_6__uncultured soil bacterium
396098ac4c535402bb21cbc05939b0a7	D_0__Bacteria	D_1__Proteobacteria	D_2__Gammaproteobacteria	D_3__Gammaproteobacteria Incertae Sedis	D_4__Unknown Family	D_5__Candidatus Berkiella	D_6__uncultured bacterium
c8f87b7ded153474cd9a6c8964788344	D_0__Bacteria	D_1__Acidobacteria	D_2__Holophagae	D_3__Subgroup 7	D_4__uncultured Acidobacteriales bacterium	D_5__uncultured Acidobacteriales bacterium	D_6__uncultured Acidobacteriales bacterium
6cb4dcd04c00743d94bcb485363d0658	D_0__Bacteria	D_1__Planctomycetes	D_2__Planctomycetacia	D_3__Pirellulales	D_4__Pirellulaceae	D_5__Pirellula	D_6__uncultured Pasteuria sp.
a1037a4729f4fc7af3e44e236d50a29f	D_0__Bacteria	D_1__Cyanobacteria	D_2__Oxyphotobacteria	D_3__Nostocales	D_4__Nostocaceae	D_5__Nostoc PCC-73102	NA
7c8d79704f6b0804d455bdb461b4c564	D_0__Bacteria	D_1__Bacteroidetes	D_2__Bacteroidia	D_3__Cytophagales	D_4__Microscillaceae	D_5__Ohtaekwangia	D_6__metagenome
005af36a54d604bc2b3539fcfa0619f8	D_0__Bacteria	D_1__Armatimonadetes	D_2__Armatimonadia	D_3__Armatimonadales	D_4__uncultured Armatimonadetes bacterium	D_5__uncultured Armatimonadetes bacterium	D_6__uncultured Armatimonadetes bacterium
46bfde8d58562a155099f6c7667f6982	D_0__Bacteria	NA	NA	NA	NA	NA	NA
73ebf2ecc4669d974d851583bc74faa7	D_0__Bacteria	D_1__Chloroflexi	D_2__Anaerolineae	D_3__SBR1031	D_4__metagenome	D_5__metagenome	D_6__metagenome
0406a0a9212bf5e7695060e09fd584c1	D_0__Bacteria	D_1__Proteobacteria	D_2__Alphaproteobacteria	D_3__Paracaedibacterales	D_4__Paracaedibacteraceae	D_5__Candidatus Paracaedibacter	D_6__metagenome
2459323d81424684db27125d7fd38bb3	D_0__Bacteria	NA	NA	NA	NA	NA	NA
61fa92df4b6e2cc48eff5eef4c18c95c	D_0__Bacteria	D_1__Chloroflexi	D_2__Chloroflexia	D_3__Chloroflexales	D_4__Roseiflexaceae	D_5__uncultured	D_6__uncultured bacterium
b1dc5148169d6cad93cb7541346dd901	D_0__Bacteria	D_1__Proteobacteria	D_2__Alphaproteobacteria	D_3__Micropepsales	D_4__Micropepsaceae	D_5__uncultured	NA
eb2dadbba4f91e51299c7e285aa1eafe	D_0__Bacteria	D_1__Chloroflexi	D_2__Chloroflexia	D_3__Chloroflexales	D_4__Roseiflexaceae	D_5__uncultured	D_6__uncultured bacterium
64761c5830ccb5fef93ace9fdcb8129f	D_0__Bacteria	D_1__Acidobacteria	D_2__Blastocatellia (Subgroup 4)	D_3__Blastocatellales	D_4__Blastocatellaceae	D_5__JGI 0001001-H03	D_6__uncultured bacterium
5adf13192f059e1495b13518f3aebef3	D_0__Bacteria	D_1__Proteobacteria	D_2__Deltaproteobacteria	NA	NA	NA	NA
69b0bbbbffbc755fd913182993e2f2b0	D_0__Bacteria	D_1__Acidobacteria	D_2__Subgroup 6	NA	NA	NA	NA
92ca43a5437675e2346ac064d99472fb	D_0__Bacteria	D_1__Actinobacteria	D_2__Thermoleophilia	D_3__Gaiellales	D_4__uncultured	NA	NA
5fc1727969598d91fcaf58b937c77dfb	D_0__Bacteria	D_1__Proteobacteria	D_2__Gammaproteobacteria	D_3__Betaproteobacteriales	D_4__Chitinibacteraceae	D_5__Chitiniphilus	D_6__metagenome
c4cb53143ad0e89dfa2b77fcfe95eef8	D_0__Bacteria	D_1__Proteobacteria	D_2__Gammaproteobacteria	D_3__Xanthomonadales	D_4__Rhodanobacteraceae	NA	NA
7ef936f5b28564dfab71733fa26c852c	D_0__Bacteria	D_1__Patescibacteria	D_2__Parcubacteria	D_3__Candidatus Adlerbacteria	D_4__metagenome	D_5__metagenome	D_6__metagenome
ac48e0562d8ed641bb3a5fe6fbbfb5c6	D_0__Bacteria	D_1__Proteobacteria	D_2__Gammaproteobacteria	D_3__Gammaproteobacteria Incertae Sedis	D_4__Unknown Family	D_5__Acidibacter	D_6__uncultured gamma proteobacterium
e717f27b4603c619a488acc6b99ccb1c	D_0__Bacteria	D_1__Bacteroidetes	D_2__Bacteroidia	D_3__Chitinophagales	D_4__Chitinophagaceae	NA	NA
56fa74d462d261e2d94dde6f18f9bcc9	D_0__Bacteria	D_1__Planctomycetes	D_2__Phycisphaerae	D_3__Tepidisphaerales	D_4__WD2101 soil group	NA	NA
775a48dc9bbc2140d22e229ae978a4ae	D_0__Bacteria	D_1__Verrucomicrobia	D_2__Verrucomicrobiae	D_3__Pedosphaerales	D_4__Pedosphaeraceae	NA	NA
eb9cb8fd6f52e38b68ed7e43dfdf54b9	D_0__Bacteria	D_1__Chloroflexi	D_2__Chloroflexia	D_3__Chloroflexales	D_4__Roseiflexaceae	D_5__uncultured	D_6__uncultured bacterium
5753c13d9d2ec02e06e299aeeebb6d7d	D_0__Bacteria	D_1__Proteobacteria	D_2__Deltaproteobacteria	D_3__Myxococcales	D_4__Eel-36e1D6	NA	NA
05a64052f9f7720590184349baba4963	D_0__Bacteria	D_1__Planctomycetes	D_2__Planctomycetacia	D_3__Planctomycetales	D_4__Schlesneriaceae	D_5__Schlesneria	NA
8232cc628952a1a7537687fe7943d197	D_0__Bacteria	D_1__Acidobacteria	D_2__Blastocatellia (Subgroup 4)	D_3__Pyrinomonadales	D_4__Pyrinomonadaceae	D_5__RB41	NA
e656bdd15f8085eee9d669acfc6be675	D_0__Bacteria	D_1__Actinobacteria	D_2__Thermoleophilia	D_3__Gaiellales	D_4__Gaiellaceae	D_5__Gaiella	D_6__uncultured Conexibacteraceae bacterium
b7744eb8e4a81397a5f2b09ac17f8b86	D_0__Bacteria	D_1__Proteobacteria	D_2__Alphaproteobacteria	D_3__Sphingomonadales	D_4__Sphingomonadaceae	D_5__Sphingomonas	NA
5146db2ead8f0ef74b2c93afe562c37d	D_0__Bacteria	D_1__Planctomycetes	D_2__Planctomycetacia	D_3__Gemmatales	D_4__Gemmataceae	D_5__uncultured	NA
6d1804df57dfff989d7892b11422a5ed	D_0__Bacteria	D_1__Planctomycetes	D_2__Planctomycetacia	D_3__Planctomycetales	D_4__Rubinisphaeraceae	D_5__SH-PL14	NA
f03bd97533cd5766075535fc32a9cdc4	D_0__Bacteria	D_1__Bacteroidetes	D_2__Bacteroidia	D_3__Chitinophagales	D_4__Chitinophagaceae	D_5__Parafilimonas	D_6__uncultured bacterium
3a12433cbcd10757cf21143e9892c82e	D_0__Bacteria	D_1__Proteobacteria	D_2__Gammaproteobacteria	D_3__uncultured	NA	NA	NA
15725af7fcfdc7867b24275864dee03b	D_0__Bacteria	D_1__Verrucomicrobia	D_2__Verrucomicrobiae	D_3__Chthoniobacterales	D_4__Chthoniobacteraceae	D_5__Candidatus Udaeobacter	D_6__metagenome
20cd468f74b7b8995e5f334b3a1b6bb8	D_0__Bacteria	D_1__Planctomycetes	D_2__Planctomycetacia	D_3__Gemmatales	D_4__Gemmataceae	D_5__uncultured	D_6__metagenome
1faf317dc2dedfe746f7f01714f9c810	D_0__Bacteria	D_1__Chloroflexi	D_2__Chloroflexia	D_3__Chloroflexales	D_4__Chloroflexaceae	D_5__FFCH7168	D_6__uncultured bacterium
8bb035ce4bf9c94020efaf5104064e98	D_0__Bacteria	D_1__Proteobacteria	D_2__Alphaproteobacteria	D_3__Caulobacterales	D_4__Caulobacteraceae	D_5__uncultured	NA
c89a98ac52281e010605ca1e0830eb52	D_0__Bacteria	D_1__Verrucomicrobia	D_2__Verrucomicrobiae	D_3__Chthoniobacterales	D_4__Chthoniobacteraceae	NA	NA
fc79efaf182037173bf99a16d452ad7a	D_0__Bacteria	D_1__Patescibacteria	D_2__Parcubacteria	D_3__Candidatus Azambacteria	D_4__uncultured bacterium	D_5__uncultured bacterium	D_6__uncultured bacterium
460dc14588ecf2ad9ec47aad1bc83478	D_0__Bacteria	D_1__Proteobacteria	D_2__Gammaproteobacteria	D_3__JG36-TzT-191	D_4__uncultured bacterium	D_5__uncultured bacterium	D_6__uncultured bacterium
78d02330e0c61e997d2b6a3d4791cbc5	D_0__Bacteria	D_1__Patescibacteria	D_2__Parcubacteria	NA	NA	NA	NA
0947f103fd3844d2737ea3670689f2e9	D_0__Bacteria	D_1__Proteobacteria	D_2__Gammaproteobacteria	D_3__Betaproteobacteriales	D_4__Burkholderiaceae	NA	NA
1d242c0a835a4812fa0dc097ae7a39f3	D_0__Bacteria	D_1__Verrucomicrobia	D_2__Verrucomicrobiae	D_3__Verrucomicrobiales	D_4__Verrucomicrobiaceae	D_5__Roseimicrobium	D_6__uncultured Verrucomicrobia bacterium
6334e93d66aea274ccdefa0d5921d606	D_0__Bacteria	D_1__Patescibacteria	D_2__Saccharimonadia	D_3__Saccharimonadales	D_4__uncultured bacterium	D_5__uncultured bacterium	D_6__uncultured bacterium
ac7a041657e09b15674ec166df2ac64a	D_0__Bacteria	D_1__Planctomycetes	D_2__Phycisphaerae	D_3__Tepidisphaerales	D_4__WD2101 soil group	NA	NA
34c44474806056dd67d714075fe13663	D_0__Bacteria	D_1__Chlamydiae	D_2__Chlamydiae	D_3__Chlamydiales	D_4__Simkaniaceae	D_5__uncultured	NA
3bdb3ca8a5024a4c9cc6079928452a85	D_0__Bacteria	D_1__Proteobacteria	D_2__Deltaproteobacteria	D_3__Myxococcales	D_4__Polyangiaceae	D_5__Pajaroellobacter	D_6__uncultured Polyangiaceae bacterium
34a708127709e578788eede5a064d891	D_0__Bacteria	D_1__Bacteroidetes	D_2__Bacteroidia	D_3__Flavobacteriales	D_4__Flavobacteriaceae	D_5__Flavobacterium	NA
837fac8e38f180e81ebd1b4f23e27a21	D_0__Bacteria	D_1__Bacteroidetes	D_2__Bacteroidia	D_3__Cytophagales	D_4__Spirosomaceae	D_5__Spirosoma	NA
6967e04198acf1e2a03df2b2078b8cd7	D_0__Bacteria	D_1__Proteobacteria	D_2__Deltaproteobacteria	D_3__Myxococcales	D_4__Haliangiaceae	D_5__Haliangium	NA
53304aef0887d0c7bf56418da3def741	D_0__Bacteria	D_1__Planctomycetes	D_2__Planctomycetacia	D_3__Gemmatales	D_4__Gemmataceae	D_5__uncultured	D_6__uncultured bacterium
7251fe47ac9743163a861feafd1b37f8	D_0__Bacteria	D_1__Proteobacteria	D_2__Alphaproteobacteria	D_3__Acetobacterales	D_4__Acetobacteraceae	D_5__Acidicaldus	D_6__uncultured Acetobacteraceae bacterium
28a2f3b418700e5a35e7a44b9a3545e2	D_0__Bacteria	D_1__Proteobacteria	D_2__Alphaproteobacteria	D_3__Rhizobiales	D_4__Beijerinckiaceae	D_5__Methylocella	D_6__uncultured bacterium
85405a310cc28791a0aff4d10af0d012	D_0__Bacteria	D_1__Proteobacteria	D_2__Gammaproteobacteria	D_3__PLTA13	D_4__metagenome	D_5__metagenome	D_6__metagenome
7e43ded436d9cbb1bb1e4ec6c8c8138c	D_0__Bacteria	D_1__Planctomycetes	D_2__Planctomycetacia	D_3__Gemmatales	D_4__Gemmataceae	D_5__Fimbriiglobus	D_6__uncultured bacterium
76d8ad868cb5bbda79185f3a95a2a457	D_0__Bacteria	NA	NA	NA	NA	NA	NA
f6a1f8a40ff79e2723b98c3fd55c87a6	D_0__Bacteria	D_1__Proteobacteria	D_2__Alphaproteobacteria	D_3__Azospirillales	D_4__Inquilinaceae	D_5__Inquilinus	D_6__uncultured Inquilinus sp.
e72054229c8943534669c6449dc0abc9	D_0__Bacteria	D_1__Verrucomicrobia	D_2__Verrucomicrobiae	D_3__Pedosphaerales	D_4__Pedosphaeraceae	NA	NA
b11c7bfd51ea44f875f865800122a1f7	D_0__Bacteria	D_1__Proteobacteria	D_2__Alphaproteobacteria	D_3__Micavibrionales	D_4__Micavibrionaceae	D_5__uncultured	D_6__uncultured bacterium
7f1a8de0f7e7bad63d784276bc31899f	D_0__Bacteria	D_1__Chloroflexi	D_2__Anaerolineae	D_3__SBR1031	D_4__uncultured Gemmatimonadetes bacterium	D_5__uncultured Gemmatimonadetes bacterium	D_6__uncultured Gemmatimonadetes bacterium
c75db2b992c864df0dffaaa26cc4c08c	D_0__Bacteria	D_1__Planctomycetes	D_2__Planctomycetacia	D_3__Gemmatales	D_4__Gemmataceae	D_5__uncultured	D_6__uncultured bacterium
85515d5ca6c7b7357d930fa30302d272	D_0__Bacteria	D_1__Chloroflexi	D_2__JG30-KF-CM66	D_3__uncultured bacterium	D_4__uncultured bacterium	D_5__uncultured bacterium	D_6__uncultured bacterium
f102122ba1e3b8f8b5716aa7ea777e0b	D_0__Bacteria	D_1__Actinobacteria	D_2__Acidimicrobiia	D_3__uncultured	NA	NA	NA
ebba5339b7b458bc3b74484b377124e6	D_0__Bacteria	D_1__Chloroflexi	D_2__Chloroflexia	D_3__Thermomicrobiales	D_4__JG30-KF-CM45	D_5__metagenome	D_6__metagenome
72f662117684919d1cb0a4a9685054b4	D_0__Bacteria	D_1__Acidobacteria	D_2__Acidobacteriia	D_3__Solibacterales	D_4__Solibacteraceae (Subgroup 3)	D_5__Bryobacter	NA
e0620ff8589074d83bd28c620e9f9278	D_0__Bacteria	D_1__Chloroflexi	D_2__Chloroflexia	D_3__Thermomicrobiales	D_4__JG30-KF-CM45	D_5__uncultured bacterium	D_6__uncultured bacterium
e20f8c2c90eb26c743e1fa887c217d4e	D_0__Bacteria	D_1__Planctomycetes	D_2__Phycisphaerae	D_3__S-70	D_4__uncultured planctomycete	D_5__uncultured planctomycete	D_6__uncultured planctomycete
1947a1a8e93ae1dbb2992e8ba2507e47	D_0__Bacteria	D_1__Proteobacteria	D_2__Alphaproteobacteria	D_3__Rhizobiales	D_4__Beijerinckiaceae	D_5__Methylobacterium	NA
ec47f22d86dc596bc97008b4da1651ef	D_0__Bacteria	D_1__Verrucomicrobia	D_2__Verrucomicrobiae	D_3__Chthoniobacterales	D_4__Terrimicrobiaceae	D_5__Terrimicrobium	D_6__metagenome
545fa3234b47962ea7d5bf502ff277fc	D_0__Bacteria	D_1__Actinobacteria	D_2__Thermoleophilia	D_3__Solirubrobacterales	D_4__67-14	D_5__uncultured bacterium	D_6__uncultured bacterium
09bee69ee42e34884307574e6493bde3	D_0__Bacteria	D_1__Proteobacteria	D_2__Gammaproteobacteria	D_3__Xanthomonadales	D_4__Xanthomonadaceae	D_5__Stenotrophomonas	NA
7aa257a42a8f966c9a3deb07f4715368	D_0__Bacteria	D_1__Acidobacteria	D_2__Holophagae	D_3__Subgroup 7	D_4__uncultured proteobacterium	D_5__uncultured proteobacterium	D_6__uncultured proteobacterium
06371ba6d9710e791fc2ad8f4a11aaab	D_0__Bacteria	D_1__Acidobacteria	D_2__Acidobacteriia	D_3__Acidobacteriales	D_4__uncultured	NA	NA
2614897638b2aa31d4cfeeec06bcf98e	D_0__Bacteria	D_1__Gemmatimonadetes	D_2__Gemmatimonadetes	D_3__Gemmatimonadales	D_4__Gemmatimonadaceae	D_5__uncultured	NA
b4aca29108c3bfc931a8c9a5ab0b7ba7	D_0__Bacteria	D_1__Chloroflexi	D_2__Anaerolineae	D_3__SBR1031	D_4__uncultured soil bacterium	D_5__uncultured soil bacterium	D_6__uncultured soil bacterium
6bf086353569c1f3a1a7e9735ba5780a	D_0__Bacteria	D_1__Planctomycetes	D_2__Pla3 lineage	D_3__uncultured soil bacterium PBS-II-37	D_4__uncultured soil bacterium PBS-II-37	D_5__uncultured soil bacterium PBS-II-37	D_6__uncultured soil bacterium PBS-II-37
ecc7fb9488471cb30e92b92e987dadca	D_0__Bacteria	D_1__Patescibacteria	D_2__Parcubacteria	NA	NA	NA	NA
2735646ce4ed484dd1828755dbd0d20c	D_0__Archaea	D_1__Crenarchaeota	D_2__Bathyarchaeia	D_3__archaeon RBG_16_50_20	D_4__archaeon RBG_16_50_20	D_5__archaeon RBG_16_50_20	D_6__archaeon RBG_16_50_20
675a8a887a7b0c543f8b2b96a590e099	D_0__Bacteria	D_1__Proteobacteria	D_2__Alphaproteobacteria	D_3__Rhizobiales	D_4__Beijerinckiaceae	D_5__1174-901-12	NA
db5c15ff22caecd78be39d7e6ea7a933	D_0__Bacteria	D_1__Planctomycetes	D_2__vadinHA49	D_3__uncultured bacterium	D_4__uncultured bacterium	D_5__uncultured bacterium	D_6__uncultured bacterium
e475d9cef382fa7ce8e8c706cdc404d3	D_0__Bacteria	D_1__Patescibacteria	D_2__Saccharimonadia	D_3__Saccharimonadales	D_4__bacterium LWQ8	D_5__bacterium LWQ8	D_6__bacterium LWQ8
a7bf5c848cb745093a35119baf7c5f0b	D_0__Bacteria	D_1__Proteobacteria	D_2__Deltaproteobacteria	D_3__Bdellovibrionales	D_4__Bdellovibrionaceae	D_5__Bdellovibrio	D_6__uncultured bacterium
b60e1c80a6ff800490f224711a713a1b	D_0__Bacteria	D_1__Actinobacteria	D_2__Thermoleophilia	D_3__Solirubrobacterales	D_4__Solirubrobacteraceae	NA	NA
d82afb02daf71fd6f7f7558aa0e80ecd	D_0__Bacteria	D_1__Actinobacteria	D_2__Actinobacteria	D_3__Streptosporangiales	D_4__Streptosporangiaceae	D_5__Sphaerisporangium	NA
c9d2e605225d29931f55cfb038d376f9	D_0__Bacteria	D_1__Actinobacteria	D_2__Actinobacteria	D_3__Propionibacteriales	D_4__Nocardioidaceae	D_5__Nocardioides	NA
1ad1b00cb81c09971a446d501adb68b4	D_0__Bacteria	D_1__Planctomycetes	D_2__Planctomycetacia	D_3__Planctomycetales	D_4__uncultured	D_5__uncultured bacterium	D_6__uncultured bacterium
b0e89158c9ab6c657f2f78ffac324787	D_0__Bacteria	D_1__Verrucomicrobia	D_2__Verrucomicrobiae	D_3__Verrucomicrobiales	D_4__Verrucomicrobiaceae	NA	NA
746efcba622e2e411023a17e251fa51f	D_0__Bacteria	D_1__Planctomycetes	D_2__Phycisphaerae	D_3__Tepidisphaerales	D_4__WD2101 soil group	NA	NA
157b10a502d872ec86f986161196c395	D_0__Bacteria	D_1__Proteobacteria	D_2__Gammaproteobacteria	D_3__Diplorickettsiales	D_4__Diplorickettsiaceae	D_5__uncultured	NA
b5ff2b5d4e17da73faa2ec00d5692c1b	D_0__Bacteria	D_1__Verrucomicrobia	D_2__Verrucomicrobiae	D_3__Chthoniobacterales	D_4__Chthoniobacteraceae	D_5__Candidatus Udaeobacter	NA
e29066e70d1ce1569fc955ffe6d5b5b8	D_0__Bacteria	D_1__Actinobacteria	D_2__Actinobacteria	D_3__Frankiales	D_4__Cryptosporangiaceae	D_5__Cryptosporangium	D_6__uncultured bacterium
5b2a4008246ca10695374eec80657b21	D_0__Bacteria	D_1__Proteobacteria	D_2__Gammaproteobacteria	D_3__Diplorickettsiales	D_4__Diplorickettsiaceae	D_5__uncultured	NA
8d8c32cec24c9f0e4f2c83b85693b285	D_0__Bacteria	D_1__Planctomycetes	D_2__Planctomycetacia	D_3__Gemmatales	D_4__Gemmataceae	D_5__uncultured	D_6__uncultured planctomycete
94be52dc4010d96209d60e68504cc03a	D_0__Bacteria	D_1__Patescibacteria	D_2__Saccharimonadia	D_3__Saccharimonadales	NA	NA	NA
12d03de089d2edf780cb5e9db8bf7a17	D_0__Bacteria	D_1__Verrucomicrobia	D_2__Verrucomicrobiae	D_3__Pedosphaerales	D_4__Pedosphaeraceae	D_5__bacterium Ellin517	D_6__bacterium Ellin517
99fbc3a440ad123c5d89c5d20b4e9aab	D_0__Bacteria	D_1__Proteobacteria	D_2__Deltaproteobacteria	D_3__Myxococcales	D_4__mle1-27	D_5__uncultured bacterium	D_6__uncultured bacterium
787a61609b47a28e5e21ae57be74276c	D_0__Bacteria	D_1__Gemmatimonadetes	D_2__Gemmatimonadetes	D_3__Gemmatimonadales	D_4__Gemmatimonadaceae	D_5__Gemmatimonas	D_6__uncultured Gemmatimonadales bacterium
abdeec9711bcc154e204d816597fcbac	D_0__Bacteria	D_1__Proteobacteria	D_2__Alphaproteobacteria	D_3__Caulobacterales	D_4__Caulobacteraceae	D_5__Phenylobacterium	D_6__metagenome
d49a83ea650f3e8ba0978e45e62012f8	D_0__Bacteria	D_1__Patescibacteria	D_2__Saccharimonadia	D_3__Saccharimonadales	D_4__uncultured Candidatus Saccharibacteria bacterium	D_5__uncultured Candidatus Saccharibacteria bacterium	D_6__uncultured Candidatus Saccharibacteria bacterium
44b5307d380f9ed322d72344e3e7b2a8	D_0__Bacteria	D_1__Chloroflexi	D_2__AD3	D_3__uncultured Chloroflexi bacterium	D_4__uncultured Chloroflexi bacterium	D_5__uncultured Chloroflexi bacterium	D_6__uncultured Chloroflexi bacterium
3b4cfa0d24b3bd7e0734596486ca02fc	D_0__Bacteria	D_1__Proteobacteria	D_2__Gammaproteobacteria	D_3__Diplorickettsiales	D_4__Diplorickettsiaceae	D_5__uncultured	D_6__uncultured proteobacterium
65d0faf4de3f252ba40dcd2660025f5d	D_0__Bacteria	D_1__Cyanobacteria	D_2__Oxyphotobacteria	D_3__Nostocales	D_4__Coleofasciculaceae	D_5__Microcoleus SAG 1449-1a	D_6__Persicaria minor
36081bc5e72325e3d4169c3f5104a120	D_0__Bacteria	D_1__Armatimonadetes	D_2__Fimbriimonadia	D_3__Fimbriimonadales	D_4__Fimbriimonadaceae	D_5__uncultured bacterium	D_6__uncultured bacterium
d2b7e4122f5004bf6efa634a2a622dfa	D_0__Bacteria	D_1__Verrucomicrobia	D_2__Verrucomicrobiae	D_3__Pedosphaerales	D_4__Pedosphaeraceae	D_5__uncultured bacterium	D_6__uncultured bacterium
8ecf24d08e887a2cec144d53b70c21ff	D_0__Bacteria	D_1__Actinobacteria	D_2__Actinobacteria	D_3__Micromonosporales	D_4__Micromonosporaceae	NA	NA
145f58d181abe254f508b2c0168dc336	D_0__Bacteria	D_1__Spirochaetes	D_2__Spirochaetia	D_3__Spirochaetales	D_4__Spirochaetaceae	D_5__Spirochaeta 2	D_6__metagenome
10f2c6c2c455315a4d1268fcd93c6a7c	D_0__Bacteria	D_1__Actinobacteria	D_2__Actinobacteria	D_3__Micrococcales	D_4__Microbacteriaceae	D_5__Microbacterium	NA
63d49c77b678116a9e80c062e54380d2	D_0__Bacteria	D_1__Planctomycetes	D_2__Phycisphaerae	D_3__Tepidisphaerales	D_4__WD2101 soil group	D_5__uncultured planctomycete	D_6__uncultured planctomycete
2bf2dcc22fc78beb4c888b17ee286536	D_0__Bacteria	D_1__Proteobacteria	D_2__Alphaproteobacteria	D_3__Rhizobiales	D_4__uncultured	D_5__uncultured Hyphomicrobiaceae bacterium	D_6__uncultured Hyphomicrobiaceae bacterium
57680d8c73e2041ed77ea24d072d8921	D_0__Bacteria	D_1__Planctomycetes	D_2__Planctomycetacia	D_3__Gemmatales	D_4__Gemmataceae	D_5__uncultured	NA
e894053a4710a658c2ddfd6de757ab4a	D_0__Bacteria	D_1__Planctomycetes	D_2__Planctomycetacia	D_3__Planctomycetales	D_4__Schlesneriaceae	D_5__Schlesneria	NA
baa728590fe3033f0448dd8e35aa77a7	D_0__Bacteria	D_1__Acidobacteria	D_2__Acidobacteriia	D_3__Solibacterales	D_4__Solibacteraceae (Subgroup 3)	D_5__Bryobacter	NA
60eb68a638d280ccb909565ef62830e2	D_0__Bacteria	D_1__Proteobacteria	D_2__Deltaproteobacteria	D_3__Oligoflexales	D_4__0319-6G20	NA	NA
35249e176ca88bdbfa197938144bf275	D_0__Bacteria	D_1__Bacteroidetes	D_2__Bacteroidia	D_3__Cytophagales	D_4__Hymenobacteraceae	D_5__Hymenobacter	NA
f5f32a418e05300e6f5af14e187a29ca	D_0__Bacteria	D_1__Proteobacteria	D_2__Alphaproteobacteria	D_3__Paracaedibacterales	D_4__Paracaedibacteraceae	D_5__Candidatus Paracaedibacter	D_6__metagenome
1c38438a0abde98f8cd9321b801f9fa0	D_0__Bacteria	D_1__Proteobacteria	D_2__Gammaproteobacteria	D_3__Diplorickettsiales	D_4__Diplorickettsiaceae	D_5__uncultured	NA
ea52574ac32e7912e67891b4bc48bafc	D_0__Bacteria	D_1__Patescibacteria	D_2__Saccharimonadia	D_3__Saccharimonadales	D_4__uncultured bacterium	D_5__uncultured bacterium	D_6__uncultured bacterium
720a4d2b9722a223d29743f63c2d2483	D_0__Bacteria	D_1__Chloroflexi	D_2__Chloroflexia	D_3__Chloroflexales	D_4__Herpetosiphonaceae	D_5__Herpetosiphon	D_6__uncultured Chloroflexi bacterium
e7c9f71cc497f0c411e35f9f7edc1822	D_0__Archaea	D_1__Thaumarchaeota	D_2__Nitrososphaeria	D_3__Nitrososphaerales	D_4__Nitrososphaeraceae	D_5__Candidatus Nitrososphaera	D_6__uncultured crenarchaeote
68cb1e8ff273c7acf56d3403bbdac3a2	D_0__Bacteria	D_1__Verrucomicrobia	D_2__Verrucomicrobiae	D_3__Chthoniobacterales	D_4__Xiphinematobacteraceae	D_5__Candidatus Xiphinematobacter	D_6__uncultured bacterium
17514226c49840dec4b0acdb72795144	D_0__Bacteria	D_1__Bacteroidetes	D_2__Bacteroidia	D_3__Sphingobacteriales	D_4__Sphingobacteriaceae	NA	NA
f5e9b0fdc277171a9c559568f7813e39	D_0__Bacteria	D_1__Planctomycetes	D_2__Planctomycetacia	D_3__Gemmatales	D_4__Gemmataceae	D_5__uncultured	D_6__uncultured sludge bacterium A35
8ed5ed0948a28a24eb7cc885c29018f8	D_0__Bacteria	D_1__Planctomycetes	D_2__Planctomycetacia	D_3__Pirellulales	D_4__Pirellulaceae	D_5__Pirellula	NA
1e1043831588258ee0b9601604317b66	D_0__Bacteria	D_1__Bacteroidetes	D_2__Ignavibacteria	D_3__OPB56	D_4__uncultured bacterium KF-JG30-B11	D_5__uncultured bacterium KF-JG30-B11	D_6__uncultured bacterium KF-JG30-B11
b49665192426b6971fef3ff179573f78	D_0__Bacteria	D_1__Verrucomicrobia	D_2__Verrucomicrobiae	D_3__Chthoniobacterales	D_4__Chthoniobacteraceae	D_5__Candidatus Udaeobacter	D_6__uncultured Verrucomicrobia bacterium
53bba5a6edcb702e56f9121232c3b2be	D_0__Bacteria	D_1__Cyanobacteria	D_2__Oxyphotobacteria	D_3__Nostocales	D_4__Coleofasciculaceae	D_5__uncultured	D_6__uncultured Oscillatoriales cyanobacterium
b0702a39523359137ff4d3001e09d598	D_0__Bacteria	D_1__Acidobacteria	D_2__Blastocatellia (Subgroup 4)	D_3__11-24	D_4__uncultured bacterium	D_5__uncultured bacterium	D_6__uncultured bacterium
e87b2cbcae48332cc20c6d076e6f73a3	D_0__Bacteria	D_1__Actinobacteria	D_2__Thermoleophilia	D_3__Solirubrobacterales	D_4__Solirubrobacteraceae	D_5__Conexibacter	D_6__metagenome
c97e7e3938d37d9260ba255628dfc4cf	D_0__Bacteria	D_1__Acidobacteria	D_2__Acidobacteriia	D_3__Solibacterales	D_4__Solibacteraceae (Subgroup 3)	D_5__Bryobacter	D_6__metagenome
0a27ef3d9151392ccc48b6cedac2a0ff	D_0__Bacteria	D_1__Acidobacteria	D_2__Acidobacteriia	D_3__Solibacterales	D_4__Solibacteraceae (Subgroup 3)	D_5__Bryobacter	NA
87155f873abf93cf0ca5827527f9e3f2	D_0__Bacteria	D_1__Chlamydiae	D_2__Chlamydiae	D_3__Chlamydiales	D_4__Parachlamydiaceae	D_5__Neochlamydia	D_6__uncultured bacterium
b1b53fd293b5ace8545ed5d8f2abbc75	D_0__Bacteria	D_1__Bacteroidetes	D_2__Bacteroidia	D_3__Sphingobacteriales	D_4__env.OPS 17	D_5__uncultured Bacteroidetes bacterium	D_6__uncultured Bacteroidetes bacterium
e9fc6a7dacc818eb380251f47300110b	D_0__Bacteria	D_1__Proteobacteria	D_2__Deltaproteobacteria	D_3__Myxococcales	D_4__BIrii41	NA	NA
bef26e0c4ef544148f2468ead1b3c5b0	D_0__Bacteria	D_1__Planctomycetes	D_2__Planctomycetacia	D_3__Gemmatales	D_4__Gemmataceae	D_5__uncultured	D_6__uncultured bacterium
412f05f44f5b20f73a7a20709bc2f02a	D_0__Bacteria	D_1__Dependentiae	D_2__Babeliae	D_3__Babeliales	NA	NA	NA
106c008e3fff9d101b7733bd3f7beedc	D_0__Bacteria	D_1__Verrucomicrobia	D_2__Verrucomicrobiae	D_3__Pedosphaerales	D_4__Pedosphaeraceae	NA	NA
602afd6704b17f3ffd028e1dec7f416b	D_0__Bacteria	D_1__Planctomycetes	D_2__Planctomycetacia	D_3__Gemmatales	D_4__Gemmataceae	D_5__uncultured	D_6__uncultured bacterium
f5070b2461cfa9a6ae7c43769c77d288	D_0__Bacteria	D_1__Planctomycetes	D_2__Phycisphaerae	D_3__Phycisphaerales	D_4__Phycisphaeraceae	D_5__SM1A02	D_6__uncultured bacterium
d1039b5500130963b6c7792f7c36bf49	D_0__Bacteria	D_1__Planctomycetes	D_2__Planctomycetacia	D_3__Gemmatales	D_4__Gemmataceae	D_5__Gemmata	NA
4fe5ad1fde9b9da1861303fc03e0feb5	D_0__Bacteria	D_1__Actinobacteria	D_2__Acidimicrobiia	D_3__Microtrichales	D_4__Iamiaceae	D_5__Iamia	D_6__uncultured bacterium
7b7f0acbff0bdc309ef9edaa516e2895	D_0__Bacteria	D_1__Planctomycetes	D_2__Planctomycetacia	D_3__Gemmatales	D_4__Gemmataceae	D_5__uncultured	D_6__uncultured bacterium
ef238fbeb2573b3e8f5ef6d4e0e39d11	D_0__Bacteria	D_1__Omnitrophicaeota	D_2__uncultured bacterium	D_3__uncultured bacterium	D_4__uncultured bacterium	D_5__uncultured bacterium	D_6__uncultured bacterium
3e5312e4c4f0c60c03374f282a856d34	D_0__Bacteria	D_1__Proteobacteria	D_2__Gammaproteobacteria	D_3__Ga0077536	D_4__metagenome	D_5__metagenome	D_6__metagenome
293feae6e14b9ce57485c7c21b901d3d	D_0__Bacteria	D_1__Acidobacteria	D_2__Acidobacteriia	D_3__Acidobacteriales	D_4__Acidobacteriaceae (Subgroup 1)	D_5__Acidicapsa	NA
07c1bab0e6859335eff0da2099bee7a9	D_0__Bacteria	D_1__Planctomycetes	D_2__OM190	D_3__uncultured soil bacterium	D_4__uncultured soil bacterium	D_5__uncultured soil bacterium	D_6__uncultured soil bacterium
d3773cf4c52cbd7b4dc794905780e4d4	D_0__Bacteria	D_1__Planctomycetes	D_2__Planctomycetacia	D_3__Pirellulales	D_4__Pirellulaceae	D_5__Pirellula	D_6__uncultured Pasteuria sp.
661d15cd3b1b8e1071b1494cc2f6c19d	D_0__Bacteria	D_1__Armatimonadetes	D_2__uncultured	NA	NA	NA	NA
75b7c1cb0b57eb9b76116ad28246bfab	D_0__Bacteria	D_1__Actinobacteria	D_2__Actinobacteria	D_3__Propionibacteriales	D_4__Nocardioidaceae	D_5__Nocardioides	NA
3437812af8763c0522aa9631d8414b95	D_0__Bacteria	D_1__Acidobacteria	D_2__Acidobacteriia	D_3__Acidobacteriales	D_4__Acidobacteriaceae (Subgroup 1)	D_5__Acidipila	NA
96782bdd856690c573bbbf785423e301	D_0__Bacteria	D_1__Armatimonadetes	D_2__Armatimonadia	D_3__Armatimonadales	D_4__uncultured Armatimonadetes bacterium	D_5__uncultured Armatimonadetes bacterium	D_6__uncultured Armatimonadetes bacterium
b97ad064c72a6346ef7e5947fa26cd59	D_0__Bacteria	D_1__Elusimicrobia	D_2__Lineage IIa	NA	NA	NA	NA
7063ecdcb0e2f5f473a56d9f36583946	D_0__Bacteria	D_1__Proteobacteria	D_2__Alphaproteobacteria	D_3__Sphingomonadales	D_4__Sphingomonadaceae	D_5__Novosphingobium	NA
6e33cafd850c472b1d8c5aee6e02a852	D_0__Bacteria	D_1__Proteobacteria	D_2__Gammaproteobacteria	D_3__Betaproteobacteriales	D_4__Nitrosomonadaceae	D_5__Ellin6067	NA
fa53ff7328c3246b1c4a7e370d714cb6	D_0__Bacteria	D_1__Proteobacteria	D_2__Alphaproteobacteria	D_3__Acetobacterales	D_4__Acetobacteraceae	NA	NA
0580258a3ea4976e6bb605cd04dd7090	D_0__Bacteria	D_1__Planctomycetes	D_2__Phycisphaerae	D_3__Phycisphaerales	D_4__Phycisphaeraceae	D_5__uncultured	D_6__uncultured bacterium
f083bd9747d2f567c513a60f7a6b137a	D_0__Bacteria	D_1__Proteobacteria	D_2__Alphaproteobacteria	D_3__Rhizobiales	D_4__Beijerinckiaceae	D_5__uncultured	NA
00b46ab407ef9a2cdb5ab740b265c26a	D_0__Bacteria	D_1__Planctomycetes	D_2__Planctomycetacia	D_3__Planctomycetales	D_4__Schlesneriaceae	D_5__Planctopirus	D_6__uncultured planctomycete
2692c009bd15a52e50583dcb0cfe57d8	D_0__Bacteria	D_1__Acidobacteria	D_2__Subgroup 6	NA	NA	NA	NA
bf8654b2d06144205baef154bb600e2f	D_0__Bacteria	D_1__Rokubacteria	D_2__NC10	D_3__Rokubacteriales	D_4__uncultured bacterium	D_5__uncultured bacterium	D_6__uncultured bacterium
a85067d866399caa85594b1fe29c6e6e	D_0__Bacteria	D_1__Proteobacteria	D_2__Alphaproteobacteria	D_3__Acetobacterales	D_4__Acetobacteraceae	D_5__uncultured	D_6__uncultured bacterium
4729edb0fc3cf40b8e67c73aa26e621a	D_0__Bacteria	D_1__Planctomycetes	D_2__Planctomycetacia	D_3__Gemmatales	D_4__Gemmataceae	D_5__uncultured	D_6__uncultured planctomycete
088144459a4a0ec072c91dc635df83f9	D_0__Bacteria	D_1__Verrucomicrobia	D_2__Verrucomicrobiae	D_3__Chthoniobacterales	D_4__Chthoniobacteraceae	D_5__Candidatus Udaeobacter	NA
bd6dcb88e8abfe7b25ed762757905632	D_0__Bacteria	D_1__Actinobacteria	D_2__Acidimicrobiia	D_3__uncultured	D_4__metagenome	D_5__metagenome	D_6__metagenome
2078aede436b7786a557e9ca7e61cfc7	D_0__Bacteria	D_1__Chloroflexi	D_2__Ktedonobacteria	D_3__Ktedonobacterales	D_4__JG30-KF-AS9	D_5__Chloroflexi bacterium Ellin7237	D_6__Chloroflexi bacterium Ellin7237
5ae38ee9b99bc1af1aebee79e28ede55	D_0__Bacteria	D_1__Planctomycetes	D_2__Pla4 lineage	D_3__uncultured bacterium	D_4__uncultured bacterium	D_5__uncultured bacterium	D_6__uncultured bacterium
04c8eefbd8d6b7444d8f302db1dc844d	D_0__Bacteria	D_1__Proteobacteria	D_2__Alphaproteobacteria	NA	NA	NA	NA
1e735f22430a7eb7bb23b2badd836b31	D_0__Bacteria	D_1__Proteobacteria	D_2__Alphaproteobacteria	D_3__Sphingomonadales	D_4__Sphingomonadaceae	D_5__Sphingomonas	NA
5c9a07e35b4cc918cf40eb273c0e02bd	D_0__Bacteria	D_1__Bacteroidetes	D_2__Bacteroidia	D_3__Cytophagales	D_4__Microscillaceae	D_5__Ohtaekwangia	D_6__uncultured Bacteroidetes bacterium
4b4902a52e7203294862e28a70c6d8d0	D_0__Bacteria	D_1__Bacteroidetes	D_2__Bacteroidia	D_3__Sphingobacteriales	D_4__Sphingobacteriaceae	D_5__Mucilaginibacter	NA
c341a828675e63d7abb44be73fa72005	D_0__Bacteria	D_1__Bacteroidetes	D_2__Bacteroidia	D_3__Cytophagales	D_4__Hymenobacteraceae	D_5__Hymenobacter	D_6__metagenome
43dcf948878cafa89b4e6244493563c0	D_0__Bacteria	D_1__Actinobacteria	D_2__Actinobacteria	D_3__Frankiales	D_4__Acidothermaceae	D_5__Acidothermus	D_6__uncultured actinobacterium
8dec8aa347801ab8b962654138f7384b	D_0__Bacteria	D_1__Bacteroidetes	D_2__Bacteroidia	D_3__Cytophagales	D_4__Hymenobacteraceae	D_5__Adhaeribacter	D_6__uncultured soil bacterium
a5ed0ce8372694ad86251ed1079f41ae	D_0__Bacteria	D_1__Bacteroidetes	D_2__Bacteroidia	D_3__Cytophagales	D_4__Microscillaceae	NA	NA
479f0c42f8efe4f1eaae466ff6cd3681	D_0__Bacteria	D_1__Bacteroidetes	D_2__Bacteroidia	D_3__Chitinophagales	D_4__Saprospiraceae	D_5__uncultured	NA
46257a5140ea67e9d0f66f52c186a4cc	D_0__Bacteria	D_1__Proteobacteria	D_2__Gammaproteobacteria	D_3__Betaproteobacteriales	D_4__Burkholderiaceae	NA	NA
76fb6d8457e8a2fe038d6dbe30dee377	D_0__Bacteria	D_1__Proteobacteria	D_2__Alphaproteobacteria	D_3__Rhodospirillales	D_4__uncultured	D_5__uncultured bacterium	D_6__uncultured bacterium
e46bae52e8237f6942afaee8a273d62a	D_0__Bacteria	D_1__Acidobacteria	D_2__Acidobacteriia	D_3__Acidobacteriales	D_4__Acidobacteriaceae (Subgroup 1)	D_5__Occallatibacter	NA
982fa56a18c93f358a27329e11c7ef22	D_0__Bacteria	D_1__Proteobacteria	D_2__Gammaproteobacteria	D_3__Betaproteobacteriales	D_4__Burkholderiaceae	D_5__Methylibium	D_6__uncultured bacterium
e651b559843a009ad33a87da2597692a	D_0__Bacteria	D_1__Chlamydiae	D_2__Chlamydiae	D_3__Chlamydiales	D_4__Simkaniaceae	D_5__uncultured	D_6__uncultured bacterium
27889829e07bdde1836151041fcee57f	D_0__Bacteria	D_1__Elusimicrobia	D_2__Lineage IIa	D_3__uncultured bacterium	D_4__uncultured bacterium	D_5__uncultured bacterium	D_6__uncultured bacterium
723fe0eb97f47449741e4e372cb39b08	D_0__Bacteria	D_1__Proteobacteria	D_2__Gammaproteobacteria	D_3__Legionellales	D_4__Legionellaceae	D_5__Legionella	D_6__uncultured Legionella sp.
3867858a9b0332831f0292536667dcb2	D_0__Bacteria	D_1__Planctomycetes	D_2__Phycisphaerae	D_3__Phycisphaerales	D_4__Phycisphaeraceae	D_5__SM1A02	D_6__metagenome
29d640fda9c44792a60b0903fa77b13f	D_0__Bacteria	D_1__Bacteroidetes	D_2__Bacteroidia	D_3__Flavobacteriales	D_4__NS9 marine group	D_5__uncultured Bacteroidetes bacterium	D_6__uncultured Bacteroidetes bacterium
bff0ed65a9e91088486e4627de948948	D_0__Bacteria	D_1__Verrucomicrobia	D_2__Verrucomicrobiae	D_3__Verrucomicrobiales	D_4__Verrucomicrobiaceae	D_5__Prosthecobacter	NA
001f5907b381858b7725fef44bdd2370	D_0__Bacteria	D_1__Planctomycetes	D_2__Planctomycetacia	D_3__Gemmatales	D_4__Gemmataceae	D_5__uncultured	D_6__uncultured bacterium
2e7161db74cda4ba676f94ac26c7e313	D_0__Bacteria	D_1__Proteobacteria	D_2__Deltaproteobacteria	D_3__Myxococcales	D_4__Sandaracinaceae	D_5__Sandaracinus	D_6__metagenome
45f65d5e19bef8c012273818a40043b6	D_0__Bacteria	D_1__Actinobacteria	D_2__Thermoleophilia	D_3__Solirubrobacterales	D_4__Solirubrobacteraceae	D_5__Solirubrobacter	NA
db2aead4170a7f1d70e3e68e981211e6	D_0__Bacteria	D_1__Patescibacteria	D_2__Parcubacteria	D_3__uncultured bacterium	D_4__uncultured bacterium	D_5__uncultured bacterium	D_6__uncultured bacterium
e049cbbe4433dc304eb23cb10b8a6eaa	D_0__Bacteria	D_1__Actinobacteria	D_2__Actinobacteria	D_3__Propionibacteriales	D_4__Nocardioidaceae	D_5__Nocardioides	D_6__uncultured actinobacterium
18fcc6633e2bc817d1b39f2b085ca596	D_0__Bacteria	D_1__Chloroflexi	D_2__Chloroflexia	D_3__Chloroflexales	D_4__Roseiflexaceae	D_5__uncultured	D_6__uncultured bacterium
1433154d4ccb003ceaca401492a16fce	D_0__Bacteria	D_1__Actinobacteria	D_2__MB-A2-108	NA	NA	NA	NA
06d9022b10c90e53498b132507f54b34	D_0__Bacteria	D_1__Chloroflexi	D_2__Chloroflexia	D_3__Chloroflexales	D_4__Roseiflexaceae	D_5__uncultured	D_6__uncultured bacterium
fa5c7a11b67bf6b77ab50a5db28a05f3	D_0__Bacteria	D_1__BRC1	D_2__uncultured bacterium	D_3__uncultured bacterium	D_4__uncultured bacterium	D_5__uncultured bacterium	D_6__uncultured bacterium
b5b8b6c22d51d75f2496bbea94c91d2a	D_0__Bacteria	D_1__Chloroflexi	D_2__Chloroflexia	D_3__Chloroflexales	D_4__Roseiflexaceae	D_5__uncultured	D_6__uncultured Chloroflexaceae bacterium
31b21a8b176db6ee2cb1dbeb3a9095a2	D_0__Bacteria	D_1__Chlamydiae	D_2__Chlamydiae	D_3__Chlamydiales	D_4__Simkaniaceae	D_5__uncultured	D_6__metagenome
17c236d49f6a78d3bb40847d83debd94	D_0__Bacteria	D_1__Proteobacteria	D_2__Gammaproteobacteria	D_3__Diplorickettsiales	D_4__Diplorickettsiaceae	D_5__uncultured	D_6__uncultured bacterium
f10fffcb53b2be6eafc24dc413444a22	D_0__Bacteria	D_1__Verrucomicrobia	D_2__Verrucomicrobiae	D_3__Chthoniobacterales	D_4__Terrimicrobiaceae	D_5__Terrimicrobium	D_6__uncultured bacterium
6467f909c1c03c19923752213ec9db8a	D_0__Bacteria	D_1__Actinobacteria	D_2__Thermoleophilia	D_3__Gaiellales	D_4__Gaiellaceae	D_5__Gaiella	NA
a10c482aa3136c2693b2fb02b27267c6	D_0__Bacteria	D_1__Patescibacteria	D_2__Saccharimonadia	D_3__Saccharimonadales	NA	NA	NA
dfd90fce00bac6109e41871da2317bf4	D_0__Bacteria	D_1__Verrucomicrobia	D_2__Verrucomicrobiae	D_3__Pedosphaerales	D_4__Pedosphaeraceae	D_5__Pedosphaera	D_6__uncultured bacterium
97407297baf75b192ad26a62785e39a2	D_0__Bacteria	D_1__Acidobacteria	D_2__Blastocatellia (Subgroup 4)	D_3__11-24	NA	NA	NA
d10344b50e42fea22a7f748ea2781b36	D_0__Bacteria	D_1__Proteobacteria	D_2__Deltaproteobacteria	NA	NA	NA	NA
e4a76ce544f23a24b38889bc5ea0680e	D_0__Bacteria	D_1__Proteobacteria	D_2__Alphaproteobacteria	NA	NA	NA	NA
473d30f665990ef920b5e3377bd7c3d6	D_0__Bacteria	D_1__Planctomycetes	D_2__Planctomycetacia	D_3__Gemmatales	D_4__Gemmataceae	D_5__uncultured	D_6__uncultured bacterium
08d20440a9d67d9e4f4836ccd2ea3fab	D_0__Bacteria	D_1__Proteobacteria	D_2__Alphaproteobacteria	D_3__Rhizobiales	NA	NA	NA
5a54e0d37bfcf302d58996a518838c2a	D_0__Bacteria	NA	NA	NA	NA	NA	NA
cb878adb9280c9ef0b5d4546b21a4a68	D_0__Bacteria	D_1__Acidobacteria	D_2__Acidobacteriia	D_3__Solibacterales	D_4__Solibacteraceae (Subgroup 3)	D_5__Candidatus Solibacter	NA
1a0e806c8da0fcd772fb70e744c45fe3	D_0__Bacteria	D_1__Hydrogenedentes	D_2__Hydrogenedentia	D_3__Hydrogenedentiales	D_4__Hydrogenedensaceae	D_5__uncultured bacterium	D_6__uncultured bacterium
987ca091ddd3a412d5d9f96445f54300	D_0__Bacteria	D_1__Proteobacteria	D_2__Deltaproteobacteria	D_3__Bdellovibrionales	D_4__Bdellovibrionaceae	D_5__Bdellovibrio	NA
5288e101c4e542e4c83afe86c1d10731	D_0__Bacteria	D_1__Bacteroidetes	D_2__Bacteroidia	D_3__Chitinophagales	D_4__Chitinophagaceae	D_5__uncultured	NA
245dc8790efcff12b1be3161a1ead1a0	D_0__Bacteria	D_1__Proteobacteria	D_2__Deltaproteobacteria	D_3__Bdellovibrionales	D_4__Bdellovibrionaceae	D_5__Bdellovibrio	D_6__uncultured bacterium
fbaa4943eccebe9b10657af0afc0767d	D_0__Bacteria	D_1__Proteobacteria	D_2__Deltaproteobacteria	D_3__Myxococcales	D_4__BIrii41	D_5__uncultured bacterium	D_6__uncultured bacterium
3e306e440da253ceee9283b82b0da5ec	D_0__Bacteria	NA	NA	NA	NA	NA	NA
a8d7e8d2bbc9a2e569816989630e6fc0	D_0__Bacteria	D_1__Proteobacteria	D_2__Alphaproteobacteria	D_3__Rhizobiales	D_4__Rhizobiales Incertae Sedis	D_5__uncultured	NA
afb5962211b4ddef1de0f703cf81c6a7	D_0__Bacteria	D_1__Acidobacteria	D_2__Acidobacteriia	D_3__Acidobacteriales	D_4__Acidobacteriaceae (Subgroup 1)	D_5__Occallatibacter	NA
787dc1dba516a9d628f3e8415e10abfb	D_0__Bacteria	D_1__Bacteroidetes	D_2__Bacteroidia	D_3__Chitinophagales	D_4__Chitinophagaceae	D_5__uncultured	NA
61f4b01a5329fc8d7bef69b2ce7a907e	D_0__Bacteria	D_1__Planctomycetes	D_2__Phycisphaerae	D_3__Tepidisphaerales	D_4__WD2101 soil group	D_5__uncultured bacterium	D_6__uncultured bacterium
319597e3a8012b392814de3f0f1f2dbf	D_0__Bacteria	D_1__Proteobacteria	D_2__Alphaproteobacteria	NA	NA	NA	NA
bd922a5591ec420abae60bfec9ed1704	D_0__Bacteria	D_1__Proteobacteria	D_2__Alphaproteobacteria	D_3__Paracaedibacterales	D_4__Paracaedibacteraceae	D_5__uncultured	NA
9429d7b24a4a3f3275fd9d5afc1147f7	D_0__Bacteria	D_1__Chlamydiae	D_2__Chlamydiae	D_3__Chlamydiales	D_4__Parachlamydiaceae	D_5__Neochlamydia	D_6__uncultured bacterium
fd6d358393721039d5b71ee38f6fbc53	D_0__Bacteria	D_1__Planctomycetes	D_2__Planctomycetacia	D_3__Gemmatales	D_4__Gemmataceae	D_5__uncultured	NA
a9056cc1e377aea6a783415c0a4d2fbe	D_0__Bacteria	D_1__Chloroflexi	D_2__Chloroflexia	D_3__Chloroflexales	D_4__Roseiflexaceae	D_5__uncultured	NA
5d50d42ac3f4a3a69a4f8726d161acc1	D_0__Bacteria	NA	NA	NA	NA	NA	NA
bb7a2b4e43b15b5371447382c2a6df01	D_0__Bacteria	D_1__Planctomycetes	D_2__Pla3 lineage	D_3__uncultured soil bacterium PBS-II-37	D_4__uncultured soil bacterium PBS-II-37	D_5__uncultured soil bacterium PBS-II-37	D_6__uncultured soil bacterium PBS-II-37
1c5518702894c43521189476dc1df17e	D_0__Bacteria	D_1__Armatimonadetes	D_2__Chthonomonadetes	D_3__Chthonomonadales	D_4__Chthonomonadaceae	D_5__Chthonomonas	D_6__unidentified marine bacterioplankton
7b3660f54c2b84a593e5ff8f47aa6677	D_0__Bacteria	D_1__Verrucomicrobia	D_2__Verrucomicrobiae	D_3__Chthoniobacterales	D_4__Chthoniobacteraceae	D_5__Chthoniobacter	D_6__metagenome
9743d475f01e80b1d1c6ac4a88e439c4	D_0__Bacteria	D_1__Acidobacteria	D_2__Acidobacteriia	D_3__Subgroup 2	NA	NA	NA
8ae1f4a2eb35ae67b532b38023868aef	D_0__Bacteria	D_1__Planctomycetes	D_2__Planctomycetacia	D_3__Gemmatales	D_4__Gemmataceae	D_5__uncultured	D_6__uncultured bacterium
7a93a118881124af7c4f3c0e78e93c76	D_0__Bacteria	D_1__Chloroflexi	D_2__Ktedonobacteria	D_3__Ktedonobacterales	D_4__Ktedonobacteraceae	D_5__Ktedonobacter	NA
291c5b05d56128da0b4fd94479cfbd80	D_0__Bacteria	D_1__Chloroflexi	D_2__TK10	D_3__uncultured Chloroflexus sp.	D_4__uncultured Chloroflexus sp.	D_5__uncultured Chloroflexus sp.	D_6__uncultured Chloroflexus sp.
6ae732ac3564891558eae5b93c82c65f	D_0__Bacteria	D_1__Patescibacteria	D_2__Saccharimonadia	D_3__Saccharimonadales	D_4__uncultured bacterium	D_5__uncultured bacterium	D_6__uncultured bacterium
63482725c44a06f77d8cd331534937c1	D_0__Bacteria	D_1__Proteobacteria	D_2__Gammaproteobacteria	D_3__KI89A clade	D_4__uncultured bacterium	D_5__uncultured bacterium	D_6__uncultured bacterium
b1b0985449f25632639a1ffd7bfdde61	D_0__Bacteria	D_1__Actinobacteria	D_2__Actinobacteria	D_3__Micromonosporales	D_4__Micromonosporaceae	NA	NA
cf848fe02329ca4f4c197bf15307b13d	D_0__Bacteria	D_1__Proteobacteria	D_2__Gammaproteobacteria	D_3__Legionellales	D_4__Legionellaceae	D_5__Legionella	NA
33b01561be7eb8b40a5ee953562ff3ff	D_0__Bacteria	D_1__Omnitrophicaeota	D_2__Omnitrophia	D_3__Omnitrophales	D_4__Omnitrophaceae	D_5__Candidatus Omnitrophus	D_6__uncultured bacterium
55f2521430f0a2d6433db0ffab7708ec	D_0__Bacteria	D_1__Proteobacteria	D_2__Alphaproteobacteria	D_3__Caulobacterales	D_4__Caulobacteraceae	D_5__uncultured	NA
e63caae06cf793c65a77bb566dc60e78	D_0__Bacteria	D_1__Proteobacteria	NA	NA	NA	NA	NA
8b1cc4486b201e1882ae55eb5fd0fd0e	D_0__Bacteria	D_1__Cyanobacteria	D_2__Melainabacteria	D_3__Vampirovibrionales	D_4__uncultured bacterium	D_5__uncultured bacterium	D_6__uncultured bacterium
b3b879b20f4b26b45cb553ffdd3f6bdf	D_0__Bacteria	D_1__Firmicutes	D_2__Clostridia	D_3__Clostridiales	D_4__Family XVIII	D_5__uncultured	D_6__uncultured compost bacterium
94a1265f2b8fe68561b984de5f54970b	D_0__Bacteria	D_1__Planctomycetes	D_2__Planctomycetacia	D_3__uncultured	D_4__uncultured planctomycete	D_5__uncultured planctomycete	D_6__uncultured planctomycete
9a0e9b5ee60052696906af057daa45fd	D_0__Bacteria	D_1__Acidobacteria	D_2__Acidobacteriia	D_3__Solibacterales	D_4__Solibacteraceae (Subgroup 3)	D_5__Bryobacter	D_6__metagenome
2451f751a083d309d1d038736a1c79a2	D_0__Bacteria	D_1__Chloroflexi	D_2__Anaerolineae	D_3__SBR1031	D_4__A4b	D_5__wastewater metagenome	D_6__wastewater metagenome
1b476b1506facd7bf47fcdc2cca957fd	D_0__Bacteria	D_1__Actinobacteria	D_2__Acidimicrobiia	D_3__uncultured	D_4__uncultured bacterium	D_5__uncultured bacterium	D_6__uncultured bacterium
eec43e13128aea1330ecdcccee30f7ab	D_0__Bacteria	D_1__Actinobacteria	D_2__Acidimicrobiia	D_3__Microtrichales	D_4__uncultured	D_5__uncultured bacterium	D_6__uncultured bacterium
a272f818e9effe2aa9bba2c5123c5eef	D_0__Bacteria	D_1__Proteobacteria	D_2__Deltaproteobacteria	D_3__Oligoflexales	D_4__0319-6G20	D_5__marine metagenome	D_6__marine metagenome
20d0e30def13b35f2383d5df2af55efd	D_0__Bacteria	D_1__Bacteroidetes	D_2__Bacteroidia	D_3__Chitinophagales	D_4__37-13	D_5__uncultured bacterium	D_6__uncultured bacterium
eef81ba3412bcb2d9ba4d1ac4433abcf	D_0__Bacteria	D_1__Actinobacteria	D_2__Acidimicrobiia	D_3__uncultured	D_4__uncultured bacterium	D_5__uncultured bacterium	D_6__uncultured bacterium
518008b7bd7d2091e8bb3b5518b97939	D_0__Bacteria	D_1__Actinobacteria	D_2__Actinobacteria	D_3__Corynebacteriales	D_4__Nocardiaceae	D_5__Nocardia	D_6__Nocardia nova
17c8a106a3b51756bb632697dd971227	D_0__Bacteria	D_1__Patescibacteria	D_2__Saccharimonadia	D_3__Saccharimonadales	NA	NA	NA
905a4b231087ebcc5058202b3e0a466e	D_0__Bacteria	D_1__Actinobacteria	D_2__Actinobacteria	D_3__Frankiales	D_4__Acidothermaceae	D_5__Acidothermus	D_6__Thermomonosporaceae bacterium YE4-D4-16-CH2
bed3b077140fe1c35d2186f8e4785e79	D_0__Bacteria	NA	NA	NA	NA	NA	NA
29090e8fd2dd1a7201c38097d33f467a	D_0__Bacteria	D_1__Proteobacteria	D_2__Deltaproteobacteria	D_3__Oligoflexales	D_4__0319-6G20	NA	NA
5ec3ae47d24d2d35d81750ab984a5eb1	D_0__Bacteria	D_1__Patescibacteria	D_2__Parcubacteria	D_3__Candidatus Zambryskibacteria	D_4__Parcubacteria group bacterium GW2011_GWA2_40_14	D_5__Parcubacteria group bacterium GW2011_GWA2_40_14	D_6__Parcubacteria group bacterium GW2011_GWA2_40_14
87205315abfe9803eb3fd35477d01486	D_0__Bacteria	D_1__Actinobacteria	D_2__Actinobacteria	D_3__Frankiales	D_4__uncultured	D_5__uncultured bacterium	D_6__uncultured bacterium
aeec9f7848f8ef47a01aef3db08c873d	D_0__Bacteria	D_1__Actinobacteria	D_2__Thermoleophilia	D_3__Solirubrobacterales	D_4__67-14	D_5__metagenome	D_6__metagenome
10dbaccaf61bfcc5d2ea5767e6a55638	D_0__Bacteria	D_1__Bacteroidetes	D_2__Bacteroidia	D_3__Sphingobacteriales	D_4__Sphingobacteriaceae	D_5__Mucilaginibacter	NA
b47c4b5d6ce59ab74444ad8a01818706	D_0__Bacteria	D_1__Chloroflexi	D_2__Anaerolineae	D_3__SBR1031	NA	NA	NA
79998fc59cc17c578f849dba0ce99a3c	D_0__Bacteria	D_1__Chloroflexi	D_2__TK10	D_3__uncultured soil bacterium	D_4__uncultured soil bacterium	D_5__uncultured soil bacterium	D_6__uncultured soil bacterium
b19951885f106341ff32c99843ad4077	D_0__Bacteria	D_1__Proteobacteria	D_2__Deltaproteobacteria	NA	NA	NA	NA
82027d42355bfe5e168cd1eb4eb68d5f	D_0__Bacteria	D_1__Planctomycetes	D_2__Phycisphaerae	D_3__Tepidisphaerales	D_4__WD2101 soil group	NA	NA
49727d83b9d38308b2ace2584a3dfffa	D_0__Bacteria	D_1__Proteobacteria	D_2__Deltaproteobacteria	D_3__Myxococcales	D_4__BIrii41	NA	NA
c96431be4ee96dc93825761586713633	D_0__Bacteria	D_1__Proteobacteria	D_2__Alphaproteobacteria	D_3__Rickettsiales	D_4__SM2D12	D_5__uncultured bacterium	D_6__uncultured bacterium
2ba690418fcc91eef4534e8fb486d4ae	D_0__Bacteria	D_1__Actinobacteria	D_2__Acidimicrobiia	D_3__Microtrichales	D_4__Microtrichaceae	D_5__IMCC26207	NA
5fd5ff1f81119bbf35afe68f8b8bfa20	D_0__Bacteria	D_1__Proteobacteria	D_2__Alphaproteobacteria	D_3__Rickettsiales	D_4__SM2D12	D_5__uncultured alpha proteobacterium	D_6__uncultured alpha proteobacterium
c48b5b7dd70d8980c835a805b9eb18cc	D_0__Bacteria	D_1__Proteobacteria	D_2__Alphaproteobacteria	D_3__Rickettsiales	NA	NA	NA
2ace1f51f54dc502d58ce2b1fdc9940d	D_0__Bacteria	D_1__Proteobacteria	D_2__Gammaproteobacteria	D_3__uncultured	D_4__uncultured bacterium	D_5__uncultured bacterium	D_6__uncultured bacterium
22209cd0a9b47f65e2c2f744a945a1f0	D_0__Bacteria	D_1__Firmicutes	D_2__Clostridia	NA	NA	NA	NA
86754a23329460cef3ddcc3efaedadd3	D_0__Bacteria	D_1__Patescibacteria	D_2__uncultured	D_3__uncultured bacterium	D_4__uncultured bacterium	D_5__uncultured bacterium	D_6__uncultured bacterium
824975aa241dfb5f066fcdfb34132aa8	D_0__Bacteria	D_1__Acidobacteria	D_2__Acidobacteriia	D_3__Acidobacteriales	D_4__Koribacteraceae	D_5__Candidatus Koribacter	NA
5c5f931558ffe5962f3a45d1183f8cf1	D_0__Bacteria	D_1__Bacteroidetes	D_2__Bacteroidia	D_3__Chitinophagales	D_4__Chitinophagaceae	D_5__uncultured	D_6__uncultured Niastella sp.
19e592d970385cb7a219a8cc242f2b56	D_0__Bacteria	D_1__Proteobacteria	D_2__Deltaproteobacteria	D_3__Myxococcales	D_4__P3OB-42	D_5__uncultured bacterium	D_6__uncultured bacterium
fd4eaae84ff61a7b5805bb79a338ebf5	D_0__Bacteria	D_1__Proteobacteria	D_2__Alphaproteobacteria	D_3__Caedibacterales	D_4__Caedibacteraceae	D_5__Caedibacter	D_6__uncultured Caedibacter sp.
f0717a0310f6c19cc29ba76483afcc00	D_0__Bacteria	D_1__Gemmatimonadetes	D_2__Gemmatimonadetes	D_3__Gemmatimonadales	D_4__Gemmatimonadaceae	D_5__uncultured	D_6__uncultured Gemmatimonadetes bacterium
446823c6fb743a486aed3c6da1902a86	D_0__Bacteria	D_1__Actinobacteria	D_2__Thermoleophilia	D_3__Solirubrobacterales	D_4__67-14	D_5__uncultured bacterium	D_6__uncultured bacterium
6dcfdb3808c9308ed01f9e2add587a52	D_0__Bacteria	D_1__Elusimicrobia	D_2__Lineage IIa	NA	NA	NA	NA
51bda9824e8e375b09991e857c538323	D_0__Bacteria	D_1__Elusimicrobia	D_2__Lineage IIb	D_3__uncultured bacterium	D_4__uncultured bacterium	D_5__uncultured bacterium	D_6__uncultured bacterium
7d4b5bbfe45c1795e289e4b823e5e0cd	D_0__Bacteria	D_1__Proteobacteria	D_2__Alphaproteobacteria	D_3__Elsterales	D_4__uncultured	NA	NA
c35a2c8b88dd618370f203191f7733b9	D_0__Bacteria	D_1__Proteobacteria	NA	NA	NA	NA	NA
b954c41906be3cc320596f36f344633e	D_0__Archaea	D_1__Euryarchaeota	D_2__Thermoplasmata	D_3__Marine Group II	D_4__uncultured archaeon	D_5__uncultured archaeon	D_6__uncultured archaeon
e41df68c7bc475ccd3aa9fa538f0f1f2	D_0__Bacteria	D_1__Proteobacteria	D_2__Deltaproteobacteria	D_3__Oligoflexales	D_4__Oligoflexaceae	D_5__uncultured	D_6__uncultured bacterium
dccea42f100317429a4f7406f0dc495a	D_0__Bacteria	D_1__Fibrobacteres	D_2__Fibrobacteria	D_3__Fibrobacterales	D_4__Fibrobacteraceae	D_5__possible genus 04	NA
96d825e8fe01bf8887005a0d52277001	D_0__Bacteria	D_1__Proteobacteria	D_2__Alphaproteobacteria	D_3__Sphingomonadales	D_4__Sphingomonadaceae	D_5__Sphingomonas	NA
8fc0d3fb84933912b82a40033706f6ef	D_0__Bacteria	D_1__Armatimonadetes	D_2__uncultured	NA	NA	NA	NA
8e8b3da349cc29fc40de54ae061f35c3	D_0__Bacteria	D_1__Bacteroidetes	D_2__Bacteroidia	D_3__Chitinophagales	D_4__Chitinophagaceae	D_5__uncultured	D_6__uncultured bacterium
8b9d6045309980c6340ec00d4dad2bcf	D_0__Bacteria	D_1__Elusimicrobia	D_2__Lineage IIc	D_3__uncultured bacterium	D_4__uncultured bacterium	D_5__uncultured bacterium	D_6__uncultured bacterium
b272dcc924601928150053cb2fbb34dd	D_0__Bacteria	D_1__Bacteroidetes	D_2__Bacteroidia	D_3__Cytophagales	D_4__Microscillaceae	D_5__uncultured	D_6__uncultured Flexibacter sp.
fd28b0186caf828170a0344841923407	D_0__Bacteria	D_1__Bacteroidetes	D_2__Bacteroidia	D_3__Chitinophagales	D_4__Chitinophagaceae	D_5__Ferruginibacter	NA
d1686dae74e8f7cbf38633be0d2788a9	D_0__Bacteria	D_1__Proteobacteria	D_2__Alphaproteobacteria	D_3__Rickettsiales	D_4__SM2D12	D_5__uncultured bacterium	D_6__uncultured bacterium
7065ea0a17fe60a258c1d15c55496e6c	D_0__Bacteria	D_1__Patescibacteria	D_2__Saccharimonadia	D_3__Saccharimonadales	NA	NA	NA
9abbd012dfbb58b79202652e2ad1007a	D_0__Bacteria	D_1__Actinobacteria	D_2__Thermoleophilia	D_3__Gaiellales	D_4__uncultured	NA	NA
b6f16dd984ec65c80b5f7b0335539c9f	D_0__Bacteria	NA	NA	NA	NA	NA	NA
183e7a93a7fa1c766b6eda40655e2bf9	D_0__Bacteria	D_1__Cyanobacteria	D_2__Oxyphotobacteria	D_3__Nostocales	D_4__Nostocaceae	D_5__Nostoc PCC-73102	NA
91fdab5700573b7b8a16d53c06c50af4	D_0__Bacteria	D_1__Acidobacteria	D_2__Acidobacteriia	D_3__Acidobacteriales	D_4__uncultured	D_5__uncultured forest soil bacterium	D_6__uncultured forest soil bacterium
e20fe28cc583f238727404f42b35914e	D_0__Bacteria	D_1__Firmicutes	D_2__Bacilli	D_3__Bacillales	D_4__Alicyclobacillaceae	NA	NA
ef61e4a65f8db51a9cff88da82e6d025	D_0__Bacteria	D_1__Proteobacteria	D_2__Deltaproteobacteria	D_3__Myxococcales	D_4__Polyangiaceae	D_5__uncultured	NA
3dc05858752fd17437fbe31be93dfc76	D_0__Bacteria	D_1__Patescibacteria	D_2__Saccharimonadia	D_3__Saccharimonadales	D_4__uncultured bacterium	D_5__uncultured bacterium	D_6__uncultured bacterium
fd92888b25965383b3d46c1956a076f2	D_0__Bacteria	D_1__Gemmatimonadetes	D_2__Gemmatimonadetes	D_3__Gemmatimonadales	D_4__Gemmatimonadaceae	D_5__Gemmatimonas	D_6__uncultured Gemmatimonadetes bacterium
1938fe336c575ad59678dafc2d7ad39e	D_0__Bacteria	D_1__Proteobacteria	D_2__Alphaproteobacteria	D_3__Rhizobiales	D_4__Beijerinckiaceae	D_5__1174-901-12	D_6__uncultured bacterium
ef414cea485419babb7a9926bd0277cc	D_0__Bacteria	D_1__Chloroflexi	D_2__Anaerolineae	D_3__SBR1031	D_4__A4b	NA	NA
7daa8dd08d14e35bc7f9e91cd8c72f10	D_0__Bacteria	D_1__Actinobacteria	D_2__Thermoleophilia	D_3__Solirubrobacterales	D_4__Solirubrobacteraceae	D_5__Conexibacter	NA
76de8e137832deedf50f7bcdf6eca2a8	D_0__Bacteria	D_1__Planctomycetes	D_2__Planctomycetacia	D_3__Pirellulales	D_4__Pirellulaceae	D_5__Pirellula	D_6__uncultured Pasteuria sp.
0c57f5458496e1bf3dddecf72a46b294	D_0__Bacteria	D_1__Bacteroidetes	D_2__Bacteroidia	D_3__Cytophagales	D_4__Microscillaceae	D_5__OLB12	D_6__uncultured bacterium
e7188f2ed01143d9d1dd69636267b0a5	D_0__Bacteria	D_1__Planctomycetes	D_2__028H05-P-BN-P5	D_3__uncultured bacterium	D_4__uncultured bacterium	D_5__uncultured bacterium	D_6__uncultured bacterium
d7d598a9d720bb8fd8cc8a420bc5ba2d	D_0__Bacteria	D_1__Bacteroidetes	D_2__Bacteroidia	D_3__Cytophagales	D_4__Microscillaceae	D_5__Ohtaekwangia	NA
59fb2732d92b0245db83f8d5d55c91b1	D_0__Bacteria	D_1__Planctomycetes	D_2__Planctomycetacia	D_3__Isosphaerales	D_4__Isosphaeraceae	D_5__uncultured	D_6__uncultured bacterium
f79bf9b951ef9d2bb6a2f3589b056fd1	D_0__Bacteria	D_1__Actinobacteria	D_2__Actinobacteria	D_3__Catenulisporales	D_4__Catenulisporaceae	D_5__Catenulispora	NA
1c2f66189a9a1e66b4b082909e6db623	D_0__Bacteria	D_1__Verrucomicrobia	D_2__Verrucomicrobiae	D_3__Pedosphaerales	D_4__Pedosphaeraceae	D_5__uncultured bacterium	D_6__uncultured bacterium
809800e886bff1edfc70bdeb50bf4434	D_0__Bacteria	D_1__Patescibacteria	D_2__Parcubacteria	D_3__uncultured bacterium	D_4__uncultured bacterium	D_5__uncultured bacterium	D_6__uncultured bacterium
a7057318cb22333de497f615137300dc	D_0__Bacteria	D_1__Planctomycetes	D_2__Phycisphaerae	D_3__Tepidisphaerales	D_4__WD2101 soil group	NA	NA
437e9e8396c98f30ab6c98c13134bd5e	D_0__Bacteria	D_1__Proteobacteria	D_2__Alphaproteobacteria	D_3__Rhizobiales	D_4__Beijerinckiaceae	D_5__1174-901-12	NA
6e10f61f2547af3de50dbb474761ace4	D_0__Bacteria	D_1__Proteobacteria	D_2__Deltaproteobacteria	D_3__Oligoflexales	D_4__0319-6G20	D_5__uncultured bacterium	D_6__uncultured bacterium
cf7b4cf78b5e73c4d3b2b0f032d05fc8	D_0__Bacteria	D_1__Planctomycetes	D_2__Planctomycetacia	D_3__Gemmatales	D_4__Gemmataceae	D_5__uncultured	D_6__uncultured bacterium
b5bbf1f6009f5a809f3354316c70c1f6	D_0__Bacteria	D_1__Proteobacteria	D_2__Gammaproteobacteria	D_3__JG36-TzT-191	D_4__uncultured proteobacterium	D_5__uncultured proteobacterium	D_6__uncultured proteobacterium
bf1a543a9acbc502561ce70d97f4b26e	D_0__Bacteria	D_1__Proteobacteria	D_2__Alphaproteobacteria	D_3__Rickettsiales	D_4__Midichloriaceae	D_5__Candidatus Jidaibacter	D_6__metagenome
71be3cd0452cfb971c50feb7718ec646	D_0__Bacteria	D_1__Planctomycetes	D_2__Planctomycetacia	D_3__Gemmatales	D_4__Gemmataceae	D_5__uncultured	D_6__metagenome
9308b3a6608d3fab17de37e2f3e9b4c2	D_0__Bacteria	D_1__Chloroflexi	D_2__Ktedonobacteria	D_3__Ktedonobacterales	D_4__Ktedonobacteraceae	D_5__uncultured	D_6__uncultured bacterium
3ce13c07a9f1a5c1cc2327fea7a63454	D_0__Bacteria	D_1__Armatimonadetes	D_2__uncultured	D_3__uncultured Chloroflexi bacterium	D_4__uncultured Chloroflexi bacterium	D_5__uncultured Chloroflexi bacterium	D_6__uncultured Chloroflexi bacterium
c34cb7e9428ff3b2498e329993f2579a	D_0__Bacteria	D_1__Actinobacteria	D_2__Actinobacteria	D_3__Frankiales	D_4__Frankiaceae	D_5__Jatrophihabitans	D_6__Jatrophihabitans sp.
f94ee4b3d6e886bf0fb75d24d97de7f9	D_0__Bacteria	D_1__Proteobacteria	D_2__Alphaproteobacteria	D_3__Acetobacterales	D_4__Acetobacteraceae	NA	NA
8b941527eb6f0637e258e565bc60ca2b	D_0__Bacteria	D_1__Proteobacteria	D_2__Gammaproteobacteria	D_3__Betaproteobacteriales	D_4__Burkholderiaceae	D_5__AAP99	D_6__metagenome
9ac1cce289a4f2ee11368d6101ecb04f	D_0__Bacteria	D_1__Acidobacteria	D_2__Subgroup 6	NA	NA	NA	NA
ad38d43bd67929f863102e3a581b6050	D_0__Bacteria	D_1__Proteobacteria	D_2__Deltaproteobacteria	D_3__SAR324 clade(Marine group B)	D_4__uncultured bacterium	D_5__uncultured bacterium	D_6__uncultured bacterium
bb14d6b1578e6824873116ed24dc93eb	D_0__Bacteria	D_1__Proteobacteria	D_2__Gammaproteobacteria	D_3__Cellvibrionales	D_4__Porticoccaceae	D_5__Porticoccus	D_6__metagenome
f93313380cb7471885e3196bebd31f28	D_0__Bacteria	D_1__Firmicutes	D_2__Bacilli	D_3__Bacillales	D_4__Paenibacillaceae	D_5__Saccharibacillus	D_6__uncultured bacterium
139266e7a5f910f48c489d086ba1979f	D_0__Bacteria	D_1__Actinobacteria	D_2__0319-7L14	NA	NA	NA	NA
c07ea5a0321bf0c96013478e002be6bf	D_0__Bacteria	D_1__Patescibacteria	D_2__Saccharimonadia	D_3__Saccharimonadales	NA	NA	NA
f3b79c7b029705bcb0c1d68dbdfa66be	D_0__Bacteria	D_1__Actinobacteria	D_2__Actinobacteria	D_3__Micrococcales	D_4__Promicromonosporaceae	NA	NA
4b0bf5ff1d40741568876ffdcae40b3c	D_0__Bacteria	D_1__Bacteroidetes	D_2__Bacteroidia	D_3__Sphingobacteriales	D_4__AKYH767	D_5__metagenome	D_6__metagenome
73c86622961a862542d9fb88e6c5ebb0	D_0__Bacteria	D_1__Actinobacteria	D_2__Actinobacteria	D_3__Streptomycetales	D_4__Streptomycetaceae	D_5__Streptomyces	NA
b73476096cf86bff19bdef1e3f9f820a	D_0__Bacteria	D_1__Planctomycetes	D_2__Planctomycetacia	D_3__Planctomycetales	D_4__uncultured	NA	NA
d72995daa47ced9994c083e12a51b227	D_0__Bacteria	D_1__Firmicutes	D_2__Bacilli	D_3__Bacillales	D_4__Alicyclobacillaceae	D_5__Alicyclobacillus	D_6__uncultured Alicyclobacillus sp.
57a90538f23d730e67f3962e1804cc39	D_0__Bacteria	D_1__Proteobacteria	D_2__Deltaproteobacteria	D_3__Oligoflexales	D_4__0319-6G20	NA	NA
bac73d63944ffff421800010dbbbf4a1	D_0__Bacteria	D_1__WPS-2	D_2__metagenome	D_3__metagenome	D_4__metagenome	D_5__metagenome	D_6__metagenome
4507a48b611652a767a8dc631bd7d6ea	D_0__Bacteria	D_1__Proteobacteria	D_2__Gammaproteobacteria	D_3__Salinisphaerales	D_4__Solimonadaceae	D_5__Polycyclovorans	D_6__uncultured bacterium
2ce4db44c2766378a94033800fce8219	D_0__Bacteria	D_1__Planctomycetes	D_2__Planctomycetacia	D_3__Gemmatales	D_4__Gemmataceae	D_5__Gemmata	D_6__uncultured bacterium
5f20670a464d4a63a2af061f86451aea	D_0__Bacteria	D_1__Acidobacteria	D_2__Holophagae	D_3__Subgroup 7	D_4__uncultured bacterium SJA-36	D_5__uncultured bacterium SJA-36	D_6__uncultured bacterium SJA-36
2b12d94c494d14d70f4a2bbf4e51b625	D_0__Bacteria	D_1__Proteobacteria	D_2__Alphaproteobacteria	D_3__Rhizobiales	D_4__Beijerinckiaceae	D_5__Camelimonas	D_6__uncultured bacterium
79040d11141f7bc8cd36f9870372a379	D_0__Bacteria	D_1__Proteobacteria	D_2__Deltaproteobacteria	D_3__Bdellovibrionales	D_4__Bdellovibrionaceae	D_5__Bdellovibrio	D_6__uncultured bacterium
efb24588138d403e44cac2333d985fa0	D_0__Bacteria	D_1__Actinobacteria	D_2__Thermoleophilia	D_3__Solirubrobacterales	D_4__67-14	NA	NA
22139c7c99176d2eb4f856ae2dcfeda9	D_0__Bacteria	D_1__Patescibacteria	D_2__Saccharimonadia	D_3__Saccharimonadales	D_4__uncultured bacterium	D_5__uncultured bacterium	D_6__uncultured bacterium
cca02ecc7ba65c7f789770665e993026	D_0__Bacteria	D_1__Bacteroidetes	D_2__Bacteroidia	D_3__Cytophagales	D_4__Microscillaceae	D_5__uncultured	NA
71289f2d27126ff3fa09a087dace894c	D_0__Bacteria	D_1__Proteobacteria	D_2__Deltaproteobacteria	D_3__Myxococcales	D_4__Sandaracinaceae	D_5__uncultured	D_6__uncultured soil bacterium
7f4fa1042b20f62df0d4954b76ef3304	D_0__Bacteria	D_1__Proteobacteria	D_2__Deltaproteobacteria	D_3__Bdellovibrionales	D_4__Bdellovibrionaceae	D_5__Bdellovibrio	D_6__metagenome
85f775274ba1054c8c24f4ee5db47fe5	D_0__Bacteria	D_1__Chloroflexi	D_2__Chloroflexia	D_3__Chloroflexales	D_4__Chloroflexaceae	D_5__FFCH7168	D_6__uncultured bacterium
00995cd3db9a6546963c34fa99fe4235	D_0__Bacteria	D_1__Planctomycetes	D_2__vadinHA49	D_3__uncultured soil bacterium	D_4__uncultured soil bacterium	D_5__uncultured soil bacterium	D_6__uncultured soil bacterium
4ca6f0b3529c626aafd128423a06445f	D_0__Bacteria	D_1__Actinobacteria	D_2__Actinobacteria	D_3__Corynebacteriales	D_4__Nocardiaceae	D_5__Nocardia	NA
1778b9ab804b9903931d38fc58948bff	D_0__Bacteria	D_1__Cyanobacteria	D_2__Oxyphotobacteria	D_3__Nostocales	D_4__Phormidiaceae	D_5__Tychonema CCAP 1459-11B	NA
24b01faddab80e98e73c9f2eb5f3d6ef	D_0__Bacteria	D_1__Proteobacteria	NA	NA	NA	NA	NA
c63e33464d507380bd5c6dc856ccaf36	D_0__Bacteria	D_1__Patescibacteria	D_2__Saccharimonadia	D_3__Saccharimonadales	NA	NA	NA
f93d556755a6606c6f906166d03caf1f	D_0__Bacteria	D_1__Chlamydiae	D_2__Chlamydiae	D_3__Chlamydiales	D_4__cvE6	D_5__metagenome	D_6__metagenome
461fa6ece295ccb54e5eed1a9717944a	D_0__Bacteria	D_1__Planctomycetes	D_2__Planctomycetacia	D_3__Gemmatales	D_4__Gemmataceae	D_5__uncultured	D_6__uncultured planctomycete
1326d1ea84c566e881d2c7dad8814309	D_0__Bacteria	D_1__Patescibacteria	D_2__Saccharimonadia	D_3__Saccharimonadales	D_4__uncultured bacterium	D_5__uncultured bacterium	D_6__uncultured bacterium
d7d0126b2540ce952a993d0280cf781c	D_0__Bacteria	D_1__BRC1	D_2__metagenome	D_3__metagenome	D_4__metagenome	D_5__metagenome	D_6__metagenome
06281577ea8222e5bed2ac6ac685be45	D_0__Bacteria	D_1__Proteobacteria	NA	NA	NA	NA	NA
59d03f825ce3bde98098b13050306ae3	D_0__Bacteria	D_1__Bacteroidetes	D_2__Bacteroidia	D_3__Chitinophagales	D_4__uncultured	D_5__uncultured bacterium	D_6__uncultured bacterium
588017172d98259c725807ff6f8e3998	D_0__Bacteria	D_1__Proteobacteria	D_2__Gammaproteobacteria	D_3__Betaproteobacteriales	D_4__Burkholderiaceae	D_5__Candidatus Glomeribacter	D_6__Candidatus Glomeribacter gigasporarum
cb5147e223734b3b9b27bd2464b9b1e7	D_0__Bacteria	D_1__Acidobacteria	D_2__Blastocatellia (Subgroup 4)	D_3__Pyrinomonadales	D_4__Pyrinomonadaceae	D_5__RB41	NA
5fc9cbf4185eed7a6e5b618b4ac7fb6d	D_0__Bacteria	NA	NA	NA	NA	NA	NA
6996ecec87626ba4f0eb214a53777988	D_0__Bacteria	D_1__Firmicutes	D_2__Clostridia	D_3__Clostridiales	D_4__Clostridiaceae 1	D_5__Clostridium sensu stricto 1	NA
7e1eb5f376e40dead9413436ae201057	D_0__Bacteria	D_1__Dependentiae	D_2__Babeliae	D_3__Babeliales	D_4__Vermiphilaceae	D_5__uncultured bacterium	D_6__uncultured bacterium
56fd4d1229bfa2c06b9f5f8ec0b74bce	D_0__Bacteria	D_1__Gemmatimonadetes	D_2__Gemmatimonadetes	D_3__Gemmatimonadales	D_4__Gemmatimonadaceae	D_5__uncultured	NA
df7decba6bc922acfb66cdcdd13cbd3c	D_0__Bacteria	D_1__Proteobacteria	D_2__Alphaproteobacteria	D_3__Rhizobiales	D_4__Rhodomicrobiaceae	D_5__Rhodomicrobium	D_6__uncultured bacterium
64349bf35d224132c35b966e9d31d9ed	D_0__Bacteria	D_1__Planctomycetes	D_2__Planctomycetacia	D_3__Planctomycetales	D_4__Gimesiaceae	D_5__uncultured	D_6__uncultured bacterium
11c5a20653902d6f59cea636ad9e64f6	D_0__Bacteria	D_1__Acidobacteria	D_2__Blastocatellia (Subgroup 4)	D_3__11-24	NA	NA	NA
90e5bcf9c47e1f34ac542581fac66896	D_0__Bacteria	D_1__Planctomycetes	D_2__OM190	NA	NA	NA	NA
f8b1c345dfc44b794be77c7d9c5e1e8f	D_0__Bacteria	D_1__Planctomycetes	D_2__Planctomycetacia	D_3__Gemmatales	D_4__Gemmataceae	D_5__uncultured	D_6__uncultured bacterium
eb11ea9132fed850658528f7b3e133e3	D_0__Bacteria	D_1__Proteobacteria	D_2__Gammaproteobacteria	D_3__Betaproteobacteriales	D_4__Burkholderiaceae	NA	NA
82fb8a85db5d6017794939535fa964ae	D_0__Bacteria	D_1__Proteobacteria	D_2__Alphaproteobacteria	D_3__Rhizobiales	D_4__Beijerinckiaceae	D_5__Roseiarcus	NA
35a6cabc4f93bef88ec289d62a1a8adc	D_0__Bacteria	D_1__Acidobacteria	D_2__Subgroup 17	NA	NA	NA	NA
f12ac05e6a08e3ec32b5334986841760	D_0__Bacteria	D_1__Planctomycetes	D_2__Phycisphaerae	D_3__Tepidisphaerales	D_4__WD2101 soil group	D_5__uncultured planctomycete	D_6__uncultured planctomycete
66d2ab859a7da067b8fa927c0a1e5847	D_0__Bacteria	D_1__Planctomycetes	D_2__OM190	D_3__uncultured bacterium	D_4__uncultured bacterium	D_5__uncultured bacterium	D_6__uncultured bacterium
36f275da5f6c436f7a2f11673b4cd63d	D_0__Bacteria	D_1__Proteobacteria	D_2__Deltaproteobacteria	D_3__Myxococcales	D_4__Sandaracinaceae	D_5__Sandaracinus	D_6__uncultured bacterium
555684ec00d0cb9d600dbd5290cf4b9c	D_0__Bacteria	D_1__Proteobacteria	D_2__Deltaproteobacteria	D_3__Myxococcales	NA	NA	NA
d41967b5b5065947e40a41468e00c9aa	D_0__Bacteria	D_1__Proteobacteria	D_2__Gammaproteobacteria	D_3__Betaproteobacteriales	D_4__Burkholderiaceae	D_5__Parapusillimonas	NA
a5c8801d975c4bd7cacca85ef78b3750	D_0__Bacteria	D_1__Proteobacteria	D_2__Alphaproteobacteria	D_3__Rickettsiales	D_4__AB1	D_5__uncultured bacterium	D_6__uncultured bacterium
c8576dc5ca0339f4f6f92c605864aa76	D_0__Bacteria	D_1__Actinobacteria	D_2__Thermoleophilia	D_3__Solirubrobacterales	D_4__67-14	D_5__uncultured Conexibacteraceae bacterium	D_6__uncultured Conexibacteraceae bacterium
8174cd8c3fd4c28873f92b8b1ae52591	D_0__Bacteria	D_1__Planctomycetes	D_2__Pla4 lineage	D_3__uncultured bacterium	D_4__uncultured bacterium	D_5__uncultured bacterium	D_6__uncultured bacterium
e54b794ad016111707f95793a26e97fd	D_0__Bacteria	D_1__Planctomycetes	D_2__Phycisphaerae	D_3__Tepidisphaerales	D_4__WD2101 soil group	D_5__uncultured bacterium	D_6__uncultured bacterium
7130a4ef109e01fd459537beb6ab2637	D_0__Bacteria	D_1__Bacteroidetes	D_2__Bacteroidia	D_3__Flavobacteriales	D_4__Flavobacteriaceae	D_5__Flavobacterium	NA
dfd343250d2d970093312008537d30ef	D_0__Bacteria	D_1__Chloroflexi	D_2__Ktedonobacteria	D_3__Ktedonobacterales	D_4__Ktedonobacteraceae	D_5__uncultured	D_6__uncultured Ktedobacteria bacterium
71c4c54be2bd14eb3a629ee570e31f99	D_0__Bacteria	D_1__Patescibacteria	D_2__Saccharimonadia	D_3__Saccharimonadales	D_4__uncultured bacterium	D_5__uncultured bacterium	D_6__uncultured bacterium
12827def13f0073ba76f066eb38755c7	D_0__Bacteria	D_1__Planctomycetes	D_2__Planctomycetacia	D_3__Gemmatales	D_4__Gemmataceae	D_5__Gemmata	NA
c9d0941b922b5ce0d282b622870d4b84	D_0__Bacteria	D_1__Proteobacteria	D_2__Deltaproteobacteria	D_3__Myxococcales	D_4__Archangiaceae	D_5__Anaeromyxobacter	NA
ee4878a2b1f0fbf0a8343d4ea7aaf7a3	D_0__Bacteria	D_1__Patescibacteria	D_2__Parcubacteria	D_3__uncultured bacterium	D_4__uncultured bacterium	D_5__uncultured bacterium	D_6__uncultured bacterium
999015393d708ff450d0bc70e2d2d9e4	D_0__Bacteria	D_1__Planctomycetes	D_2__Planctomycetacia	D_3__Gemmatales	D_4__Gemmataceae	D_5__uncultured	NA
28ca9b83e8a1f610887d3f3e3161dbed	D_0__Bacteria	D_1__Chloroflexi	D_2__TK10	NA	NA	NA	NA
c76e6bd2e57a7b21aa2c745916038754	D_0__Bacteria	D_1__Patescibacteria	D_2__Saccharimonadia	D_3__Saccharimonadales	D_4__uncultured bacterium	D_5__uncultured bacterium	D_6__uncultured bacterium
8f2b144e74af8351c65076ad0673c81f	D_0__Bacteria	D_1__Bacteroidetes	D_2__Bacteroidia	D_3__Chitinophagales	D_4__Chitinophagaceae	D_5__uncultured	D_6__metagenome
daa2d67bd63bb0e87847c62659471df5	D_0__Bacteria	D_1__Planctomycetes	D_2__Phycisphaerae	D_3__Tepidisphaerales	D_4__WD2101 soil group	NA	NA
dd95050e9a6ed01f1df231b7f76d4e71	D_0__Bacteria	D_1__Acidobacteria	D_2__Blastocatellia (Subgroup 4)	D_3__Blastocatellales	D_4__Blastocatellaceae	NA	NA
f43710b81aa8f371df66999356c37dde	D_0__Bacteria	NA	NA	NA	NA	NA	NA
7222519e8197a042d4b1bf6d6f043f3b	D_0__Bacteria	D_1__Chloroflexi	D_2__Chloroflexia	D_3__Thermomicrobiales	D_4__JG30-KF-CM45	D_5__bacterium Ellin6537	D_6__bacterium Ellin6537
3fa94fd16050a55aea7a91a96a18d318	D_0__Bacteria	D_1__Proteobacteria	D_2__Deltaproteobacteria	D_3__Myxococcales	D_4__Haliangiaceae	D_5__Haliangium	D_6__uncultured bacterium
eb295414981aa754ae5086bc01385801	D_0__Bacteria	D_1__Proteobacteria	D_2__Alphaproteobacteria	D_3__Acetobacterales	D_4__Acetobacteraceae	D_5__uncultured	NA
32dfc109898b76c63ea51f3543721681	D_0__Bacteria	D_1__Acidobacteria	D_2__Thermoanaerobaculia	D_3__Thermoanaerobaculales	D_4__Thermoanaerobaculaceae	D_5__Subgroup 10	NA
904557c5542cec4b5265c97c44a5913b	D_0__Bacteria	D_1__Planctomycetes	D_2__Planctomycetacia	D_3__Planctomycetales	D_4__Rubinisphaeraceae	D_5__uncultured	D_6__metagenome
f38bf8e653ed371d701a79aed6c4a4b7	D_0__Bacteria	D_1__Patescibacteria	D_2__ABY1	D_3__Candidatus Magasanikbacteria	D_4__Candidatus Magasanikbacteria bacterium RIFOXYD1_FULL_40_23	D_5__Candidatus Magasanikbacteria bacterium RIFOXYD1_FULL_40_23	D_6__Candidatus Magasanikbacteria bacterium RIFOXYD1_FULL_40_23
c8f3ca11fa6cbb3f58ded493971d68a0	D_0__Bacteria	D_1__Chloroflexi	D_2__Ktedonobacteria	D_3__Ktedonobacterales	D_4__Ktedonobacteraceae	D_5__uncultured	D_6__uncultured Ktedobacteria bacterium
60a7d145d0044ae9b416eff9ed60fdec	D_0__Bacteria	D_1__Actinobacteria	D_2__Actinobacteria	D_3__Corynebacteriales	D_4__Nocardiaceae	D_5__Nocardia	NA
40f0dabf625f9cecb81f1f7a5f8db10e	D_0__Bacteria	D_1__Chloroflexi	D_2__Anaerolineae	D_3__SBR1031	D_4__A4b	D_5__uncultured bacterium	D_6__uncultured bacterium
805eab5e3873d31965a7d7c1c6f46828	D_0__Bacteria	D_1__Patescibacteria	D_2__Saccharimonadia	D_3__Saccharimonadales	NA	NA	NA
d5d38239688cedd49202cc7f8c6acf8c	D_0__Bacteria	D_1__Chloroflexi	D_2__KD4-96	D_3__uncultured bacterium	D_4__uncultured bacterium	D_5__uncultured bacterium	D_6__uncultured bacterium
cbc444f2c06bb7bced96be65bf457f13	D_0__Bacteria	D_1__Actinobacteria	D_2__Thermoleophilia	D_3__Solirubrobacterales	D_4__67-14	NA	NA
8e114bac718ed7682017c462cf9c2ea4	D_0__Bacteria	D_1__Verrucomicrobia	D_2__Verrucomicrobiae	NA	NA	NA	NA
00c544f2d6ccff6a83af89ba9a00d8b6	D_0__Bacteria	D_1__Planctomycetes	D_2__Planctomycetacia	D_3__Gemmatales	D_4__Gemmataceae	D_5__uncultured	NA
ab8571fc734b7dfea0ccabd25249482c	D_0__Bacteria	D_1__Proteobacteria	D_2__Alphaproteobacteria	D_3__Rhizobiales	D_4__Beijerinckiaceae	NA	NA
c94ff452480b27509ea89dcabafecbfd	D_0__Bacteria	D_1__Proteobacteria	D_2__Alphaproteobacteria	D_3__Reyranellales	D_4__Reyranellaceae	D_5__uncultured	D_6__uncultured Rhodospirillales bacterium
54be9c33d629737e0452beb52cd5d774	D_0__Bacteria	D_1__Proteobacteria	D_2__Alphaproteobacteria	D_3__Rhizobiales	D_4__Hyphomicrobiaceae	D_5__Pedomicrobium	NA
5f4fe09817c3794fc6c8710e617b2556	D_0__Bacteria	D_1__Planctomycetes	D_2__Planctomycetacia	D_3__Gemmatales	D_4__Gemmataceae	D_5__uncultured	D_6__uncultured bacterium
6113b3fa274f88d4557bf45bdeacf6e1	D_0__Bacteria	D_1__Proteobacteria	D_2__Gammaproteobacteria	D_3__Diplorickettsiales	D_4__Diplorickettsiaceae	D_5__Aquicella	NA
7ba1649167383e4722a5cd4e866b8739	D_0__Bacteria	NA	NA	NA	NA	NA	NA
187fa8989b7b1a5130ab668664a26f41	D_0__Bacteria	D_1__Bacteroidetes	D_2__Ignavibacteria	D_3__OPB56	D_4__uncultured bacterium	D_5__uncultured bacterium	D_6__uncultured bacterium
7834364749f41e83b62e23b2de70b154	D_0__Bacteria	D_1__Gemmatimonadetes	D_2__Gemmatimonadetes	D_3__Gemmatimonadales	D_4__Gemmatimonadaceae	D_5__Gemmatirosa	D_6__uncultured bacterium
b17446fac6cfd9032c93ad05e8939d9b	D_0__Bacteria	D_1__Bacteroidetes	D_2__Bacteroidia	D_3__Cytophagales	D_4__Microscillaceae	D_5__Ohtaekwangia	NA
6b26c8a24e30fa774d6d36e7910f6b0e	D_0__Bacteria	D_1__Proteobacteria	D_2__Alphaproteobacteria	D_3__Holosporales	D_4__Holosporaceae	D_5__uncultured	D_6__uncultured bacterium
e11e4e1e3576bf28769926daa604c7b5	D_0__Bacteria	D_1__Proteobacteria	D_2__Gammaproteobacteria	D_3__eub62A3	D_4__metagenome	D_5__metagenome	D_6__metagenome
a5e45d2e694cba4ff1943cfdfedb446a	D_0__Bacteria	D_1__Proteobacteria	D_2__Deltaproteobacteria	D_3__Myxococcales	D_4__KD3-10	D_5__uncultured bacterium	D_6__uncultured bacterium
15590141dea24a001a6c8f7454cc0a2f	D_0__Bacteria	D_1__Patescibacteria	D_2__Saccharimonadia	D_3__Saccharimonadales	D_4__uncultured bacterium	D_5__uncultured bacterium	D_6__uncultured bacterium
c67cd8b743fc1f792af957c3fbef1ac3	D_0__Bacteria	D_1__Proteobacteria	D_2__Alphaproteobacteria	D_3__Rhizobiales	D_4__Beijerinckiaceae	D_5__Methylobacterium	NA
a70ca04496aa8a4829b143da608acc0f	D_0__Bacteria	D_1__Actinobacteria	D_2__Actinobacteria	NA	NA	NA	NA
7dd0d3958cf33f123f3e927e58ff6e47	D_0__Bacteria	D_1__Firmicutes	D_2__Erysipelotrichia	D_3__Erysipelotrichales	D_4__Erysipelotrichaceae	D_5__Turicibacter	D_6__uncultured bacterium
0a7a0d04d261e2f4b19ed16f20993fbc	D_0__Bacteria	D_1__Patescibacteria	D_2__Saccharimonadia	D_3__Saccharimonadales	D_4__uncultured bacterium	D_5__uncultured bacterium	D_6__uncultured bacterium
06725139baadaae5b79d3eaa45ede73d	D_0__Bacteria	D_1__Proteobacteria	D_2__Deltaproteobacteria	D_3__Bdellovibrionales	D_4__Bdellovibrionaceae	D_5__Bdellovibrio	D_6__uncultured soil bacterium
15357017f49e716611ad42f69941f088	D_0__Bacteria	D_1__Proteobacteria	D_2__Gammaproteobacteria	D_3__Steroidobacterales	D_4__Steroidobacteraceae	D_5__uncultured	NA
fd41dc598789291545a9649543dd2cb0	D_0__Bacteria	D_1__Verrucomicrobia	D_2__Verrucomicrobiae	D_3__Chthoniobacterales	D_4__Chthoniobacteraceae	D_5__Chthoniobacter	D_6__uncultured bacterium
2fd743aa8ecdf0593f9ebc2db41c5e38	D_0__Bacteria	D_1__Acidobacteria	D_2__Acidobacteriia	D_3__Solibacterales	D_4__Solibacteraceae (Subgroup 3)	D_5__Candidatus Solibacter	NA
abad90253458ef122ca839d2cdf217d0	D_0__Bacteria	D_1__Chloroflexi	D_2__Anaerolineae	D_3__RBG-13-54-9	D_4__uncultured bacterium	D_5__uncultured bacterium	D_6__uncultured bacterium
424ea779ba05f089a5b1f30f9e78758f	D_0__Bacteria	D_1__Actinobacteria	D_2__Actinobacteria	D_3__Corynebacteriales	D_4__Nocardiaceae	D_5__Nocardia	NA
d0c074dc29e6a78413fdc80006f5107e	D_0__Bacteria	NA	NA	NA	NA	NA	NA
05a92b20236c8f8fcc2769a8611a2ca1	D_0__Bacteria	NA	NA	NA	NA	NA	NA
343e43e2cf599a8f895103e0552231cc	D_0__Bacteria	D_1__Patescibacteria	D_2__Saccharimonadia	D_3__Saccharimonadales	D_4__uncultured bacterium	D_5__uncultured bacterium	D_6__uncultured bacterium
ac611ee5b681c36e130c0a9400e15fa7	D_0__Bacteria	D_1__Bacteroidetes	D_2__Bacteroidia	D_3__Chitinophagales	D_4__Chitinophagaceae	D_5__Terrimonas	NA
a16cc784b48db2a7f9e1fed194256d8b	D_0__Bacteria	D_1__Proteobacteria	D_2__Gammaproteobacteria	D_3__Diplorickettsiales	D_4__Diplorickettsiaceae	D_5__Aquicella	D_6__uncultured bacterium
e3abf67d29c8c720c7e698f8ebc87729	D_0__Bacteria	D_1__Planctomycetes	D_2__Planctomycetacia	D_3__Gemmatales	D_4__Gemmataceae	D_5__uncultured	NA
b4041b4de880858748ee14291cda196d	D_0__Bacteria	D_1__Proteobacteria	D_2__Alphaproteobacteria	D_3__Caulobacterales	D_4__Caulobacteraceae	NA	NA
269a46783985f880650952177bb13e4f	D_0__Bacteria	D_1__Proteobacteria	D_2__Alphaproteobacteria	D_3__Rhizobiales	D_4__Xanthobacteraceae	D_5__Rhodopseudomonas	D_6__uncultured bacterium
b817e3f1fcdb2224bf03f9e23349388a	D_0__Bacteria	D_1__Chlamydiae	D_2__Chlamydiae	D_3__Chlamydiales	D_4__Parachlamydiaceae	NA	NA
39907ae556c01b191cd31117644867bd	D_0__Bacteria	D_1__Planctomycetes	D_2__Planctomycetacia	D_3__Gemmatales	D_4__Gemmataceae	D_5__uncultured	D_6__uncultured planctomycete
4289cfb83cd9bb4579f926c534dcbd0b	D_0__Archaea	D_1__Thaumarchaeota	D_2__Group 1.1c	D_3__uncultured crenarchaeote	D_4__uncultured crenarchaeote	D_5__uncultured crenarchaeote	D_6__uncultured crenarchaeote
57dadd72abe757305b129d503e0e1320	D_0__Bacteria	NA	NA	NA	NA	NA	NA
fc312733ae90d737f90ba637dc4f70e6	D_0__Bacteria	D_1__Actinobacteria	D_2__Actinobacteria	D_3__Frankiales	D_4__Acidothermaceae	D_5__Acidothermus	D_6__uncultured bacterium
1ed9d6fd64eaaee2788eb314427d06c0	D_0__Bacteria	D_1__Chloroflexi	D_2__Anaerolineae	D_3__SBR1031	D_4__uncultured Gemmatimonadetes bacterium	D_5__uncultured Gemmatimonadetes bacterium	D_6__uncultured Gemmatimonadetes bacterium
21df37ed70bce230db3c0db98c1f5f14	D_0__Bacteria	D_1__Chloroflexi	D_2__TK10	D_3__uncultured Chloroflexus sp.	D_4__uncultured Chloroflexus sp.	D_5__uncultured Chloroflexus sp.	D_6__uncultured Chloroflexus sp.
f5d55024836f95b55f292e1d8de7c8e1	D_0__Bacteria	D_1__Chloroflexi	D_2__TK10	D_3__uncultured Dehalococcoidia bacterium	D_4__uncultured Dehalococcoidia bacterium	D_5__uncultured Dehalococcoidia bacterium	D_6__uncultured Dehalococcoidia bacterium
0ea34d31ffd58c655be76b22ad69e4cf	D_0__Bacteria	D_1__Proteobacteria	D_2__Alphaproteobacteria	D_3__Rickettsiales	D_4__SM2D12	NA	NA
3591c483040e0617dfd76672730431e3	D_0__Bacteria	D_1__Proteobacteria	D_2__Deltaproteobacteria	D_3__Myxococcales	D_4__Blfdi19	NA	NA
8a95f06e8bee577652b22c1692b75fa9	D_0__Bacteria	D_1__Planctomycetes	D_2__Planctomycetacia	D_3__Gemmatales	D_4__Gemmataceae	D_5__uncultured	D_6__uncultured bacterium
77a2b810a74fc0db78f0f9921cd12ae7	D_0__Bacteria	D_1__Planctomycetes	D_2__Planctomycetacia	D_3__Pirellulales	D_4__Pirellulaceae	D_5__uncultured	NA
a79e35e204bf72ebaefcd76702c21210	D_0__Bacteria	D_1__Proteobacteria	D_2__Alphaproteobacteria	D_3__Caulobacterales	D_4__Caulobacteraceae	D_5__Asticcacaulis	D_6__Asticcacaulis solisilvae
3f6ac9a4043414a8b13a094f3da72ef3	D_0__Bacteria	D_1__Elusimicrobia	D_2__Lineage IIb	D_3__uncultured bacterium	D_4__uncultured bacterium	D_5__uncultured bacterium	D_6__uncultured bacterium
ced4218ac1bab5da11acfa6f3527a5cd	D_0__Bacteria	D_1__Fibrobacteres	D_2__Fibrobacteria	D_3__Fibrobacterales	D_4__Fibrobacteraceae	D_5__possible genus 04	NA
fb0369172c38ca2cc4727b73cce478ce	D_0__Bacteria	D_1__Acidobacteria	D_2__Acidobacteriia	D_3__Solibacterales	D_4__Solibacteraceae (Subgroup 3)	D_5__Bryobacter	D_6__uncultured Acidobacteria bacterium
1813b5dac496eb0c1f656c518606fa51	D_0__Bacteria	D_1__Actinobacteria	D_2__Thermoleophilia	D_3__Gaiellales	D_4__uncultured	D_5__uncultured bacterium	D_6__uncultured bacterium
0537364a8decfd8c429296410a906d96	D_0__Bacteria	D_1__Firmicutes	D_2__Clostridia	D_3__Clostridiales	D_4__Family XVIII	D_5__uncultured	NA
71537a4e6e97e3f7d636e86fbc1cbdda	D_0__Bacteria	D_1__Acidobacteria	D_2__Subgroup 6	NA	NA	NA	NA
f0f4c1022b3db81e98c9e32e6b5eb918	D_0__Bacteria	D_1__Proteobacteria	D_2__Deltaproteobacteria	D_3__Oligoflexales	D_4__Oligoflexaceae	D_5__uncultured	D_6__uncultured bacterium Ak20-3
510c9fc9aa35b127c6aba69cfebf4ae7	D_0__Bacteria	D_1__Chloroflexi	D_2__Ktedonobacteria	D_3__Ktedonobacterales	D_4__Ktedonobacteraceae	D_5__1921-2	NA
83158e12239ba84e4bc05924a5a0f02f	D_0__Bacteria	D_1__WPS-2	D_2__uncultured bacterium	D_3__uncultured bacterium	D_4__uncultured bacterium	D_5__uncultured bacterium	D_6__uncultured bacterium
662d7ccacec89d4e2ff2fbe1b4a8de16	D_0__Bacteria	D_1__Acidobacteria	D_2__Subgroup 25	D_3__uncultured bacterium	D_4__uncultured bacterium	D_5__uncultured bacterium	D_6__uncultured bacterium
718f4568b2dac492de49899ac9f1400d	D_0__Bacteria	D_1__Proteobacteria	D_2__Deltaproteobacteria	D_3__Oligoflexales	D_4__0319-6G20	D_5__marine metagenome	D_6__marine metagenome
08b01a9b78f6c171f8a056351d9013a2	D_0__Bacteria	D_1__Verrucomicrobia	D_2__Verrucomicrobiae	D_3__Pedosphaerales	D_4__Pedosphaeraceae	D_5__uncultured bacterium	D_6__uncultured bacterium
c0477909a0ee6fffac96f57601a12228	D_0__Bacteria	D_1__Proteobacteria	D_2__Alphaproteobacteria	D_3__Rickettsiales	D_4__SM2D12	D_5__uncultured alpha proteobacterium	D_6__uncultured alpha proteobacterium
b6c3780527bb44c66eeb5ce60db24e96	D_0__Bacteria	D_1__Planctomycetes	D_2__Phycisphaerae	D_3__Phycisphaerales	D_4__Phycisphaeraceae	D_5__I-8	D_6__uncultured bacterium
e99eb798389d0d380583115d6990bb58	D_0__Bacteria	D_1__Planctomycetes	D_2__Phycisphaerae	D_3__Tepidisphaerales	D_4__Tepidisphaeraceae	D_5__Tepidisphaera	D_6__uncultured bacterium
6668fb2a0c08d97aa13fe8a1798b6a18	D_0__Bacteria	D_1__Proteobacteria	D_2__Alphaproteobacteria	D_3__Tistrellales	D_4__Geminicoccaceae	D_5__Candidatus Alysiosphaera	NA
faf97d5e248ecc7922943af8d4657551	D_0__Bacteria	D_1__Firmicutes	D_2__Clostridia	D_3__Clostridiales	D_4__Clostridiaceae 1	D_5__Fervidicella	D_6__uncultured bacterium
bebb483ec565829df573af1f78ef4318	D_0__Bacteria	D_1__Proteobacteria	D_2__Alphaproteobacteria	D_3__Micavibrionales	D_4__uncultured	D_5__metagenome	D_6__metagenome
8f382298b3b2769036a930e020c33461	D_0__Bacteria	D_1__Actinobacteria	D_2__Actinobacteria	D_3__Frankiales	D_4__Frankiaceae	D_5__Jatrophihabitans	NA
b47ae295bcc22cd2cd60737c4fcdbce3	D_0__Bacteria	D_1__Acidobacteria	D_2__Acidobacteriia	D_3__Acidobacteriales	D_4__Koribacteraceae	D_5__Candidatus Koribacter	D_6__uncultured Acidobacteria bacterium
679cbcbd00167999805d993195fafd89	D_0__Bacteria	D_1__Planctomycetes	D_2__OM190	D_3__uncultured bacterium	D_4__uncultured bacterium	D_5__uncultured bacterium	D_6__uncultured bacterium
f629ac83929cc15072625647eef66ae9	D_0__Bacteria	D_1__Latescibacteria	NA	NA	NA	NA	NA
65876a7564cf09fad50cf9672f0e08ee	D_0__Bacteria	D_1__Chlamydiae	D_2__Chlamydiae	D_3__Chlamydiales	D_4__Simkaniaceae	NA	NA
18e3351002317dfa306776883277b649	D_0__Bacteria	D_1__Actinobacteria	D_2__Actinobacteria	D_3__Pseudonocardiales	D_4__Pseudonocardiaceae	D_5__Actinomycetospora	D_6__uncultured bacterium
a0f04241891d9624ad930b3608714748	D_0__Bacteria	D_1__Bacteroidetes	D_2__Bacteroidia	D_3__Cytophagales	D_4__Microscillaceae	D_5__uncultured	NA
6aaca38df1bd406798574b9ff06b3382	D_0__Bacteria	D_1__Actinobacteria	NA	NA	NA	NA	NA
c0d4f27398f88ce35d7bf8e291957962	D_0__Bacteria	D_1__Bacteroidetes	D_2__Bacteroidia	D_3__Cytophagales	D_4__Microscillaceae	D_5__uncultured	D_6__metagenome
f3ce17734dad0ae9146177bccf597969	D_0__Bacteria	D_1__Proteobacteria	D_2__Alphaproteobacteria	D_3__uncultured	NA	NA	NA
599185bddd04ff16689a437fa6e1229f	D_0__Bacteria	D_1__Chloroflexi	D_2__Chloroflexia	D_3__Kallotenuales	D_4__AKIW781	D_5__uncultured bacterium	D_6__uncultured bacterium
958d143ff94e1b924703c226e6e53b89	D_0__Bacteria	D_1__Acidobacteria	D_2__Acidobacteriia	D_3__Solibacterales	D_4__Solibacteraceae (Subgroup 3)	D_5__Bryobacter	D_6__uncultured Acidobacteria bacterium
3e0991160aed0baea6702b0acad863bb	D_0__Bacteria	D_1__Planctomycetes	D_2__Planctomycetacia	D_3__Pirellulales	D_4__Pirellulaceae	D_5__Pirellula	NA
3b58147f87e6b6b8c3b4b184f4baab9c	D_0__Bacteria	D_1__Proteobacteria	D_2__Gammaproteobacteria	D_3__Diplorickettsiales	D_4__Diplorickettsiaceae	D_5__Aquicella	NA
e262b8b7493926beb7c027ee48e04385	D_0__Bacteria	D_1__Proteobacteria	D_2__Gammaproteobacteria	D_3__Betaproteobacteriales	NA	NA	NA
6cb3f0560cad56a0199c68893c0fadfe	D_0__Bacteria	D_1__Planctomycetes	D_2__Planctomycetacia	D_3__Gemmatales	D_4__Gemmataceae	D_5__uncultured	NA
233ce2fdb066e46fd9c1d8722f9ae7e5	D_0__Bacteria	D_1__Dependentiae	D_2__Babeliae	D_3__Babeliales	D_4__Vermiphilaceae	D_5__metagenome	D_6__metagenome
dba2114a60562f91d14bde46a8de8d77	D_0__Bacteria	D_1__Proteobacteria	D_2__Alphaproteobacteria	D_3__Rhizobiales	D_4__KF-JG30-B3	D_5__uncultured bacterium	D_6__uncultured bacterium
d674a4dfae17c7d7918359a7db9df0ca	D_0__Bacteria	D_1__Proteobacteria	D_2__Alphaproteobacteria	D_3__Rhizobiales	D_4__Labraceae	D_5__Labrys	D_6__metagenome
df177577f151206a64b29f35871cb8a1	D_0__Bacteria	D_1__Proteobacteria	D_2__Alphaproteobacteria	D_3__Rhizobiales	D_4__Rhodomicrobiaceae	D_5__Rhodomicrobium	D_6__uncultured Rhodomicrobium sp.
4ffb0636851076a4c92d8c4f5922211b	D_0__Bacteria	D_1__WS2	D_2__metagenome	D_3__metagenome	D_4__metagenome	D_5__metagenome	D_6__metagenome
0bc6646795cd48e11b54ab678c373cf6	D_0__Bacteria	D_1__Verrucomicrobia	D_2__Verrucomicrobiae	D_3__Opitutales	D_4__Opitutaceae	D_5__Lacunisphaera	NA
46c4e9e6484c932ad7d1af45e252a437	D_0__Bacteria	D_1__Acidobacteria	D_2__Subgroup 11	D_3__uncultured soil bacterium	D_4__uncultured soil bacterium	D_5__uncultured soil bacterium	D_6__uncultured soil bacterium
f2550197b3fddb248a8ebd3c99c887b5	D_0__Bacteria	D_1__Acidobacteria	D_2__Acidobacteriia	D_3__Subgroup 2	D_4__uncultured Holophaga sp.	D_5__uncultured Holophaga sp.	D_6__uncultured Holophaga sp.
2eb84c577aced9253308c026571ff317	D_0__Bacteria	D_1__Proteobacteria	D_2__Gammaproteobacteria	D_3__Diplorickettsiales	D_4__Diplorickettsiaceae	D_5__uncultured	NA
57fd98428bc84d15bae9f11a63d51e53	D_0__Bacteria	D_1__Acidobacteria	D_2__Acidobacteriia	D_3__Acidobacteriales	D_4__uncultured	D_5__uncultured bacterium	D_6__uncultured bacterium
baca9c905431f946160cbda4eb143970	D_0__Bacteria	D_1__Planctomycetes	D_2__Phycisphaerae	D_3__Tepidisphaerales	D_4__WD2101 soil group	D_5__uncultured bacterium	D_6__uncultured bacterium
e6826d08fff1c9c9515670bec1cd82ff	D_0__Bacteria	D_1__Patescibacteria	D_2__Parcubacteria	D_3__uncultured bacterium	D_4__uncultured bacterium	D_5__uncultured bacterium	D_6__uncultured bacterium
252e42753022cc331adff5b770150025	D_0__Bacteria	D_1__Bacteroidetes	D_2__Bacteroidia	D_3__Chitinophagales	D_4__Chitinophagaceae	D_5__uncultured	NA
7ba286753470d0aaa460ac7bb6cacb04	D_0__Bacteria	D_1__Planctomycetes	D_2__Planctomycetacia	D_3__Gemmatales	D_4__Gemmataceae	D_5__Gemmata	D_6__Gemmata sp. Br1-1
104d5b1cc4281637dac2c1c6e3bbe3ff	D_0__Bacteria	D_1__Proteobacteria	D_2__Alphaproteobacteria	D_3__Sphingomonadales	D_4__Sphingomonadaceae	D_5__Sphingomonas	NA
22e03d02de5679ff0e1a4794783a0efa	D_0__Bacteria	D_1__Proteobacteria	D_2__Deltaproteobacteria	D_3__Myxococcales	D_4__Blfdi19	D_5__uncultured bacterium	D_6__uncultured bacterium
b8c4caac309e70fc0cdfed1efd28b5ba	D_0__Bacteria	D_1__Dependentiae	D_2__Babeliae	D_3__Babeliales	D_4__Vermiphilaceae	D_5__uncultured Candidatus Dependentiae bacterium	D_6__uncultured Candidatus Dependentiae bacterium
07a0dbc5ea57d42bd9cbc578f66242ff	D_0__Bacteria	D_1__Chloroflexi	D_2__KD4-96	D_3__uncultured Chloroflexi bacterium	D_4__uncultured Chloroflexi bacterium	D_5__uncultured Chloroflexi bacterium	D_6__uncultured Chloroflexi bacterium
ac4fedcdc945c0a2c4ff3a8ccd084a8f	D_0__Bacteria	D_1__Proteobacteria	D_2__Alphaproteobacteria	D_3__Rickettsiales	D_4__SM2D12	D_5__uncultured bacterium	D_6__uncultured bacterium
38f0cb19dd50233d8bece1db31959237	D_0__Bacteria	D_1__Rokubacteria	D_2__NC10	D_3__Rokubacteriales	NA	NA	NA
1c42de9cc6daf963b3fca684d25c8946	D_0__Bacteria	D_1__Bacteroidetes	D_2__Bacteroidia	D_3__Cytophagales	D_4__Microscillaceae	D_5__uncultured	D_6__uncultured soil bacterium
8a0fdf89d17fae2042f8897200145076	D_0__Bacteria	NA	NA	NA	NA	NA	NA
9e8d976df611a9a3ccaf92981cb810cb	D_0__Bacteria	D_1__Proteobacteria	D_2__Alphaproteobacteria	D_3__Sphingomonadales	D_4__Sphingomonadaceae	NA	NA
eacb02ecb6078691c9fdd886f9d4f17b	D_0__Bacteria	D_1__Proteobacteria	D_2__Alphaproteobacteria	D_3__Elsterales	D_4__Elsteraceae	D_5__uncultured	D_6__uncultured bacterium
29bfc0455187e5e94270d6dbfb172698	D_0__Bacteria	D_1__Latescibacteria	D_2__uncultured soil bacterium	D_3__uncultured soil bacterium	D_4__uncultured soil bacterium	D_5__uncultured soil bacterium	D_6__uncultured soil bacterium
6db784c67ff6136b379a393b9d411ab1	D_0__Bacteria	D_1__Bacteroidetes	D_2__Bacteroidia	D_3__Flavobacteriales	D_4__Flavobacteriaceae	D_5__Flavobacterium	D_6__Flavobacterium sp. THWCSN34
07871a408ac1747b0b753bc35078b140	D_0__Bacteria	D_1__Actinobacteria	D_2__Actinobacteria	D_3__Catenulisporales	D_4__Catenulisporaceae	D_5__Catenulispora	NA
d8dca263b17ed08bc4100fdb6d7dbf0a	D_0__Bacteria	D_1__Proteobacteria	D_2__Gammaproteobacteria	D_3__Betaproteobacteriales	D_4__Burkholderiaceae	D_5__Cupriavidus	NA
773ea4e10303d5888fc5460bf322ab2b	D_0__Bacteria	D_1__Proteobacteria	D_2__Deltaproteobacteria	D_3__Bdellovibrionales	D_4__Bdellovibrionaceae	D_5__OM27 clade	D_6__uncultured bacterium
d6c2a5c20c4ad4770684f89d27bdd319	D_0__Bacteria	D_1__Chloroflexi	D_2__TK10	D_3__uncultured Chloroflexus sp.	D_4__uncultured Chloroflexus sp.	D_5__uncultured Chloroflexus sp.	D_6__uncultured Chloroflexus sp.
0e681a94d70525e1e34445164c3742b8	D_0__Bacteria	D_1__Chloroflexi	D_2__Anaerolineae	D_3__Anaerolineales	D_4__Anaerolineaceae	D_5__uncultured	NA
90c3e631be0f87f788ef92ffb36f2d72	D_0__Bacteria	D_1__Acidobacteria	D_2__Acidobacteriia	D_3__Acidobacteriales	D_4__uncultured	NA	NA
de62293ada59a29dd224ae1a781f1f39	D_0__Bacteria	D_1__Bacteroidetes	D_2__Bacteroidia	D_3__Sphingobacteriales	D_4__AKYH767	D_5__metagenome	D_6__metagenome
457876f13b22eae43f4928f205a0b829	D_0__Bacteria	D_1__Chlamydiae	D_2__Chlamydiae	D_3__Chlamydiales	D_4__Parachlamydiaceae	NA	NA
dcd2223a27b98695955cf8b16dca19f8	D_0__Bacteria	D_1__Proteobacteria	D_2__Deltaproteobacteria	D_3__Myxococcales	NA	NA	NA
86eb578c0cecfa7abf13c9856ce6d42c	D_0__Bacteria	D_1__Proteobacteria	D_2__Alphaproteobacteria	D_3__Micavibrionales	D_4__uncultured	NA	NA
19c963d377b550afe43f091780d272e2	D_0__Bacteria	D_1__Gemmatimonadetes	D_2__Gemmatimonadetes	D_3__Gemmatimonadales	D_4__Gemmatimonadaceae	D_5__Gemmatimonas	NA
e9dcf1f748f4d33e1c389f1766047876	D_0__Bacteria	D_1__Proteobacteria	D_2__Alphaproteobacteria	D_3__Rickettsiales	D_4__Midichloriaceae	NA	NA
c69244115f2f70a2dd4e640ec08eb832	D_0__Bacteria	D_1__Actinobacteria	D_2__Thermoleophilia	D_3__Gaiellales	D_4__uncultured	D_5__uncultured Conexibacter sp.	D_6__uncultured Conexibacter sp.
8f8ae66e5e6394aca9cabd1f46703d6d	D_0__Bacteria	D_1__Proteobacteria	D_2__Gammaproteobacteria	D_3__PLTA13	D_4__metagenome	D_5__metagenome	D_6__metagenome
3d29055a9b419536e9f95fff0dea94f4	D_0__Bacteria	D_1__Acidobacteria	D_2__Holophagae	D_3__Subgroup 7	NA	NA	NA
b839e928ea25ca149cf5c9762d9d7d5f	D_0__Bacteria	D_1__Proteobacteria	D_2__Alphaproteobacteria	D_3__Holosporales	D_4__Holosporaceae	D_5__uncultured	D_6__uncultured bacterium
644f9111ed638e6c578c0a2110012d5b	D_0__Bacteria	D_1__Verrucomicrobia	D_2__Verrucomicrobiae	D_3__Pedosphaerales	D_4__Pedosphaeraceae	D_5__uncultured bacterium	D_6__uncultured bacterium
31ff061fa00bfde4ca643b1fb0d61eae	D_0__Bacteria	D_1__Proteobacteria	D_2__Gammaproteobacteria	D_3__Gammaproteobacteria Incertae Sedis	D_4__Unknown Family	D_5__Acidibacter	NA
26da6e6e3f97051212c0959eab9bce78	D_0__Bacteria	D_1__Planctomycetes	D_2__Phycisphaerae	D_3__Tepidisphaerales	D_4__WD2101 soil group	D_5__uncultured bacterium	D_6__uncultured bacterium
b1d9a76721945e0966e674f80b1ae5cf	D_0__Bacteria	D_1__Proteobacteria	D_2__Deltaproteobacteria	D_3__Oligoflexales	D_4__0319-6G20	NA	NA
d39649db2e7f3bda8ac1c857b9d15065	D_0__Bacteria	D_1__Planctomycetes	D_2__vadinHA49	NA	NA	NA	NA
92dd06613f4fb1cd0cf15f7d7f9b0ee8	D_0__Bacteria	NA	NA	NA	NA	NA	NA
ec2f736d1c47e5cf0d347621675520f1	D_0__Bacteria	D_1__Actinobacteria	D_2__Thermoleophilia	D_3__Gaiellales	NA	NA	NA
d2692272d9b227b80a4a5d03fe57c7dc	D_0__Bacteria	D_1__Planctomycetes	D_2__Planctomycetacia	D_3__Gemmatales	D_4__Gemmataceae	D_5__uncultured	D_6__uncultured bacterium
938d9044f85f3e67ed7a5651e7db62e7	D_0__Bacteria	D_1__Verrucomicrobia	D_2__Verrucomicrobiae	D_3__Pedosphaerales	D_4__Pedosphaeraceae	NA	NA
58f3e6ee53d0f3ded03d4e27b2e423c2	D_0__Bacteria	D_1__Bacteroidetes	D_2__Bacteroidia	D_3__Flavobacteriales	D_4__Flavobacteriaceae	D_5__Flavobacterium	NA
bfc190af825ffa4769d40b5f503be5b1	D_0__Bacteria	D_1__Verrucomicrobia	D_2__Verrucomicrobiae	D_3__Pedosphaerales	D_4__Pedosphaeraceae	NA	NA
b32046e7095cdef9687837d1edf94aec	D_0__Bacteria	D_1__Verrucomicrobia	D_2__Verrucomicrobiae	D_3__Pedosphaerales	D_4__Pedosphaeraceae	D_5__ADurb.Bin063-1	NA
5b6b5c5052abaf7fce775d14c04d9633	D_0__Bacteria	NA	NA	NA	NA	NA	NA
3ee32fba7937344969b1494b11bfdb83	D_0__Bacteria	D_1__Proteobacteria	D_2__Alphaproteobacteria	D_3__Acetobacterales	D_4__Acetobacteraceae	D_5__uncultured	D_6__metagenome
2b2efa819f5331abedd79eb62bc2569a	D_0__Bacteria	D_1__Chloroflexi	D_2__Chloroflexia	D_3__Chloroflexales	D_4__Roseiflexaceae	D_5__uncultured	D_6__uncultured bacterium
881d8f7bb571d94cd7315bf6559f3697	D_0__Bacteria	D_1__Verrucomicrobia	D_2__Verrucomicrobiae	D_3__S-BQ2-57 soil group	D_4__uncultured bacterium	D_5__uncultured bacterium	D_6__uncultured bacterium
1a335b5ecbb1e8e50622105530846b76	D_0__Bacteria	D_1__Chloroflexi	D_2__Anaerolineae	D_3__Caldilineales	D_4__Caldilineaceae	D_5__uncultured	D_6__uncultured bacterium
d9d023949ef694c4629f0b34c3388386	D_0__Bacteria	D_1__Patescibacteria	D_2__Parcubacteria	D_3__Candidatus Nomurabacteria	D_4__uncultured bacterium	D_5__uncultured bacterium	D_6__uncultured bacterium
f20f52a3991dae12cfe24c6f25e18caf	D_0__Bacteria	D_1__Proteobacteria	D_2__Alphaproteobacteria	D_3__Rickettsiales	D_4__SM2D12	D_5__metagenome	D_6__metagenome
1657cdebc181c478dc09bccd8df98ce7	D_0__Bacteria	D_1__Patescibacteria	D_2__ABY1	D_3__Candidatus Kuenenbacteria	D_4__uncultured bacterium	D_5__uncultured bacterium	D_6__uncultured bacterium
d7fac9046b351edecaadc3ec34d87da6	D_0__Bacteria	D_1__Proteobacteria	D_2__Gammaproteobacteria	D_3__Diplorickettsiales	D_4__Diplorickettsiaceae	D_5__uncultured	D_6__uncultured bacterium
ad3e8dcf5ff2ba6dcea336727e22f9ed	D_0__Bacteria	D_1__Proteobacteria	D_2__Alphaproteobacteria	D_3__Rhizobiales	D_4__Xanthobacteraceae	D_5__Rhodopseudomonas	D_6__Rhodopseudomonas sp.
f50dfc6cf8cac6637d62aaa4019ee2ed	D_0__Bacteria	D_1__Proteobacteria	D_2__Gammaproteobacteria	D_3__Betaproteobacteriales	D_4__Burkholderiaceae	NA	NA
ee4bc6ab858b62f3dad992f8168aa04c	D_0__Bacteria	D_1__Acidobacteria	D_2__Subgroup 6	NA	NA	NA	NA
cf38585164121a1c7fd8af57178fea88	D_0__Bacteria	D_1__Proteobacteria	D_2__Deltaproteobacteria	D_3__Myxococcales	D_4__P3OB-42	D_5__uncultured Myxococcales bacterium	D_6__uncultured Myxococcales bacterium
f73ebb84c487b7adbce15765e56e920b	D_0__Bacteria	D_1__Planctomycetes	D_2__vadinHA49	D_3__uncultured bacterium	D_4__uncultured bacterium	D_5__uncultured bacterium	D_6__uncultured bacterium
e48c7fedb621623a543aae18332c4e4d	D_0__Bacteria	D_1__Proteobacteria	D_2__Deltaproteobacteria	D_3__Oligoflexales	D_4__0319-6G20	NA	NA
a301479fc2a0d3d0bd29cfbf509f6289	D_0__Bacteria	D_1__Actinobacteria	D_2__Thermoleophilia	D_3__Solirubrobacterales	D_4__Solirubrobacteraceae	D_5__Conexibacter	D_6__uncultured bacterium
9fc487d9cc84f51276851704b059e504	D_0__Bacteria	D_1__Acidobacteria	D_2__Acidobacteriia	D_3__Acidobacteriales	D_4__uncultured	D_5__uncultured bacterium	D_6__uncultured bacterium
ba4006700895d3e3802acbd998c323b5	D_0__Bacteria	D_1__Proteobacteria	D_2__Gammaproteobacteria	D_3__Diplorickettsiales	D_4__Diplorickettsiaceae	D_5__uncultured	NA
a7a0e6844d444320cecb68e3ab7db4e0	D_0__Bacteria	D_1__Planctomycetes	D_2__Phycisphaerae	D_3__Phycisphaerales	D_4__Phycisphaeraceae	D_5__uncultured	D_6__uncultured bacterium
1d0e89dc79806d58541cbe45272d1c06	D_0__Bacteria	D_1__Proteobacteria	D_2__Alphaproteobacteria	D_3__Thalassobaculales	D_4__uncultured	D_5__uncultured bacterium	D_6__uncultured bacterium
f6e3809c8e642c0dfc7c1b49963e7baa	D_0__Bacteria	D_1__Verrucomicrobia	D_2__Verrucomicrobiae	D_3__Chthoniobacterales	D_4__Terrimicrobiaceae	D_5__Terrimicrobium	D_6__metagenome
0f8af735cddce04d964a54b8729a1b0a	D_0__Bacteria	D_1__Actinobacteria	D_2__Actinobacteria	D_3__Corynebacteriales	D_4__Nocardiaceae	D_5__Rhodococcus	NA
afe6dde24c2a1bf83eeef8733b82640b	D_0__Bacteria	D_1__Bacteroidetes	D_2__Ignavibacteria	D_3__Kryptoniales	D_4__BSV26	D_5__uncultured bacterium	D_6__uncultured bacterium
4579c5c044179ba5c9d57082b003f2dc	D_0__Bacteria	D_1__Bacteroidetes	D_2__Bacteroidia	D_3__Chitinophagales	D_4__Chitinophagaceae	D_5__Ferruginibacter	NA
de47c9d6e1a71944d44fef32c0404467	D_0__Bacteria	D_1__Proteobacteria	D_2__Alphaproteobacteria	D_3__Rhizobiales	D_4__Beijerinckiaceae	D_5__1174-901-12	D_6__uncultured bacterium
bea834be555002fd18fd96fea97449aa	D_0__Bacteria	D_1__Acidobacteria	D_2__Blastocatellia (Subgroup 4)	D_3__Blastocatellales	D_4__Blastocatellaceae	D_5__uncultured	NA
f6d52a44439859aad4024ffd18d1cb17	D_0__Bacteria	D_1__Proteobacteria	D_2__Gammaproteobacteria	D_3__Betaproteobacteriales	D_4__Burkholderiaceae	NA	NA
a7933034103737faf9326c0ce2a54793	D_0__Bacteria	D_1__Dependentiae	D_2__Babeliae	D_3__Babeliales	D_4__Vermiphilaceae	D_5__uncultured bacterium	D_6__uncultured bacterium
359ccca02f4fd40ebf3a5bbe3c4d1457	D_0__Bacteria	D_1__Chloroflexi	D_2__Ktedonobacteria	D_3__Ktedonobacterales	D_4__Ktedonobacteraceae	D_5__uncultured	D_6__uncultured Ktedobacteria bacterium
d0278d52208b72d5cf73ab10eb6b80a8	D_0__Bacteria	D_1__Proteobacteria	D_2__Alphaproteobacteria	D_3__Paracaedibacterales	D_4__Paracaedibacteraceae	D_5__Candidatus Paracaedibacter	D_6__uncultured bacterium
5b12fe011b050aa1ffc9210fd8846bd4	D_0__Bacteria	D_1__Dependentiae	D_2__Babeliae	D_3__Babeliales	D_4__Vermiphilaceae	D_5__uncultured bacterium	D_6__uncultured bacterium
78c958629f6f9f85dbf615482259c132	D_0__Bacteria	D_1__Patescibacteria	D_2__Saccharimonadia	D_3__Saccharimonadales	D_4__uncultured bacterium	D_5__uncultured bacterium	D_6__uncultured bacterium
c62e07ebb514c62966238ed13c49ea11	D_0__Bacteria	D_1__Cyanobacteria	D_2__Oxyphotobacteria	D_3__Phormidesmiales	D_4__Nodosilineaceae	D_5__Nodosilinea PCC-7104	NA
19953a98bc6e3431ed82e52ee99a46ec	D_0__Archaea	D_1__Thaumarchaeota	D_2__Nitrososphaeria	D_3__Nitrososphaerales	D_4__Nitrososphaeraceae	NA	NA
86e7d295d20a65c15b100015bfacb52e	D_0__Bacteria	D_1__Verrucomicrobia	D_2__Verrucomicrobiae	D_3__Pedosphaerales	D_4__Pedosphaeraceae	D_5__uncultured verrucomicrobium DEV059	D_6__uncultured verrucomicrobium DEV059
f8db0ea6569fb2132998325f64d2e395	D_0__Bacteria	D_1__Acidobacteria	D_2__Blastocatellia (Subgroup 4)	D_3__Blastocatellales	D_4__Blastocatellaceae	D_5__JGI 0001001-H03	NA
f976423d801a51776fa0ef081f330174	D_0__Archaea	D_1__Euryarchaeota	D_2__Thermoplasmata	D_3__Marine Group II	D_4__uncultured archaeon	D_5__uncultured archaeon	D_6__uncultured archaeon
fbd830dee89f2b25a73c2eb42de8c193	D_0__Bacteria	D_1__WS2	D_2__uncultured bacterium	D_3__uncultured bacterium	D_4__uncultured bacterium	D_5__uncultured bacterium	D_6__uncultured bacterium
8779fb2067cf8f44e4397bdbcb54b109	D_0__Bacteria	D_1__Proteobacteria	D_2__Deltaproteobacteria	D_3__Myxococcales	D_4__Haliangiaceae	D_5__Haliangium	D_6__uncultured proteobacterium
4b8811616e7c0a2ee1b5e9eeff1bf697	D_0__Bacteria	D_1__WPS-2	D_2__uncultured bacterium	D_3__uncultured bacterium	D_4__uncultured bacterium	D_5__uncultured bacterium	D_6__uncultured bacterium
0792f86fb2d18d38ea2bbedad1455a5f	D_0__Bacteria	D_1__Proteobacteria	D_2__Deltaproteobacteria	D_3__Myxococcales	D_4__Sandaracinaceae	D_5__uncultured	D_6__metagenome
ada6c0590cea515d5f8cd462f40b3999	D_0__Bacteria	D_1__Chloroflexi	D_2__Ktedonobacteria	D_3__B12-WMSP1	D_4__uncultured bacterium	D_5__uncultured bacterium	D_6__uncultured bacterium
bbda907193d4430243653af9a4c4382a	D_0__Bacteria	D_1__Chloroflexi	D_2__Gitt-GS-136	NA	NA	NA	NA
5da57dc99ef22712615e7b74df5e80b5	D_0__Bacteria	D_1__Actinobacteria	D_2__Actinobacteria	D_3__Micromonosporales	D_4__Micromonosporaceae	NA	NA
8405eb0063c256ff4bd49d55ff55239f	D_0__Bacteria	D_1__Acidobacteria	D_2__Blastocatellia (Subgroup 4)	D_3__11-24	D_4__uncultured bacterium	D_5__uncultured bacterium	D_6__uncultured bacterium
54d7f84903d0e62dc07ade7ed3ba560d	D_0__Bacteria	D_1__Patescibacteria	D_2__Saccharimonadia	D_3__Saccharimonadales	NA	NA	NA
4e1081249c753d5ea2fcb731ee3a69f3	D_0__Bacteria	D_1__Chloroflexi	D_2__Anaerolineae	D_3__SBR1031	D_4__A4b	D_5__wastewater metagenome	D_6__wastewater metagenome
2ce0ee388107b3335ef65379e6cc33f7	D_0__Bacteria	NA	NA	NA	NA	NA	NA
d07b18828fc85410665ea59558bf8db0	D_0__Bacteria	D_1__Acidobacteria	D_2__Subgroup 17	D_3__uncultured Acidobacteria bacterium	D_4__uncultured Acidobacteria bacterium	D_5__uncultured Acidobacteria bacterium	D_6__uncultured Acidobacteria bacterium
c2e3a2ba2895ee31ec5836e993bf8c23	D_0__Bacteria	D_1__Proteobacteria	D_2__Deltaproteobacteria	D_3__NB1-j	D_4__uncultured delta proteobacterium	D_5__uncultured delta proteobacterium	D_6__uncultured delta proteobacterium
14dc99d34ce6e3cd937d976532418067	D_0__Bacteria	D_1__Chloroflexi	D_2__Ktedonobacteria	D_3__C0119	D_4__uncultured Chloroflexi bacterium	D_5__uncultured Chloroflexi bacterium	D_6__uncultured Chloroflexi bacterium
3bd22bcc67328714550433798ec202b3	D_0__Bacteria	D_1__Actinobacteria	D_2__Actinobacteria	D_3__Propionibacteriales	D_4__Nocardioidaceae	D_5__Nocardioides	NA
c954f7e7907bd96717252e60bfdd3bce	D_0__Bacteria	D_1__Acidobacteria	D_2__Subgroup 6	D_3__Acidobacteria bacterium SCN 69-37	D_4__Acidobacteria bacterium SCN 69-37	D_5__Acidobacteria bacterium SCN 69-37	D_6__Acidobacteria bacterium SCN 69-37
36b3970cbe8c38635b896c448654307e	D_0__Bacteria	D_1__Bacteroidetes	D_2__Bacteroidia	D_3__Cytophagales	D_4__Microscillaceae	D_5__uncultured	D_6__metagenome
749149cd53879ba348b1d42a52a7039c	D_0__Bacteria	D_1__Patescibacteria	D_2__Saccharimonadia	D_3__Saccharimonadales	NA	NA	NA
b9315f92904dddd872d8e65cdb601302	D_0__Bacteria	D_1__Planctomycetes	D_2__Planctomycetacia	D_3__Isosphaerales	D_4__Isosphaeraceae	D_5__Singulisphaera	D_6__uncultured bacterium
b4f2b9ce66e1a00b4a05b61ee6dc4250	D_0__Bacteria	D_1__Chloroflexi	D_2__AD3	NA	NA	NA	NA
a8f605f8c9ef9c9beee9f7e12482f1fd	D_0__Bacteria	D_1__Proteobacteria	D_2__Alphaproteobacteria	D_3__Rickettsiales	D_4__SM2D12	NA	NA
6135fa38684d76938bb11c8b424b4b69	D_0__Bacteria	D_1__Chloroflexi	D_2__Chloroflexia	D_3__Chloroflexales	D_4__Roseiflexaceae	D_5__uncultured	D_6__uncultured bacterium
b2479a840f6b0b77b4a357d85dee773e	D_0__Bacteria	D_1__Proteobacteria	D_2__Deltaproteobacteria	D_3__Myxococcales	D_4__P3OB-42	D_5__uncultured bacterium	D_6__uncultured bacterium
5b5ff56aa5bf56959ae627caeb655dbc	D_0__Bacteria	D_1__Acidobacteria	D_2__Acidobacteriia	D_3__Acidobacteriales	D_4__Acidobacteriaceae (Subgroup 1)	D_5__Granulicella	NA
a60b3521260a277dc8166745b1d9b8f4	D_0__Bacteria	D_1__Actinobacteria	D_2__Acidimicrobiia	D_3__IMCC26256	D_4__uncultured bacterium	D_5__uncultured bacterium	D_6__uncultured bacterium
7d4df63c014eb99f4176c5602aaba52a	D_0__Bacteria	D_1__Actinobacteria	D_2__Actinobacteria	D_3__Frankiales	D_4__Frankiaceae	D_5__Jatrophihabitans	D_6__uncultured bacterium
cd76dc834258e339948dbc43a554577f	D_0__Bacteria	D_1__Bacteroidetes	D_2__Bacteroidia	D_3__Chitinophagales	D_4__Chitinophagaceae	D_5__Terrimonas	NA
718ef10bf07928ffe0fb4a2d6203df64	D_0__Bacteria	D_1__Patescibacteria	D_2__Saccharimonadia	D_3__Saccharimonadales	D_4__uncultured bacterium	D_5__uncultured bacterium	D_6__uncultured bacterium
ef90379b6a84c911ac21679e9394817e	D_0__Bacteria	D_1__Proteobacteria	D_2__Deltaproteobacteria	D_3__Oligoflexales	D_4__Oligoflexaceae	D_5__Silvanigrella	NA
7d99312539417c831df2b5143420e40a	D_0__Bacteria	D_1__Proteobacteria	D_2__Deltaproteobacteria	NA	NA	NA	NA
e10b23cd110b3931c5a3f94add4c273d	D_0__Bacteria	D_1__Actinobacteria	D_2__Thermoleophilia	D_3__Solirubrobacterales	D_4__67-14	NA	NA
7ccc7f82b8c2af0d8e320aa9039b1052	D_0__Bacteria	D_1__Chloroflexi	D_2__Anaerolineae	D_3__SBR1031	D_4__wastewater metagenome	D_5__wastewater metagenome	D_6__wastewater metagenome
b48007c30ab9f4204e9984a92d0615fc	D_0__Bacteria	D_1__Patescibacteria	D_2__Saccharimonadia	D_3__Saccharimonadales	D_4__uncultured Candidatus Saccharibacteria bacterium	D_5__uncultured Candidatus Saccharibacteria bacterium	D_6__uncultured Candidatus Saccharibacteria bacterium
cef77ed495f0376971e6fa14124d09c2	D_0__Bacteria	D_1__Planctomycetes	D_2__Planctomycetacia	D_3__Pirellulales	D_4__Pirellulaceae	D_5__Pirellula	NA
a5f1b810f695dd00cf5e7b68f6f59b89	D_0__Bacteria	D_1__Rokubacteria	D_2__NC10	D_3__Rokubacteriales	NA	NA	NA
4b41411aacbd356615b4b458c014ddd5	D_0__Bacteria	D_1__Bacteroidetes	D_2__Bacteroidia	D_3__Chitinophagales	D_4__Chitinophagaceae	D_5__uncultured	NA
a8ff2ed05f15d3d04fa9b5f1ca159de1	D_0__Bacteria	D_1__Acidobacteria	D_2__Subgroup 6	NA	NA	NA	NA
5bbea13c2061d1814dcba75692485363	D_0__Bacteria	D_1__Chlamydiae	D_2__Chlamydiae	D_3__Chlamydiales	D_4__Simkaniaceae	D_5__uncultured	D_6__uncultured Chlamydiales bacterium
c0faf11bc9e3224a7f0f50aa591ff1df	D_0__Bacteria	D_1__Proteobacteria	D_2__Deltaproteobacteria	D_3__NB1-j	D_4__uncultured soil bacterium	D_5__uncultured soil bacterium	D_6__uncultured soil bacterium
3ab4f0061cec8d3697825fb794afcf2c	D_0__Bacteria	D_1__Acidobacteria	D_2__Acidobacteriia	D_3__Solibacterales	D_4__Solibacteraceae (Subgroup 3)	D_5__Elev-16S-1166	D_6__uncultured bacterium
e9af93b7b6295718ba71442a5abbbf8d	D_0__Bacteria	D_1__Proteobacteria	D_2__Deltaproteobacteria	D_3__Oligoflexales	D_4__Oligoflexaceae	D_5__uncultured	NA
71160b471aecf357d1c4f22ea66c2ed4	D_0__Bacteria	D_1__Proteobacteria	D_2__Alphaproteobacteria	D_3__Rhodospirillales	D_4__Magnetospirillaceae	D_5__uncultured	D_6__uncultured bacterium
cb2abf2d2070c2b8989aaa627e14ce17	D_0__Bacteria	D_1__Proteobacteria	D_2__Deltaproteobacteria	D_3__Myxococcales	D_4__BIrii41	D_5__metagenome	D_6__metagenome
c7b88d5d1006bab10214c40ba1e66921	D_0__Bacteria	D_1__Bacteroidetes	D_2__Bacteroidia	D_3__Chitinophagales	D_4__Chitinophagaceae	D_5__uncultured	D_6__uncultured Terrimonas sp.
64e44fa73a7b7fd0b2aa4c3a9569bc4d	D_0__Bacteria	D_1__Proteobacteria	D_2__Gammaproteobacteria	D_3__Gammaproteobacteria Incertae Sedis	D_4__Unknown Family	D_5__Acidibacter	NA
34a0b583604b59f81e8cd3d60056cc15	D_0__Bacteria	D_1__Planctomycetes	D_2__Phycisphaerae	D_3__Tepidisphaerales	D_4__WD2101 soil group	D_5__uncultured bacterium	D_6__uncultured bacterium
7396b4d6b9407debe261f73b57588556	D_0__Bacteria	D_1__Proteobacteria	D_2__Deltaproteobacteria	D_3__SAR324 clade(Marine group B)	D_4__metagenome	D_5__metagenome	D_6__metagenome
bc45ad9de9ae67850908986ea2370207	D_0__Bacteria	D_1__Planctomycetes	D_2__Phycisphaerae	D_3__Tepidisphaerales	D_4__WD2101 soil group	D_5__uncultured soil bacterium	D_6__uncultured soil bacterium
340b6574007e5ccfb06d7e9e0a0ef4a0	D_0__Bacteria	D_1__Planctomycetes	D_2__Phycisphaerae	D_3__Tepidisphaerales	D_4__WD2101 soil group	NA	NA
faed3c60fc290dad265f57e6c14587ce	D_0__Bacteria	D_1__Patescibacteria	D_2__Saccharimonadia	D_3__Saccharimonadales	NA	NA	NA
1b9119a9ec4e16e5530f7e846d72f1cc	D_0__Bacteria	D_1__Patescibacteria	D_2__Parcubacteria	D_3__Candidatus Nomurabacteria	NA	NA	NA
8bee874b22396abfb7228e2dd47db876	D_0__Bacteria	D_1__Bacteroidetes	D_2__Bacteroidia	D_3__Sphingobacteriales	D_4__AKYH767	D_5__metagenome	D_6__metagenome
daf72172d11be48f3536af4ad6c9ec70	D_0__Bacteria	D_1__Verrucomicrobia	D_2__Verrucomicrobiae	D_3__Chthoniobacterales	D_4__Chthoniobacteraceae	D_5__Chthoniobacter	NA
66f62f562f910454804f776273ffd7bf	D_0__Bacteria	D_1__Chloroflexi	NA	NA	NA	NA	NA
7481874df203e53e3f61b260d5211e80	D_0__Bacteria	D_1__Proteobacteria	D_2__Alphaproteobacteria	D_3__Sphingomonadales	D_4__Sphingomonadaceae	D_5__Sphingomonas	NA
28608cbf91f8a354d643878a0fbcfae7	D_0__Bacteria	D_1__Gemmatimonadetes	D_2__Gemmatimonadetes	D_3__Gemmatimonadales	D_4__Gemmatimonadaceae	D_5__uncultured	D_6__uncultured Gemmatimonadales bacterium
a5fd5d4d96f878306421686ffb80500b	D_0__Bacteria	D_1__Actinobacteria	D_2__Actinobacteria	D_3__Frankiales	D_4__Frankiaceae	D_5__Jatrophihabitans	D_6__uncultured bacterium
d0c39fa94c70c39e7eb7063a2ffa7fa8	D_0__Bacteria	D_1__Proteobacteria	D_2__Gammaproteobacteria	D_3__WD260	D_4__uncultured bacterium	D_5__uncultured bacterium	D_6__uncultured bacterium
4fa76e0e643f3122ce545636d094d90e	D_0__Bacteria	D_1__Verrucomicrobia	D_2__Verrucomicrobiae	D_3__Verrucomicrobiales	D_4__Rubritaleaceae	D_5__Luteolibacter	D_6__uncultured bacterium
a13c4cb2c29562fa44e1eea23027d005	D_0__Bacteria	NA	NA	NA	NA	NA	NA
dfa39a0607ac609bb750de34dde8e5ff	D_0__Bacteria	D_1__Acidobacteria	D_2__Blastocatellia (Subgroup 4)	D_3__11-24	D_4__uncultured Acidobacteria bacterium	D_5__uncultured Acidobacteria bacterium	D_6__uncultured Acidobacteria bacterium
c35fc3aba09ddc1cde262efa9ac5a954	D_0__Bacteria	D_1__Proteobacteria	D_2__Gammaproteobacteria	D_3__Gammaproteobacteria Incertae Sedis	D_4__Unknown Family	D_5__Candidatus Berkiella	D_6__uncultured bacterium
49de58bf5f7b33fba658dccf16dcbcbc	D_0__Bacteria	D_1__Proteobacteria	D_2__Alphaproteobacteria	D_3__Sphingomonadales	D_4__Sphingomonadaceae	D_5__Sphingomonas	NA
d548030ccdcbbb9193335fb5551b26bf	D_0__Bacteria	D_1__Chloroflexi	D_2__Ktedonobacteria	D_3__Ktedonobacterales	D_4__Ktedonobacteraceae	D_5__uncultured	D_6__uncultured bacterium
7c4f419db37181d5da726940b2100bf5	D_0__Bacteria	D_1__WPS-2	D_2__uncultured bacterium	D_3__uncultured bacterium	D_4__uncultured bacterium	D_5__uncultured bacterium	D_6__uncultured bacterium
50143f02ec1db3ca333a227b73105589	D_0__Bacteria	D_1__Chloroflexi	D_2__Anaerolineae	D_3__SBR1031	NA	NA	NA
61e65e04147f579ce80e02923ee66f88	D_0__Bacteria	D_1__Chloroflexi	D_2__Anaerolineae	D_3__Caldilineales	D_4__Caldilineaceae	D_5__uncultured	D_6__uncultured Chloroflexia bacterium
6274092bf9e2a31a36df1c71f982f16e	D_0__Bacteria	D_1__Bacteroidetes	D_2__Bacteroidia	D_3__Chitinophagales	D_4__Chitinophagaceae	D_5__Ferruginibacter	NA
50a8dedfb5cb85ba191dc013185a5a3d	D_0__Bacteria	D_1__Chloroflexi	D_2__JG30-KF-CM66	D_3__uncultured soil bacterium	D_4__uncultured soil bacterium	D_5__uncultured soil bacterium	D_6__uncultured soil bacterium
256e7f21a50f6613985e5d9573338e98	D_0__Bacteria	D_1__Acidobacteria	D_2__Holophagae	D_3__Subgroup 7	NA	NA	NA
68708a16c5c11ac0430228f2828d659c	D_0__Bacteria	D_1__Firmicutes	D_2__Bacilli	D_3__Bacillales	D_4__Paenibacillaceae	D_5__Paenibacillus	NA
2552b3a358b11ad336f6dc836ec0f6aa	D_0__Bacteria	D_1__Proteobacteria	D_2__Gammaproteobacteria	D_3__JG36-TzT-191	D_4__uncultured bacterium	D_5__uncultured bacterium	D_6__uncultured bacterium
5126d74daada39e111d9f902946e1a1a	D_0__Bacteria	D_1__Proteobacteria	D_2__Gammaproteobacteria	D_3__Salinisphaerales	D_4__Solimonadaceae	NA	NA
7b4e7da204184b3cce12d1fd6f5e69d6	D_0__Bacteria	D_1__Verrucomicrobia	D_2__Verrucomicrobiae	D_3__Pedosphaerales	D_4__Pedosphaeraceae	NA	NA
1a28c4f4c6ac88e480318bad2d39dae6	D_0__Bacteria	D_1__Acidobacteria	D_2__Blastocatellia (Subgroup 4)	D_3__Blastocatellales	D_4__Blastocatellaceae	D_5__Blastocatella	NA
09a75ba5dfcacb4e8568ddab0f780d4a	D_0__Archaea	D_1__Diapherotrites	D_2__Micrarchaeia	D_3__uncultured archaeon	D_4__uncultured archaeon	D_5__uncultured archaeon	D_6__uncultured archaeon
c77b98d237e49f2e794609c715d5e6ab	D_0__Bacteria	D_1__Firmicutes	D_2__Negativicutes	D_3__Selenomonadales	D_4__Veillonellaceae	NA	NA
a672842886427177c066180a7a69c248	D_0__Bacteria	NA	NA	NA	NA	NA	NA
aa744608db99a6040adf2b7d3b98f54b	D_0__Bacteria	D_1__Bacteroidetes	D_2__Ignavibacteria	D_3__SJA-28	D_4__uncultured Ignavibacterium sp.	D_5__uncultured Ignavibacterium sp.	D_6__uncultured Ignavibacterium sp.
f071698989973d1dffb220868dbc1f9f	D_0__Bacteria	D_1__Latescibacteria	D_2__uncultured bacterium	D_3__uncultured bacterium	D_4__uncultured bacterium	D_5__uncultured bacterium	D_6__uncultured bacterium
3d7bb319241b1c4fa14545e30d5aafff	D_0__Bacteria	D_1__Bacteroidetes	D_2__Bacteroidia	D_3__Cytophagales	D_4__Hymenobacteraceae	D_5__Hymenobacter	NA
931e12e4e17d6b62dd22e020aa16fc8a	D_0__Bacteria	D_1__Proteobacteria	D_2__Gammaproteobacteria	D_3__Gammaproteobacteria Incertae Sedis	D_4__Unknown Family	D_5__Candidatus Ovatusbacter	D_6__uncultured bacterium
528c06658e18936e6c2970947cef2add	D_0__Bacteria	D_1__Chloroflexi	D_2__Chloroflexia	D_3__Chloroflexales	D_4__Roseiflexaceae	D_5__uncultured	D_6__uncultured bacterium
4a750ca6cefcc9589ed593ef04fe0a05	D_0__Bacteria	D_1__Patescibacteria	D_2__ABY1	D_3__Candidatus Magasanikbacteria	D_4__uncultured bacterium	D_5__uncultured bacterium	D_6__uncultured bacterium
d2e753911aaa18d3e0f53af333b2c82b	D_0__Bacteria	D_1__Chloroflexi	D_2__Anaerolineae	D_3__SBR1031	D_4__uncultured Gemmatimonadetes bacterium	D_5__uncultured Gemmatimonadetes bacterium	D_6__uncultured Gemmatimonadetes bacterium
99132042848e2bfc364ab744011c96ec	D_0__Bacteria	D_1__Proteobacteria	D_2__Deltaproteobacteria	D_3__Myxococcales	D_4__KD3-10	D_5__metagenome	D_6__metagenome
8f53c311b83badecff8d53a780169c8b	D_0__Bacteria	D_1__Chloroflexi	D_2__AD3	NA	NA	NA	NA
6c41ee336f910849014999ca47e9c77e	D_0__Bacteria	D_1__Latescibacteria	D_2__uncultured bacterium	D_3__uncultured bacterium	D_4__uncultured bacterium	D_5__uncultured bacterium	D_6__uncultured bacterium
024b3b786f9eceaa608e1b17740a8296	D_0__Bacteria	D_1__Proteobacteria	D_2__Deltaproteobacteria	D_3__Myxococcales	D_4__bacteriap25	NA	NA
64e6880d2c7d8534bea3e59a3a56aaeb	D_0__Bacteria	D_1__Proteobacteria	D_2__Alphaproteobacteria	D_3__Rhizobiales	D_4__Rhizobiales Incertae Sedis	D_5__uncultured	NA
723a3b193191902b1bd4601bda2513c9	D_0__Bacteria	D_1__Proteobacteria	D_2__Deltaproteobacteria	D_3__Bdellovibrionales	D_4__Bdellovibrionaceae	D_5__Bdellovibrio	D_6__uncultured bacterium
cf4e581cf8f2430bcd7478fa0e51a544	D_0__Bacteria	NA	NA	NA	NA	NA	NA
6a11388a27c1b6904186899511e5fc50	D_0__Bacteria	D_1__Proteobacteria	D_2__Gammaproteobacteria	D_3__Steroidobacterales	D_4__Steroidobacteraceae	D_5__Steroidobacter	D_6__uncultured gamma proteobacterium
b56f491d2b0728e1db9a7545ef2fe882	D_0__Bacteria	D_1__Proteobacteria	D_2__Alphaproteobacteria	D_3__Rhizobiales	D_4__Rhizobiaceae	D_5__Allorhizobium-Neorhizobium-Pararhizobium-Rhizobium	NA
ae299c907a8fc1e31035cff36e5a30f2	D_0__Bacteria	D_1__FBP	NA	NA	NA	NA	NA
e4a4ec27e22ef5632ddf2be91ff4cb9e	D_0__Bacteria	D_1__Verrucomicrobia	D_2__Verrucomicrobiae	D_3__Pedosphaerales	D_4__Pedosphaeraceae	NA	NA
3485dd741dbcaf601bcdf8f053a13274	D_0__Bacteria	D_1__Planctomycetes	D_2__Planctomycetacia	D_3__Isosphaerales	D_4__Isosphaeraceae	D_5__Singulisphaera	D_6__metagenome
8b7d48144d4a9dcd9da1b335f43b7751	D_0__Bacteria	D_1__Armatimonadetes	D_2__Chthonomonadetes	D_3__Chthonomonadales	D_4__Chthonomonadaceae	D_5__Chthonomonas	D_6__uncultured bacterium
79984462be144c1d220ce02365170bc2	D_0__Bacteria	D_1__GAL15	D_2__uncultured bacterium	D_3__uncultured bacterium	D_4__uncultured bacterium	D_5__uncultured bacterium	D_6__uncultured bacterium
1562327d90a5071ea034a0e5a3bfde6b	D_0__Bacteria	D_1__Acidobacteria	D_2__Subgroup 5	D_3__metagenome	D_4__metagenome	D_5__metagenome	D_6__metagenome
169dbac0907d1015e795e5508ef271bd	D_0__Bacteria	D_1__Proteobacteria	D_2__Alphaproteobacteria	D_3__Elsterales	D_4__uncultured	D_5__uncultured alpha proteobacterium	D_6__uncultured alpha proteobacterium
a6e8f1e1e9a468209c7e9c37f4036413	D_0__Bacteria	D_1__Acidobacteria	D_2__Acidobacteriia	D_3__Acidobacteriales	D_4__uncultured	D_5__uncultured forest soil bacterium	D_6__uncultured forest soil bacterium
8f63512ae7ee6073a53097652711dfe9	D_0__Bacteria	D_1__Cyanobacteria	D_2__Oxyphotobacteria	D_3__Nostocales	NA	NA	NA
0d912121ebf437b96ebcc1557c346fed	D_0__Bacteria	D_1__Gemmatimonadetes	D_2__Gemmatimonadetes	D_3__Gemmatimonadales	D_4__Gemmatimonadaceae	D_5__Gemmatimonas	NA
7742ff04efc44c3c6372e83b62c52146	D_0__Bacteria	D_1__Proteobacteria	D_2__Alphaproteobacteria	D_3__Rhizobiales	D_4__KF-JG30-B3	NA	NA
c928bf582272e0182a89749c4d5451ef	D_0__Bacteria	D_1__Proteobacteria	D_2__Gammaproteobacteria	D_3__Diplorickettsiales	D_4__Diplorickettsiaceae	D_5__Aquicella	D_6__uncultured bacterium
b8026af5fe28405333c621041fa75c7d	D_0__Bacteria	D_1__Dependentiae	D_2__Babeliae	D_3__Babeliales	D_4__Vermiphilaceae	NA	NA
f2b85e15ad810bb91fa0ad687ade9e93	D_0__Bacteria	D_1__Chloroflexi	D_2__Chloroflexia	D_3__Chloroflexales	D_4__Roseiflexaceae	D_5__uncultured	D_6__uncultured bacterium
6101294c087c3209d0ae9a8a0737fca5	D_0__Bacteria	D_1__Proteobacteria	D_2__Gammaproteobacteria	D_3__Betaproteobacteriales	D_4__Burkholderiaceae	D_5__Cupriavidus	NA
48cfacb803e15e68f28d35235d22ce18	D_0__Bacteria	D_1__Actinobacteria	D_2__Actinobacteria	D_3__Frankiales	D_4__uncultured	NA	NA
6d5167707fb6a473f908a4d0f8b05260	D_0__Bacteria	D_1__Acidobacteria	D_2__Acidobacteriia	D_3__Solibacterales	D_4__Solibacteraceae (Subgroup 3)	D_5__Bryobacter	NA
a95481b7931945a5379ddd43944fdd0c	D_0__Bacteria	D_1__Proteobacteria	D_2__Gammaproteobacteria	D_3__Betaproteobacteriales	D_4__Burkholderiaceae	NA	NA
cebe369a4ffa744482625b9c57680af1	D_0__Bacteria	D_1__Chloroflexi	D_2__Ktedonobacteria	D_3__Ktedonobacterales	D_4__Ktedonobacteraceae	NA	NA
9f1de5cf440b8f9d187d0c650e6764bd	D_0__Bacteria	D_1__Acidobacteria	D_2__Blastocatellia (Subgroup 4)	D_3__Blastocatellales	D_4__Blastocatellaceae	NA	NA
2692f60179e4bbd3f2879d0f98f91b86	D_0__Bacteria	D_1__Acidobacteria	D_2__Subgroup 6	NA	NA	NA	NA
535a8f82be782b19445fc6007719b098	D_0__Bacteria	D_1__Planctomycetes	D_2__Planctomycetacia	D_3__Gemmatales	D_4__Gemmataceae	D_5__uncultured	D_6__uncultured bacterium
f8a59b80ed5f6b717649ceb3e8688b5e	D_0__Bacteria	D_1__Patescibacteria	D_2__Saccharimonadia	D_3__Saccharimonadales	NA	NA	NA
925ab6458943355f9d5069f061d58203	D_0__Bacteria	D_1__Proteobacteria	D_2__Alphaproteobacteria	D_3__Micropepsales	D_4__Micropepsaceae	D_5__uncultured	NA
09187153ddcff1b3b56f77b05cc06029	D_0__Bacteria	D_1__Chlamydiae	D_2__Chlamydiae	D_3__Chlamydiales	D_4__Simkaniaceae	D_5__uncultured	D_6__uncultured Chlamydiales bacterium
a94b09c6e45530c7cbb2158398e8c43e	D_0__Bacteria	D_1__Chloroflexi	D_2__Anaerolineae	D_3__SBR1031	D_4__A4b	D_5__uncultured bacterium	D_6__uncultured bacterium
0f42c9a08d32a5580f10d52c51b1004a	D_0__Bacteria	D_1__Patescibacteria	D_2__Saccharimonadia	D_3__Saccharimonadales	NA	NA	NA
4d310c9e89223aa6f6c5fd5b61ffc6d7	D_0__Bacteria	NA	NA	NA	NA	NA	NA
3d3068be791aafbed80fb40e593444e7	D_0__Bacteria	D_1__Planctomycetes	D_2__Phycisphaerae	D_3__Tepidisphaerales	D_4__CPla-3 termite group	D_5__metagenome	D_6__metagenome
f924f8ceaca61670623b77526355f14f	D_0__Bacteria	D_1__Proteobacteria	D_2__Alphaproteobacteria	D_3__Rhizobiales	NA	NA	NA
bd2341d25bd76371f2e7d1a023836c2b	D_0__Bacteria	D_1__Planctomycetes	D_2__Phycisphaerae	D_3__Tepidisphaerales	D_4__WD2101 soil group	D_5__uncultured bacterium	D_6__uncultured bacterium
f0229395c483781d3f6bbfd7de34d2d5	D_0__Bacteria	D_1__Actinobacteria	D_2__Actinobacteria	D_3__Frankiales	D_4__Nakamurellaceae	D_5__Nakamurella	NA
5de9288aad6aa661eea4d699505f5c08	D_0__Bacteria	D_1__Chloroflexi	D_2__Ktedonobacteria	D_3__C0119	D_4__uncultured Chloroflexi bacterium	D_5__uncultured Chloroflexi bacterium	D_6__uncultured Chloroflexi bacterium
0c198082c46fbd6fedf423dcb62ff107	D_0__Bacteria	D_1__Acidobacteria	D_2__Blastocatellia (Subgroup 4)	D_3__Pyrinomonadales	D_4__Pyrinomonadaceae	D_5__RB41	NA
f4d0fc043a79e2401cefb44b76327148	D_0__Bacteria	D_1__Bacteroidetes	D_2__Bacteroidia	D_3__Chitinophagales	D_4__Chitinophagaceae	D_5__uncultured	NA
1b0ed6a9e0d6e93a12eb9565b7f66972	D_0__Bacteria	D_1__Bacteroidetes	D_2__Bacteroidia	D_3__Sphingobacteriales	D_4__env.OPS 17	NA	NA
bf6903c56d63249937a2edc7294d5bfa	D_0__Bacteria	D_1__Dependentiae	D_2__Babeliae	D_3__Babeliales	D_4__UBA12409	D_5__uncultured bacterium	D_6__uncultured bacterium
4d90ad7786f7469da0cd0675c6bae82c	D_0__Bacteria	D_1__Nitrospirae	D_2__Nitrospira	D_3__Nitrospirales	D_4__Nitrospiraceae	D_5__Nitrospira	NA
9f53e117f27c6e45aa8658693764e5e2	D_0__Bacteria	D_1__Planctomycetes	D_2__Planctomycetacia	D_3__Gemmatales	D_4__Gemmataceae	NA	NA
11c5b13611a6339f3fb9fd991f5099f7	D_0__Bacteria	D_1__Proteobacteria	D_2__Gammaproteobacteria	D_3__Gammaproteobacteria Incertae Sedis	D_4__Unknown Family	D_5__Candidatus Ovatusbacter	D_6__uncultured bacterium
8c3dab8644a8541a5f987bc90a2d0667	D_0__Bacteria	D_1__Dependentiae	D_2__Babeliae	D_3__Babeliales	D_4__Vermiphilaceae	D_5__uncultured bacterium	D_6__uncultured bacterium
fb63b937621af1123faf840c18fab83c	D_0__Bacteria	D_1__Actinobacteria	D_2__Actinobacteria	D_3__Corynebacteriales	D_4__Nocardiaceae	D_5__Gordonia	NA
02820134fc6cf8f792f547d1422b6b47	D_0__Bacteria	D_1__Bacteroidetes	D_2__Bacteroidia	D_3__Chitinophagales	D_4__Chitinophagaceae	D_5__uncultured	NA
93bd597aa7d038cec24b6410f0525896	D_0__Bacteria	NA	NA	NA	NA	NA	NA
0c15ecd718e3bd2d7535c0a497a9010a	D_0__Bacteria	D_1__Bacteroidetes	D_2__Bacteroidia	D_3__Sphingobacteriales	D_4__AKYH767	D_5__uncultured bacterium	D_6__uncultured bacterium
f1460585ba2039ef1f2cb25563c911b0	D_0__Bacteria	D_1__Proteobacteria	D_2__Gammaproteobacteria	D_3__Salinisphaerales	D_4__Solimonadaceae	D_5__Polycyclovorans	D_6__uncultured Xanthomonadaceae bacterium
2fe41bfadabb6a24d38a5462da06a9c9	D_0__Bacteria	D_1__Chloroflexi	D_2__Chloroflexia	D_3__Chloroflexales	D_4__Roseiflexaceae	D_5__uncultured	D_6__uncultured bacterium
6b3c06e77cb39f12130e3e215b746a01	D_0__Bacteria	D_1__Bacteroidetes	D_2__Bacteroidia	D_3__Cytophagales	D_4__Cytophagaceae	D_5__Sporocytophaga	D_6__uncultured bacterium
d5a8267a4294873c2c730367195d5301	D_0__Bacteria	D_1__Proteobacteria	D_2__Deltaproteobacteria	D_3__Oligoflexales	D_4__Oligoflexaceae	D_5__uncultured	NA
bed5f365f9a5406aae980235a0480290	D_0__Bacteria	D_1__Proteobacteria	D_2__Deltaproteobacteria	D_3__Myxococcales	D_4__P3OB-42	D_5__uncultured delta proteobacterium	D_6__uncultured delta proteobacterium
d0a798b10159e6df84d583003193d0e3	D_0__Bacteria	D_1__Planctomycetes	D_2__Planctomycetacia	D_3__Gemmatales	D_4__Gemmataceae	D_5__uncultured	D_6__planctomycete WY69
2b6dc062b3b47174bd60ded71666f021	D_0__Bacteria	D_1__Proteobacteria	D_2__Alphaproteobacteria	D_3__Caulobacterales	D_4__Caulobacteraceae	D_5__Caulobacter	D_6__uncultured bacterium
3b37e8cf15cb20e53515a63f860e10ca	D_0__Bacteria	D_1__Proteobacteria	D_2__Gammaproteobacteria	D_3__Diplorickettsiales	D_4__Diplorickettsiaceae	D_5__Aquicella	NA
f4ee738570b8443b214f87f0a0261fad	D_0__Bacteria	D_1__Bacteroidetes	D_2__Bacteroidia	D_3__Flavobacteriales	D_4__Flavobacteriaceae	D_5__Flavobacterium	NA
facba90ccbcb394f73d032383eb03131	D_0__Bacteria	D_1__Proteobacteria	D_2__Gammaproteobacteria	D_3__CCD24	NA	NA	NA
1e5de2b65cb6a54d73ff447dec3ff3bd	D_0__Bacteria	D_1__Proteobacteria	D_2__Gammaproteobacteria	D_3__Gammaproteobacteria Incertae Sedis	D_4__Unknown Family	D_5__Candidatus Berkiella	D_6__uncultured bacterium
6927ce25ecb8cc1a787e96ac7737d151	D_0__Bacteria	D_1__Actinobacteria	D_2__Acidimicrobiia	NA	NA	NA	NA
3e6f43871f3bbad4fd443ff6fd2931ab	D_0__Bacteria	D_1__Proteobacteria	D_2__Deltaproteobacteria	D_3__Myxococcales	D_4__BIrii41	NA	NA
5a3ca4577035e5b2dad4de87e06634dc	D_0__Bacteria	D_1__Proteobacteria	D_2__Alphaproteobacteria	D_3__Micropepsales	D_4__Micropepsaceae	D_5__uncultured	NA
60110a20475de3c74775fbe64362ca85	D_0__Bacteria	D_1__Chloroflexi	D_2__JG30-KF-CM66	D_3__uncultured bacterium	D_4__uncultured bacterium	D_5__uncultured bacterium	D_6__uncultured bacterium
5953774721e9c150189b0ea33e55bec9	D_0__Bacteria	D_1__Chlamydiae	D_2__Chlamydiae	D_3__Chlamydiales	D_4__Simkaniaceae	D_5__uncultured	NA
e18721bc3897d4d910331b812d23a1fa	D_0__Bacteria	D_1__Chloroflexi	NA	NA	NA	NA	NA
007918efa07934e4ec68a1c931d89e3a	D_0__Archaea	D_1__Thaumarchaeota	D_2__Group 1.1c	D_3__uncultured crenarchaeote	D_4__uncultured crenarchaeote	D_5__uncultured crenarchaeote	D_6__uncultured crenarchaeote
5d91f001ad643281a049a4d71a5c907a	D_0__Bacteria	D_1__Bacteroidetes	D_2__Bacteroidia	D_3__Flavobacteriales	D_4__NS9 marine group	D_5__metagenome	D_6__metagenome
fa6f278c428fcf1300499ee378b72456	D_0__Bacteria	D_1__Bacteroidetes	D_2__Bacteroidia	D_3__Cytophagales	D_4__Microscillaceae	D_5__uncultured	D_6__uncultured Sphingobacteriales bacterium
f3632b1c671f4a23022056e7cea8c44c	D_0__Bacteria	D_1__Actinobacteria	D_2__Actinobacteria	D_3__Streptosporangiales	D_4__Thermomonosporaceae	D_5__Actinocorallia	NA
3efecd67f97cab71587416db4fb9068c	D_0__Bacteria	D_1__Dependentiae	D_2__Babeliae	D_3__Babeliales	NA	NA	NA
c3bc0837c0177a1a367212f2624b8387	D_0__Bacteria	D_1__Proteobacteria	D_2__Deltaproteobacteria	D_3__Myxococcales	D_4__Polyangiaceae	D_5__Polyangium	D_6__uncultured bacterium
1240ee4bf73ea119a52dd65062a58cf4	D_0__Bacteria	D_1__Planctomycetes	D_2__Planctomycetacia	D_3__Gemmatales	D_4__Gemmataceae	D_5__uncultured	D_6__uncultured bacterium
6340ac92fe1787492157bc87b49a9498	D_0__Bacteria	D_1__Patescibacteria	D_2__Saccharimonadia	D_3__Saccharimonadales	D_4__uncultured bacterium	D_5__uncultured bacterium	D_6__uncultured bacterium
e3a1eb932337564e1c3d0eac9a8af14b	D_0__Bacteria	D_1__Firmicutes	D_2__Clostridia	NA	NA	NA	NA
fe3d4f8ef6bc05967e5e53b72b886641	D_0__Bacteria	D_1__Bacteroidetes	D_2__Bacteroidia	D_3__Chitinophagales	D_4__Chitinophagaceae	D_5__Chitinophaga	D_6__Chitinophaga arvensicola
bfdf4e96b44b492bc45004ade1e9a7b6	D_0__Bacteria	D_1__Proteobacteria	D_2__Deltaproteobacteria	D_3__Myxococcales	D_4__Haliangiaceae	D_5__Haliangium	NA
949cd459de357cd03ab0a87e5a9aaf09	D_0__Bacteria	D_1__Actinobacteria	D_2__Actinobacteria	D_3__Frankiales	D_4__Frankiaceae	D_5__Jatrophihabitans	NA
885b08bf46c4a8af2d9531d19d5fbc74	D_0__Bacteria	NA	NA	NA	NA	NA	NA
048ad574b25a1235e981260006af98c7	D_0__Bacteria	D_1__Dependentiae	D_2__Babeliae	D_3__Babeliales	NA	NA	NA
18d2a1d9d2c02acf5c94ff977836f265	D_0__Bacteria	D_1__Patescibacteria	D_2__Parcubacteria	D_3__Candidatus Azambacteria	NA	NA	NA
270f2e4e63ccf97c469fadbae6be19d2	D_0__Bacteria	D_1__Acidobacteria	D_2__Acidobacteriia	D_3__Solibacterales	D_4__Solibacteraceae (Subgroup 3)	D_5__Candidatus Solibacter	NA
483bc2ee4dfbfe610a518a1b40173701	D_0__Bacteria	D_1__Proteobacteria	D_2__Alphaproteobacteria	D_3__Sphingomonadales	D_4__Sphingomonadaceae	D_5__MN 122.2a	D_6__uncultured bacterium
69a30572d11b4ac41eb0e00b5a34d6c3	D_0__Bacteria	D_1__Dependentiae	D_2__Babeliae	D_3__Babeliales	D_4__Vermiphilaceae	D_5__uncultured bacterium	D_6__uncultured bacterium
5a452ef66a4738d431dace044540168e	D_0__Bacteria	D_1__Planctomycetes	D_2__Planctomycetacia	D_3__Gemmatales	D_4__Gemmataceae	D_5__uncultured	D_6__uncultured bacterium
037aecc800bea7878b6cfc8cfabaafa7	D_0__Bacteria	D_1__Bacteroidetes	D_2__Bacteroidia	D_3__Cytophagales	D_4__Spirosomaceae	D_5__Dyadobacter	D_6__metagenome
bf4e8925183b7c1a85fe78c4e75a4ad5	D_0__Bacteria	D_1__Proteobacteria	D_2__Gammaproteobacteria	D_3__Gammaproteobacteria Incertae Sedis	D_4__Unknown Family	D_5__uncultured	D_6__metagenome
5af72f9d90c4927c09b8bb8cb931b867	D_0__Bacteria	D_1__Proteobacteria	D_2__Deltaproteobacteria	D_3__Bdellovibrionales	D_4__Bdellovibrionaceae	D_5__Bdellovibrio	D_6__uncultured bacterium
d46b6b0e06bfb6dcfa0cb79030411104	D_0__Bacteria	D_1__Proteobacteria	D_2__Alphaproteobacteria	D_3__Caedibacterales	D_4__Caedibacteraceae	D_5__Caedibacter	D_6__uncultured Caedibacter sp.
28bc4dff423530f162382f35cf0d661f	D_0__Bacteria	D_1__Proteobacteria	D_2__Alphaproteobacteria	D_3__Sphingomonadales	D_4__Sphingomonadaceae	NA	NA
b07d0584c2a21f880ce6b13a1911185a	D_0__Bacteria	D_1__Actinobacteria	D_2__Thermoleophilia	D_3__Gaiellales	D_4__Gaiellaceae	D_5__Gaiella	D_6__metagenome
468f4864091ff5d6ea8971b77f386e92	D_0__Bacteria	D_1__Actinobacteria	D_2__Actinobacteria	D_3__Frankiales	D_4__Frankiaceae	D_5__Jatrophihabitans	NA
172267fe0455df276300808ee93213ff	D_0__Archaea	D_1__Nanoarchaeaeota	D_2__Woesearchaeia	NA	NA	NA	NA
cd05465db6169d53670941258edf81c0	D_0__Bacteria	D_1__Bacteroidetes	D_2__Bacteroidia	D_3__Sphingobacteriales	D_4__NS11-12 marine group	D_5__uncultured bacterium	D_6__uncultured bacterium
d9bc9c7702dc43cab10f175f331afb40	D_0__Bacteria	D_1__Proteobacteria	D_2__Gammaproteobacteria	D_3__Betaproteobacteriales	D_4__Nitrosomonadaceae	D_5__MND1	NA
9e10aad3fa97036a073859eb658bb327	D_0__Bacteria	D_1__Planctomycetes	D_2__Phycisphaerae	D_3__Tepidisphaerales	D_4__WD2101 soil group	D_5__uncultured bacterium	D_6__uncultured bacterium
02d8334a7920c1a33e00b3b03eadc5a8	D_0__Bacteria	D_1__Planctomycetes	D_2__Planctomycetacia	D_3__Gemmatales	D_4__Gemmataceae	D_5__uncultured	NA
02870c5261d12933979b9ae8ed84ec53	D_0__Bacteria	D_1__Proteobacteria	D_2__Gammaproteobacteria	D_3__Gammaproteobacteria Incertae Sedis	D_4__Unknown Family	D_5__Candidatus Berkiella	D_6__uncultured bacterium
3b3d73f75bdfdf70421ca5541da5ed88	D_0__Bacteria	D_1__Acidobacteria	D_2__Thermoanaerobaculia	D_3__Thermoanaerobaculales	D_4__Thermoanaerobaculaceae	D_5__Subgroup 10	D_6__metagenome
1c4af7480d16bd1273a16d753c3bb5f2	D_0__Bacteria	D_1__Planctomycetes	D_2__Planctomycetacia	D_3__Isosphaerales	D_4__Isosphaeraceae	D_5__Singulisphaera	NA
5fb952d670308fce79a1b9b5533fe60c	D_0__Bacteria	D_1__Proteobacteria	D_2__Alphaproteobacteria	D_3__Rhizobiales	D_4__Beijerinckiaceae	D_5__1174-901-12	D_6__uncultured bacterium
7b478d20e0d34f8e351c5245bffb4ea0	D_0__Bacteria	D_1__Chloroflexi	D_2__Chloroflexia	D_3__Chloroflexales	D_4__Chloroflexaceae	D_5__FFCH7168	D_6__uncultured bacterium
e8e8da074591f3338bf320af9795677b	D_0__Bacteria	D_1__Planctomycetes	D_2__Planctomycetacia	D_3__Gemmatales	D_4__Gemmataceae	D_5__uncultured	NA
7fe3679ad041b400a1fa681ff01f03b0	D_0__Bacteria	D_1__Firmicutes	D_2__Bacilli	D_3__Bacillales	D_4__Planococcaceae	D_5__Sporosarcina	D_6__uncultured bacterium
1274180449d31e5329c254aae3ed49e2	D_0__Bacteria	D_1__Verrucomicrobia	D_2__Verrucomicrobiae	D_3__Chthoniobacterales	D_4__Chthoniobacteraceae	D_5__Chthoniobacter	D_6__uncultured bacterium
912b5316a05cbff9eb2b61302aad9a0b	D_0__Bacteria	D_1__Planctomycetes	D_2__OM190	NA	NA	NA	NA
a58110bfcb28060cf607fe46c5a7c327	D_0__Bacteria	D_1__Chlamydiae	D_2__Chlamydiae	D_3__Chlamydiales	D_4__Simkaniaceae	D_5__uncultured	NA
2a27980cb83d60ee71d6eb75b72652bc	D_0__Bacteria	D_1__Proteobacteria	D_2__Alphaproteobacteria	D_3__Rhizobiales	D_4__Hyphomicrobiaceae	D_5__Pedomicrobium	NA
fd8ea24379510af2524ba998e77efa81	D_0__Bacteria	D_1__Proteobacteria	D_2__Alphaproteobacteria	D_3__Acetobacterales	D_4__Acetobacteraceae	D_5__Acidicaldus	D_6__uncultured Acetobacteraceae bacterium
8d00eee267ea09a45b9f4a5ab435da00	D_0__Bacteria	D_1__Planctomycetes	D_2__Phycisphaerae	D_3__Phycisphaerales	D_4__Phycisphaeraceae	D_5__uncultured	D_6__metagenome
f2c2ab1ab23cd4af39588cfaf2078921	D_0__Bacteria	NA	NA	NA	NA	NA	NA
5913fb6a7a78b295c4e0dab07ab96ccb	D_0__Bacteria	D_1__WPS-2	D_2__metagenome	D_3__metagenome	D_4__metagenome	D_5__metagenome	D_6__metagenome
7519aa9649d7953dccf5acd885f556b1	D_0__Bacteria	D_1__Planctomycetes	D_2__Phycisphaerae	D_3__Tepidisphaerales	D_4__WD2101 soil group	D_5__uncultured bacterium	D_6__uncultured bacterium
737c996ff50b6fd5b3802e927934dbf8	D_0__Bacteria	D_1__Planctomycetes	D_2__Planctomycetacia	D_3__Pirellulales	D_4__Pirellulaceae	D_5__uncultured	D_6__metagenome
e979fbf28a9d46fd4c4b720794482872	D_0__Bacteria	D_1__Chloroflexi	D_2__Ktedonobacteria	D_3__Ktedonobacterales	D_4__Ktedonobacteraceae	D_5__1959-1	D_6__uncultured bacterium
bbf69b0f3d51516f11f873988a6c74fc	D_0__Bacteria	D_1__Actinobacteria	D_2__Acidimicrobiia	D_3__Microtrichales	D_4__Ilumatobacteraceae	D_5__uncultured	D_6__uncultured bacterium
2e2eaed466e0d4e2bd4eb6ad3163c3d1	D_0__Bacteria	D_1__Planctomycetes	D_2__Phycisphaerae	D_3__Tepidisphaerales	D_4__WD2101 soil group	D_5__uncultured bacterium	D_6__uncultured bacterium
1ace48562ad0c46b9e6d2ad0c97fa0ac	D_0__Bacteria	D_1__Patescibacteria	D_2__Berkelbacteria	D_3__metagenome	D_4__metagenome	D_5__metagenome	D_6__metagenome
e49f1f4c21ba56ad0746894e6d20dfaa	D_0__Bacteria	D_1__Planctomycetes	D_2__Planctomycetacia	D_3__Pirellulales	D_4__Pirellulaceae	D_5__Pirellula	D_6__uncultured Pasteuria sp.
78450508677f357011a7c8c88de047ba	D_0__Bacteria	D_1__Bacteroidetes	D_2__Bacteroidia	D_3__Cytophagales	D_4__Hymenobacteraceae	D_5__Hymenobacter	NA
d821af1e5f1d471c1ddae1d12f225dfc	D_0__Bacteria	NA	NA	NA	NA	NA	NA
9c8df118f283c7751402455ad9ac9e7c	D_0__Bacteria	D_1__Verrucomicrobia	D_2__Verrucomicrobiae	D_3__Pedosphaerales	D_4__Pedosphaeraceae	D_5__uncultured Prosthecobacter sp.	D_6__uncultured Prosthecobacter sp.
34a03ba3550d126b96104c78b42931ae	D_0__Bacteria	D_1__Cyanobacteria	D_2__Sericytochromatia	NA	NA	NA	NA
80513f54b7b6ddf3d2e43f23bee9c83f	D_0__Bacteria	D_1__Proteobacteria	D_2__Alphaproteobacteria	D_3__Rhizobiales	D_4__Rhizobiaceae	D_5__Ochrobactrum	NA
908a2d515b55f26307ecba912a721fa8	D_0__Bacteria	D_1__Bacteroidetes	D_2__Bacteroidia	D_3__Sphingobacteriales	D_4__NS11-12 marine group	NA	NA
13203c799057725e675abb4501d6e4fa	D_0__Bacteria	D_1__Spirochaetes	D_2__Spirochaetia	D_3__Spirochaetales	D_4__Spirochaetaceae	D_5__Spirochaeta 2	NA
a9a19258eada1e112ef90b9bc371436c	D_0__Bacteria	D_1__Proteobacteria	D_2__Alphaproteobacteria	D_3__Elsterales	D_4__uncultured	D_5__uncultured bacterium	D_6__uncultured bacterium
9a9b896d5bf65431d212218a39586013	D_0__Bacteria	D_1__Proteobacteria	D_2__Alphaproteobacteria	NA	NA	NA	NA
805d18b23381f99ab357222e30900342	D_0__Bacteria	D_1__Patescibacteria	D_2__Saccharimonadia	D_3__Saccharimonadales	D_4__uncultured bacterium	D_5__uncultured bacterium	D_6__uncultured bacterium
7d0b5786653aaa3fd2fcc2772b0aac07	D_0__Bacteria	D_1__Verrucomicrobia	D_2__Verrucomicrobiae	D_3__Pedosphaerales	D_4__Pedosphaeraceae	NA	NA
d0e252ebaa9b77f0b1f72b74b4b187e5	D_0__Bacteria	D_1__Gemmatimonadetes	D_2__S0134 terrestrial group	D_3__uncultured bacterium	D_4__uncultured bacterium	D_5__uncultured bacterium	D_6__uncultured bacterium
fbc8a4a7b10505bc75f4ad808c5f1161	D_0__Bacteria	D_1__Proteobacteria	D_2__Alphaproteobacteria	D_3__Acetobacterales	D_4__Acetobacteraceae	D_5__Acidiphilium	NA
73026e4d90e0db50fd6c477105d6bd04	D_0__Bacteria	D_1__Chloroflexi	D_2__Ktedonobacteria	D_3__Ktedonobacterales	D_4__Ktedonobacteraceae	D_5__uncultured	D_6__uncultured bacterium
d34b489a39d50548dd7b99e31bd8c7e7	D_0__Bacteria	D_1__Planctomycetes	D_2__Planctomycetacia	D_3__Gemmatales	D_4__Gemmataceae	D_5__Gemmata	NA
b0b2cad55d3dfce5eaad608b6fff5033	D_0__Bacteria	D_1__Firmicutes	NA	NA	NA	NA	NA
35f2a6b6f0e4c339db7b011c494500c0	D_0__Bacteria	D_1__Bacteroidetes	D_2__Bacteroidia	D_3__Flavobacteriales	D_4__Crocinitomicaceae	D_5__Fluviicola	D_6__Hypsibius dujardini
fe2f108e4987281955222e2d682aaed0	D_0__Bacteria	D_1__Planctomycetes	D_2__Phycisphaerae	D_3__Phycisphaerales	D_4__Phycisphaeraceae	D_5__SM1A02	D_6__uncultured prokaryote
65de5d916d8069619c5703e52ce16346	D_0__Bacteria	D_1__Proteobacteria	D_2__Alphaproteobacteria	D_3__Rhizobiales	D_4__Xanthobacteraceae	D_5__Bradyrhizobium	NA
8420fb1573935e9f32d1ebc893926ad9	D_0__Archaea	D_1__Euryarchaeota	D_2__Thermoplasmata	D_3__Marine Group II	D_4__uncultured archaeon	D_5__uncultured archaeon	D_6__uncultured archaeon
37a4db94202324a9ff0f34e6ca34c66c	D_0__Bacteria	D_1__Proteobacteria	D_2__Gammaproteobacteria	D_3__Betaproteobacteriales	D_4__Nitrosomonadaceae	D_5__Ellin6067	NA
0b6353e7f29f2d005149f0305108b9bb	D_0__Bacteria	D_1__Bacteroidetes	D_2__Bacteroidia	D_3__Cytophagales	D_4__Cytophagaceae	D_5__Sporocytophaga	D_6__uncultured bacterium
f1e9117da655575f39e9e17ec9d82311	D_0__Bacteria	D_1__Planctomycetes	D_2__Planctomycetacia	D_3__Gemmatales	D_4__Gemmataceae	D_5__Telmatocola	D_6__metagenome
1256bd1a99ebe1769fabb1239a7ba997	D_0__Bacteria	D_1__Proteobacteria	D_2__Alphaproteobacteria	D_3__Rhodospirillales	D_4__uncultured	NA	NA
ef7bf81504eb5166a546e50daa9ddfc1	D_0__Bacteria	D_1__Actinobacteria	D_2__Thermoleophilia	D_3__Solirubrobacterales	D_4__67-14	D_5__uncultured bacterium	D_6__uncultured bacterium
33a2d5f0037f0b32221c458269b44e87	D_0__Bacteria	NA	NA	NA	NA	NA	NA
77a50b0775d067766d2fe15958734479	D_0__Bacteria	D_1__Patescibacteria	D_2__Parcubacteria	D_3__uncultured bacterium	D_4__uncultured bacterium	D_5__uncultured bacterium	D_6__uncultured bacterium
4f65a39492c49a7b49aa8e1b57be0132	D_0__Bacteria	D_1__Actinobacteria	D_2__Actinobacteria	D_3__Frankiales	D_4__Frankiaceae	D_5__Jatrophihabitans	NA
d6a78dafe5d6133d5765ee9a187b4e3a	D_0__Bacteria	D_1__Proteobacteria	D_2__Deltaproteobacteria	D_3__Myxococcales	D_4__mle1-27	D_5__uncultured bacterium	D_6__uncultured bacterium
99d48c81d9c387937bb9dc7c2f335f23	D_0__Bacteria	D_1__Proteobacteria	D_2__Deltaproteobacteria	D_3__SAR324 clade(Marine group B)	D_4__uncultured bacterium	D_5__uncultured bacterium	D_6__uncultured bacterium
f805e2dfb0ca4d35b35c50f5f4b024a3	D_0__Bacteria	D_1__WPS-2	D_2__uncultured bacterium	D_3__uncultured bacterium	D_4__uncultured bacterium	D_5__uncultured bacterium	D_6__uncultured bacterium
14ae09aee07db5afed0d0535fd61ef00	D_0__Bacteria	D_1__Proteobacteria	D_2__Deltaproteobacteria	D_3__Myxococcales	D_4__Sandaracinaceae	D_5__uncultured	D_6__uncultured bacterium
c22efa43ed24ee249579f8b00f27e44f	D_0__Bacteria	D_1__Verrucomicrobia	D_2__Verrucomicrobiae	D_3__Methylacidiphilales	D_4__Methylacidiphilaceae	D_5__uncultured	D_6__uncultured bacterium
502d5d3a08f559771ad21d56341e4cc6	D_0__Bacteria	D_1__Acidobacteria	D_2__Acidobacteriia	D_3__Subgroup 2	D_4__uncultured Holophaga sp.	D_5__uncultured Holophaga sp.	D_6__uncultured Holophaga sp.
a83dcbfc947ec8c85eccf6a48f247050	D_0__Bacteria	D_1__Acidobacteria	D_2__Subgroup 6	NA	NA	NA	NA
731fcfc80e5f0bc0f00a3570df6f0bf9	D_0__Bacteria	D_1__Chloroflexi	D_2__Ktedonobacteria	D_3__Ktedonobacterales	D_4__Ktedonobacteraceae	D_5__uncultured	D_6__uncultured Ktedobacteria bacterium
affec680dcd1513ef5896cb2b83e4727	D_0__Bacteria	D_1__Bacteroidetes	D_2__Bacteroidia	D_3__Cytophagales	D_4__Spirosomaceae	D_5__Spirosoma	D_6__Spirosoma sp. 15J16-2T3A
9edd1fa6f74518918a5ff08bbce46237	D_0__Bacteria	D_1__Chloroflexi	D_2__Ktedonobacteria	D_3__Ktedonobacterales	D_4__Ktedonobacteraceae	D_5__Thermosporothrix	D_6__uncultured bacterium
8b1d6e53298cacb633e66e7cd0fe21d5	D_0__Bacteria	D_1__Deinococcus-Thermus	D_2__Deinococci	D_3__Deinococcales	D_4__Trueperaceae	D_5__Truepera	D_6__uncultured Deinococci bacterium
334a945279d4f90a9dda4dd6806accc4	D_0__Bacteria	D_1__Bacteroidetes	D_2__Ignavibacteria	D_3__OPB56	NA	NA	NA
5f165dd8d9dcf79ce211e04a7ff0dbd6	D_0__Bacteria	D_1__Proteobacteria	D_2__Alphaproteobacteria	D_3__Rickettsiales	D_4__SM2D12	NA	NA
1a20db3213daa98cbba69538b4ffd9b9	D_0__Bacteria	D_1__Actinobacteria	D_2__Actinobacteria	D_3__Corynebacteriales	D_4__Nocardiaceae	D_5__Gordonia	NA
c605f57bd0370008d2db4a885e1c4f4b	D_0__Bacteria	D_1__Chloroflexi	D_2__Ktedonobacteria	D_3__C0119	D_4__uncultured bacterium	D_5__uncultured bacterium	D_6__uncultured bacterium
7a580c96e188500dec0f9b18032a18ac	D_0__Bacteria	D_1__Kiritimatiellaeota	D_2__Kiritimatiellae	D_3__WCHB1-41	NA	NA	NA
a637c5ed35b7bb7da5a43eefd240c349	D_0__Bacteria	D_1__Acidobacteria	D_2__Acidobacteriia	D_3__Solibacterales	D_4__Solibacteraceae (Subgroup 3)	D_5__Bryobacter	D_6__uncultured bacterium
5490defa7a7ec7e50dd9ca3dd3272693	D_0__Bacteria	D_1__Bacteroidetes	D_2__Bacteroidia	D_3__Sphingobacteriales	D_4__AKYH767	D_5__uncultured Bacteroidetes bacterium	D_6__uncultured Bacteroidetes bacterium
6528a316efea3dc3f588aa209a2c21c9	D_0__Bacteria	D_1__Acidobacteria	D_2__Subgroup 6	D_3__Acidobacteria bacterium SCN 69-37	D_4__Acidobacteria bacterium SCN 69-37	D_5__Acidobacteria bacterium SCN 69-37	D_6__Acidobacteria bacterium SCN 69-37
138af71beeb2b502d671117857ed7ee0	D_0__Bacteria	D_1__Proteobacteria	D_2__Alphaproteobacteria	D_3__Rhodospirillales	D_4__uncultured	D_5__uncultured Rhodospirillaceae bacterium	D_6__uncultured Rhodospirillaceae bacterium
3d16a2502ca85ccda23b15da068ebb9f	D_0__Bacteria	D_1__Cyanobacteria	D_2__Melainabacteria	D_3__Vampirovibrionales	D_4__uncultured bacterium	D_5__uncultured bacterium	D_6__uncultured bacterium
00ad84ea40b727e944685bd00b10dd50	D_0__Bacteria	D_1__Proteobacteria	D_2__Deltaproteobacteria	D_3__Myxococcales	D_4__P3OB-42	D_5__uncultured proteobacterium	D_6__uncultured proteobacterium
1b181dd69db9cbc4f134b97fc28f3c20	D_0__Bacteria	D_1__Proteobacteria	D_2__Deltaproteobacteria	D_3__Bdellovibrionales	D_4__Bdellovibrionaceae	D_5__Bdellovibrio	D_6__Bdellovibrionales bacterium Ga0074137
7e676cdf1dde1e1d780bd0ac381b1ed5	D_0__Bacteria	D_1__Verrucomicrobia	D_2__Verrucomicrobiae	D_3__Pedosphaerales	D_4__Pedosphaeraceae	NA	NA
966f1b48dcfd4d52d7aa2201ea027527	D_0__Bacteria	D_1__Proteobacteria	D_2__Alphaproteobacteria	D_3__Sphingomonadales	D_4__Sphingomonadaceae	D_5__Sphingomonas	NA
b39c8c45f888f7f87b7c929b600d486d	D_0__Bacteria	D_1__Proteobacteria	D_2__Deltaproteobacteria	D_3__Myxococcales	D_4__mle1-27	NA	NA
cdc5c2cfc987789f0e0f03b3abea4355	D_0__Bacteria	D_1__Bacteroidetes	D_2__Bacteroidia	D_3__Cytophagales	D_4__Spirosomaceae	D_5__Spirosoma	NA
648e17cd0c4102cc11ba57370dc6dac2	D_0__Bacteria	D_1__Proteobacteria	D_2__Deltaproteobacteria	D_3__Myxococcales	D_4__Blfdi19	D_5__uncultured bacterium	D_6__uncultured bacterium
162ca27f427fd0342b57e5406dfdd280	D_0__Bacteria	D_1__Bacteroidetes	D_2__Bacteroidia	D_3__Flavobacteriales	D_4__Flavobacteriaceae	D_5__Flavobacterium	NA
8579eb2fbefa02b6c880264c6a5c1da6	D_0__Bacteria	D_1__Proteobacteria	D_2__Deltaproteobacteria	D_3__Oligoflexales	D_4__0319-6G20	D_5__bacterium enrichment culture clone B126(2011)	D_6__bacterium enrichment culture clone B126(2011)
690dff87c27991f7f0fd177a2547d322	D_0__Bacteria	D_1__Bacteroidetes	D_2__Bacteroidia	D_3__Chitinophagales	D_4__37-13	D_5__uncultured Sphingobacteriales bacterium	D_6__uncultured Sphingobacteriales bacterium
2e34440176110b52dc628f9b707b64ca	D_0__Bacteria	D_1__Cyanobacteria	D_2__Oxyphotobacteria	D_3__Leptolyngbyales	D_4__Leptolyngbyaceae	D_5__Phormidesmis ANT.L52.6	NA
7862f1ac567609eb48e14d669440a000	D_0__Bacteria	D_1__Proteobacteria	D_2__Gammaproteobacteria	D_3__Diplorickettsiales	D_4__Diplorickettsiaceae	D_5__uncultured	D_6__metagenome
7cbf361e5b991060b266e039833d1fe8	D_0__Bacteria	D_1__Acidobacteria	D_2__Blastocatellia (Subgroup 4)	D_3__11-24	NA	NA	NA
3e65258239d12b79b37eb7c02d23ad05	D_0__Bacteria	D_1__Chloroflexi	D_2__Anaerolineae	D_3__SBR1031	D_4__A4b	D_5__uncultured bacterium	D_6__uncultured bacterium
48c51f1ea161c5c39a83e049cb56102a	D_0__Bacteria	D_1__Planctomycetes	D_2__Planctomycetacia	D_3__Gemmatales	D_4__Gemmataceae	D_5__uncultured	D_6__uncultured planctomycete
4bf06797f187dc3030e11e5b7af3ad7c	D_0__Bacteria	D_1__Proteobacteria	D_2__Alphaproteobacteria	D_3__Sphingomonadales	D_4__Sphingomonadaceae	D_5__Sphingomonas	NA
8d4ca763a7124d6f1e4ab262390f5911	D_0__Bacteria	D_1__Patescibacteria	D_2__Parcubacteria	D_3__Candidatus Azambacteria	D_4__uncultured bacterium	D_5__uncultured bacterium	D_6__uncultured bacterium
cdb11921f8186b0c32c004cf6a7da24c	D_0__Bacteria	D_1__Proteobacteria	D_2__Deltaproteobacteria	D_3__Oligoflexales	D_4__0319-6G20	NA	NA
db1684c79c9930ca5ad1d04bc9c724d5	D_0__Bacteria	D_1__Proteobacteria	D_2__Alphaproteobacteria	D_3__Sphingomonadales	D_4__Sphingomonadaceae	D_5__Sphingomonas	D_6__Sphingomonas yunnanensis
98f3d295438a233ef24ffffa2e2695eb	D_0__Bacteria	D_1__Proteobacteria	D_2__Gammaproteobacteria	D_3__Coxiellales	D_4__Coxiellaceae	D_5__Coxiella	D_6__uncultured Coxiella sp.
9752ae6285edbe2ee0ee40d7a185c21f	D_0__Bacteria	D_1__Planctomycetes	D_2__Phycisphaerae	D_3__Tepidisphaerales	D_4__WD2101 soil group	D_5__uncultured Planctomycetaceae bacterium	D_6__uncultured Planctomycetaceae bacterium
ec1008e4bbdb9070bab5eef8ab13a091	D_0__Bacteria	D_1__Chloroflexi	D_2__Ktedonobacteria	D_3__Ktedonobacterales	D_4__Ktedonobacteraceae	D_5__HSB OF53-F07	NA
f74a5bf249e5e7220491d1ce61d997c6	D_0__Bacteria	D_1__Proteobacteria	D_2__Gammaproteobacteria	D_3__Legionellales	D_4__Legionellaceae	D_5__Legionella	NA
a22076ce51bdb6f5147bb79de84c6044	D_0__Bacteria	D_1__Planctomycetes	D_2__Phycisphaerae	D_3__Tepidisphaerales	D_4__WD2101 soil group	NA	NA
cd34771cdf424f4b33b81138574c3b2b	D_0__Bacteria	D_1__Firmicutes	NA	NA	NA	NA	NA
51b67f6775470630bb189f9e0a7d8236	D_0__Bacteria	D_1__Proteobacteria	D_2__Deltaproteobacteria	D_3__Myxococcales	D_4__Haliangiaceae	D_5__Haliangium	NA
4d807c3ad68ceb21136ffa1b54c0117f	D_0__Bacteria	D_1__Proteobacteria	D_2__Deltaproteobacteria	D_3__Myxococcales	D_4__Polyangiaceae	D_5__Sorangium	NA
188048c7516fbc476ce28acd413e2b1e	D_0__Bacteria	D_1__Proteobacteria	D_2__Alphaproteobacteria	D_3__Rhizobiales	D_4__Beijerinckiaceae	D_5__Methylobacterium	NA
d1f3f38e15ed34d1cecd12b8f4ce2d52	D_0__Bacteria	D_1__Planctomycetes	D_2__Planctomycetacia	D_3__Pirellulales	D_4__Pirellulaceae	D_5__Pir4 lineage	D_6__metagenome
1470b02bd6ff14a22bce1b3b5b7f1ea6	D_0__Bacteria	D_1__Patescibacteria	D_2__Parcubacteria	D_3__uncultured soil bacterium	D_4__uncultured soil bacterium	D_5__uncultured soil bacterium	D_6__uncultured soil bacterium
d79ff520d9c3de0861968ccf019fa30b	D_0__Bacteria	D_1__Verrucomicrobia	D_2__Verrucomicrobiae	D_3__Pedosphaerales	D_4__Pedosphaeraceae	NA	NA
32144478419754655eae0f73de28ea03	D_0__Bacteria	D_1__Bacteroidetes	D_2__Bacteroidia	D_3__Chitinophagales	D_4__Chitinophagaceae	D_5__Segetibacter	D_6__uncultured bacterium
e573050cb0c129bc1928758df2af1d41	D_0__Bacteria	D_1__Proteobacteria	D_2__Alphaproteobacteria	D_3__Rhodospirillales	D_4__uncultured	NA	NA
4f3b25008158bab4b660f1ce4d2d8d67	D_0__Bacteria	D_1__Proteobacteria	D_2__Alphaproteobacteria	D_3__Rhizobiales	D_4__Xanthobacteraceae	D_5__uncultured	NA
2e949928252184039c20ab805e1d3301	D_0__Bacteria	D_1__Proteobacteria	D_2__Gammaproteobacteria	D_3__Betaproteobacteriales	D_4__Neisseriaceae	D_5__uncultured	D_6__metagenome
45a6889fb82f9f0b3543c3c2b5b429fd	D_0__Bacteria	D_1__Acidobacteria	D_2__Acidobacteriia	D_3__Solibacterales	D_4__Solibacteraceae (Subgroup 3)	D_5__Candidatus Solibacter	D_6__uncultured Acidobacterium sp.
3924751bc20c157ce04f82755cad0f09	D_0__Bacteria	D_1__Planctomycetes	D_2__Pla4 lineage	D_3__uncultured bacterium	D_4__uncultured bacterium	D_5__uncultured bacterium	D_6__uncultured bacterium
fbe053fd89fa38f4f6bc2bcdeee4924c	D_0__Bacteria	D_1__Latescibacteria	D_2__uncultured soil bacterium	D_3__uncultured soil bacterium	D_4__uncultured soil bacterium	D_5__uncultured soil bacterium	D_6__uncultured soil bacterium
887a997639780e546ecc8e98dfb4a02b	D_0__Bacteria	D_1__Bacteroidetes	D_2__Bacteroidia	D_3__Sphingobacteriales	D_4__AKYH767	D_5__uncultured Bacteroidetes bacterium	D_6__uncultured Bacteroidetes bacterium
d08f990d85800aba28204410df51aa6b	D_0__Bacteria	D_1__Actinobacteria	D_2__MB-A2-108	D_3__uncultured actinobacterium	D_4__uncultured actinobacterium	D_5__uncultured actinobacterium	D_6__uncultured actinobacterium
95367a0d3d462be23b40c371836af13a	D_0__Bacteria	D_1__Elusimicrobia	D_2__Lineage IIb	D_3__uncultured bacterium	D_4__uncultured bacterium	D_5__uncultured bacterium	D_6__uncultured bacterium
5c7180ba2963fdb1e46c8c86a3d56b82	D_0__Bacteria	D_1__Bacteroidetes	D_2__Bacteroidia	D_3__Cytophagales	D_4__Microscillaceae	D_5__uncultured	D_6__uncultured Cyclobacteriaceae bacterium
9ee0374b713ef082c95fa342d372dd9a	D_0__Bacteria	D_1__Planctomycetes	D_2__Planctomycetacia	D_3__Gemmatales	D_4__Gemmataceae	D_5__Gemmata	D_6__uncultured bacterium
b374a1939c3e355348a2fd5083d097df	D_0__Bacteria	D_1__Acidobacteria	D_2__Acidobacteriia	D_3__Solibacterales	D_4__Solibacteraceae (Subgroup 3)	D_5__Bryobacter	D_6__uncultured Solibacteraceae bacterium
19359e96620edef088adfd4e70559dfd	D_0__Bacteria	D_1__Verrucomicrobia	D_2__Verrucomicrobiae	D_3__Pedosphaerales	D_4__Pedosphaeraceae	D_5__uncultured bacterium	D_6__uncultured bacterium
1fccae338fd35c1ebd54da36a97d133c	D_0__Bacteria	D_1__Bacteroidetes	D_2__Bacteroidia	D_3__Cytophagales	D_4__Microscillaceae	NA	NA
0a6310104e73f5cf323b9e472a2dc48e	D_0__Bacteria	D_1__Verrucomicrobia	D_2__Verrucomicrobiae	D_3__Pedosphaerales	D_4__Pedosphaeraceae	D_5__ADurb.Bin063-1	D_6__uncultured bacterium
083664b1039553ffe8e35e375c9de9f6	D_0__Bacteria	D_1__Acidobacteria	D_2__Acidobacteriia	D_3__Acidobacteriales	D_4__uncultured	NA	NA
dac1fe9289b1d1672be6f604cd905f6c	D_0__Bacteria	D_1__Proteobacteria	D_2__Gammaproteobacteria	D_3__Betaproteobacteriales	D_4__Burkholderiaceae	NA	NA
761df89aa8e581fe5b66402fb4410400	D_0__Bacteria	D_1__Proteobacteria	D_2__Deltaproteobacteria	D_3__Oligoflexales	D_4__0319-6G20	NA	NA
c464e647fc1afbf66270f68473facb4f	D_0__Bacteria	D_1__Chloroflexi	D_2__Ktedonobacteria	D_3__Ktedonobacterales	D_4__Ktedonobacteraceae	D_5__FCPS473	D_6__uncultured bacterium
87a27952c66356cc3aec654b32434d63	D_0__Bacteria	D_1__Patescibacteria	D_2__Parcubacteria	D_3__uncultured bacterium	D_4__uncultured bacterium	D_5__uncultured bacterium	D_6__uncultured bacterium
7f13806b23c870f0782fb65a1804b423	D_0__Bacteria	D_1__Proteobacteria	D_2__Gammaproteobacteria	NA	NA	NA	NA
e3583f4f42d25c9d7120be77d7484ca5	D_0__Bacteria	D_1__Proteobacteria	D_2__Deltaproteobacteria	D_3__Myxococcales	D_4__VHS-B3-70	D_5__uncultured bacterium	D_6__uncultured bacterium
86b3fab1d54d7c484645a7e13051ad95	D_0__Bacteria	D_1__Proteobacteria	D_2__Deltaproteobacteria	D_3__Myxococcales	D_4__Haliangiaceae	D_5__Haliangium	D_6__uncultured Myxococcales bacterium
5116c40eb61db5bfdd771ce87d622669	D_0__Bacteria	NA	NA	NA	NA	NA	NA
11482d6d47add7823e287b25c9ae8b2b	D_0__Bacteria	D_1__Proteobacteria	D_2__Deltaproteobacteria	D_3__Myxococcales	D_4__Archangiaceae	D_5__Anaeromyxobacter	D_6__uncultured bacterium
2860f59816c0a6f088c02a88a07fcaea	D_0__Bacteria	D_1__Planctomycetes	D_2__Phycisphaerae	D_3__Tepidisphaerales	D_4__WD2101 soil group	D_5__uncultured soil bacterium	D_6__uncultured soil bacterium
b3ab6c323b8f956716d17a0b36d485d1	D_0__Bacteria	D_1__Actinobacteria	D_2__Acidimicrobiia	D_3__IMCC26256	D_4__uncultured Aciditerrimonas sp.	D_5__uncultured Aciditerrimonas sp.	D_6__uncultured Aciditerrimonas sp.
55d67968c158da79853177b6c36a574a	D_0__Bacteria	D_1__Proteobacteria	D_2__Alphaproteobacteria	D_3__Acetobacterales	D_4__Acetobacteraceae	NA	NA
7d5b5abfd89b86563ac67f4ddb674ad6	D_0__Archaea	D_1__Euryarchaeota	D_2__Thermoplasmata	D_3__uncultured	D_4__mine drainage metagenome	D_5__mine drainage metagenome	D_6__mine drainage metagenome
be219e277ea50157194b8861faa31f78	D_0__Bacteria	D_1__Planctomycetes	D_2__Planctomycetacia	D_3__Gemmatales	D_4__Gemmataceae	D_5__Gemmata	D_6__uncultured soil bacterium
6736aff78bf13332d9dfd96d42283fdc	D_0__Bacteria	D_1__Chloroflexi	D_2__Anaerolineae	D_3__SBR1031	D_4__wastewater metagenome	D_5__wastewater metagenome	D_6__wastewater metagenome
c6b61205084f36d57c1740d20415b7b5	D_0__Bacteria	D_1__Dependentiae	D_2__Babeliae	D_3__Babeliales	D_4__Vermiphilaceae	NA	NA
6f80bfd479f38d8190cc46269175e525	D_0__Bacteria	D_1__Verrucomicrobia	D_2__Verrucomicrobiae	D_3__Pedosphaerales	D_4__Pedosphaeraceae	D_5__bacterium Ellin516	D_6__bacterium Ellin516
8a262639aef2aaa4a65dca61a1c4d1cf	D_0__Bacteria	D_1__Cyanobacteria	D_2__Melainabacteria	D_3__Vampirovibrionales	D_4__metagenome	D_5__metagenome	D_6__metagenome
51fa64364951007e7c90800bca521479	D_0__Bacteria	D_1__Chloroflexi	D_2__Anaerolineae	D_3__SBR1031	D_4__A4b	D_5__uncultured bacterium	D_6__uncultured bacterium
7b327ae7100b0afc2b93b1ff86aaacf7	D_0__Bacteria	D_1__Chloroflexi	D_2__Anaerolineae	D_3__SBR1031	D_4__A4b	D_5__uncultured soil bacterium	D_6__uncultured soil bacterium
8dbaa1d4468f591959ae98aa316174ac	D_0__Bacteria	D_1__Planctomycetes	D_2__Planctomycetacia	D_3__Gemmatales	D_4__Gemmataceae	D_5__uncultured	D_6__planctomycete WY69
c4368925563581eb8196c1ef594cf35c	D_0__Bacteria	D_1__Proteobacteria	D_2__Gammaproteobacteria	D_3__Coxiellales	D_4__Coxiellaceae	D_5__Coxiella	D_6__uncultured bacterium
139d586a94faeeb181e30fd13bc20399	D_0__Bacteria	D_1__Planctomycetes	D_2__BD7-11	D_3__uncultured bacterium	D_4__uncultured bacterium	D_5__uncultured bacterium	D_6__uncultured bacterium
2280fe3241077efb6a8865b43245def8	D_0__Bacteria	D_1__Bacteroidetes	D_2__Bacteroidia	D_3__Chitinophagales	D_4__Chitinophagaceae	D_5__uncultured	NA
c693c7c3730d3d8f821908a18abb560e	D_0__Bacteria	D_1__Acidobacteria	D_2__Blastocatellia (Subgroup 4)	D_3__Pyrinomonadales	D_4__Pyrinomonadaceae	D_5__RB41	NA
84836fabd7e8e126d9423081a50c6ab7	D_0__Bacteria	D_1__Bacteroidetes	D_2__Bacteroidia	D_3__Cytophagales	D_4__Spirosomaceae	D_5__Larkinella	D_6__metagenome
3a01f4b6ce6bd916a1bbec40c2fc99f2	D_0__Bacteria	D_1__Chloroflexi	D_2__Chloroflexia	D_3__Chloroflexales	D_4__Roseiflexaceae	D_5__uncultured	D_6__uncultured bacterium
ecb5ae08aba00ca63307feec45c7c6cd	D_0__Bacteria	D_1__Proteobacteria	D_2__Gammaproteobacteria	D_3__Betaproteobacteriales	D_4__Nitrosomonadaceae	D_5__MND1	D_6__uncultured Burkholderiaceae bacterium
c142a6ed1415d821a7b2d34525590e71	D_0__Bacteria	D_1__Proteobacteria	D_2__Deltaproteobacteria	D_3__Myxococcales	D_4__Haliangiaceae	D_5__Haliangium	NA
68996d72edf3505c968c5440b0cada21	D_0__Bacteria	D_1__Chloroflexi	D_2__Ktedonobacteria	D_3__Ktedonobacterales	D_4__Ktedonobacteraceae	D_5__1921-2	D_6__uncultured Ktedobacteria bacterium
519dc37c51521fed969ecd27ae3a7092	D_0__Bacteria	D_1__Proteobacteria	NA	NA	NA	NA	NA
6f2d79da91c4426ad2ce5794305a1ef8	D_0__Bacteria	D_1__Actinobacteria	D_2__Actinobacteria	D_3__Pseudonocardiales	D_4__Pseudonocardiaceae	NA	NA
609ce79d7ec6f1631d0f8bb094c1e821	D_0__Bacteria	D_1__Acidobacteria	D_2__Subgroup 5	D_3__metagenome	D_4__metagenome	D_5__metagenome	D_6__metagenome
9a36e158a9949d9eebbcacb63c8b6fe6	D_0__Bacteria	D_1__Proteobacteria	D_2__Deltaproteobacteria	D_3__Oligoflexales	D_4__Oligoflexaceae	D_5__uncultured	D_6__metagenome
6e11fd7075c664d3160f967ba7036bc3	D_0__Bacteria	NA	NA	NA	NA	NA	NA
19a3ab0363f02f1796d9c60ce1dc3c34	D_0__Bacteria	D_1__Bacteroidetes	D_2__Bacteroidia	D_3__Chitinophagales	D_4__Chitinophagaceae	D_5__Flavitalea	D_6__uncultured bacterium
b9d97166db7b1896ff33910ac906b084	D_0__Bacteria	D_1__Proteobacteria	D_2__Alphaproteobacteria	D_3__Rhizobiales	D_4__Labraceae	D_5__Labrys	NA
96b935fc6c8bbb448f8976c35f0e83f9	D_0__Bacteria	D_1__Acidobacteria	D_2__Acidobacteriia	D_3__Subgroup 2	D_4__uncultured forest soil bacterium	D_5__uncultured forest soil bacterium	D_6__uncultured forest soil bacterium
25d2e9b61f47c92490afb7e2936b3e93	D_0__Bacteria	D_1__Planctomycetes	D_2__Planctomycetacia	D_3__Pirellulales	D_4__Pirellulaceae	D_5__Pirellula	D_6__uncultured Pasteuria sp.
d26193e74fdf72070dc994eb65dd6f26	D_0__Bacteria	D_1__Chlamydiae	D_2__Chlamydiae	D_3__Chlamydiales	D_4__cvE6	D_5__uncultured Chlamydia sp.	D_6__uncultured Chlamydia sp.
6fec2616958884378a47d44ed3e04cb0	D_0__Bacteria	D_1__Chloroflexi	D_2__Ktedonobacteria	D_3__Ktedonobacterales	D_4__Ktedonobacteraceae	D_5__uncultured	D_6__uncultured soil bacterium
db6b862cd26eea0dbb7a85d05f84263b	D_0__Bacteria	D_1__Bacteroidetes	D_2__Bacteroidia	D_3__Chitinophagales	D_4__Chitinophagaceae	NA	NA
2ae5bc0f1cef4d292ef2ee78e6d67b80	D_0__Bacteria	D_1__Proteobacteria	D_2__Gammaproteobacteria	D_3__Gammaproteobacteria Incertae Sedis	D_4__Unknown Family	D_5__Acidibacter	D_6__metagenome
d9cdf22c9711abb01d9f4fe056fe7b29	D_0__Bacteria	D_1__Acidobacteria	D_2__Acidobacteriia	D_3__Acidobacteriales	D_4__uncultured	NA	NA
510443533e9a8a280837d030a6f48558	D_0__Bacteria	D_1__Acidobacteria	D_2__Acidobacteriia	D_3__Subgroup 13	D_4__uncultured bacterium	D_5__uncultured bacterium	D_6__uncultured bacterium
70bc36286108a2c90ad6f25eddd0b90a	D_0__Bacteria	D_1__Planctomycetes	D_2__Phycisphaerae	D_3__Tepidisphaerales	D_4__WD2101 soil group	D_5__uncultured soil bacterium	D_6__uncultured soil bacterium
c714ce2b5279c39a4cfb7aae8c99a863	D_0__Bacteria	D_1__Armatimonadetes	D_2__Fimbriimonadia	D_3__Fimbriimonadales	D_4__Fimbriimonadaceae	D_5__uncultured bacterium	D_6__uncultured bacterium
cc0cd79b37185e28dd5162fcb5e51ff1	D_0__Bacteria	D_1__Planctomycetes	D_2__Planctomycetacia	D_3__Gemmatales	D_4__Gemmataceae	D_5__uncultured	D_6__uncultured planctomycete
fe8584f6007d5ddc8baeb86ffaffc7eb	D_0__Bacteria	D_1__Proteobacteria	D_2__Gammaproteobacteria	D_3__Betaproteobacteriales	D_4__Neisseriaceae	D_5__uncultured	D_6__uncultured beta proteobacterium
f9e311f79ddc51ec1554b5deb347c624	D_0__Bacteria	D_1__Verrucomicrobia	D_2__Verrucomicrobiae	D_3__Chthoniobacterales	D_4__Chthoniobacteraceae	D_5__LD29	D_6__uncultured bacterium
ff109dd112d1d3cce7f6fe34b2e7634c	D_0__Bacteria	D_1__Proteobacteria	D_2__Gammaproteobacteria	D_3__Diplorickettsiales	D_4__Diplorickettsiaceae	D_5__uncultured	NA
b7608341e55ab0c44ad690f507013bab	D_0__Bacteria	D_1__Proteobacteria	D_2__Deltaproteobacteria	D_3__Myxococcales	D_4__Sandaracinaceae	D_5__uncultured	D_6__uncultured bacterium
8e0be01e342cd89b3ef672df83d2e043	D_0__Bacteria	D_1__Firmicutes	D_2__Bacilli	D_3__Bacillales	D_4__Thermoactinomycetaceae	NA	NA
748d67a454e27ccfb2eb17d4d1d7c7e8	D_0__Bacteria	D_1__Proteobacteria	D_2__Deltaproteobacteria	D_3__Bdellovibrionales	D_4__Bdellovibrionaceae	D_5__Bdellovibrio	D_6__uncultured bacterium
2eb126f86d7b3db43e881d80576a09d5	D_0__Bacteria	D_1__Verrucomicrobia	D_2__Verrucomicrobiae	D_3__Pedosphaerales	D_4__Pedosphaeraceae	NA	NA
6dd7b0b5669505aaf8699c4cf13961c1	D_0__Bacteria	D_1__Patescibacteria	D_2__Saccharimonadia	D_3__Saccharimonadales	NA	NA	NA
522cd10ebef4bda048226466a9b975bc	D_0__Bacteria	D_1__Bacteroidetes	D_2__Bacteroidia	D_3__Chitinophagales	D_4__Chitinophagaceae	D_5__Niastella	D_6__uncultured bacterium
57754243f5dc35c57e6c23f79981295f	D_0__Bacteria	D_1__Chloroflexi	D_2__Anaerolineae	D_3__Caldilineales	D_4__Caldilineaceae	D_5__uncultured	NA
800e38d9dcfaab3574d54e5cb425d8d4	D_0__Bacteria	D_1__Proteobacteria	D_2__Alphaproteobacteria	D_3__Reyranellales	D_4__Reyranellaceae	D_5__uncultured	NA
3fd07eb55d218d4a25713804d490cd07	D_0__Bacteria	D_1__Proteobacteria	D_2__Gammaproteobacteria	D_3__Betaproteobacteriales	D_4__Burkholderiaceae	D_5__Mycoavidus	D_6__Glomeribacter sp. 1016415
0f693d21819dac83cb4c1b43e4f5f796	D_0__Bacteria	D_1__Acidobacteria	D_2__Blastocatellia (Subgroup 4)	D_3__Pyrinomonadales	D_4__Pyrinomonadaceae	D_5__RB41	D_6__Acidobacterium sp. Ac_12_G8
7ad101f7f57dc14dc9fe2291bc2195aa	D_0__Bacteria	D_1__Proteobacteria	D_2__Gammaproteobacteria	D_3__Betaproteobacteriales	D_4__Burkholderiaceae	D_5__Lautropia	NA
c5a9b60a6f29167e6175fbc52842a71d	D_0__Bacteria	NA	NA	NA	NA	NA	NA
5e4b49be2c05574e06cf84e1f48dc475	D_0__Bacteria	D_1__Omnitrophicaeota	D_2__Omnitrophia	D_3__Omnitrophales	D_4__Omnitrophaceae	D_5__Candidatus Omnitrophus	D_6__metagenome
f35177016e3b00d45514618469ef54d3	D_0__Bacteria	D_1__Proteobacteria	D_2__Gammaproteobacteria	D_3__Gammaproteobacteria Incertae Sedis	D_4__Unknown Family	D_5__Acidibacter	NA
5c376696e63fb60114123788ccdffa30	D_0__Bacteria	D_1__Proteobacteria	D_2__Deltaproteobacteria	NA	NA	NA	NA
35d968b70ad40d5e2f35901134504881	D_0__Bacteria	D_1__Patescibacteria	D_2__Parcubacteria	D_3__Candidatus Campbellbacteria	D_4__uncultured soil bacterium	D_5__uncultured soil bacterium	D_6__uncultured soil bacterium
8cd5ee86b34309522764156dfeed13e2	D_0__Bacteria	D_1__Planctomycetes	D_2__Phycisphaerae	D_3__Tepidisphaerales	D_4__WD2101 soil group	D_5__Planctomycetales bacterium Ellin7224	D_6__Planctomycetales bacterium Ellin7224
33949fa98ffb46dd552b67f3d7b2c533	D_0__Bacteria	D_1__Patescibacteria	D_2__uncultured	D_3__uncultured bacterium	D_4__uncultured bacterium	D_5__uncultured bacterium	D_6__uncultured bacterium
eafdb6d321fec70f9aa250f18d273845	D_0__Bacteria	D_1__Proteobacteria	D_2__Deltaproteobacteria	D_3__Myxococcales	D_4__KD3-10	D_5__uncultured bacterium	D_6__uncultured bacterium
91725f8c7fd1671341c61c41609e8455	D_0__Bacteria	D_1__Patescibacteria	D_2__Parcubacteria	D_3__Candidatus Azambacteria	D_4__uncultured bacterium	D_5__uncultured bacterium	D_6__uncultured bacterium
1e90b621234033a74e20fdce16b83aa1	D_0__Bacteria	D_1__Chloroflexi	D_2__Ktedonobacteria	D_3__C0119	D_4__uncultured bacterium	D_5__uncultured bacterium	D_6__uncultured bacterium
252213e4ee49a722725202757a2a76a5	D_0__Bacteria	D_1__Chlamydiae	D_2__Chlamydiae	D_3__Chlamydiales	D_4__Parachlamydiaceae	D_5__Candidatus Protochlamydia	NA
37970d3e8df32f37f76ba3641709a9e4	D_0__Bacteria	D_1__Elusimicrobia	D_2__Lineage IIb	D_3__uncultured bacterium	D_4__uncultured bacterium	D_5__uncultured bacterium	D_6__uncultured bacterium
28641a71eefb423783bf195c8ccebd01	D_0__Bacteria	D_1__Proteobacteria	D_2__Deltaproteobacteria	D_3__Myxococcales	D_4__Sandaracinaceae	D_5__uncultured	D_6__metagenome
e04b86d450350526f0a7fc9d511589d5	D_0__Bacteria	D_1__Bacteroidetes	D_2__Bacteroidia	D_3__Sphingobacteriales	D_4__env.OPS 17	NA	NA
033f8f797debdd038ec8a09cc56f38f8	D_0__Bacteria	D_1__Planctomycetes	D_2__Phycisphaerae	D_3__Tepidisphaerales	D_4__WD2101 soil group	NA	NA
3adb792587cb581c9da98463c46d2396	D_0__Bacteria	D_1__Proteobacteria	D_2__Alphaproteobacteria	D_3__Elsterales	D_4__URHD0088	NA	NA
e5806b070996674d2dd842e10cc213c3	D_0__Bacteria	D_1__Elusimicrobia	D_2__Elusimicrobia	D_3__MVP-88	D_4__uncultured bacterium	D_5__uncultured bacterium	D_6__uncultured bacterium
7d9c444adedaaa2ef7cdc4fbce8d2088	D_0__Bacteria	D_1__Verrucomicrobia	D_2__Verrucomicrobiae	D_3__Pedosphaerales	D_4__Pedosphaeraceae	D_5__ADurb.Bin063-1	D_6__uncultured bacterium
14d2b8df31d04ff1598c9f2325b1e130	D_0__Bacteria	D_1__Verrucomicrobia	D_2__Verrucomicrobiae	D_3__Chthoniobacterales	D_4__Chthoniobacteraceae	D_5__Chthoniobacter	D_6__bacterium Ellin506
51a6f0be00653d9f1e6c347a2361fb21	D_0__Bacteria	D_1__Proteobacteria	D_2__Gammaproteobacteria	D_3__CCD24	NA	NA	NA
c2f4fd7b3957a9234b3c9b6a58d780ca	D_0__Bacteria	D_1__Actinobacteria	D_2__Thermoleophilia	D_3__Solirubrobacterales	D_4__67-14	D_5__uncultured soil bacterium	D_6__uncultured soil bacterium
3652d359b34c95f5f13e5fb84b32e30b	D_0__Bacteria	D_1__Proteobacteria	D_2__Deltaproteobacteria	D_3__Myxococcales	D_4__P3OB-42	D_5__uncultured bacterium	D_6__uncultured bacterium
f3c3fe6dcf29b4d9ffb2b991938edb55	D_0__Bacteria	D_1__Actinobacteria	D_2__Actinobacteria	D_3__Streptomycetales	D_4__Streptomycetaceae	D_5__Streptomyces	NA
23c58ce7a8e99969d1c963de936e637c	D_0__Bacteria	D_1__Proteobacteria	D_2__Alphaproteobacteria	D_3__Acetobacterales	D_4__Acetobacteraceae	D_5__uncultured	NA
9f670f289948e19f6f394733c198f4fc	D_0__Bacteria	D_1__Proteobacteria	D_2__Gammaproteobacteria	D_3__Steroidobacterales	D_4__Steroidobacteraceae	D_5__Steroidobacter	D_6__uncultured bacterium
1de59c873282b1dcd9e185289904b933	D_0__Bacteria	D_1__Planctomycetes	D_2__Planctomycetacia	D_3__Pirellulales	D_4__Pirellulaceae	D_5__uncultured	D_6__uncultured bacterium
b2eac27d37f06618294f53ce1a8ec417	D_0__Bacteria	D_1__Bacteroidetes	D_2__Bacteroidia	D_3__Sphingobacteriales	D_4__AKYH767	D_5__metagenome	D_6__metagenome
881451b63345dd2d825b81a539ae348a	D_0__Bacteria	D_1__Proteobacteria	D_2__Alphaproteobacteria	D_3__Rhodospirillales	D_4__uncultured	D_5__uncultured bacterium	D_6__uncultured bacterium
89c60ddc012d936ebb1c58bbf5e5e554	D_0__Bacteria	D_1__Planctomycetes	D_2__Planctomycetacia	D_3__Gemmatales	D_4__Gemmataceae	D_5__uncultured	D_6__uncultured bacterium
103d3d20ce255fc638688e142ca68c4d	D_0__Bacteria	D_1__Planctomycetes	D_2__Planctomycetacia	D_3__Pirellulales	D_4__Pirellulaceae	D_5__uncultured	D_6__uncultured forest soil bacterium
dbf2914ca5b336d5740e224cc05592bd	D_0__Bacteria	NA	NA	NA	NA	NA	NA
1fe3d672180a3850cde4d9f0032fefc2	D_0__Bacteria	D_1__Proteobacteria	D_2__Alphaproteobacteria	D_3__Elsterales	D_4__uncultured	D_5__uncultured Rhodospirillales bacterium	D_6__uncultured Rhodospirillales bacterium
158401fa0862826d440b91b7e3498ddc	D_0__Bacteria	D_1__Spirochaetes	D_2__Spirochaetia	D_3__Spirochaetales	D_4__Spirochaetaceae	D_5__Spirochaeta 2	D_6__metagenome
8b45bc20b9aadace34331446e43298c8	D_0__Bacteria	D_1__Actinobacteria	D_2__Actinobacteria	D_3__Frankiales	D_4__Geodermatophilaceae	D_5__Blastococcus	NA
da731c58d6b39c99e8eb8ab1ef2fd058	D_0__Bacteria	D_1__Chloroflexi	D_2__Ktedonobacteria	D_3__C0119	D_4__uncultured soil bacterium	D_5__uncultured soil bacterium	D_6__uncultured soil bacterium
40587e2f5fe116c4660efd85ec5b8a4c	D_0__Bacteria	D_1__Dependentiae	D_2__Babeliae	D_3__Babeliales	D_4__Vermiphilaceae	D_5__uncultured soil bacterium	D_6__uncultured soil bacterium
d92900f37a111f8e7926440e57312f0f	D_0__Bacteria	D_1__Patescibacteria	D_2__Saccharimonadia	D_3__Saccharimonadales	NA	NA	NA
4f358f2722ac09fbbc9a6dad3f41dfa2	D_0__Bacteria	D_1__Acidobacteria	D_2__Acidobacteriia	D_3__Subgroup 13	D_4__uncultured bacterium	D_5__uncultured bacterium	D_6__uncultured bacterium
3c89a7dfe46f8265c7df18efff9745b7	D_0__Bacteria	D_1__Planctomycetes	D_2__Planctomycetacia	D_3__Gemmatales	D_4__Gemmataceae	D_5__uncultured	D_6__uncultured planctomycete
cc18af20b4317273aee66767304045e6	D_0__Bacteria	D_1__Bacteroidetes	D_2__Bacteroidia	D_3__Cytophagales	D_4__Spirosomaceae	D_5__Larkinella	D_6__uncultured bacterium
1851d0e3d148925c46325c18d94c32b0	D_0__Bacteria	D_1__Chloroflexi	D_2__Dehalococcoidia	D_3__S085	D_4__uncultured bacterium	D_5__uncultured bacterium	D_6__uncultured bacterium
c6a552104bd0ba2641edac709ddbd596	D_0__Bacteria	D_1__Proteobacteria	D_2__Alphaproteobacteria	NA	NA	NA	NA
54f9533dfe0bccb18e64552d267c573d	D_0__Bacteria	D_1__Planctomycetes	D_2__Planctomycetacia	D_3__Gemmatales	D_4__Gemmataceae	D_5__Fimbriiglobus	NA
2fa6be703aff400684496784d67201b1	D_0__Bacteria	D_1__Acidobacteria	D_2__Blastocatellia (Subgroup 4)	D_3__11-24	D_4__uncultured Acidobacteriales bacterium	D_5__uncultured Acidobacteriales bacterium	D_6__uncultured Acidobacteriales bacterium
4708bf7335304e636dfb0c4e26877cd0	D_0__Bacteria	D_1__Planctomycetes	D_2__Planctomycetacia	D_3__Pirellulales	D_4__Pirellulaceae	D_5__Pir4 lineage	D_6__uncultured Planctomycetales bacterium
6b0d21845e9bdf326936163a00130b91	D_0__Bacteria	D_1__Actinobacteria	D_2__Acidimicrobiia	D_3__IMCC26256	NA	NA	NA
4f96198cccdb3b8eadc3973f0b6a369a	D_0__Bacteria	D_1__Armatimonadetes	D_2__Armatimonadia	D_3__Armatimonadales	D_4__uncultured bacterium	D_5__uncultured bacterium	D_6__uncultured bacterium
ee9d45679a279d3f263db1862c5f7523	D_0__Bacteria	D_1__Chloroflexi	D_2__Ktedonobacteria	D_3__Ktedonobacterales	D_4__Ktedonobacteraceae	D_5__Thermosporothrix	D_6__uncultured bacterium
d5b9325c4106281ffc0fe9f588cd9031	D_0__Bacteria	D_1__Firmicutes	D_2__Clostridia	D_3__Clostridiales	D_4__Clostridiaceae 1	D_5__Clostridium sensu stricto 12	D_6__Clostridium magnum DSM 2767
52d4d6440bead04e27d4ebe29b4ebf6b	D_0__Bacteria	NA	NA	NA	NA	NA	NA
d4596f1e38dc02037825ea29585480ad	D_0__Bacteria	D_1__Patescibacteria	D_2__Gracilibacteria	D_3__Candidatus Peregrinibacteria	D_4__uncultured bacterium	D_5__uncultured bacterium	D_6__uncultured bacterium
b73a3d31ba2f731d88f55ff2d7b8ca89	D_0__Bacteria	D_1__Firmicutes	D_2__Bacilli	D_3__Bacillales	D_4__Alicyclobacillaceae	D_5__Tumebacillus	D_6__uncultured bacterium
b3787b4202cd5ada0b75a14cbba8d2dc	D_0__Bacteria	D_1__Verrucomicrobia	D_2__Verrucomicrobiae	D_3__Pedosphaerales	D_4__Pedosphaeraceae	NA	NA
49306d7ad2dbd0b8653930efa5601daf	D_0__Bacteria	D_1__Planctomycetes	D_2__Phycisphaerae	D_3__Tepidisphaerales	D_4__WD2101 soil group	D_5__uncultured bacterium	D_6__uncultured bacterium
a11dcf9e6f4f4e4a9c852f5582025dfa	D_0__Bacteria	D_1__Proteobacteria	D_2__Deltaproteobacteria	D_3__Myxococcales	D_4__P3OB-42	D_5__uncultured bacterium	D_6__uncultured bacterium
c0035d690e79d610fd3b9bcadcf26251	D_0__Bacteria	D_1__Armatimonadetes	D_2__Fimbriimonadia	D_3__Fimbriimonadales	D_4__Fimbriimonadaceae	D_5__metagenome	D_6__metagenome
bafa1b48a5bd1b0fb30fd40e93f4dddd	D_0__Bacteria	D_1__Acidobacteria	D_2__Acidobacteriia	D_3__Solibacterales	D_4__Solibacteraceae (Subgroup 3)	D_5__Bryobacter	NA
5b577701f3ae03586afde599dfa16efe	D_0__Bacteria	D_1__Proteobacteria	D_2__Deltaproteobacteria	D_3__Myxococcales	D_4__KD3-10	D_5__metagenome	D_6__metagenome
2120a4159dbc076f2e6429fd70a291d0	D_0__Bacteria	D_1__Planctomycetes	D_2__Planctomycetacia	D_3__Gemmatales	D_4__Gemmataceae	D_5__uncultured	NA
b80c0803570301a9516697a59144b7fd	D_0__Bacteria	D_1__Verrucomicrobia	D_2__Verrucomicrobiae	D_3__Pedosphaerales	D_4__Pedosphaeraceae	NA	NA
49dc7b5abe23a3560ebf2235fcfda593	D_0__Bacteria	D_1__Proteobacteria	D_2__Deltaproteobacteria	D_3__Desulfarculales	D_4__Desulfarculaceae	D_5__uncultured	NA
7e07057b02f7c6d94e6a1871987a3487	D_0__Bacteria	D_1__Actinobacteria	D_2__MB-A2-108	D_3__uncultured bacterium	D_4__uncultured bacterium	D_5__uncultured bacterium	D_6__uncultured bacterium
6410f3438a8bea99110655bd10c6f0eb	D_0__Bacteria	D_1__Proteobacteria	D_2__Gammaproteobacteria	D_3__Gammaproteobacteria Incertae Sedis	D_4__Unknown Family	D_5__Candidatus Ovatusbacter	D_6__uncultured Methylococcaceae bacterium
33ef8e538f0c8705dc453ca2c963df18	D_0__Bacteria	D_1__Planctomycetes	D_2__Phycisphaerae	D_3__mle1-8	D_4__uncultured bacterium	D_5__uncultured bacterium	D_6__uncultured bacterium
29d2ae484b6fe5a341a1c6aaaf45aa7f	D_0__Bacteria	D_1__Actinobacteria	D_2__Thermoleophilia	D_3__Solirubrobacterales	D_4__Solirubrobacteraceae	D_5__Conexibacter	D_6__uncultured bacterium
8fa31f87bda0c80fd466289f1fc0e53f	D_0__Bacteria	D_1__Proteobacteria	D_2__Gammaproteobacteria	D_3__Betaproteobacteriales	NA	NA	NA
a1f394196c4ddbcdbbdcafd90cbcb191	D_0__Bacteria	D_1__Bacteroidetes	D_2__Ignavibacteria	D_3__OPB56	D_4__uncultured soil bacterium	D_5__uncultured soil bacterium	D_6__uncultured soil bacterium
894ab16b75440164ac2cf69b86ca44a2	D_0__Bacteria	D_1__Chlamydiae	D_2__Chlamydiae	D_3__Chlamydiales	D_4__Simkaniaceae	D_5__uncultured	D_6__metagenome
7c8fdb3a10f0815e5d5e8cf281745f75	D_0__Bacteria	D_1__Bacteroidetes	D_2__Bacteroidia	D_3__Chitinophagales	D_4__Chitinophagaceae	D_5__uncultured	NA
aab75662565dc74eda25cea685c93c9e	D_0__Bacteria	D_1__Chloroflexi	D_2__TK10	D_3__uncultured Dehalococcoidia bacterium	D_4__uncultured Dehalococcoidia bacterium	D_5__uncultured Dehalococcoidia bacterium	D_6__uncultured Dehalococcoidia bacterium
18009ab0ceb31768245fe296a0e9a88f	D_0__Bacteria	D_1__Acidobacteria	D_2__Acidobacteriia	D_3__Acidobacteriales	D_4__uncultured	NA	NA
6d7eea708c7727e5459a8ed364fe1697	D_0__Bacteria	D_1__Bacteroidetes	D_2__Bacteroidia	D_3__Chitinophagales	D_4__Chitinophagaceae	D_5__Filimonas	NA
b3677c8ab1a311ff102b775f1ca68c8f	D_0__Bacteria	D_1__Proteobacteria	D_2__Gammaproteobacteria	D_3__Betaproteobacteriales	D_4__Burkholderiaceae	D_5__Massilia	NA
25e0c8b12f4b8e92820bbe2637201487	D_0__Bacteria	D_1__Chloroflexi	D_2__KD4-96	NA	NA	NA	NA
0e6d58c9eea8bf6007953095a308b88a	D_0__Bacteria	D_1__Actinobacteria	D_2__Actinobacteria	D_3__Frankiales	D_4__Cryptosporangiaceae	D_5__Fodinicola	NA
63a12fc1747a088fb8d9b4b78ee965e0	D_0__Bacteria	D_1__Acidobacteria	D_2__Holophagae	D_3__Subgroup 7	NA	NA	NA
5bbf01b615febf48cf175b1fc05b2418	D_0__Bacteria	D_1__Proteobacteria	D_2__Gammaproteobacteria	NA	NA	NA	NA
7cce9373b7d069b1b3fde7f532ba71e0	D_0__Bacteria	D_1__Proteobacteria	D_2__Alphaproteobacteria	D_3__Rhizobiales	D_4__Pleomorphomonadaceae	D_5__uncultured	NA
c31d6cfe3a1ba20a177e7708ca647290	D_0__Bacteria	D_1__Proteobacteria	D_2__Gammaproteobacteria	D_3__Diplorickettsiales	D_4__Diplorickettsiaceae	D_5__uncultured	NA
e07e268174ff7c14987c2760a2172b31	D_0__Bacteria	D_1__Proteobacteria	D_2__Deltaproteobacteria	D_3__Myxococcales	D_4__Archangiaceae	D_5__Anaeromyxobacter	D_6__uncultured bacterium SJA-5
913e536902ab46017fcaa6ee4752a452	D_0__Bacteria	D_1__Bacteroidetes	D_2__Bacteroidia	D_3__Chitinophagales	D_4__Chitinophagaceae	D_5__Flavisolibacter	NA
6b9258583fb9aa33d67317e70a8c55a1	D_0__Bacteria	D_1__Gemmatimonadetes	D_2__Gemmatimonadetes	D_3__Gemmatimonadales	D_4__Gemmatimonadaceae	D_5__uncultured	NA
adb2f58c4d0de3c0f4ce6c94d0bca920	D_0__Bacteria	NA	NA	NA	NA	NA	NA
2697dc469e33591a9803f300436e7b4f	D_0__Bacteria	D_1__Chloroflexi	D_2__Ktedonobacteria	D_3__Ktedonobacterales	D_4__Ktedonobacteraceae	D_5__Thermosporothrix	D_6__uncultured bacterium
652aaf2519a69bd3b737f6c2ead9a7cb	D_0__Bacteria	D_1__Actinobacteria	D_2__Acidimicrobiia	D_3__Microtrichales	D_4__uncultured	D_5__metagenome	D_6__metagenome
8d6738c18b2be61bb99b945519c2dd18	D_0__Bacteria	D_1__Proteobacteria	D_2__Deltaproteobacteria	D_3__Myxococcales	D_4__Polyangiaceae	D_5__Pajaroellobacter	NA
7ccf6489bb2095b8783aebd533fb32bb	D_0__Bacteria	D_1__Proteobacteria	D_2__Gammaproteobacteria	D_3__Betaproteobacteriales	D_4__Burkholderiaceae	D_5__Massilia	NA
5a92255ac13bfde27de3779cb82f159a	D_0__Bacteria	D_1__Actinobacteria	D_2__Acidimicrobiia	D_3__uncultured	NA	NA	NA
16da6c73a312cb7db8c23d0275592048	D_0__Bacteria	D_1__Proteobacteria	D_2__Deltaproteobacteria	D_3__Myxococcales	D_4__Archangiaceae	D_5__Anaeromyxobacter	D_6__uncultured bacterium
70a27599bede54083e75caa63ec165d5	D_0__Bacteria	D_1__Chloroflexi	D_2__Ktedonobacteria	D_3__Ktedonobacterales	D_4__Ktedonobacteraceae	D_5__uncultured	D_6__uncultured bacterium
48c9cd4497f4860265c1ce303a68eb2c	D_0__Bacteria	D_1__Bacteroidetes	D_2__Ignavibacteria	D_3__OPB56	D_4__uncultured bacterium KF-JG30-B11	D_5__uncultured bacterium KF-JG30-B11	D_6__uncultured bacterium KF-JG30-B11
fc7ad648e34576348c9faa361f21e765	D_0__Bacteria	D_1__Proteobacteria	D_2__Gammaproteobacteria	D_3__Diplorickettsiales	D_4__Diplorickettsiaceae	D_5__uncultured	NA
dd28ec5edc3fbce057307eed92d1bd75	D_0__Bacteria	D_1__Bacteroidetes	D_2__Bacteroidia	D_3__Cytophagales	NA	NA	NA
bc0fe51045ef77b3a9b25deacf3df45c	D_0__Bacteria	D_1__Bacteroidetes	D_2__Bacteroidia	D_3__Flavobacteriales	D_4__NS9 marine group	D_5__uncultured Bacteroidetes bacterium	D_6__uncultured Bacteroidetes bacterium
bb481bdd092027b61daeac30a7758ed2	D_0__Bacteria	D_1__Planctomycetes	D_2__OM190	D_3__uncultured bacterium	D_4__uncultured bacterium	D_5__uncultured bacterium	D_6__uncultured bacterium
edea4faa46f054ed478da40f4e8087db	D_0__Bacteria	D_1__Patescibacteria	D_2__Saccharimonadia	D_3__Saccharimonadales	D_4__uncultured bacterium	D_5__uncultured bacterium	D_6__uncultured bacterium
9261f7c5822dab4c88d8f7d5744fa241	D_0__Bacteria	D_1__Bacteroidetes	D_2__Bacteroidia	D_3__Flavobacteriales	D_4__Flavobacteriaceae	D_5__Flavobacterium	NA
fddcdd52d7862ac6283b9ce174fd57e1	D_0__Bacteria	D_1__Planctomycetes	D_2__Planctomycetacia	D_3__Gemmatales	D_4__Gemmataceae	D_5__uncultured	D_6__uncultured bacterium
b1fd7ad4997c91b4b3573b4e78502278	D_0__Bacteria	D_1__Patescibacteria	D_2__Saccharimonadia	D_3__Saccharimonadales	NA	NA	NA
233d3b3e81c4bb9f3242d5b8c212cfcd	D_0__Bacteria	D_1__Actinobacteria	D_2__Actinobacteria	D_3__Streptosporangiales	D_4__Streptosporangiaceae	D_5__Streptosporangium	D_6__uncultured bacterium
f50d3082c798404c98b2b8ff6aa682b5	D_0__Bacteria	D_1__Verrucomicrobia	D_2__Verrucomicrobiae	D_3__Pedosphaerales	D_4__Pedosphaeraceae	D_5__Pedosphaera	D_6__uncultured bacterium
fe6200de861600c007f7f3e6e7692338	D_0__Bacteria	D_1__Verrucomicrobia	D_2__Verrucomicrobiae	D_3__Verrucomicrobiales	D_4__Verrucomicrobiaceae	D_5__Roseimicrobium	D_6__metagenome
0f9beeaae3a563648fbe7ba70f45a179	D_0__Bacteria	D_1__Proteobacteria	D_2__Alphaproteobacteria	D_3__Rhizobiales	D_4__Beijerinckiaceae	D_5__Psychroglaciecola	D_6__uncultured Methylobacteriaceae bacterium
92720109d5db5295ea10877580f9d9ef	D_0__Bacteria	D_1__Bacteroidetes	D_2__Bacteroidia	D_3__Chitinophagales	D_4__Chitinophagaceae	D_5__Ferruginibacter	NA
a0242ba83964bdf6029f46dde9dfb2a0	D_0__Bacteria	D_1__Actinobacteria	D_2__Actinobacteria	D_3__Propionibacteriales	D_4__Propionibacteriaceae	D_5__Friedmanniella	D_6__uncultured bacterium
756339329087f1186fe9004dfb5766c2	D_0__Bacteria	D_1__Proteobacteria	D_2__Alphaproteobacteria	D_3__Elsterales	D_4__Elsteraceae	D_5__uncultured	D_6__uncultured bacterium
3c2adb00edfeb1d651f67ab80c413e41	D_0__Bacteria	D_1__Proteobacteria	D_2__Deltaproteobacteria	D_3__Oligoflexales	D_4__Oligoflexaceae	D_5__Silvanigrella	NA
bc18644f6f2878daf4c49feed30fa082	D_0__Bacteria	D_1__Gemmatimonadetes	D_2__Gemmatimonadetes	D_3__Gemmatimonadales	D_4__Gemmatimonadaceae	D_5__Gemmatimonas	D_6__uncultured bacterium
6f201f1ef73414fd5e29ff4a47240ce5	D_0__Bacteria	D_1__Proteobacteria	D_2__Deltaproteobacteria	D_3__Bdellovibrionales	D_4__Bdellovibrionaceae	D_5__Bdellovibrio	NA
442eefe722086218c1be4c79b64a9fee	D_0__Bacteria	NA	NA	NA	NA	NA	NA
4b42c1e23a80553fda0c0d80936bcc54	D_0__Bacteria	D_1__Patescibacteria	D_2__Saccharimonadia	D_3__Saccharimonadales	D_4__uncultured bacterium	D_5__uncultured bacterium	D_6__uncultured bacterium
7ebf740009c659146f051a474c93a280	D_0__Bacteria	D_1__Patescibacteria	D_2__Saccharimonadia	D_3__Saccharimonadales	D_4__uncultured Candidatus Saccharibacteria bacterium	D_5__uncultured Candidatus Saccharibacteria bacterium	D_6__uncultured Candidatus Saccharibacteria bacterium
a01d0fac95ac435db15af81b0f1c51b1	D_0__Bacteria	D_1__Proteobacteria	D_2__Alphaproteobacteria	D_3__Rhizobiales	NA	NA	NA
109575514d337b6ee27fb8296dcf9cf3	D_0__Bacteria	NA	NA	NA	NA	NA	NA
ab609624bfe4f9e92eb88b22280cdabd	D_0__Bacteria	D_1__Proteobacteria	D_2__Gammaproteobacteria	D_3__Diplorickettsiales	D_4__Diplorickettsiaceae	D_5__Aquicella	D_6__Aquicella siphonis
ed9ebe916a85f4580090cb2ec640e021	D_0__Bacteria	D_1__Planctomycetes	D_2__Planctomycetacia	D_3__Pirellulales	D_4__Pirellulaceae	D_5__Pirellula	NA
e6237aaddcb88903030a4e66de36cc5f	D_0__Bacteria	D_1__Proteobacteria	D_2__Alphaproteobacteria	D_3__Rickettsiales	D_4__SM2D12	D_5__uncultured bacterium	D_6__uncultured bacterium
867e12098a5eb5b4c01877115ad74d25	D_0__Bacteria	D_1__Patescibacteria	D_2__Parcubacteria	NA	NA	NA	NA
cd98be97df1fc62ed49262ed8c500dbe	D_0__Bacteria	D_1__Acidobacteria	D_2__Acidobacteriia	D_3__Solibacterales	D_4__Solibacteraceae (Subgroup 3)	D_5__Bryobacter	NA
af4b6cffb1562461bfb74f4619ca539f	D_0__Bacteria	D_1__Bacteroidetes	D_2__Bacteroidia	D_3__Sphingobacteriales	D_4__Sphingobacteriaceae	D_5__Mucilaginibacter	NA
92a40518664084625777e18542855068	D_0__Bacteria	D_1__Proteobacteria	D_2__Alphaproteobacteria	D_3__Sphingomonadales	D_4__Sphingomonadaceae	D_5__Sphingomonas	NA
7270d7e1978675534ee7cd28b556b224	D_0__Bacteria	D_1__Proteobacteria	D_2__Deltaproteobacteria	D_3__Oligoflexales	D_4__0319-6G20	NA	NA
afab0d848353eaf23c6dc8644ab07882	D_0__Bacteria	D_1__Bacteroidetes	D_2__Bacteroidia	D_3__Bacteroidales	D_4__Dysgonomonadaceae	D_5__uncultured	NA
b73bdf9384a79904f727e801801c7d0c	D_0__Bacteria	D_1__Bacteroidetes	D_2__Bacteroidia	D_3__Cytophagales	D_4__Microscillaceae	D_5__uncultured	NA
841049572bb6a44d84852f00eadf7f82	D_0__Bacteria	D_1__Patescibacteria	D_2__Parcubacteria	D_3__Candidatus Yanofskybacteria	D_4__Candidatus Yanofskybacteria bacterium RIFCSPHIGHO2_02_FULL_46_19	D_5__Candidatus Yanofskybacteria bacterium RIFCSPHIGHO2_02_FULL_46_19	D_6__Candidatus Yanofskybacteria bacterium RIFCSPHIGHO2_02_FULL_46_19
30e96e60ecc08ea428bbb5b77f63c03f	D_0__Bacteria	D_1__Proteobacteria	D_2__Gammaproteobacteria	D_3__Diplorickettsiales	D_4__Diplorickettsiaceae	D_5__uncultured	D_6__uncultured bacterium
c17995e3e9e3a67768af5d846cedbef4	D_0__Bacteria	D_1__Proteobacteria	D_2__Alphaproteobacteria	D_3__Rhizobiales	D_4__Labraceae	D_5__Labrys	NA
fd2bf464265bb6b16265e09ae6010402	D_0__Bacteria	D_1__Planctomycetes	D_2__Planctomycetacia	D_3__Gemmatales	D_4__Gemmataceae	D_5__Gemmata	NA
ed54efeb5c584cbea3e249643cc286e0	D_0__Bacteria	D_1__Proteobacteria	D_2__Alphaproteobacteria	D_3__Micropepsales	D_4__Micropepsaceae	D_5__uncultured	NA
810840604dbe479d8e9a0cfef7f23f9f	D_0__Bacteria	D_1__Chloroflexi	D_2__KD4-96	D_3__uncultured Chloroflexi bacterium	D_4__uncultured Chloroflexi bacterium	D_5__uncultured Chloroflexi bacterium	D_6__uncultured Chloroflexi bacterium
16154da5ad8b1ae928a07474229baf47	D_0__Bacteria	D_1__Patescibacteria	D_2__Gracilibacteria	D_3__Candidatus Peregrinibacteria	D_4__uncultured bacterium	D_5__uncultured bacterium	D_6__uncultured bacterium
493f928c7a1bc17789337bc8d69b88b1	D_0__Bacteria	D_1__Proteobacteria	D_2__Gammaproteobacteria	D_3__Betaproteobacteriales	D_4__SC-I-84	D_5__uncultured bacterium	D_6__uncultured bacterium
15a32133c19575c7f48fd11ff4eea944	D_0__Bacteria	D_1__Planctomycetes	D_2__Planctomycetacia	D_3__Gemmatales	D_4__Gemmataceae	D_5__uncultured	NA
d53556dd88ac69d3c8530e6374a56724	D_0__Bacteria	D_1__Patescibacteria	D_2__Saccharimonadia	D_3__Saccharimonadales	D_4__uncultured bacterium	D_5__uncultured bacterium	D_6__uncultured bacterium
a15b09e3d76a32ac234d205df7cb3da4	D_0__Bacteria	D_1__Proteobacteria	D_2__Deltaproteobacteria	D_3__Myxococcales	NA	NA	NA
1b1c3eb4063a6d0caa22f366e426244c	D_0__Bacteria	D_1__Dependentiae	D_2__Babeliae	D_3__Babeliales	D_4__Vermiphilaceae	D_5__uncultured soil bacterium	D_6__uncultured soil bacterium
4403587bb943f3bb21eb22429f38250a	D_0__Bacteria	D_1__Bacteroidetes	D_2__Bacteroidia	D_3__Chitinophagales	D_4__Chitinophagaceae	D_5__Flavisolibacter	NA
18a40feba453f9b2169b0448feeade22	D_0__Bacteria	D_1__Bacteroidetes	D_2__Bacteroidia	D_3__Cytophagales	D_4__Spirosomaceae	D_5__Larkinella	NA
178fb993a6c95a733439dddd3ee691dd	D_0__Bacteria	NA	NA	NA	NA	NA	NA
635fcf81549dd8cf6f13bdac313c57e9	D_0__Bacteria	D_1__Acidobacteria	D_2__Acidobacteriia	D_3__Acidobacteriales	D_4__Acidobacteriaceae (Subgroup 1)	D_5__uncultured	NA
400863b68d1c487166abef5b60c89b0f	D_0__Bacteria	D_1__Planctomycetes	D_2__Planctomycetacia	D_3__Gemmatales	D_4__Gemmataceae	D_5__uncultured	D_6__uncultured bacterium
b3dfc4581d09bb717c2816ffa012e199	D_0__Bacteria	D_1__Proteobacteria	D_2__Gammaproteobacteria	D_3__Legionellales	D_4__Legionellaceae	D_5__uncultured	D_6__uncultured bacterium
43d293816124d02c4a979ebf790785df	D_0__Bacteria	D_1__Acidobacteria	D_2__Subgroup 6	NA	NA	NA	NA
54602675406f8705c73aa5e33c07af2f	D_0__Bacteria	D_1__Chloroflexi	D_2__Anaerolineae	D_3__Anaerolineales	D_4__Anaerolineaceae	D_5__uncultured	D_6__metagenome
c7995da2f3edf94d6a2fe927ca1c9f23	D_0__Bacteria	D_1__Proteobacteria	D_2__Deltaproteobacteria	D_3__Oligoflexales	D_4__0319-6G20	NA	NA
8b849c0330a0bdfd3799575425de3e8a	D_0__Bacteria	D_1__Proteobacteria	D_2__Alphaproteobacteria	D_3__Rhizobiales	D_4__Xanthobacteraceae	NA	NA
26f66e451c26f599942d5f2edc09aa29	D_0__Bacteria	D_1__Fibrobacteres	D_2__Fibrobacteria	D_3__Fibrobacterales	D_4__Fibrobacteraceae	D_5__uncultured	D_6__uncultured bacterium
69c0175913318a83d8b9e049446f3893	D_0__Bacteria	D_1__Planctomycetes	D_2__Phycisphaerae	D_3__Phycisphaerales	D_4__Phycisphaeraceae	D_5__SM1A02	NA
1dcc03ee36b5cb41d37eea824b4131fb	D_0__Bacteria	D_1__Acidobacteria	D_2__Acidobacteriia	D_3__Acidobacteriales	D_4__Acidobacteriaceae (Subgroup 1)	D_5__Acidipila	NA
c598f43fb0b3f426f95f4364d0dd16fd	D_0__Bacteria	D_1__Planctomycetes	D_2__Planctomycetacia	D_3__Planctomycetales	D_4__Rubinisphaeraceae	D_5__SH-PL14	D_6__uncultured bacterium
d4539ea3098a459be2346a4180910aab	D_0__Bacteria	D_1__Latescibacteria	NA	NA	NA	NA	NA
a1c88a8b92ef4a1625055be9d374d32f	D_0__Bacteria	D_1__Verrucomicrobia	D_2__Verrucomicrobiae	D_3__Pedosphaerales	D_4__Pedosphaeraceae	NA	NA
7338ee9de3d84c05fb36af1270882a25	D_0__Bacteria	D_1__Dependentiae	D_2__Babeliae	D_3__Babeliales	D_4__Vermiphilaceae	D_5__uncultured Candidatus Dependentiae bacterium	D_6__uncultured Candidatus Dependentiae bacterium
85f3e2d3013b3cc26867eee83b8a040f	D_0__Bacteria	D_1__Planctomycetes	D_2__Planctomycetacia	D_3__Planctomycetales	D_4__Schlesneriaceae	D_5__Planctopirus	D_6__uncultured bacterium
87bc8d3bc344bd5a62b2980fd6d5c36d	D_0__Bacteria	D_1__Acidobacteria	D_2__Subgroup 17	D_3__uncultured Acidobacteriales bacterium	D_4__uncultured Acidobacteriales bacterium	D_5__uncultured Acidobacteriales bacterium	D_6__uncultured Acidobacteriales bacterium
6413b7bb62cfdd0c7855ed5f4f4814ba	D_0__Bacteria	D_1__Planctomycetes	D_2__Planctomycetacia	D_3__Isosphaerales	D_4__Isosphaeraceae	D_5__uncultured	NA
8635717c60bb89234a04fb062b2ab8d4	D_0__Bacteria	D_1__Proteobacteria	D_2__Deltaproteobacteria	D_3__Myxococcales	D_4__Haliangiaceae	D_5__Haliangium	D_6__uncultured Myxococcales bacterium
17d6c60260b39d40be717bb34f1e3a5d	D_0__Bacteria	D_1__Proteobacteria	D_2__Deltaproteobacteria	D_3__Myxococcales	D_4__P3OB-42	D_5__uncultured bacterium	D_6__uncultured bacterium
4c6f52f2d76dddd861c92e7de7d81039	D_0__Bacteria	D_1__WS2	D_2__uncultured bacterium	D_3__uncultured bacterium	D_4__uncultured bacterium	D_5__uncultured bacterium	D_6__uncultured bacterium
[truncated: 30,294 more rows]
