# Supplementary material for: Microbiome Variation Across Two Hemlock Species With Hemlock Woolly Adelgid Infestation
Source: Front Microbiol. 2020 Jul 7;11:1528. doi: 10.3389/fmicb.2020.01528 (PMC7358439; doi:10.3389/fmicb.2020.01528)
Supplement: Supplementary file 2 [file Data_Sheet_2.zip › Table S6.CSV]

	tree.ID	Sample_ID	Sample_Name	Sample_Well	I7_Index_ID	index	I5_Index_ID	index2	Sample_Project	Habitat	infestation	species	LBC	pHCaCl2	pHwater	C	N	B_C	B_N	R_C	R_N	CN	B_CN	R_CN
sample1	65	sample1	65_B4_stem_bacterial	A1	N701	TAAGGCGA	S502	CTCTCTAT	Cregger_bacterial_8-14-18	Branch	High	T. sieboldii	340	6.32	6.92	2.219	0.156	50.825	1.115	44.781	0.786	1.422.435.897	4.558.295.964	5.697.328.244
sample10	73	sample10	73_B4_stem_bacterial	B2	N702	CGTACTAG	S503	TATCCTCT	Cregger_bacterial_8-14-18	Branch	Low	T. sieboldii	360	6.45	7.05	1.562	0.103	49.92	0.918	23.213	0.443	1.516.504.854	5.437.908.497	5.239.954.853
sample100	36	sample100	36_RS3_root_bacterial	C3	N703	AGGCAGAA	S504	AGAGTAGA	Cregger_bacterial_8-9-18	Root	Low	T. canadensis	371	6.61	7.21	2.202	0.127	53.899	1.483	47.871	0.781	1.733.858.268	3.634.457.181	6.129.449.424
sample101	98	sample101	98_RS3_root_bacterial	D3	N703	AGGCAGAA	S505	GTAAGGAG	Cregger_bacterial_8-9-18	Root	High	T. canadensis	482	5.99	6.59	2.339	0.142	50.661	1.238	40.863	0.609	1.647.183.099	4.092.164.782	6.709.852.217
sample102	9	sample102	9_RS3_root_bacterial	E3	N703	AGGCAGAA	S506	ACTGCATA	Cregger_bacterial_8-9-18	Root	High	T. canadensis	389	6.25	6.85	2.546	0.141	55.116	1.508	45.79	1.09	1.805.673.759	3.654.907.162	4.200.917.431
sample103	41	sample103	41_RS3_root_bacterial	F3	N703	AGGCAGAA	S507	AAGGAGTA	Cregger_bacterial_8-9-18	Root	High	T. sieboldii	404	6.75	7.35	2.298	0.159	53.165	1.006	48	0.804	1.445.283.019	5.284.791.252	5.970.149.254
sample104	3	sample104	3_RS3_root_bacterial	G3	N703	AGGCAGAA	S508	CTAAGCCT	Cregger_bacterial_8-9-18	Root	Low	T. sieboldii	367	5.48	6.08	1.626	0.105	52.468	1.062	51.669	0.595	1.548.571.429	4.940.489.642	8.683.865.546
sample105	96	sample105	96_RS3_root_bacterial	H3	N703	AGGCAGAA	S517	GCGTAAGA	Cregger_bacterial_8-9-18	Root	High	T. sieboldii	462	6.26	6.86	2.943	0.141	47.837	14.185	27.941	0.551	2.087.234.043	3.372.365.174	5.070.961.887
sample106	42	sample106	42_RS3_root_bacterial	A4	N704	TCCTGAGC	S502	CTCTCTAT	Cregger_bacterial_8-9-18	Root	High	T. sieboldii	434	6.47	7.07	2.571	0.164	53.335	1.166	47.158	0.719	1.567.682.927	4.574.185.249	6.558.831.711
sample107	51	sample107	51_RS3_root_bacterial	B4	N704	TCCTGAGC	S503	TATCCTCT	Cregger_bacterial_8-9-18	Root	High	T. canadensis	428	6.7	7.3	2.741	0.155	51.653	1.172	33.819	0.656	1.768.387.097	440.725.256	5.155.335.366
sample108	120	sample108	120_RS3_root_bacterial	C4	N704	TCCTGAGC	S504	AGAGTAGA	Cregger_bacterial_8-9-18	Root	High	T. canadensis	433	6.47	7.07	1.969	0.133	52.226	1.351	40.864	0.858	1.480.451.128	386.572.909	4.762.703.963
sample109	130	sample109	130_RS3_root_bacterial	D4	N704	TCCTGAGC	S505	GTAAGGAG	Cregger_bacterial_8-9-18	Root	Low	T. canadensis	383	5.86	6.46	2.219	0.169	50.295	1.188	42.964	0.81	1.313.017.751	4.233.585.859	5.304.197.531
sample11	91	sample11	91_B4_stem_bacterial	C2	N702	CGTACTAG	S504	AGAGTAGA	Cregger_bacterial_8-14-18	Branch	Low	T. sieboldii	420	5.73	6.33	1.455	0.097	48.423	1.087	45.131	0.681	15	445.473.781	6.627.165.932
sample110	71	sample110	71_RS3_root_bacterial	E4	N704	TCCTGAGC	S506	ACTGCATA	Cregger_bacterial_8-9-18	Root	Low	T. canadensis	359	5.51	6.11	1.572	0.116	52.779	1.145	NA	NA	1.355.172.414	4.609.519.651	NA
sample111	134	sample111	134_RS3_root_bacterial	F4	N704	TCCTGAGC	S507	AAGGAGTA	Cregger_bacterial_8-9-18	Root	Low	T. sieboldii	455	5.97	6.57	2.28	0.158	52.09	1.186	NA	NA	1.443.037.975	4.392.074.199	NA
sample112	58	sample112	58_RS3_root_bacterial	G4	N704	TCCTGAGC	S508	CTAAGCCT	Cregger_bacterial_8-9-18	Root	High	T. canadensis	367	6.01	6.61	2.374	0.15	52.82	1.449	39.147	0.736	1.582.666.667	3.645.272.602	531.888.587
sample113	40	sample113	40_RS3_root_bacterial	H4	N704	TCCTGAGC	S517	GCGTAAGA	Cregger_bacterial_8-9-18	Root	Low	T. sieboldii	388	5.56	6.16	2.296	0.103	53.363	0.91	48.57	0.499	2.229.126.214	5.864.065.934	9.733.466.934
sample114	97	sample114	97_RS3_root_bacterial	A5	N705	GGACTCCT	S502	CTCTCTAT	Cregger_bacterial_8-9-18	Root	Low	T. canadensis	496	6.74	7.34	3.047	0.17	50.71	1.524	44.65	0.479	1.792.352.941	3.327.427.822	9.321.503.132
sample115	88	sample115	88_RS3_root_bacterial	B5	N705	GGACTCCT	S503	TATCCTCT	Cregger_bacterial_8-9-18	Root	High	T. sieboldii	441	6.32	6.92	3.136	0.18	51.602	1.342	49.039	0.66	1.742.222.222	3.845.156.483	7.430.151.515
sample116	74	sample116	74_RS3_root_bacterial	C5	N705	GGACTCCT	S504	AGAGTAGA	Cregger_bacterial_8-9-18	Root	Low	T. sieboldii	453	6.52	7.12	2.674	0.17	50.435	0.945	46	0.619	1.572.941.176	5.337.037.037	7.431.340.872
sample117	73	sample117	73_RS3_root_bacterial	D5	N705	GGACTCCT	S505	GTAAGGAG	Cregger_bacterial_8-9-18	Root	Low	T. sieboldii	360	6.45	7.05	1.562	0.103	49.92	0.918	23.213	0.443	1.516.504.854	5.437.908.497	5.239.954.853
sample118	91	sample118	91_RS3_root_bacterial	E5	N705	GGACTCCT	S506	ACTGCATA	Cregger_bacterial_8-9-18	Root	Low	T. sieboldii	420	5.73	6.33	1.455	0.097	48.423	1.087	45.131	0.681	15	445.473.781	6.627.165.932
sample119	35	sample119	35_RS3_root_bacterial	F5	N705	GGACTCCT	S507	AAGGAGTA	Cregger_bacterial_8-9-18	Root	High	T. sieboldii	369	6.49	7.09	1.662	0.101	53.764	14.915	44.588	0.792	1.645.544.554	3.604.693.262	562.979.798
sample12	88	sample12	88_B4_stem_bacterial	D2	N702	CGTACTAG	S505	GTAAGGAG	Cregger_bacterial_8-14-18	Branch	High	T. sieboldii	441	6.32	6.92	3.136	0.18	51.602	1.342	49.039	0.66	1.742.222.222	3.845.156.483	7.430.151.515
sample120	84star	sample120	84star_RS3_root_bacterial	G5	N705	GGACTCCT	S508	CTAAGCCT	Cregger_bacterial_8-9-18	Root	High	T. canadensis	NA	NA	NA	NA	NA	NA	NA	NA	NA	NA	NA	NA
sample121	10	sample121	10_RS3_soil_bacterial	A7	N707	CTCTCTAC	S502	CTCTCTAT	Cregger_bacterial_8-9-18	Rhizosphere	High	T. canadensis	388	5.76	6.36	1.917	0.115	54.838	1.324	49.646	0.716	1.666.956.522	41.418.429	6.933.798.883
sample122	123	sample122	123_RS3_soil_bacterial	B7	N707	CTCTCTAC	S503	TATCCTCT	Cregger_bacterial_8-9-18	Rhizosphere	Low	T. canadensis	534	5.17	5.77	2.722	0.186	50.848	1.523	48.224	0.712	146.344.086	333.867.367	6.773.033.708
sample123	124	sample123	124_RS3_soil_bacterial	C7	N707	CTCTCTAC	S504	AGAGTAGA	Cregger_bacterial_8-9-18	Rhizosphere	Low	T. canadensis	494	6.4	7	3.032	0.194	51.226	1.346	42.936	0.621	1.562.886.598	3.805.794.948	6.914.009.662
sample124	65	sample124	65_RS3_soil_bacterial	D7	N707	CTCTCTAC	S505	GTAAGGAG	Cregger_bacterial_8-9-18	Rhizosphere	High	T. sieboldii	340	6.32	6.92	2.219	0.156	50.825	1.115	44.781	0.786	1.422.435.897	4.558.295.964	5.697.328.244
sample125	119	sample125	119_RS3_soil_bacterial	E7	N707	CTCTCTAC	S506	ACTGCATA	Cregger_bacterial_8-9-18	Rhizosphere	High	T. canadensis	445	6.08	6.68	2.278	0.159	51.093	1.175	44.939	0.746	1.432.704.403	4.348.340.426	6.023.994.638
sample126	34	sample126	34_RS3_soil_bacterial	F7	N707	CTCTCTAC	S507	AAGGAGTA	Cregger_bacterial_8-9-18	Rhizosphere	High	T. sieboldii	389	5.91	6.51	1.703	0.099	NA	NA	48.622	0.983	172.020.202	NA	4.946.286.877
sample127	148	sample127	148_RS3_soil_bacterial	G7	N707	CTCTCTAC	S508	CTAAGCCT	Cregger_bacterial_8-9-18	Rhizosphere	Low	T. sieboldii	479	5.84	6.44	2.526	0.143	50.148	0.961	36.32	0.528	1.766.433.566	5.218.314.256	6.878.787.879
sample128	87	sample128	87_RS3_soil_bacterial	H7	N707	CTCTCTAC	S517	GCGTAAGA	Cregger_bacterial_8-9-18	Rhizosphere	High	T. sieboldii	395	6.17	6.77	2.858	0.162	50.18	1.177	46.943	0.671	1.764.197.531	4.263.381.478	6.995.976.155
sample129	61	sample129	61_RS3_soil_bacterial	A8	N708	CAGAGAGG	S502	CTCTCTAT	Cregger_bacterial_8-9-18	Rhizosphere	Low	T. canadensis	390	6.68	7.28	2.042	0.136	52.658	1.131	27.523	0.8	1.501.470.588	4.655.879.752	3.440.375
sample13	6	sample13	6_B4_stem_bacterial	E2	N702	CGTACTAG	S506	ACTGCATA	Cregger_bacterial_8-14-18	Branch	High	T. canadensis	473	5.52	6.12	2.121	0.13	54.94	1.312	48.27	1.003	1.631.538.462	41.875	4.812.562.313
sample130	1	sample130	1_RS3_soil_bacterial	B8	N708	CAGAGAGG	S503	TATCCTCT	Cregger_bacterial_8-9-18	Rhizosphere	Low	T. sieboldii	425	4.94	5.54	1.51	0.08	52.553	1.131	52.01	0.515	18.875	4.646.595.933	1.009.902.913
sample131	118	sample131	118_RS3_soil_bacterial	C8	N708	CAGAGAGG	S504	AGAGTAGA	Cregger_bacterial_8-9-18	Rhizosphere	Low	T. canadensis	572	6.32	6.92	3.216	0.221	51.54	1.2	39.611	0.872	145.520.362	42.95	4.542.545.872
sample132	29	sample132	29_RS3_soil_bacterial	D8	N708	CAGAGAGG	S505	GTAAGGAG	Cregger_bacterial_8-9-18	Rhizosphere	High	T. sieboldii	492	6.86	7.46	2.401	0.158	53.904	1.346	40.128	0.672	1.519.620.253	4.004.754.829	5.971.428.571
sample133	33	sample133	33_RS3_soil_bacterial	E8	N708	CAGAGAGG	S506	ACTGCATA	Cregger_bacterial_8-9-18	Rhizosphere	High	T. canadensis	464	6.59	7.19	2.53	0.153	54.625	1.452	48.007	0.839	1.653.594.771	3.762.052.342	572.193.087
sample134	6	sample134	6_RS3_soil_bacterial	F8	N708	CAGAGAGG	S507	AAGGAGTA	Cregger_bacterial_8-9-18	Rhizosphere	High	T. canadensis	473	5.52	6.12	2.121	0.13	54.94	1.312	48.27	1.003	1.631.538.462	41.875	4.812.562.313
sample135	146	sample135	146_RS3_soil_bacterial	G8	N708	CAGAGAGG	S508	CTAAGCCT	Cregger_bacterial_8-9-18	Rhizosphere	Low	T. canadensis	473	6.59	7.19	2.199	0.139	51.034	1.03	32.717	0.486	1.582.014.388	4.954.757.282	6.731.893.004
sample136	7	sample136	7_RS3_soil_bacterial	H8	N708	CAGAGAGG	S517	GCGTAAGA	Cregger_bacterial_8-9-18	Rhizosphere	High	T. sieboldii	377	5.63	6.23	1.972	0.107	53.699	1.127	48.113	0.639	1.842.990.654	4.764.773.736	752.942.097
sample137	98	sample137	98_RS3_soil_bacterial	A9	N709	GCTACGCT	S502	CTCTCTAT	Cregger_bacterial_8-9-18	Rhizosphere	High	T. canadensis	482	5.99	6.59	2.339	0.142	50.661	1.238	40.863	0.609	1.647.183.099	4.092.164.782	6.709.852.217
sample138	138	sample138	138_RS3_soil_bacterial	B9	N709	GCTACGCT	S503	TATCCTCT	Cregger_bacterial_8-9-18	Rhizosphere	Low	T. sieboldii	396	6.17	6.77	2.43	0.154	50.552	1.114	41.915	1.03	1.577.922.078	4.537.881.508	4.069.417.476
sample139	49	sample139	49_RS3_soil_bacterial	C9	N709	GCTACGCT	S504	AGAGTAGA	Cregger_bacterial_8-9-18	Rhizosphere	Low	T. sieboldii	390	5.3	5.9	1.56	0.097	54.324	0.87	43.485	0.806	1.608.247.423	6.244.137.931	539.516.129
sample14	124	sample14	124_B4_stem_bacterial	F2	N702	CGTACTAG	S507	AAGGAGTA	Cregger_bacterial_8-14-18	Branch	Low	T. canadensis	494	6.4	7	3.032	0.194	51.226	1.346	42.936	0.621	1.562.886.598	3.805.794.948	6.914.009.662
sample140	36	sample140	36_RS3_soil_bacterial	D9	N709	GCTACGCT	S505	GTAAGGAG	Cregger_bacterial_8-9-18	Rhizosphere	Low	T. canadensis	371	6.61	7.21	2.202	0.127	53.899	1.483	47.871	0.781	1.733.858.268	3.634.457.181	6.129.449.424
sample141	98	sample141	98_RS3_soil_bacterial	E9	N709	GCTACGCT	S506	ACTGCATA	Cregger_bacterial_8-9-18	Rhizosphere	High	T. canadensis	482	5.99	6.59	2.339	0.142	50.661	1.238	40.863	0.609	1.647.183.099	4.092.164.782	6.709.852.217
sample142	9	sample142	9_RS3_soil_bacterial	F9	N709	GCTACGCT	S507	AAGGAGTA	Cregger_bacterial_8-9-18	Rhizosphere	High	T. canadensis	389	6.25	6.85	2.546	0.141	55.116	1.508	45.79	1.09	1.805.673.759	3.654.907.162	4.200.917.431
sample143	41	sample143	41_RS3_soil_bacterial	G9	N709	GCTACGCT	S508	CTAAGCCT	Cregger_bacterial_8-9-18	Rhizosphere	High	T. sieboldii	404	6.75	7.35	2.298	0.159	53.165	1.006	48	0.804	1.445.283.019	5.284.791.252	5.970.149.254
sample144	3	sample144	3_RS3_soil_bacterial	H9	N709	GCTACGCT	S517	GCGTAAGA	Cregger_bacterial_8-9-18	Rhizosphere	Low	T. sieboldii	367	5.48	6.08	1.626	0.105	52.468	1.062	51.669	0.595	1.548.571.429	4.940.489.642	8.683.865.546
sample145	96	sample145	96_RS3_soil_bacterial	A10	N710	CGAGGCTG	S502	CTCTCTAT	Cregger_bacterial_8-9-18	Rhizosphere	High	T. sieboldii	462	6.26	6.86	2.943	0.141	47.837	14.185	27.941	0.551	2.087.234.043	3.372.365.174	5.070.961.887
sample146	42	sample146	42_RS3_soil_bacterial	B10	N710	CGAGGCTG	S503	TATCCTCT	Cregger_bacterial_8-9-18	Rhizosphere	High	T. sieboldii	434	6.47	7.07	2.571	0.164	53.335	1.166	47.158	0.719	1.567.682.927	4.574.185.249	6.558.831.711
sample147	51	sample147	51_RS3_soil_bacterial	C10	N710	CGAGGCTG	S504	AGAGTAGA	Cregger_bacterial_8-9-18	Rhizosphere	High	T. canadensis	428	6.7	7.3	2.741	0.155	51.653	1.172	33.819	0.656	1.768.387.097	440.725.256	5.155.335.366
sample148	120	sample148	120_RS3_soil_bacterial	D10	N710	CGAGGCTG	S505	GTAAGGAG	Cregger_bacterial_8-9-18	Rhizosphere	High	T. canadensis	433	6.47	7.07	1.969	0.133	52.226	1.351	40.864	0.858	1.480.451.128	386.572.909	4.762.703.963
sample149	130	sample149	130_RS3_soil_bacterial	E10	N710	CGAGGCTG	S506	ACTGCATA	Cregger_bacterial_8-9-18	Rhizosphere	Low	T. canadensis	383	5.86	6.46	2.219	0.169	50.295	1.188	42.964	0.81	1.313.017.751	4.233.585.859	5.304.197.531
sample15	89	sample15	89_B4_stem_bacterial	G2	N702	CGTACTAG	S508	CTAAGCCT	Cregger_bacterial_8-14-18	Branch	Low	T. canadensis	428	6.8	7.4	2.196	0.128	52.93	1.023	30.848	0.625	1.715.625	5.173.998.045	493.568
sample150	71	sample150	71_RS3_soil_bacterial	F10	N710	CGAGGCTG	S507	AAGGAGTA	Cregger_bacterial_8-9-18	Rhizosphere	Low	T. canadensis	359	5.51	6.11	1.572	0.116	52.779	1.145	NA	NA	1.355.172.414	4.609.519.651	NA
sample151	134	sample151	134_RS3_soil_bacterial	G10	N710	CGAGGCTG	S508	CTAAGCCT	Cregger_bacterial_8-9-18	Rhizosphere	Low	T. sieboldii	455	5.97	6.57	2.28	0.158	52.09	1.186	NA	NA	1.443.037.975	4.392.074.199	NA
sample152	58	sample152	58_RS3_soil_bacterial	H10	N710	CGAGGCTG	S517	GCGTAAGA	Cregger_bacterial_8-9-18	Rhizosphere	High	T. canadensis	367	6.01	6.61	2.374	0.15	52.82	1.449	39.147	0.736	1.582.666.667	3.645.272.602	531.888.587
sample153	40	sample153	40_RS3_soil_bacterial	A11	N711	AAGAGGCA	S502	CTCTCTAT	Cregger_bacterial_8-9-18	Rhizosphere	Low	T. sieboldii	388	5.56	6.16	2.296	0.103	53.363	0.91	48.57	0.499	2.229.126.214	5.864.065.934	9.733.466.934
sample154	97	sample154	97_RS3_soil_bacterial	B11	N711	AAGAGGCA	S503	TATCCTCT	Cregger_bacterial_8-9-18	Rhizosphere	Low	T. canadensis	496	6.74	7.34	3.047	0.17	50.71	1.524	44.65	0.479	1.792.352.941	3.327.427.822	9.321.503.132
sample155	88	sample155	88_RS3_soil_bacterial	C11	N711	AAGAGGCA	S504	AGAGTAGA	Cregger_bacterial_8-9-18	Rhizosphere	High	T. sieboldii	441	6.32	6.92	3.136	0.18	51.602	1.342	49.039	0.66	1.742.222.222	3.845.156.483	7.430.151.515
sample156	74	sample156	74_RS3_soil_bacterial	D11	N711	AAGAGGCA	S505	GTAAGGAG	Cregger_bacterial_8-9-18	Rhizosphere	Low	T. sieboldii	453	6.52	7.12	2.674	0.17	50.435	0.945	46	0.619	1.572.941.176	5.337.037.037	7.431.340.872
sample157	73	sample157	73_RS3_soil_bacterial	E11	N711	AAGAGGCA	S506	ACTGCATA	Cregger_bacterial_8-9-18	Rhizosphere	Low	T. sieboldii	360	6.45	7.05	1.562	0.103	49.92	0.918	23.213	0.443	1.516.504.854	5.437.908.497	5.239.954.853
sample158	91	sample158	91_RS3_soil_bacterial	F11	N711	AAGAGGCA	S507	AAGGAGTA	Cregger_bacterial_8-9-18	Rhizosphere	Low	T. sieboldii	420	5.73	6.33	1.455	0.097	48.423	1.087	45.131	0.681	15	445.473.781	6.627.165.932
sample159	35	sample159	35_RS3_soil_bacterial	G11	N711	AAGAGGCA	S508	CTAAGCCT	Cregger_bacterial_8-9-18	Rhizosphere	High	T. sieboldii	369	6.49	7.09	1.662	0.101	53.764	14.915	44.588	0.792	1.645.544.554	3.604.693.262	562.979.798
sample16	33	sample16	33_B4_stem_bacterial	H2	N702	CGTACTAG	S517	GCGTAAGA	Cregger_bacterial_8-14-18	Branch	High	T. canadensis	464	6.59	7.19	2.53	0.153	54.625	1.452	48.007	0.839	1.653.594.771	3.762.052.342	572.193.087
sample160	84star	sample160	84star_RS3_soil_bacterial	H11	N711	AAGAGGCA	S517	GCGTAAGA	Cregger_bacterial_8-9-18	Rhizosphere	High	T. canadensis	NA	NA	NA	NA	NA	NA	NA	NA	NA	NA	NA	NA
sample17	58	sample17	58_B4_stem_bacterial	A3	N703	AGGCAGAA	S502	CTCTCTAT	Cregger_bacterial_8-14-18	Branch	High	T. canadensis	367	6.01	6.61	2.374	0.15	52.82	1.449	39.147	0.736	1.582.666.667	3.645.272.602	531.888.587
sample18	74	sample18	74_B4_stem_bacterial	B3	N703	AGGCAGAA	S503	TATCCTCT	Cregger_bacterial_8-14-18	Branch	Low	T. sieboldii	453	6.52	7.12	2.674	0.17	50.435	0.945	46	0.619	1.572.941.176	5.337.037.037	7.431.340.872
sample19	97	sample19	97_B4_stem_bacterial	C3	N703	AGGCAGAA	S504	AGAGTAGA	Cregger_bacterial_8-14-18	Branch	Low	T. canadensis	496	6.74	7.34	3.047	0.17	50.71	1.524	44.65	0.479	1.792.352.941	3.327.427.822	9.321.503.132
sample2	41	sample2	41_B4_stem_bacterial	B1	N701	TAAGGCGA	S503	TATCCTCT	Cregger_bacterial_8-14-18	Branch	High	T. sieboldii	404	6.75	7.35	2.298	0.159	53.165	1.006	48	0.804	1.445.283.019	5.284.791.252	5.970.149.254
sample20	35	sample20	35_B4_stem_bacterial	D3	N703	AGGCAGAA	S505	GTAAGGAG	Cregger_bacterial_8-14-18	Branch	High	T. sieboldii	369	6.49	7.09	1.662	0.101	53.764	14.915	44.588	0.792	1.645.544.554	3.604.693.262	562.979.798
sample21	146	sample21	146_B4_stem_bacterial	E3	N703	AGGCAGAA	S506	ACTGCATA	Cregger_bacterial_8-14-18	Branch	Low	T. canadensis	473	6.59	7.19	2.199	0.139	51.034	1.03	32.717	0.486	1.582.014.388	4.954.757.282	6.731.893.004
sample22	29	sample22	29_B4_stem_bacterial	F3	N703	AGGCAGAA	S507	AAGGAGTA	Cregger_bacterial_8-14-18	Branch	High	T. sieboldii	492	6.86	7.46	2.401	0.158	53.904	1.346	40.128	0.672	1.519.620.253	4.004.754.829	5.971.428.571
sample23	34	sample23	34_B4_stem_bacterial	G3	N703	AGGCAGAA	S508	CTAAGCCT	Cregger_bacterial_8-14-18	Branch	High	T. sieboldii	389	5.91	6.51	1.703	0.099	NA	NA	48.622	0.983	172.020.202	NA	4.946.286.877
sample24	3	sample24	3_B4_stem_bacterial	H3	N703	AGGCAGAA	S517	GCGTAAGA	Cregger_bacterial_8-14-18	Branch	Low	T. sieboldii	367	5.48	6.08	1.626	0.105	52.468	1.062	51.669	0.595	1.548.571.429	4.940.489.642	8.683.865.546
sample25	10	sample25	10_B4_stem_bacterial	A4	N704	TCCTGAGC	S502	CTCTCTAT	Cregger_bacterial_8-14-18	Branch	High	T. canadensis	388	5.76	6.36	1.917	0.115	54.838	1.324	49.646	0.716	1.666.956.522	41.418.429	6.933.798.883
sample26	42	sample26	42_B4_stem_bacterial	B4	N704	TCCTGAGC	S503	TATCCTCT	Cregger_bacterial_8-14-18	Branch	High	T. sieboldii	434	6.47	7.07	2.571	0.164	53.335	1.166	47.158	0.719	1.567.682.927	4.574.185.249	6.558.831.711
sample27	40	sample27	40_B4_stem_bacterial	C4	N704	TCCTGAGC	S504	AGAGTAGA	Cregger_bacterial_8-14-18	Branch	Low	T. sieboldii	388	5.56	6.16	2.296	0.103	53.363	0.91	48.57	0.499	2.229.126.214	5.864.065.934	9.733.466.934
sample28	138	sample28	138_B4_stem_bacterial	D4	N704	TCCTGAGC	S505	GTAAGGAG	Cregger_bacterial_8-14-18	Branch	Low	T. sieboldii	396	6.17	6.77	2.43	0.154	50.552	1.114	41.915	1.03	1.577.922.078	4.537.881.508	4.069.417.476
sample29	9	sample29	9_B4_stem_bacterial	E4	N704	TCCTGAGC	S506	ACTGCATA	Cregger_bacterial_8-14-18	Branch	High	T. canadensis	389	6.25	6.85	2.546	0.141	55.116	1.508	45.79	1.09	1.805.673.759	3.654.907.162	4.200.917.431
sample3	49	sample3	49_B4_stem_bacterial	C1	N701	TAAGGCGA	S504	AGAGTAGA	Cregger_bacterial_8-14-18	Branch	Low	T. sieboldii	390	5.3	5.9	1.56	0.097	54.324	0.87	43.485	0.806	1.608.247.423	6.244.137.931	539.516.129
sample30	36	sample30	36_B4_stem_bacterial	F4	N704	TCCTGAGC	S507	AAGGAGTA	Cregger_bacterial_8-14-18	Branch	Low	T. canadensis	371	6.61	7.21	2.202	0.127	53.899	1.483	47.871	0.781	1.733.858.268	3.634.457.181	6.129.449.424
sample31	120	sample31	120_B4_stem_bacterial	G4	N704	TCCTGAGC	S508	CTAAGCCT	Cregger_bacterial_8-14-18	Branch	High	T. canadensis	433	6.47	7.07	1.969	0.133	52.226	1.351	40.864	0.858	1.480.451.128	386.572.909	4.762.703.963
sample32	61	sample32	61_B4_stem_bacterial	H4	N704	TCCTGAGC	S517	GCGTAAGA	Cregger_bacterial_8-14-18	Branch	Low	T. canadensis	390	6.68	7.28	2.042	0.136	52.658	1.131	27.523	0.8	1.501.470.588	4.655.879.752	3.440.375
sample33	118	sample33	118_B4_stem_bacterial	A5	N705	GGACTCCT	S502	CTCTCTAT	Cregger_bacterial_8-14-18	Branch	Low	T. canadensis	572	6.32	6.92	3.216	0.221	51.54	1.2	39.611	0.872	145.520.362	42.95	4.542.545.872
sample34	87	sample34	87_B4_stem_bacterial	B5	N705	GGACTCCT	S503	TATCCTCT	Cregger_bacterial_8-14-18	Branch	High	T. sieboldii	395	6.17	6.77	2.858	0.162	50.18	1.177	46.943	0.671	1.764.197.531	4.263.381.478	6.995.976.155
sample35	71	sample35	71_B4_stem_bacterial	C5	N705	GGACTCCT	S504	AGAGTAGA	Cregger_bacterial_8-14-18	Branch	Low	T. canadensis	359	5.51	6.11	1.572	0.116	52.779	1.145	NA	NA	1.355.172.414	4.609.519.651	NA
sample36	123	sample36	123_B4_stem_bacterial	D5	N705	GGACTCCT	S505	GTAAGGAG	Cregger_bacterial_8-14-18	Branch	Low	T. canadensis	534	5.17	5.77	2.722	0.186	50.848	1.523	48.224	0.712	146.344.086	333.867.367	6.773.033.708
sample37	1	sample37	1_B4_stem_bacterial	E5	N705	GGACTCCT	S506	ACTGCATA	Cregger_bacterial_8-14-18	Branch	Low	T. sieboldii	425	4.94	5.54	1.51	0.08	52.553	1.131	52.01	0.515	18.875	4.646.595.933	1.009.902.913
sample38	84	sample38	84_B4_stem_bacterial	F5	N705	GGACTCCT	S507	AAGGAGTA	Cregger_bacterial_8-14-18	Branch	High	T. canadensis	445	6.73	7.33	2.603	0.158	53.155	1.296	38.471	0.731	1.647.468.354	4.101.466.049	5.262.790.698
sample39	7	sample39	7_B4_stem_bacterial	G5	N705	GGACTCCT	S508	CTAAGCCT	Cregger_bacterial_8-14-18	Branch	High	T. sieboldii	377	5.63	6.23	1.972	0.107	53.699	1.127	48.113	0.639	1.842.990.654	4.764.773.736	752.942.097
sample4	130	sample4	130_B4_stem_bacterial	D1	N701	TAAGGCGA	S505	GTAAGGAG	Cregger_bacterial_8-14-18	Branch	Low	T. canadensis	383	5.86	6.46	2.219	0.169	50.295	1.188	42.964	0.81	1.313.017.751	4.233.585.859	5.304.197.531
sample40	98	sample40	98_B4_stem_bacterial	H5	N705	GGACTCCT	S517	GCGTAAGA	Cregger_bacterial_8-14-18	Branch	High	T. canadensis	482	5.99	6.59	2.339	0.142	50.661	1.238	40.863	0.609	1.647.183.099	4.092.164.782	6.709.852.217
sample41	7	sample41	7_B4_needle_bacterial	A7	N707	CTCTCTAC	S502	CTCTCTAT	Cregger_bacterial_8-14-18	Needle	High	T. sieboldii	377	5.63	6.23	1.972	0.107	53.699	1.127	48.113	0.639	1.842.990.654	4.764.773.736	752.942.097
sample42	87	sample42	87_B4_needle_bacterial	B7	N707	CTCTCTAC	S503	TATCCTCT	Cregger_bacterial_8-14-18	Needle	High	T. sieboldii	395	6.17	6.77	2.858	0.162	50.18	1.177	46.943	0.671	1.764.197.531	4.263.381.478	6.995.976.155
sample43	146	sample43	146_B4_needle_bacterial	C7	N707	CTCTCTAC	S504	AGAGTAGA	Cregger_bacterial_8-14-18	Needle	Low	T. canadensis	473	6.59	7.19	2.199	0.139	51.034	1.03	32.717	0.486	1.582.014.388	4.954.757.282	6.731.893.004
sample44	65	sample44	65_B4_needle_bacterial	D7	N707	CTCTCTAC	S505	GTAAGGAG	Cregger_bacterial_8-14-18	Needle	High	T. sieboldii	340	6.32	6.92	2.219	0.156	50.825	1.115	44.781	0.786	1.422.435.897	4.558.295.964	5.697.328.244
sample45	130	sample45	130_B4_needle_bacterial	E7	N707	CTCTCTAC	S506	ACTGCATA	Cregger_bacterial_8-14-18	Needle	Low	T. canadensis	383	5.86	6.46	2.219	0.169	50.295	1.188	42.964	0.81	1.313.017.751	4.233.585.859	5.304.197.531
sample46	71	sample46	71_B4_needle_bacterial	F7	N707	CTCTCTAC	S507	AAGGAGTA	Cregger_bacterial_8-14-18	Needle	Low	T. canadensis	359	5.51	6.11	1.572	0.116	52.779	1.145	NA	NA	1.355.172.414	4.609.519.651	NA
sample47	41	sample47	41_B4_needle_bacterial	G7	N707	CTCTCTAC	S508	CTAAGCCT	Cregger_bacterial_8-14-18	Needle	High	T. sieboldii	404	6.75	7.35	2.298	0.159	53.165	1.006	48	0.804	1.445.283.019	5.284.791.252	5.970.149.254
sample48	49	sample48	49_B4_needle_bacterial	H7	N707	CTCTCTAC	S517	GCGTAAGA	Cregger_bacterial_8-14-18	Needle	Low	T. sieboldii	390	5.3	5.9	1.56	0.097	54.324	0.87	43.485	0.806	1.608.247.423	6.244.137.931	539.516.129
sample49	61	sample49	61_B4_needle_bacterial	A8	N708	CAGAGAGG	S502	CTCTCTAT	Cregger_bacterial_8-14-18	Needle	Low	T. canadensis	390	6.68	7.28	2.042	0.136	52.658	1.131	27.523	0.8	1.501.470.588	4.655.879.752	3.440.375
sample5	119	sample5	119_B4_stem_bacterial	E1	N701	TAAGGCGA	S506	ACTGCATA	Cregger_bacterial_8-14-18	Branch	High	T. canadensis	445	6.08	6.68	2.278	0.159	51.093	1.175	44.939	0.746	1.432.704.403	4.348.340.426	6.023.994.638
sample50	40	sample50	40_B4_needle_bacterial	B8	N708	CAGAGAGG	S503	TATCCTCT	Cregger_bacterial_8-14-18	Needle	Low	T. sieboldii	388	5.56	6.16	2.296	0.103	53.363	0.91	48.57	0.499	2.229.126.214	5.864.065.934	9.733.466.934
sample51	91	sample51	91_B4_needle_bacterial	C8	N708	CAGAGAGG	S504	AGAGTAGA	Cregger_bacterial_8-14-18	Needle	Low	T. sieboldii	420	5.73	6.33	1.455	0.097	48.423	1.087	45.131	0.681	15	445.473.781	6.627.165.932
sample52	34	sample52	34_B4_needle_bacterial	D8	N708	CAGAGAGG	S505	GTAAGGAG	Cregger_bacterial_8-14-18	Needle	High	T. sieboldii	389	5.91	6.51	1.703	0.099	NA	NA	48.622	0.983	172.020.202	NA	4.946.286.877
sample53	119	sample53	119_B4_needle_bacterial	E8	N708	CAGAGAGG	S506	ACTGCATA	Cregger_bacterial_8-14-18	Needle	High	T. canadensis	445	6.08	6.68	2.278	0.159	51.093	1.175	44.939	0.746	1.432.704.403	4.348.340.426	6.023.994.638
sample54	36	sample54	36_B4_needle_bacterial	F8	N708	CAGAGAGG	S507	AAGGAGTA	Cregger_bacterial_8-14-18	Needle	Low	T. canadensis	371	6.61	7.21	2.202	0.127	53.899	1.483	47.871	0.781	1.733.858.268	3.634.457.181	6.129.449.424
sample55	10	sample55	10_B4_needle_bacterial	G8	N708	CAGAGAGG	S508	CTAAGCCT	Cregger_bacterial_8-14-18	Needle	High	T. canadensis	388	5.76	6.36	1.917	0.115	54.838	1.324	49.646	0.716	1.666.956.522	41.418.429	6.933.798.883
sample56	1	sample56	1_B4_needle_bacterial	H8	N708	CAGAGAGG	S517	GCGTAAGA	Cregger_bacterial_8-14-18	Needle	Low	T. sieboldii	425	4.94	5.54	1.51	0.08	52.553	1.131	52.01	0.515	18.875	4.646.595.933	1.009.902.913
sample57	120	sample57	120_B4_needle_bacterial	A9	N709	GCTACGCT	S502	CTCTCTAT	Cregger_bacterial_8-14-18	Needle	High	T. canadensis	433	6.47	7.07	1.969	0.133	52.226	1.351	40.864	0.858	1.480.451.128	386.572.909	4.762.703.963
sample58	118	sample58	118_B4_needle_bacterial	B9	N709	GCTACGCT	S503	TATCCTCT	Cregger_bacterial_8-14-18	Needle	Low	T. canadensis	572	6.32	6.92	3.216	0.221	51.54	1.2	39.611	0.872	145.520.362	42.95	4.542.545.872
sample59	6	sample59	6_B4_needle_bacterial	C9	N709	GCTACGCT	S504	AGAGTAGA	Cregger_bacterial_8-14-18	Needle	High	T. canadensis	473	5.52	6.12	2.121	0.13	54.94	1.312	48.27	1.003	1.631.538.462	41.875	4.812.562.313
sample6	134	sample6	134_B4_stem_bacterial	F1	N701	TAAGGCGA	S507	AAGGAGTA	Cregger_bacterial_8-14-18	Branch	Low	T. sieboldii	455	5.97	6.57	2.28	0.158	52.09	1.186	NA	NA	1.443.037.975	4.392.074.199	NA
sample60	58	sample60	58_B4_needle_bacterial	D9	N709	GCTACGCT	S505	GTAAGGAG	Cregger_bacterial_8-14-18	Needle	High	T. canadensis	367	6.01	6.61	2.374	0.15	52.82	1.449	39.147	0.736	1.582.666.667	3.645.272.602	531.888.587
sample61	138	sample61	138_B4_needle_bacterial	E9	N709	GCTACGCT	S506	ACTGCATA	Cregger_bacterial_8-14-18	Needle	Low	T. sieboldii	396	6.17	6.77	2.43	0.154	50.552	1.114	41.915	1.03	1.577.922.078	4.537.881.508	4.069.417.476
sample62	29	sample62	29_B4_needle_bacterial	F9	N709	GCTACGCT	S507	AAGGAGTA	Cregger_bacterial_8-14-18	Needle	High	T. sieboldii	492	6.86	7.46	2.401	0.158	53.904	1.346	40.128	0.672	1.519.620.253	4.004.754.829	5.971.428.571
sample63	73	sample63	73_B4_needle_bacterial	G9	N709	GCTACGCT	S508	CTAAGCCT	Cregger_bacterial_8-14-18	Needle	Low	T. sieboldii	360	6.45	7.05	1.562	0.103	49.92	0.918	23.213	0.443	1.516.504.854	5.437.908.497	5.239.954.853
sample64	33	sample64	33_B4_needle_bacterial	H9	N709	GCTACGCT	S517	GCGTAAGA	Cregger_bacterial_8-14-18	Needle	High	T. canadensis	464	6.59	7.19	2.53	0.153	54.625	1.452	48.007	0.839	1.653.594.771	3.762.052.342	572.193.087
sample65	3	sample65	3_B4_needle_bacterial	A10	N710	CGAGGCTG	S502	CTCTCTAT	Cregger_bacterial_8-14-18	Needle	Low	T. sieboldii	367	5.48	6.08	1.626	0.105	52.468	1.062	51.669	0.595	1.548.571.429	4.940.489.642	8.683.865.546
sample66	51	sample66	51_B4_needle_bacterial	B10	N710	CGAGGCTG	S503	TATCCTCT	Cregger_bacterial_8-14-18	Needle	High	T. canadensis	428	6.7	7.3	2.741	0.155	51.653	1.172	33.819	0.656	1.768.387.097	440.725.256	5.155.335.366
sample67	42	sample67	42_B4_needle_bacterial	C10	N710	CGAGGCTG	S504	AGAGTAGA	Cregger_bacterial_8-14-18	Needle	High	T. sieboldii	434	6.47	7.07	2.571	0.164	53.335	1.166	47.158	0.719	1.567.682.927	4.574.185.249	6.558.831.711
sample68	74	sample68	74_B4_needle_bacterial	D10	N710	CGAGGCTG	S505	GTAAGGAG	Cregger_bacterial_8-14-18	Needle	Low	T. sieboldii	453	6.52	7.12	2.674	0.17	50.435	0.945	46	0.619	1.572.941.176	5.337.037.037	7.431.340.872
sample69	88	sample69	88_B4_needle_bacterial	E10	N710	CGAGGCTG	S506	ACTGCATA	Cregger_bacterial_8-14-18	Needle	High	T. sieboldii	441	6.32	6.92	3.136	0.18	51.602	1.342	49.039	0.66	1.742.222.222	3.845.156.483	7.430.151.515
sample7	51	sample7	51_B4_stem_bacterial	G1	N701	TAAGGCGA	S508	CTAAGCCT	Cregger_bacterial_8-14-18	Branch	High	T. canadensis	428	6.7	7.3	2.741	0.155	51.653	1.172	33.819	0.656	1.768.387.097	440.725.256	5.155.335.366
sample70	35	sample70	35_B4_needle_bacterial	F10	N710	CGAGGCTG	S507	AAGGAGTA	Cregger_bacterial_8-14-18	Needle	High	T. sieboldii	369	6.49	7.09	1.662	0.101	53.764	14.915	44.588	0.792	1.645.544.554	3.604.693.262	562.979.798
sample71	84	sample71	84_B4_needle_bacterial	G10	N710	CGAGGCTG	S508	CTAAGCCT	Cregger_bacterial_8-14-18	Needle	High	T. canadensis	445	6.73	7.33	2.603	0.158	53.155	1.296	38.471	0.731	1.647.468.354	4.101.466.049	5.262.790.698
sample72	96	sample72	96_B4_needle_bacterial	H10	N710	CGAGGCTG	S517	GCGTAAGA	Cregger_bacterial_8-14-18	Needle	High	T. sieboldii	462	6.26	6.86	2.943	0.141	47.837	14.185	27.941	0.551	2.087.234.043	3.372.365.174	5.070.961.887
sample73	89	sample73	89_B4_needle_bacterial	A11	N711	AAGAGGCA	S502	CTCTCTAT	Cregger_bacterial_8-14-18	Needle	Low	T. canadensis	428	6.8	7.4	2.196	0.128	52.93	1.023	30.848	0.625	1.715.625	5.173.998.045	493.568
sample75	98	sample75	98_B4_needle_bacterial	C11	N711	AAGAGGCA	S504	AGAGTAGA	Cregger_bacterial_8-14-18	Needle	High	T. canadensis	482	5.99	6.59	2.339	0.142	50.661	1.238	40.863	0.609	1.647.183.099	4.092.164.782	6.709.852.217
sample76	124	sample76	124_B4_needle_bacterial	D11	N711	AAGAGGCA	S505	GTAAGGAG	Cregger_bacterial_8-14-18	Needle	Low	T. canadensis	494	6.4	7	3.032	0.194	51.226	1.346	42.936	0.621	1.562.886.598	3.805.794.948	6.914.009.662
sample77	123	sample77	123_B4_needle_bacterial	E11	N711	AAGAGGCA	S506	ACTGCATA	Cregger_bacterial_8-14-18	Needle	Low	T. canadensis	534	5.17	5.77	2.722	0.186	50.848	1.523	48.224	0.712	146.344.086	333.867.367	6.773.033.708
sample78	134	sample78	134_B4_needle_bacterial	F11	N711	AAGAGGCA	S507	AAGGAGTA	Cregger_bacterial_8-14-18	Needle	Low	T. sieboldii	455	5.97	6.57	2.28	0.158	52.09	1.186	NA	NA	1.443.037.975	4.392.074.199	NA
sample79	97	sample79	97_B4_needle_bacterial	G11	N711	AAGAGGCA	S508	CTAAGCCT	Cregger_bacterial_8-14-18	Needle	Low	T. canadensis	496	6.74	7.34	3.047	0.17	50.71	1.524	44.65	0.479	1.792.352.941	3.327.427.822	9.321.503.132
sample8	148	sample8	148_B4_stem_bacterial	H1	N701	TAAGGCGA	S517	GCGTAAGA	Cregger_bacterial_8-14-18	Branch	Low	T. sieboldii	479	5.84	6.44	2.526	0.143	50.148	0.961	36.32	0.528	1.766.433.566	5.218.314.256	6.878.787.879
sample80	148	sample80	148_B4_needle_bacterial	H11	N711	AAGAGGCA	S517	GCGTAAGA	Cregger_bacterial_8-14-18	Needle	Low	T. sieboldii	479	5.84	6.44	2.526	0.143	50.148	0.961	36.32	0.528	1.766.433.566	5.218.314.256	6.878.787.879
sample81	10	sample81	10_RS3_root_bacterial	A1	N701	TAAGGCGA	S502	CTCTCTAT	Cregger_bacterial_8-9-18	Root	High	T. canadensis	388	5.76	6.36	1.917	0.115	54.838	1.324	49.646	0.716	1.666.956.522	41.418.429	6.933.798.883
sample82	123	sample82	123_RS3_root_bacterial	B1	N701	TAAGGCGA	S503	TATCCTCT	Cregger_bacterial_8-9-18	Root	Low	T. canadensis	534	5.17	5.77	2.722	0.186	50.848	1.523	48.224	0.712	146.344.086	333.867.367	6.773.033.708
sample83	124	sample83	124_RS3_root_bacterial	C1	N701	TAAGGCGA	S504	AGAGTAGA	Cregger_bacterial_8-9-18	Root	Low	T. canadensis	494	6.4	7	3.032	0.194	51.226	1.346	42.936	0.621	1.562.886.598	3.805.794.948	6.914.009.662
sample84	65	sample84	65_RS3_root_bacterial	D1	N701	TAAGGCGA	S505	GTAAGGAG	Cregger_bacterial_8-9-18	Root	High	T. sieboldii	340	6.32	6.92	2.219	0.156	50.825	1.115	44.781	0.786	1.422.435.897	4.558.295.964	5.697.328.244
sample85	119	sample85	119_RS3_root_bacterial	E1	N701	TAAGGCGA	S506	ACTGCATA	Cregger_bacterial_8-9-18	Root	High	T. canadensis	445	6.08	6.68	2.278	0.159	51.093	1.175	44.939	0.746	1.432.704.403	4.348.340.426	6.023.994.638
sample86	34	sample86	34_RS3_root_bacterial	F1	N701	TAAGGCGA	S507	AAGGAGTA	Cregger_bacterial_8-9-18	Root	High	T. sieboldii	389	5.91	6.51	1.703	0.099	NA	NA	48.622	0.983	172.020.202	NA	4.946.286.877
sample87	148	sample87	148_RS3_root_bacterial	G1	N701	TAAGGCGA	S508	CTAAGCCT	Cregger_bacterial_8-9-18	Root	Low	T. sieboldii	479	5.84	6.44	2.526	0.143	50.148	0.961	36.32	0.528	1.766.433.566	5.218.314.256	6.878.787.879
sample88	87	sample88	87_RS3_root_bacterial	H1	N701	TAAGGCGA	S517	GCGTAAGA	Cregger_bacterial_8-9-18	Root	High	T. sieboldii	395	6.17	6.77	2.858	0.162	50.18	1.177	46.943	0.671	1.764.197.531	4.263.381.478	6.995.976.155
sample89	61	sample89	61_RS3_root_bacterial	A2	N702	CGTACTAG	S502	CTCTCTAT	Cregger_bacterial_8-9-18	Root	Low	T. canadensis	390	6.68	7.28	2.042	0.136	52.658	1.131	27.523	0.8	1.501.470.588	4.655.879.752	3.440.375
sample9	96	sample9	96_B4_stem_bacterial	A2	N702	CGTACTAG	S502	CTCTCTAT	Cregger_bacterial_8-14-18	Branch	High	T. sieboldii	462	6.26	6.86	2.943	0.141	47.837	14.185	27.941	0.551	2.087.234.043	3.372.365.174	5.070.961.887
sample90	1	sample90	1_RS3_root_bacterial	B2	N702	CGTACTAG	S503	TATCCTCT	Cregger_bacterial_8-9-18	Root	Low	T. sieboldii	425	4.94	5.54	1.51	0.08	52.553	1.131	52.01	0.515	18.875	4.646.595.933	1.009.902.913
sample91	118	sample91	118_RS3_root_bacterial	C2	N702	CGTACTAG	S504	AGAGTAGA	Cregger_bacterial_8-9-18	Root	Low	T. canadensis	572	6.32	6.92	3.216	0.221	51.54	1.2	39.611	0.872	145.520.362	42.95	4.542.545.872
sample92	29	sample92	29_RS3_root_bacterial	H5	N705	GGACTCCT	S517	GCGTAAGA	Cregger_bacterial_8-9-18	Root	High	T. sieboldii	492	6.86	7.46	2.401	0.158	53.904	1.346	40.128	0.672	1.519.620.253	4.004.754.829	5.971.428.571
sample93	33	sample93	33_RS3_root_bacterial	D2	N702	CGTACTAG	S505	GTAAGGAG	Cregger_bacterial_8-9-18	Root	High	T. canadensis	464	6.59	7.19	2.53	0.153	54.625	1.452	48.007	0.839	1.653.594.771	3.762.052.342	572.193.087
sample94	6	sample94	6_RS3_root_bacterial	E2	N702	CGTACTAG	S506	ACTGCATA	Cregger_bacterial_8-9-18	Root	High	T. canadensis	473	5.52	6.12	2.121	0.13	54.94	1.312	48.27	1.003	1.631.538.462	41.875	4.812.562.313
sample95	146	sample95	146_RS3_root_bacterial	F2	N702	CGTACTAG	S507	AAGGAGTA	Cregger_bacterial_8-9-18	Root	Low	T. canadensis	473	6.59	7.19	2.199	0.139	51.034	1.03	32.717	0.486	1.582.014.388	4.954.757.282	6.731.893.004
sample96	7	sample96	7_RS3_root_bacterial	G2	N702	CGTACTAG	S508	CTAAGCCT	Cregger_bacterial_8-9-18	Root	High	T. sieboldii	377	5.63	6.23	1.972	0.107	53.699	1.127	48.113	0.639	1.842.990.654	4.764.773.736	752.942.097
sample97	98	sample97	98_RS3_root_bacterial	H2	N702	CGTACTAG	S517	GCGTAAGA	Cregger_bacterial_8-9-18	Root	High	T. canadensis	482	5.99	6.59	2.339	0.142	50.661	1.238	40.863	0.609	1.647.183.099	4.092.164.782	6.709.852.217
sample98	138	sample98	138_RS3_root_bacterial	A3	N703	AGGCAGAA	S502	CTCTCTAT	Cregger_bacterial_8-9-18	Root	Low	T. sieboldii	396	6.17	6.77	2.43	0.154	50.552	1.114	41.915	1.03	1.577.922.078	4.537.881.508	4.069.417.476
sample99	49	sample99	49_RS3_root_bacterial	B3	N703	AGGCAGAA	S503	TATCCTCT	Cregger_bacterial_8-9-18	Root	Low	T. sieboldii	390	5.3	5.9	1.56	0.097	54.324	0.87	43.485	0.806	1.608.247.423	6.244.137.931	539.516.129
