# Supplementary material for: Microbiome Variation Across Two Hemlock Species With Hemlock Woolly Adelgid Infestation
Source: Front Microbiol. 2020 Jul 7;11:1528. doi: 10.3389/fmicb.2020.01528 (PMC7358439; doi:10.3389/fmicb.2020.01528)
Supplement: Supplementary file 2 [file Data_Sheet_2.zip › Table S7.CSV]

	1-B4-needle-fungal	1-B4-stem-fungal	1-RS3-root-fungal	1-RS3-soil-fungal	10-B4-needle-fungal	10-B4-stem-fungal	10-RS3-root-fungal	10-RS3-soil-fungal	118-B4-needle-fungal	118-B4-stem-fungal	118-RS3-root-fungal	118-RS3-soil-fungal	119-B4-needle-fungal	119-B4-stem-fungal	119-RS3-root-fungal	119-RS3-soil-fungal	120-B4-needle-fungal	120-B4-stem-fungal	120-RS3-root-fungal	120-RS3-soil-fungal	123-B4-needle-fungal	123-B4-stem-fungal	123-RS3-root-fungal	123-RS3-soil-fungal	124-B4-needle-fungal	124-B4-stem-fungal	124-RS3-root-fungal	124-RS3-soil-fungal	130-B4-needle-fungal	130-B4-stem-fungal	130-RS3-root-fungal	130-RS3-soil-fungal	134-B4-needle-fungal	134-B4-stem-fungal	134-RS3-root-fungal	134-RS3-soil-fungal	138-B4-needle-fungal	138-B4-stem-fungal	138-RS3-root-fungal	138-RS3-soil-fungal	146-B4-needle-fungal	146-B4-stem-fungal	146-RS3-root-fungal	146-RS3-soil-fungal	148-B4-needle-fungal	148-B4-stem-fungal	148-RS3-root-fungal	148-RS3-soil-fungal	29-B4-needle-fungal
49a702b57f99ba42a5c49033398639f4	4288	71902	0	32	54	0	0	0	0	0	0	0	0	8	0	0	0	0	0	0	51	40	0	54	0	0	0	0	0	0	0	0	6	0	0	0	0	0	0	9	0	0	0	0	0	0	0	0	326
df3f87b47aa332d3feb2232d74d5d6e7	0	0	0	0	795	29005	0	0	18	15757	0	0	0	0	0	0	6	7056	0	0	1416	8326	0	0	8	0	0	0	43	28675	0	0	0	0	0	0	0	0	0	0	92	7739	0	0	0	0	6	0	0
bdffcd95c5aba86715144047d0364543	748	5	0	5	5050	8	0	0	1493	0	0	17	3908	0	0	12	2706	0	0	6	8482	0	0	0	9616	0	0	0	3983	2	0	12	8	0	0	7	1030	0	0	0	2094	7	0	46	2577	0	0	5	1400
508600e675717067732e51341d63bcc7	0	0	0	0	1422	2393	0	0	47	2987	0	13	498	12080	9	0	355	1104	0	0	565	2239	0	0	41	830	0	0	148	1521	0	2	0	56	0	0	6	49	20	0	360	11069	0	7	0	4	0	0	0
c5e120ae9bf3dd2eeb2e968afcbad613	56	0	0	8	5242	0	0	0	1994	17	0	5	4440	11	0	0	1629	0	0	0	3629	0	0	5	436	0	0	0	6635	15	0	0	15	0	0	14	1676	12	0	7	622	5	0	23	1115	0	0	0	1060
3b4a5dec69ef8638e0535757359f887b	0	0	0	275	0	0	0	1635	0	0	0	0	0	0	33	13	0	0	0	0	0	0	0	4326	0	0	185	0	0	0	0	6004	0	0	0	656	0	0	0	9	0	0	0	697	0	0	0	1183	0
e198ec51e67f31e2b02241ceebedffbd	0	0	0	379	0	0	8490	0	0	4	0	0	0	0	0	0	0	0	3240	0	0	0	10441	0	0	0	0	0	0	0	1212	13492	0	0	0	4	0	0	0	0	0	0	0	59	0	0	287	0	0
44fb0122352e73572ff6069c26348ff4	20	3	0	0	0	0	0	0	0	5	0	0	0	0	0	0	0	0	0	0	0	7	0	0	0	2	0	0	0	0	0	0	0	0	0	0	0	0	0	0	0	0	0	0	0	0	0	0	0
b12fdef7bc55ff2c8177bf77d3ac4ba8	242	19	0	527	1492	0	0	331	794	4	0	158	1737	0	0	309	1490	0	3	1218	1076	0	33	339	1059	67	0	2422	6634	0	10	239	60	15	0	148	731	19	0	114	712	0	7	154	682	0	0	98	1003
c0061ec3c96a6e98694c6e27791f8c21	467	42	0	17	2676	24	0	4	710	123	0	0	3677	0	0	6	1558	0	0	0	3400	0	0	12	475	0	0	0	60	0	0	0	60	0	0	23	535	32	0	23	227	19	0	0	2876	0	0	0	1682
78875c93b54447499c7d46ff427ffc30	0	0	0	0	0	0	2206	1779	0	0	3099	222	0	0	4588	0	0	0	0	0	0	0	2230	2306	0	0	2944	0	0	0	4027	0	0	0	0	0	0	0	0	0	0	0	0	3495	0	0	0	0	0
39df0d56d708761d72b1e695c4fa3a2a	0	0	0	0	0	0	0	0	0	0	0	0	0	0	690	6	0	0	177	120	0	0	1460	0	0	0	0	0	0	0	0	713	0	0	0	2125	0	0	2686	0	0	0	2645	0	0	0	0	1649	0
4654a12d3dea9dae9804b2c3a6a47ab3	1011	0	0	11	2600	0	0	5	1073	0	0	0	594	0	0	2	966	0	0	0	2191	2	0	0	747	0	0	0	110	0	0	0	23	0	0	8	655	2	0	4	481	0	0	0	1637	0	0	0	2711
9d37eff30ba3b877c18feae606f95172	0	0	0	25	6	0	3	0	0	0	0	0	0	0	0	0	0	0	0	0	0	0	0	0	0	0	0	0	0	0	0	25	0	0	0	0	179	123	0	17	0	0	0	0	73	34	0	0	0
9868b2c0b849e2e9745e7c44e5bd97d2	0	0	0	636	0	0	4183	0	0	0	0	0	0	0	0	860	0	0	0	2492	0	0	0	0	0	0	0	0	0	0	0	529	0	0	0	3452	0	0	3835	0	0	0	0	0	0	0	0	0	0
9af62b5fca6ed99afb5ce9b7fc2d5139	0	0	0	12	0	0	7	64	0	0	0	0	0	0	0	0	0	0	28	0	0	0	0	0	0	0	0	0	0	0	0	161	0	0	0	7	0	0	0	0	0	0	94	0	0	0	0	0	0
f2f3a37a2d034609d1f9831b2be28786	0	0	0	1239	0	0	0	0	0	0	0	0	0	0	0	546	0	0	0	0	0	0	3139	0	0	0	0	511	0	0	0	0	0	0	0	0	0	0	277	2909	0	0	0	0	0	0	0	0	0
3dc4ca231b1f2c9043a1a8cdac23fdef	248	0	0	0	0	0	0	0	0	102	0	0	0	0	0	0	0	0	0	0	0	0	0	0	0	0	0	0	0	0	0	0	0	0	0	0	31	0	0	0	0	78	0	0	1222	4299	0	0	273
f9a97ee8a2277187e5e93422e6d94594	0	0	0	3341	0	0	2315	16	0	0	0	35	0	0	7325	4	0	0	1535	12	0	0	0	182	0	0	86	116	0	0	62	0	0	0	0	42	0	0	5536	102	0	0	203	133	0	0	1491	138	0
a41857aebee59613f53528f567b8fe53	200	17	3	549	558	24	0	996	688	0	0	384	686	0	0	292	734	0	0	601	959	12	83	1022	489	9	13	468	220	0	0	302	350	5	0	525	2497	26	0	223	767	38	223	425	607	0	0	123	133
81f62f137c282a06cf284be8cfc31d44	0	0	0	0	0	0	0	0	0	0	7581	0	0	0	0	0	0	0	0	0	0	0	0	4170	0	0	0	0	0	0	0	0	0	0	0	0	0	0	0	0	0	0	4	0	0	0	0	0	0
4763d2a761c9e9674c2cf2ad9557d99a	0	0	0	0	1695	0	0	0	1440	0	0	0	1886	0	0	0	833	0	0	0	10306	0	0	0	1289	0	0	0	2172	3	0	0	287	0	0	0	103	0	0	0	3917	0	0	0	368	0	0	0	74
c411605390f594f7bcdf650f6799b001	0	73	0	0	75	0	0	0	12	793	0	0	0	0	0	4	0	0	0	19	0	0	0	0	0	0	0	0	29	28	0	0	0	333	0	0	0	0	0	0	31	1207	0	0	29	1034	0	0	17
7a75ffc092318097f4ab53ff1d31604d	344	3	0	0	383	0	0	0	77	0	0	0	979	0	0	0	97	0	0	0	297	0	0	0	404	0	0	0	103	0	0	3	286	0	0	0	887	0	0	0	215	0	0	0	11789	0	0	0	1082
8fbea97a4b3f7dff8a9ffb79653b6aec	23	0	0	0	1100	0	0	0	38	0	0	5	2591	0	0	6	557	0	0	0	190	4	0	0	888	3	0	0	604	0	0	0	0	0	0	0	59	0	0	0	68	0	0	0	0	0	0	0	8
30571afe824442e746d89aad4e5a45ea	0	0	0	0	0	0	754	0	0	0	0	0	0	0	361	0	0	0	0	0	0	0	0	0	0	0	20244	0	0	0	0	0	0	0	0	0	0	0	0	0	0	0	0	0	0	0	0	0	0
600b3d03c75ee653158d4e6c0aa7406d	0	0	0	224	0	0	118	33	0	0	1079	259	0	0	0	203	0	0	1016	0	0	0	33	15	0	0	109	0	0	0	7628	2007	0	0	17	0	0	0	0	50	0	0	1414	1190	0	0	0	73	0
2c6bf1f4a82ab618a92366030252e5bf	0	0	0	60	0	0	0	0	0	0	0	0	0	0	0	1260	0	0	37	0	0	0	3255	0	0	0	0	1451	0	0	6607	0	0	0	0	0	0	0	0	671	0	0	0	6002	0	0	0	0	0
1e2e029a5af2a273349579a244d0021b	0	0	0	0	0	0	0	0	0	0	0	0	0	0	0	0	0	0	0	0	0	0	45	0	0	0	0	134	0	0	0	0	0	0	0	0	0	0	0	0	0	0	0	9	0	0	0	0	0
60bc03761c0ed450617b69300af853eb	0	0	0	0	0	0	0	0	0	0	0	0	0	0	0	0	0	0	0	0	0	0	0	0	0	0	0	0	0	0	0	0	0	5440	0	0	112	0	0	0	0	564	0	0	869	90	0	0	0
bba44b622a7d0fd2295436eeea71d73c	18	76	0	18	33	0	0	0	0	0	0	0	84	0	0	0	6	0	0	0	40	9	0	0	14	0	0	0	31	0	0	0	0	0	0	0	124	2837	0	0	0	0	0	0	584	0	0	0	4
48a0e4ba7296038e2864742ded1b1e2c	695	25	0	0	869	0	0	0	575	0	0	0	713	3	0	4	624	0	0	0	737	0	0	0	203	0	0	0	50	0	0	0	0	0	0	0	605	20	0	0	394	0	0	0	1260	0	0	0	247
08cff39425d14885758fb3ca545970e8	374	0	0	0	412	6	0	0	96	0	0	6	0	0	0	0	492	0	0	0	44	0	0	4	99	9	0	0	0	0	0	0	41	7	0	8	43	0	0	0	121	6	0	0	1306	0	0	0	6501
2862a6030fec033b7d9686f23db25309	4	0	0	0	1602	0	0	0	139	2	0	4	868	0	0	5	4278	0	0	0	20	0	0	5	3579	0	0	3	18	0	0	11	0	5	0	0	66	0	0	8	16	0	0	7	135	0	0	0	92
8e57d7c1c6ebac2bf1363c987718f295	0	0	0	3	0	4	0	10	210	0	0	0	0	0	0	6	4165	0	0	14	4	2	0	0	5	0	0	0	0	0	0	0	0	0	0	4	135	0	0	0	0	0	0	11	0	0	0	0	0
80a38a15898204c8c43a20a151b0bd24	0	0	0	955	0	0	0	0	0	0	0	0	0	0	0	0	0	0	0	0	0	0	0	27	0	0	0	0	0	0	0	0	0	813	0	0	1054	1466	0	0	0	0	0	0	1855	12	0	0	1521
64bc0cd2303f6ad403f06a875f69e62d	0	0	0	0	0	0	0	0	0	0	0	0	0	0	0	0	0	0	0	0	0	0	0	0	0	0	0	0	0	0	0	0	0	0	0	0	0	0	0	0	0	0	1641	0	0	0	0	0	0
bc070f05ec5e86b8729620752717954d	0	0	0	0	0	0	0	0	0	0	0	0	0	0	2220	0	0	0	0	0	0	0	0	0	0	0	0	0	0	0	0	3374	0	0	0	0	0	0	2350	0	0	0	0	0	0	0	0	0	0
4d15b76c6e2dc0a8c15ac0b066f7208e	0	0	0	0	0	0	0	0	0	0	0	0	0	0	0	0	0	0	0	0	0	0	0	0	0	0	0	4	3	0	0	0	5	0	0	0	87	279	0	0	0	0	0	0	0	0	0	0	22
a8213b273e5af5afdd4b34e4e8b7a2b6	402	0	0	0	1082	0	0	0	357	0	0	0	0	0	0	0	672	0	0	0	1662	0	0	0	4224	0	0	0	855	0	0	0	0	0	0	0	149	0	0	0	0	4	0	0	0	0	0	0	452
db1e07198ed837eb1fe0d247b22c0035	0	0	0	0	0	85	0	0	32	74	0	0	89	2629	0	0	14	23	0	0	334	22286	0	0	0	280	0	0	0	0	0	0	0	0	0	0	0	0	0	0	0	0	0	0	0	0	0	0	0
555e8d53edc1d00ee3d666da23742098	0	0	0	22947	0	0	0	236	0	0	0	0	0	0	61	152	0	0	0	0	0	0	0	0	0	0	0	0	0	0	0	0	0	0	12	0	0	0	0	0	0	0	0	0	0	0	961	0	0
5fc8158f7b9eccc0d54084f57f6eacdc	0	0	0	0	369	41	0	0	6	4	0	0	378	155	0	0	41	21	0	0	766	2745	0	0	197	4148	0	0	32	825	0	0	0	0	0	0	0	0	0	0	1083	7108	0	0	0	0	0	0	0
f18f84699181c79a1d3a9f18835d8187	0	0	0	0	0	0	0	0	0	0	0	0	0	0	0	0	0	0	0	0	0	0	0	0	0	0	2696	0	0	0	0	0	0	0	0	0	0	0	3970	0	0	0	0	0	0	0	0	0	0
2deb23cee7ecb2719fef8b7563b5da79	0	0	0	1811	0	0	0	445	0	0	4	372	0	0	0	1172	0	0	6	120	0	0	0	684	0	0	0	88	0	0	0	2454	0	0	0	234	0	0	0	441	0	0	10	582	0	0	0	389	0
ab8d2f6abad4d08a0274bd4c8de7c416	0	0	0	0	0	58	0	0	41	6164	0	0	30	7	0	0	23	0	0	0	15	0	0	0	20	51	0	0	111	395	0	0	0	0	0	0	0	0	0	0	0	3202	0	0	0	0	0	0	0
2b12cab6a03ebe1a1e62a5298fb875d3	0	0	0	814	0	0	327	93	0	0	50	213	0	0	1066	137	0	0	266	0	0	0	73	24	0	0	638	18	0	0	395	345	0	0	0	244	0	0	288	63	0	0	1177	1032	0	0	361	16	0
dca2566b2c37247f347a5f435c356d76	0	0	0	0	0	0	0	0	0	0	0	0	0	0	0	0	0	0	0	0	0	0	0	0	0	0	0	0	0	0	0	0	0	0	0	0	0	0	0	0	39	24675	0	0	0	0	0	0	0
62fca9c085fccd65934479212becfff1	33	335	0	0	0	0	0	0	79	0	0	0	0	0	0	0	0	0	0	0	0	0	0	0	0	0	0	0	0	0	0	0	0	1378	0	0	0	0	0	0	37	118	0	0	780	19135	0	0	0
0878960952973ea3fb7a262813682888	39	0	0	0	1246	0	0	0	264	0	0	0	511	0	0	0	1405	0	0	0	429	0	0	0	1301	0	0	0	73	0	0	0	65	0	0	0	0	0	0	0	186	0	0	0	277	0	0	0	249
8811f91aac6d8b2e72ddb266d94883fb	0	0	61	295	0	0	163	207	0	0	83	626	0	0	1042	567	0	0	57	89	0	0	109	351	0	0	53	39	0	0	295	222	0	0	0	264	0	0	53	339	0	0	631	387	0	0	183	198	0
abd0a7c9952d8710a12a9fe2cd4cffab	646	0	0	14	800	0	0	0	88	0	0	0	329	0	0	0	164	0	0	0	1370	0	0	0	452	0	0	0	70	0	0	0	67	0	0	7	201	0	0	7	65	0	0	10	2666	7	0	4	565
5e0491edf147be59041eb39d3c1e5ca7	0	0	0	0	0	0	0	6	0	0	0	0	0	0	0	0	0	0	0	0	0	0	0	0	0	0	0	0	0	0	596	0	0	0	0	0	0	0	0	0	0	0	0	20879	0	0	0	0	0
d2138d1cee45185b8874fee308d8d5a2	31	808	0	0	9	0	0	16	0	0	0	0	0	0	0	0	0	0	0	0	5	0	0	26	5	0	0	0	0	0	0	0	0	57	0	32	105	13	0	0	0	0	0	5	72	0	0	0	178
d69a366049fe535a58455a6118f5bfba	0	0	0	0	0	0	0	0	0	0	0	0	0	0	3	99	0	0	0	0	0	0	7531	0	0	0	0	0	0	0	0	0	0	0	2	0	0	0	0	0	0	0	8229	0	0	0	0	0	0
cad5395c6fad2fab8c48b53d50b1de3c	0	0	0	43	0	0	0	3250	0	0	0	0	0	0	0	0	0	0	60	0	0	0	0	280	0	0	0	0	0	0	0	1043	0	0	0	832	0	0	0	0	0	0	0	0	0	0	0	114	0
72ccb548d06343e9020419130327fb03	316	5677	0	0	0	0	0	0	0	0	0	0	0	0	0	0	0	0	0	0	0	0	0	0	0	0	0	0	0	0	0	0	0	0	0	0	0	0	0	0	0	0	0	0	0	0	0	0	0
7fcda0a2983593a40dc5a97d4bb5bcd3	0	0	210	302	0	0	0	0	0	0	0	13	0	0	0	0	0	0	0	0	0	0	1147	0	0	0	16	29	0	0	0	5	0	0	0	760	0	0	0	0	0	0	0	0	0	0	1686	0	0
3c391a9242684e5d158179ca8a6b127a	0	0	0	0	0	0	394	0	0	0	0	0	0	0	0	0	0	0	0	0	0	0	0	1936	0	0	488	0	0	0	0	0	0	0	0	0	0	0	0	616	0	0	0	0	0	0	0	0	0
1c0a228d2d751800805eb3acb569ae96	0	0	0	0	0	0	0	0	0	0	0	0	0	0	0	0	0	0	0	0	0	0	0	0	0	0	429	149	0	0	0	410	0	0	5	0	0	0	219	0	0	0	0	271	0	0	0	0	0
c56ee3f8716f4e556b2399d0f5a494b5	0	0	534	4	0	0	10	147	0	0	0	23	0	0	0	12	0	0	90	140	0	0	0	0	0	0	0	5	0	0	0	0	0	0	0	0	0	0	0	12	0	0	0	66	0	0	0	7	0
a18ff4b6acca010a0355199e42f5f99f	0	0	7833	0	0	0	0	0	0	0	0	0	0	0	0	30	0	0	29	0	0	0	0	0	0	0	0	0	0	0	0	6	0	0	0	0	0	0	0	0	0	0	0	0	0	0	0	15	0
aae63be174c7322ea75846d22b10835e	0	0	0	0	0	0	0	0	0	0	0	0	0	0	0	0	0	0	0	0	0	0	0	0	0	0	0	0	0	0	0	17865	0	0	0	0	0	0	0	0	0	0	0	0	0	0	0	0	0
4a710d02f827b8fde5e299655d1cd347	0	0	0	0	0	0	2930	31	0	0	3335	0	0	0	645	891	0	0	219	0	0	0	0	0	0	0	60	0	0	0	0	0	0	0	0	0	0	0	0	874	0	0	0	0	0	0	0	0	0
0493770d44501b94cae60c003214ed33	0	0	0	0	0	0	0	0	0	0	52	0	0	0	0	0	0	0	0	0	0	0	0	0	0	0	0	0	0	0	0	0	0	0	0	0	0	0	0	0	0	0	0	0	0	0	0	0	0
dc18999dd59ba0d75eb2c6bac44885dc	0	0	0	115	0	0	0	292	0	0	3	154	5	0	0	301	0	0	6	16	0	0	0	33	0	0	0	20	0	0	0	695	0	0	0	137	0	0	0	82	0	0	0	7593	0	0	0	142	0
d6a616608ba7276c14fa02472ca4cdc7	0	0	0	0	0	0	0	0	0	0	0	0	0	0	0	206	0	0	0	0	0	0	0	0	0	0	0	4	0	0	3	0	0	0	0	0	0	0	0	0	0	0	0	0	0	0	0	0	0
4d7ae1955cfe11a7e4bdb30ef46af92a	324	0	0	84	253	0	0	123	172	0	0	100	161	0	0	34	536	0	0	80	342	0	0	225	415	0	0	62	66	0	0	87	27	0	0	34	0	20	0	0	252	24	0	73	323	0	0	25	306
1fd3d8dbbeaaf1870ecabe90b9a2ae06	0	0	0	0	13	33	0	0	72	0	0	0	33	14	0	0	8	0	0	0	112	0	0	0	4	0	0	0	0	0	0	0	67	520	0	0	15	0	0	0	0	0	0	0	161	0	0	0	22
3f64d0d861d89aa4a4df220258a95ee7	0	0	0	0	0	0	433	0	0	0	174	0	0	0	0	1056	0	0	60	0	0	0	241	188	0	0	0	0	0	0	34	0	0	0	0	55	0	0	0	0	0	0	0	0	0	0	0	0	0
bdc0ebc93afad84709ccef1cb2bd8fba	0	0	0	210	0	0	347	14	0	0	28	0	0	0	80	0	0	0	68	2	0	0	155	11	0	0	221	0	0	0	848	83	0	0	0	34	0	0	892	0	0	0	389	317	0	0	173	68	0
1d01c2faab4cdf98600b507a2f35cd9b	0	0	0	0	0	0	0	0	0	0	20	0	0	0	0	10	0	0	0	0	0	0	0	0	0	0	0	0	0	0	0	2	0	0	0	0	0	0	0	0	0	0	0	0	0	0	0	0	0
bbac86134e0bc004ecbe36fa87f07319	0	0	0	0	0	0	0	0	0	0	0	1982	0	0	0	0	0	0	0	0	0	0	0	0	0	0	0	0	0	0	0	0	0	0	0	88	0	0	0	0	0	0	0	0	0	0	0	0	0
409dd1eff9728faa88a8d26800a0f869	5	0	0	0	73	17	0	0	10	95	0	0	39	623	0	0	37	0	0	0	131	2239	0	0	63	2648	0	0	8	57	0	0	15	2464	0	0	27	728	0	0	12	155	0	4	44	0	0	0	4
ef796799dcc7e617e95cc3b2d4d8246d	0	0	0	0	0	0	0	0	0	0	0	0	0	0	0	0	0	0	0	0	0	0	0	0	0	0	0	0	0	0	0	4	0	0	0	0	0	0	0	0	0	0	0	0	0	0	0	0	0
d23a55dd0c19dc909de81601851e4442	0	0	0	5385	0	0	0	0	0	0	0	0	0	0	0	0	0	0	0	0	0	0	0	0	0	0	0	0	0	0	0	0	0	0	0	0	0	0	0	0	0	0	0	0	0	0	10897	0	0
f9da3bcd58bfbdaaa22e20b0b3d2959c	0	0	2735	0	0	0	0	0	0	0	0	1070	0	0	0	0	0	0	0	0	0	0	0	0	0	0	0	0	0	0	0	0	0	0	0	0	0	0	0	0	0	0	0	0	0	0	0	0	0
6bfee3f984973b9523bae9b9c56af341	0	0	0	0	0	0	0	0	0	0	0	0	0	0	0	0	0	0	0	5326	5	0	0	0	0	0	0	0	0	0	0	0	0	0	0	0	0	0	0	0	0	0	0	0	0	0	0	0	0
78de9a6be00d8ca13bb5f2a2526779e8	0	0	0	45	0	0	0	2185	0	0	0	0	0	0	0	0	0	0	0	0	0	0	0	0	0	0	0	0	0	0	78	0	0	0	0	0	0	0	0	0	0	0	0	832	0	0	0	0	0
c386f1d16d6837d62d8a1382690c8612	2030	0	0	0	203	0	0	0	66	0	0	0	60	0	0	0	219	0	0	0	419	0	0	0	1502	0	0	0	23	0	0	0	430	0	0	0	35	0	0	0	1670	0	0	0	2882	0	0	0	168
e44604e71cda00f02b7d6c2474fc301d	0	0	0	0	0	0	0	0	0	0	0	0	0	0	0	0	0	0	0	0	0	0	0	0	0	0	0	0	0	0	0	0	0	0	0	0	0	0	322	0	0	0	0	0	0	0	0	0	0
9a93d2d8bf9ba7d0038d61152a66bf4c	0	0	0	0	0	0	0	0	0	0	0	0	0	0	0	0	0	0	217	0	0	0	0	0	0	0	0	0	0	0	0	0	0	0	0	0	0	0	0	0	0	0	0	0	0	0	0	0	0
018b566874a65c7bbfae689df36df736	0	0	0	1407	0	0	0	0	0	0	0	0	0	0	0	0	0	0	22	0	0	0	0	0	0	0	0	36	0	0	0	0	0	0	148	0	0	0	1037	0	0	0	0	0	0	0	0	0	0
da5a4b5b2430fddfa0cef92c02aede58	0	0	0	0	383	0	0	0	78	55	0	0	1199	0	0	0	62	0	0	0	121	0	0	0	0	0	0	0	33	0	0	24	0	38	0	0	127	0	0	0	0	0	0	0	203	0	0	0	301
f5bb8a19768e11990e200d3df14a17cc	124	0	0	0	310	0	0	0	34	0	0	7	534	0	0	0	258	0	0	0	434	0	0	5	84	0	0	0	75	0	0	10	6	0	0	6	228	46	0	3	38	0	0	0	260	0	0	0	261
146dc7492cf2d543b20d66548ad911d1	228	8	0	0	454	180	0	0	80	2084	0	3	413	50	0	0	149	2	0	0	104	0	0	0	99	0	0	0	207	23	0	10	0	11	0	3	92	24	0	8	118	355	4	22	221	0	0	0	33
bfee8492fce0e41e0ded4c159ca04cb9	0	0	0	0	136	499	0	0	0	5490	0	0	0	0	0	0	0	31	0	0	0	0	0	0	0	0	0	0	45	5403	0	0	0	0	0	0	0	0	0	0	0	0	0	0	0	0	0	0	0
2eab391e7c80dd70a49acd04c56ce22c	0	0	0	1003	0	0	0	428	0	0	0	92	0	0	0	249	0	0	0	33	0	0	0	37	0	0	0	24	0	0	0	445	0	0	0	306	0	0	0	88	0	0	0	326	0	0	0	110	0
b949254239112a026d0974352384060a	0	0	0	0	69	2875	0	0	0	1342	0	0	0	0	0	0	0	664	0	0	113	775	0	0	0	0	0	0	0	3142	0	0	0	0	0	0	0	0	0	0	0	767	0	0	0	0	0	0	0
ef5bacb011ec80223d15883926857007	0	0	578	0	0	0	351	0	0	0	0	0	0	0	0	0	0	0	0	0	0	0	0	0	0	0	0	0	0	0	0	0	0	0	0	191	0	0	0	0	0	0	0	0	0	0	0	0	0
de47616ef5d4d968c8dec0a449517ed1	0	0	0	0	0	0	0	1358	0	0	0	0	0	0	2917	0	0	0	0	0	0	0	0	13	0	0	0	0	0	0	0	0	0	0	0	152	0	0	466	0	0	0	50	4	0	0	0	0	0
59baaef0f6a7fadfc26f232946a201e7	0	0	0	0	318	0	0	40	81	0	0	0	793	0	0	0	247	0	0	0	469	0	0	0	0	0	0	0	176	0	0	26	0	0	0	0	0	0	0	0	0	0	0	170	0	0	0	0	0
4fd4ab332e0098a0a01cd382aa8a40e7	0	0	0	2	585	0	0	0	98	0	0	4	206	0	0	3	16	0	0	0	10	0	0	0	6	0	0	0	23	0	0	0	0	0	0	0	83	0	0	2	0	0	0	0	814	0	0	0	890
cfa3a1b7e8b6bbce1368a2c46d49042e	0	0	0	0	0	0	0	0	0	0	0	0	0	0	0	0	0	0	757	0	0	0	0	0	0	0	0	0	0	0	0	0	0	0	0	0	0	0	0	0	0	0	0	0	0	0	0	0	0
b56df52a896a89dcc77edb725eb37bfe	0	0	0	0	0	0	0	0	0	0	45	0	0	0	0	0	0	0	0	0	0	0	0	0	0	0	0	0	0	0	0	0	0	0	0	0	0	0	0	0	0	0	0	0	0	0	0	0	0
55a66effd5e9f2cf47d749b4b1d7004d	0	0	0	0	0	0	0	0	0	0	0	0	0	0	0	174	0	0	0	0	0	0	0	0	0	0	1110	0	0	0	0	0	0	0	0	0	0	0	2169	0	0	0	0	0	0	0	0	0	0
925fe792939f3f48aaab48496c21cb84	0	0	0	0	0	130	0	0	8	107	0	0	42	62	0	0	0	0	0	0	7	20	0	0	98	1033	0	0	110	103	0	0	0	0	0	0	0	0	0	0	28	103	0	0	0	0	0	0	0
893b5c474338afc2558eb6c071f56c58	2755	15	0	0	583	0	0	0	66	105	0	0	581	0	0	0	81	0	0	0	765	68	0	0	130	7	0	0	169	0	0	40	88	0	0	0	60	5	0	3	242	0	0	0	184	16	0	0	143
d8a26dd90e40c46687317d97bd53c2bf	0	0	82	329	0	0	0	145	0	0	0	0	0	0	8	0	0	0	0	14	0	0	0	20	0	0	0	98	0	0	0	0	0	0	0	0	0	0	88	19	0	0	0	25	0	0	93	0	0
3eef0fd4b4e3443b35ce402570aab21f	0	0	0	0	176	479	0	0	0	294	0	0	0	1197	0	0	0	145	0	0	0	311	0	0	0	150	0	0	0	304	0	0	0	0	0	0	0	0	0	0	0	1073	0	0	0	0	12	0	0
8c1a0ec7864e53284bd2d2936e5d9e25	0	0	0	0	0	0	0	0	0	0	1279	20	0	0	6	55	0	0	55	0	0	0	0	0	0	0	0	0	0	0	408	1168	0	0	0	0	0	0	0	30	0	0	1793	163	0	0	0	0	0
e0a5270fc926928e6aa127902356b2b1	0	0	0	0	452	0	0	0	364	0	0	0	312	0	0	0	418	0	0	0	1730	0	0	0	396	0	0	0	837	0	0	0	0	0	0	0	0	0	0	0	1015	0	0	0	279	0	0	0	0
3300d5eebc3c6f8422a5d203319e1496	0	0	0	0	0	0	0	0	0	0	0	0	0	0	20	3325	0	0	0	0	0	0	0	0	0	0	0	0	0	0	0	0	0	0	0	0	0	0	0	2	0	0	0	0	0	0	0	0	0
7577821e7269b60e3b88faed9447d1de	0	0	0	0	2	0	0	0	0	64	0	0	0	690	0	0	0	0	0	0	8	509	0	0	0	0	0	0	0	3	0	0	0	0	0	0	5	88	0	0	0	30	0	0	14	0	0	0	0
d569354175517813a98013d6578fa2a3	0	0	0	0	0	0	66	0	0	0	0	0	0	0	0	0	0	0	0	654	0	0	0	0	0	0	0	39	0	0	0	0	0	0	0	92	0	0	0	0	0	0	0	0	0	0	0	0	0
7ce739d54e0ed1d93a92d4ec8cc373da	0	0	0	21	238	0	0	0	287	19	0	0	683	0	0	0	288	0	0	0	236	0	25	0	87	0	0	0	167	0	0	0	0	0	0	20	461	0	0	0	49	0	0	35	158	0	0	7	110
edea2347115e337bbf7ff3f0aa063912	0	0	0	874	0	0	0	0	0	0	101	0	0	0	436	376	0	0	0	0	0	0	21	0	0	0	0	35	0	0	0	0	0	0	0	34	0	0	0	0	0	0	0	0	0	0	1590	0	0
ccc3cf94f3cc9ac93ea2fc81ae03fd7d	0	0	0	0	0	0	0	3018	0	0	0	0	0	0	0	0	0	0	0	0	0	0	8378	0	0	0	0	0	0	0	0	0	0	0	0	0	0	0	0	0	0	0	0	0	0	0	0	0	0
ced7b9a00d5c9ad900135a1dcb07af6e	0	0	156	394	0	0	4235	0	0	0	0	0	0	0	0	4	0	0	0	0	0	0	0	0	0	0	531	0	0	0	0	0	0	0	0	0	0	0	0	0	0	0	0	0	0	0	0	0	0
3ba0b579309ab12f3494882a91d11efb	0	0	0	0	0	0	0	0	9	0	0	6	66	0	0	0	0	0	0	0	0	0	0	0	0	0	0	0	0	0	0	4	0	0	0	0	0	0	0	0	0	0	0	0	0	0	0	0	5
743c1f814cd1d7810492c526e6ffb6ae	0	0	0	0	691	0	0	0	0	0	0	17	522	0	0	0	436	6	0	0	663	0	0	0	137	5	0	0	0	0	0	0	0	0	0	0	33	0	0	0	0	0	0	0	85	0	0	0	87
8cbc09a09d2e1dc549e5280924e891b6	0	0	0	0	0	0	0	350	0	0	0	0	0	0	8283	4	0	0	0	0	0	0	0	0	0	0	0	0	0	0	0	21	0	0	98	366	0	0	0	0	0	0	64	0	0	0	0	0	0
3629f7ba4d1ce6dee8380ec584d84646	0	0	0	0	0	0	0	0	0	0	0	0	0	0	0	0	0	0	0	0	0	0	0	0	0	0	0	0	0	0	4	0	0	0	0	0	0	0	0	0	0	0	0	0	0	0	0	0	0
c330d9f4037c72e74504fe37a2ddc985	0	0	0	0	1184	0	0	0	113	0	0	26	366	0	0	8	180	0	0	0	1639	0	0	0	126	0	0	0	131	0	0	16	0	0	0	0	0	0	0	0	310	0	0	0	144	0	0	0	168
492442915a933c0623a26c547d95f498	0	0	0	0	222	0	0	12	258	0	0	0	482	0	0	11	235	0	0	0	148	0	0	0	39	0	0	0	169	0	0	24	0	0	0	0	153	0	0	0	0	0	0	36	48	0	0	0	40
82df8bdfd0f4ec00e50dccecbbcbc2e6	0	0	0	0	0	0	8874	0	0	0	0	0	0	0	0	0	0	0	0	0	0	0	0	0	0	0	0	0	0	0	0	0	0	0	0	0	0	0	4	0	0	0	0	0	0	0	0	0	0
1f597c56c64c1ef484e63d764ed26632	65	0	0	0	387	0	0	0	159	0	0	0	320	0	0	0	235	0	0	0	619	0	0	0	761	0	0	0	290	0	0	0	0	0	0	0	85	0	0	0	154	0	0	0	206	0	0	0	96
c30c11046bcdb4d5f62f4d2a7a6236eb	0	0	0	9	0	0	0	0	0	0	0	0	0	0	0	0	0	0	0	0	0	0	0	0	0	0	0	0	0	0	0	0	0	0	0	0	0	0	0	0	0	0	0	0	0	0	5	0	0
249367ed0af9d6199bfa7e2fcba6399b	0	0	0	0	0	0	0	10	0	0	0	5	0	0	0	0	0	0	8613	0	0	0	0	0	0	0	0	0	0	0	0	187	0	0	0	0	0	0	0	0	0	0	0	39	0	0	0	11	0
ec2a302ad9fbf5a45d50a9d4417ed26d	15	0	0	0	369	0	0	0	167	0	0	0	448	0	0	0	343	0	0	0	1756	0	0	0	440	0	0	0	74	0	0	0	8	0	0	0	14	0	0	0	481	0	0	3	111	0	0	0	121
de0d5627511cc129a2e091988c2580a5	0	0	0	0	0	0	0	0	0	0	0	0	0	0	0	0	0	0	0	0	0	0	0	0	0	0	53	32	0	0	0	0	0	0	0	0	0	0	47	0	0	0	0	0	0	0	0	0	0
df53fadacf0ebfccb07b11b501db5b20	0	0	0	0	0	0	0	0	0	48	0	0	3	0	0	0	12	0	0	0	31	69	0	0	13	69	0	0	0	468	0	0	0	0	0	0	0	0	0	0	0	43	0	0	0	0	0	0	0
fe883f4785c00ebbb7d77f370bbdc0e3	35	33	0	0	109	38	0	0	42	0	0	37	83	0	0	0	27	0	0	0	211	0	0	0	368	0	0	156	34	0	0	0	0	381	0	0	59	0	0	0	117	0	8	0	143	0	0	0	88
01cda1cf8f813095eecbfa9c1fa94d7b	0	0	249	2967	0	0	2	0	0	0	0	176	0	0	0	0	0	0	0	0	0	0	0	0	0	0	0	0	0	0	0	0	0	0	0	0	0	0	0	0	0	0	0	0	0	0	2836	0	0
66db43b2e0ea99820a59e6aa4a0d927c	0	0	0	387	0	0	0	235	0	0	0	83	0	0	0	43	0	0	0	79	0	0	107	167	0	0	0	72	0	0	0	312	0	0	0	142	0	0	0	351	8	0	200	593	0	0	0	256	0
7f3d081be057d1ee4fe83064caa45e1a	0	0	0	2154	0	0	0	0	0	0	0	31	0	0	0	0	0	0	0	0	0	0	0	0	0	0	0	0	0	0	116	0	0	0	0	1943	0	0	0	0	0	0	0	327	0	0	4890	0	0
4d4db89486fa70760b3a363393d694e6	0	0	0	0	0	0	72	0	0	0	18	3896	0	0	0	0	0	0	40	0	0	0	0	0	0	0	0	0	0	0	0	0	0	0	0	0	0	0	0	0	0	0	0	0	0	0	0	0	0
e7b70629faf6c3735f9141da703dca3f	0	0	0	475	0	0	0	0	0	0	19	0	0	0	0	10	0	0	10	12	0	0	210	0	0	0	138	0	0	0	0	86	0	0	0	6	0	0	53	685	0	0	61	70	0	0	121	0	0
012485b0feb8c64b4f233e4a4258c210	0	0	0	0	285	0	0	0	74	0	0	0	233	0	0	0	0	0	0	0	237	0	0	0	611	0	0	0	39	0	0	0	0	0	0	0	72	0	0	0	0	0	0	0	140	0	0	0	328
3addc669339d551a3415f40f94510b34	8	0	0	0	117	0	0	0	252	0	0	0	320	0	0	17	688	0	0	0	95	0	0	0	0	0	0	0	169	0	0	0	14	0	0	0	172	0	0	0	0	0	0	0	0	0	0	0	36
d2f328cbb05333ec77b2fff081f87051	0	0	0	0	389	0	0	0	210	0	0	0	380	0	0	0	120	0	0	0	262	0	0	0	0	0	0	0	566	0	0	0	0	0	0	0	129	0	0	0	74	0	0	0	78	0	0	0	82
7f93441321bf34c1ba5048d462fce643	0	0	0	89	150	0	0	28	152	0	0	29	144	0	0	0	309	0	0	60	122	0	0	43	177	0	0	187	0	0	0	0	0	0	0	0	0	0	0	0	0	0	0	0	0	0	0	0	45
cb582b5db418c53161ad0c7c2e7b1848	111	0	0	0	0	0	0	0	0	0	0	0	0	0	0	0	0	0	0	0	0	0	0	0	22	0	0	0	0	0	0	0	0	0	0	0	18	0	0	0	0	0	0	0	0	0	0	0	0
cb1dac2b597f01589eb044a717e49aae	8914	0	0	0	0	0	0	0	0	0	0	0	0	0	0	0	0	0	0	0	0	0	0	0	0	0	0	0	0	0	0	0	0	0	0	0	0	0	0	0	0	0	0	0	0	0	0	0	0
57763834fa2f0dd80c308a914b00cbb1	0	0	0	0	0	0	0	0	0	0	0	0	0	0	0	0	0	0	0	0	0	0	0	0	0	0	0	0	0	0	0	0	0	0	0	0	0	0	0	0	0	0	0	0	0	0	0	0	0
e2653563ef5701c67961f01faf615ed4	0	0	0	0	0	0	0	0	0	0	0	0	0	0	0	0	0	0	0	0	0	0	0	0	0	0	0	0	0	0	0	0	0	0	0	0	0	0	0	0	0	0	0	0	0	0	0	0	0
d8a5dce51f4fc926a18d7d1f7fbc3071	306	0	0	75	99	0	0	0	184	0	0	18	211	0	0	0	128	0	0	101	220	0	0	80	645	0	0	62	111	0	0	0	16	0	0	19	52	0	0	28	544	0	0	0	250	0	0	17	314
45bd8cf22711a3e3ee4df5119d446689	0	0	0	0	88	0	0	0	142	0	0	0	546	0	0	0	172	0	0	7	186	0	0	0	84	0	0	0	109	0	0	0	0	0	0	0	398	16	0	0	0	0	0	0	186	0	0	0	39
6d64a4c3047d00d0f1a76ae828e57090	0	0	0	0	0	0	0	0	0	0	0	0	0	0	0	0	0	0	0	0	8471	0	0	0	93	0	0	0	0	0	0	0	0	0	0	0	0	0	0	0	0	0	0	0	0	0	0	0	0
0d27490b79b07229ca369478388c5169	0	0	0	447	10	0	0	313	7	0	6	109	0	0	0	53	0	0	8	157	5	0	44	137	13	0	0	10	0	0	36	412	0	0	2	117	0	0	0	197	0	0	2072	55	0	0	0	29	0
29cf3699d0132ef37f1ac4f0497478c6	0	0	0	48	0	0	676	30	0	0	0	312	0	0	0	522	0	0	0	38	0	0	0	39	0	0	0	0	0	0	0	18	0	0	0	12	0	0	0	54	0	0	0	0	0	0	0	0	0
8e5aece3d3322dc01c711b7ff56a6180	0	0	0	0	0	0	0	0	0	0	0	0	0	0	0	0	0	0	0	2	0	0	0	0	0	0	0	0	0	0	0	0	0	0	0	0	0	0	0	0	0	0	0	0	0	0	0	0	0
beaf42be1b04474dcc8217f377612bd7	0	0	0	533	0	0	59	102	6	0	0	104	0	0	60	222	0	0	120	37	0	0	0	81	0	0	58	13	0	0	164	675	0	0	0	116	0	0	0	299	0	0	136	618	0	0	0	10	0
9df234b6e8da0d0c0091e2a1dd93c9f5	0	0	0	0	0	0	0	0	0	0	0	0	6	0	0	0	7	0	0	0	0	0	0	0	0	0	0	0	0	0	0	0	0	747	0	0	0	0	0	0	0	0	0	0	0	0	0	0	0
7d41bb73dc9d894f51eb8ec3c045840c	0	0	5	0	0	0	0	0	0	0	0	0	0	0	0	0	0	0	0	0	0	0	0	0	0	0	0	0	0	0	0	0	0	0	0	0	0	0	0	0	0	0	0	0	0	0	0	0	0
f8bfcde0c05aa72bd71298620f6ae524	0	0	0	0	144	18	0	14	16	115	0	12	127	7	0	3	40	0	0	0	20	0	0	0	0	0	0	0	72	0	0	0	0	0	0	12	164	29	0	12	0	0	0	0	28	0	0	3	15
adcd22f5a11eaee0aca977a36a35662a	0	0	0	0	0	0	0	0	0	0	0	7665	0	0	0	0	0	0	0	0	0	0	0	0	0	0	0	0	0	0	0	0	0	0	0	0	0	0	0	0	0	0	0	0	0	0	0	0	0
e43a374d70b57f137cfad8e7f7c6435b	0	0	0	0	0	0	0	0	0	0	0	0	0	0	0	0	0	0	0	0	0	0	0	0	0	0	0	0	0	0	0	0	0	0	0	0	0	0	0	0	0	0	0	0	0	0	0	0	0
1bf4f84dea0d712f2878ad9ba9090688	0	0	0	0	0	0	0	0	0	0	0	0	0	0	0	0	0	0	0	0	0	0	0	0	0	0	0	0	0	0	0	0	0	0	0	0	52	0	0	0	0	0	0	0	0	0	0	0	0
9eb113a5bbfdc07af19353f9ef408c5f	0	0	0	0	41	49	0	0	0	0	0	0	0	0	0	0	0	0	0	0	0	0	0	0	0	0	0	0	0	0	0	0	0	0	0	0	0	0	0	0	0	0	0	0	0	0	0	0	26
e5954708912e680b47feda24474e3637	0	0	0	0	0	0	0	0	0	0	0	0	0	0	0	0	0	0	0	0	0	0	0	0	0	0	0	0	0	0	0	0	0	0	0	0	0	0	0	0	0	0	0	0	0	0	0	0	0
bf1f60867578fb6c0169caf5798b5786	0	0	320	0	0	0	151	0	0	0	0	74	0	0	0	3	0	0	0	0	0	0	0	0	0	0	0	26	0	0	0	0	0	0	0	62	0	0	0	10	0	0	0	0	0	0	0	0	0
52114b02b66524e5fa76149df1d03f99	0	0	0	0	252	0	0	0	94	0	0	0	976	0	0	0	909	0	0	0	2883	0	0	0	0	0	0	0	196	0	0	0	0	0	0	0	0	0	0	0	485	5	0	0	0	0	0	0	0
f671adb07b756fef15a0c98d38f67710	0	0	0	779	0	0	0	238	0	0	0	99	0	0	0	185	0	0	0	0	0	0	0	0	0	0	0	48	0	0	0	676	0	0	0	447	0	0	0	191	0	0	0	59	0	0	10	0	0
d0e1d242279f3f8d23804d92d7314a86	0	0	0	0	0	0	0	103	0	0	0	0	0	0	0	0	0	0	0	0	0	0	0	310	0	0	0	0	0	0	0	419	0	0	0	0	0	0	0	0	0	0	0	0	0	0	0	89	0
7f2719d3a61b697adab19b5d52e04a74	0	0	0	0	0	0	1034	0	0	0	0	0	0	0	0	0	0	0	0	0	0	0	0	0	0	0	0	0	0	0	0	0	0	0	10	0	0	0	0	0	0	0	11	0	0	0	0	0	0
47df5e1c3c5057eb760d4893e4645e79	49	0	0	0	186	0	0	0	69	0	0	0	85	0	0	0	41	0	0	0	113	0	0	0	765	0	0	0	1329	0	0	0	0	0	0	0	6	0	0	0	201	0	0	0	0	0	0	2	0
c950787867df30cd325188e4b9b4646a	0	0	0	0	0	0	0	0	0	0	0	0	0	0	0	0	0	0	0	224	0	0	0	0	0	0	0	0	0	0	0	8	0	0	0	0	0	0	59	0	0	0	0	0	0	0	0	0	0
5ac46c3d706ff46e309b11f5b5515323	0	0	0	0	0	0	0	0	0	0	3518	0	0	0	0	0	0	0	0	0	0	0	0	0	0	0	0	0	0	0	0	0	0	0	0	0	0	0	0	0	0	0	0	0	0	0	0	0	0
2cafcef643967f73f914f32214e1f42e	0	0	0	0	0	0	0	0	0	0	0	0	0	0	0	0	0	0	0	0	0	0	0	0	0	0	0	0	0	0	0	108	0	0	0	0	0	0	0	0	0	0	445	0	0	0	0	0	0
c8568af885b9e0de1477c1ab608fe05f	0	0	0	0	0	0	0	0	0	0	0	0	0	0	0	0	0	0	0	0	0	0	0	0	0	0	0	0	0	0	0	0	0	0	0	0	0	0	0	0	0	0	0	0	0	0	0	0	0
c88b62ed46704111c7a377f0f0b871aa	0	0	0	0	0	0	0	0	0	0	0	0	0	0	0	0	0	0	0	0	0	0	0	0	0	0	0	0	0	0	0	0	0	0	0	53	0	0	0	0	0	0	0	0	0	0	0	29	0
aebdb5ec22f604c661d361005d73606a	0	0	7	390	0	0	0	0	0	0	0	0	0	0	0	0	0	0	0	0	0	0	10	4	0	0	0	0	0	0	0	0	0	0	0	0	0	0	0	6983	0	0	0	0	0	0	0	0	0
99ee09571ff5719a44a923a3a8735dd7	0	0	0	8	0	0	0	0	0	0	0	0	0	0	0	0	0	0	0	0	0	0	0	0	0	0	0	0	0	0	0	0	0	0	0	0	0	0	0	0	0	0	0	0	0	0	0	0	0
3f628d5fbcf921bdab9aa4fd79c64527	0	0	0	0	227	0	0	0	44	0	0	0	154	0	0	0	51	0	0	0	705	0	0	0	616	0	0	0	62	0	0	0	0	0	0	0	30	0	0	0	782	0	0	0	51	0	0	0	76
c6b37816252103e5b8b90636dbea70ed	12	0	0	183	15	0	0	184	7	0	0	49	48	0	0	36	31	0	0	43	27	0	132	183	24	0	0	9	0	0	0	253	0	0	0	113	49	0	0	251	0	0	3	159	0	0	0	77	8
e9daa3ec0e5bcd1a3b90d53eae229197	0	0	0	0	0	0	0	0	19	0	0	0	96	0	0	0	0	0	0	0	0	0	0	0	0	0	0	0	0	0	0	5	0	209	0	6	0	0	0	0	0	0	0	0	75	0	0	0	0
0bf497bcc908f28cba5772b5c979eaa9	0	0	0	0	0	0	0	0	0	0	0	0	0	0	0	0	0	0	0	0	0	0	0	0	0	0	0	0	0	0	0	17	0	0	0	0	0	0	0	0	0	0	0	0	0	0	0	0	0
e8be1293a8244a5344f838a67b32c159	0	0	0	0	0	0	0	0	0	0	0	0	0	0	0	0	0	0	0	0	0	0	0	0	0	0	0	0	0	0	0	0	0	0	0	0	0	0	0	0	0	0	0	0	0	0	0	0	0
9f27d95e29689801f7d0dee3b2cde9f5	0	0	7	161	0	0	0	14	0	0	149	0	0	0	0	0	0	0	291	0	0	0	349	0	0	0	96	0	0	0	205	0	0	0	0	12	0	0	60	0	0	0	0	109	0	0	0	0	0
bd1867f3178771b33285e5800b1521e1	0	0	0	0	0	0	0	0	0	0	0	0	0	0	0	0	0	0	0	0	0	0	0	0	0	0	0	0	0	0	0	0	0	0	0	0	0	0	0	0	0	0	0	0	0	0	0	0	0
4e8bdfbe1a4be87246f8321cb1f146a4	622	0	0	0	103	0	0	0	102	0	0	0	80	0	0	0	143	0	0	0	656	0	0	0	772	0	0	0	76	0	0	0	0	0	0	0	7	0	0	4	386	0	0	0	54	0	0	0	107
7c16e9b7e587efbffcdfe61bf0b3840f	0	0	0	0	0	0	0	0	0	0	0	0	0	0	0	0	0	0	0	0	0	0	0	0	0	0	0	0	0	0	0	0	0	0	0	0	0	0	0	0	0	0	0	0	0	0	0	0	0
2a80d047cfc3a2fe5511396c5530f3c9	14	0	0	0	647	31	0	0	0	0	0	14	36	0	0	0	50	0	0	22	32	0	0	0	504	0	0	0	0	0	0	0	0	0	0	0	0	0	0	0	0	0	0	0	0	0	0	10	0
8c816b82452d52fb42d0338cc1a5d1b6	0	0	0	0	0	0	0	3	13	0	0	0	0	0	0	0	0	0	0	0	0	0	0	0	0	10	0	0	0	0	0	0	0	0	0	0	0	0	0	0	0	0	0	0	70	0	0	0	275
9ba47e5f7156ccd725ce83a658cc5144	49	139	0	712	45	0	0	180	9	0	0	158	40	0	0	39	52	0	0	114	57	0	11	294	107	0	0	67	23	0	0	112	0	0	0	138	17	0	0	39	72	0	10	69	42	0	0	38	15
1bf6dd898bb6095210761fb599b12dab	0	0	0	49	0	0	559	0	0	0	0	0	0	0	0	0	0	0	216	0	0	0	786	0	0	0	0	0	0	0	61	980	0	0	0	0	0	0	0	0	0	0	0	0	0	0	0	0	0
e589fda5874e53412d4ba7ec0f72c56f	0	0	0	0	0	0	3489	0	0	0	0	0	0	0	0	0	0	0	0	0	0	0	0	0	0	0	0	0	0	0	0	0	0	0	0	0	0	0	0	0	0	0	0	0	0	0	0	0	0
2356e64edf606373e1a5c9300ba47edd	0	0	0	0	117	35	0	103	65	0	0	0	195	0	0	12	72	0	0	18	102	0	0	0	322	269	0	0	34	0	0	15	15	510	0	8	51	0	0	0	54	0	3	0	50	0	0	0	66
4bda639d85912c1ccbc0270845e109b4	0	0	0	0	0	0	0	0	0	0	0	0	0	0	0	0	0	10	0	0	0	0	0	0	0	2865	0	0	0	0	0	0	0	0	0	0	0	0	0	0	0	71	0	0	0	0	0	0	0
c287edadeda51a1762254a4f87841bbf	0	0	0	0	0	0	0	0	0	0	0	0	0	0	0	0	0	0	0	0	0	0	0	0	0	0	0	0	0	0	0	0	0	0	0	0	0	0	0	0	0	0	0	0	0	0	0	0	0
253eeeeda3f4f8e5f8ea0ff6d9be98a1	0	0	0	0	0	0	0	0	0	0	0	0	0	0	0	0	0	0	0	0	0	0	0	0	0	0	0	0	0	0	0	0	0	0	0	0	0	0	0	0	0	0	0	0	0	0	6271	0	0
915e68eefab40721486042145f6f8c1a	0	0	0	0	0	27	0	0	0	44	0	0	8	0	0	0	0	0	0	0	17	6	0	0	26	0	0	0	0	0	0	0	0	0	0	0	10	0	0	0	0	0	0	0	0	0	0	0	0
03fff6724c005c110ccf0936acc7c13c	0	0	0	0	0	0	0	0	0	0	0	0	0	0	0	0	0	0	0	0	0	0	0	0	0	0	0	0	0	0	0	6549	0	0	0	0	0	0	0	0	0	0	0	0	0	0	0	0	0
6adb1230680b6b8e57c0c9328937ee94	874	7	0	0	118	0	0	0	17	0	0	0	162	0	0	0	86	0	0	0	508	0	0	0	411	0	0	0	17	0	0	0	36	0	0	0	109	0	0	0	150	0	0	0	397	0	0	0	170
679fb922b942063ec1b22dbfb4650bf9	0	0	0	0	0	0	0	873	0	0	0	0	0	0	0	0	0	0	0	0	0	0	0	0	0	0	0	0	0	0	566	0	0	0	109	0	0	0	358	0	0	0	0	1917	0	0	0	0	0
f1a9531eb3ea8d518b7254290d300610	0	0	0	61	0	0	0	0	0	0	0	0	0	0	0	58	0	0	0	0	0	0	0	0	0	0	0	0	0	0	0	0	0	0	0	0	0	0	0	0	0	0	0	0	0	0	52	55	0
dfac7f09f47dbc6695a7c0bb3354499b	0	0	0	0	0	0	0	0	0	0	0	0	0	0	0	0	0	0	0	5609	0	0	0	0	0	0	0	0	0	0	0	0	0	0	0	0	0	0	0	0	0	0	0	0	0	0	0	0	0
0e9b8868a713ade29e66fd0b0bd0fc1d	0	0	0	0	0	0	1411	0	0	3	0	0	0	0	0	0	0	0	0	0	0	0	0	0	0	0	0	0	0	0	0	0	0	0	0	0	0	0	0	0	0	0	6	481	0	0	0	0	0
fd9f999068618edbc15d71498fa4242e	1148	0	0	0	0	0	0	0	0	0	0	0	0	0	0	0	0	0	0	0	802	0	0	0	0	0	0	0	0	0	0	0	0	0	0	0	0	0	0	0	0	0	0	0	113	0	0	0	0
97fde26689d1763ab1abffcf56329536	205	0	0	0	415	12	0	0	16	211	0	0	62	0	0	0	0	0	0	0	4	0	0	0	0	0	0	0	4	0	0	0	0	13	0	0	53	55	0	0	5	0	0	0	179	0	0	0	46
5c324a4d8f066d6e24ea8ec76afe0a57	0	0	0	0	0	0	0	0	216	0	0	0	0	0	0	0	0	0	0	0	3297	0	0	0	0	0	0	0	0	0	0	0	0	0	0	0	6	0	0	0	1497	0	0	0	0	0	0	0	0
9600b6741da3301c382d95fe5846363b	0	0	0	1647	0	0	0	0	0	0	0	46	0	0	0	0	3	0	0	32	0	0	0	37	0	0	0	0	0	0	0	115	0	0	0	114	0	0	0	40	0	0	0	184	0	0	0	56	0
b5f7663752e755d550df1e6241040a95	0	0	0	0	0	51	0	0	0	85	0	0	453	0	0	0	51	0	0	0	0	0	0	0	0	0	0	0	13	1165	0	14	0	0	0	0	0	0	0	0	0	2	13	35	0	0	0	2	0
67d09a9204677ec2cc0e5c4e014e8333	0	0	0	0	236	0	0	0	19	0	0	0	1264	0	0	0	86	0	0	0	123	0	0	0	61	0	0	0	148	0	0	0	0	0	0	0	0	0	0	0	0	0	4	0	17	0	0	0	0
2ac15ec625c84bcef5eba57535398f3e	0	0	0	0	0	0	0	0	0	0	6	0	0	0	0	0	0	0	0	0	0	0	0	0	0	0	0	0	0	0	0	0	0	0	0	0	0	0	0	0	0	0	0	0	0	0	0	0	0
a2d05ff8d56ce4d3e9fa4153474005f1	0	0	0	0	180	0	0	0	16	0	0	0	956	0	0	0	110	0	0	0	111	0	0	0	513	0	0	0	116	0	0	0	0	0	0	0	0	0	0	0	0	0	0	3	20	0	0	0	0
6bafa5ad5d4e148440e160882958990e	0	0	0	13	0	0	0	0	0	0	0	0	0	0	0	0	0	0	0	0	0	0	0	0	0	0	0	0	0	0	0	0	0	0	0	0	0	0	1099	0	0	0	0	0	0	0	0	0	0
1450ce0e5e8564d57ecf805b4b520e8c	0	0	0	2379	0	0	0	0	0	0	0	21	0	0	0	0	0	0	0	45	0	0	0	0	0	0	0	7	0	0	0	30	0	0	0	45	0	0	0	0	0	0	0	0	0	0	0	15	0
03b778e39bfb384320962d1513bd2b36	0	0	0	0	109	0	0	48	0	0	0	57	143	36	0	43	45	0	0	4	48	0	0	0	0	0	0	0	274	25	0	53	0	0	0	21	129	38	0	0	0	0	0	150	11	0	0	20	0
c391556172d94ffe307ed5f99afc655f	0	0	0	40	0	0	0	0	0	0	0	64	250	0	0	0	87	0	0	0	80	0	0	0	0	0	0	0	213	0	0	50	0	0	0	0	203	35	0	18	10	0	0	193	0	0	0	0	0
2caa5c19e899237fd0dffbafa2fa29ae	0	0	0	0	493	0	0	0	0	0	0	0	520	0	0	0	0	0	0	0	0	0	0	0	2745	2	0	0	1574	0	0	0	0	0	0	0	0	0	0	0	0	0	0	0	0	0	0	0	0
e8da3720f29641016239f83e08a7b870	0	0	0	0	0	0	658	0	0	0	0	0	0	0	0	0	0	0	0	0	0	0	0	6	0	0	0	0	0	0	0	0	0	0	0	0	0	0	419	22	0	0	0	0	0	0	0	0	0
d41b697f0022b6d8c1424e5d12e132fd	0	0	0	0	131	0	0	0	14	0	0	12	434	0	0	8	65	0	0	3	96	0	4	0	198	0	0	0	231	0	0	0	0	0	0	0	119	0	0	0	11	0	0	16	14	0	0	3	7
2ac50f4502b9e3971a0d714111a1cc45	0	0	0	0	0	0	0	0	0	0	0	0	0	0	0	0	0	0	0	0	0	0	0	0	0	0	0	0	0	0	0	0	0	0	0	0	0	0	0	0	0	0	0	0	0	0	0	0	0
61f171adbc110055dc302b13d65432bf	0	0	0	0	0	0	0	0	0	0	0	0	1001	0	0	0	0	0	0	0	0	0	0	0	0	0	0	0	0	0	0	0	24	0	0	0	0	0	0	0	995	0	0	0	1219	0	0	0	0
a5ed7b3638a06629d90fe797c3632d28	0	0	0	1858	0	0	0	0	0	0	0	0	0	0	0	0	0	0	0	0	0	0	0	0	0	0	0	0	0	0	0	0	0	0	0	0	0	0	0	0	0	0	0	0	0	0	3740	0	0
798fa520fa943590069249a19e47edd8	57	2	0	0	86	0	0	0	232	0	0	0	278	0	0	0	241	0	2	0	1010	0	0	0	473	0	0	0	50	0	0	2	10	0	0	0	5	0	0	0	187	0	0	0	94	0	0	0	51
af416911e6e25f8d4759847a35754124	0	0	0	383	0	0	0	0	0	0	0	0	0	0	2003	0	0	0	0	0	0	0	0	0	0	0	0	0	0	0	0	5	0	0	0	0	0	0	0	0	0	0	0	0	0	0	1028	0	0
c323f616dfbf399a79511a2577c74e1e	0	0	0	0	79	0	0	0	0	0	0	0	0	0	0	0	0	0	0	0	0	0	0	0	0	0	0	0	0	0	0	0	0	0	0	0	0	0	0	0	0	0	0	0	0	0	0	0	0
bbe630cabd91935578ee1a15c82dc776	0	0	0	0	0	0	0	19	0	0	0	0	0	0	0	0	0	0	0	0	0	0	0	0	0	0	0	97	0	0	0	0	0	0	0	0	0	0	0	0	0	0	0	0	0	0	0	6	0
33572ea380e695123807c0292432dbe9	0	0	0	0	0	0	0	0	169	0	0	0	566	0	0	0	0	0	0	0	0	0	0	0	3887	0	0	0	0	0	0	0	0	0	0	0	0	0	0	0	0	0	0	0	0	0	0	0	0
bac45a0faec01d7165b133f974a28a4e	5	0	0	0	152	0	0	0	191	0	0	0	0	0	0	0	90	0	0	0	34	0	0	0	0	0	0	0	0	0	0	4	0	0	0	0	5	0	0	0	0	0	0	0	58	0	0	0	131
7dad0ad3d2e71dc1f9e9f84ae7529c89	0	0	0	0	0	0	0	12	0	0	0	0	0	0	0	0	0	0	0	0	0	0	0	0	0	0	0	0	0	0	0	0	0	0	0	0	0	0	0	0	0	0	0	0	0	0	0	0	0
cadb223abe852412062d0f32052a13a5	0	0	0	0	0	0	0	0	0	0	0	0	0	0	0	0	0	0	0	0	0	0	0	0	0	0	0	0	0	0	0	0	0	0	0	0	0	0	0	0	0	0	0	0	0	0	0	0	0
b0cc732f527cb71ea54953c7491031fc	574	0	0	0	166	0	0	0	9	0	0	0	208	0	0	0	30	0	0	0	343	0	0	0	518	0	0	0	24	0	0	0	20	0	0	0	84	0	0	0	101	0	0	0	410	0	0	0	41
9cb8a229aba1b260dc0491feff8a48a4	0	0	0	337	0	0	0	33	0	0	0	148	0	0	0	13	0	0	0	18	0	0	0	0	0	0	0	46	0	0	0	544	0	0	0	257	0	0	0	27	0	0	0	37	0	0	0	23	0
28678226dd6c560a1334fdfd2a5735d8	0	0	1574	0	0	0	0	0	0	0	0	0	0	0	0	216	0	0	0	0	0	0	0	0	0	0	0	0	0	0	0	0	0	0	0	3	0	0	0	0	0	0	0	0	0	0	0	0	0
9d09ade6809f235980a7b5be550cb618	0	0	0	0	0	0	0	0	0	0	0	0	0	0	0	0	0	0	0	0	0	0	0	0	0	0	0	0	0	0	0	0	0	0	0	0	0	0	0	0	0	0	0	0	0	0	0	0	0
af92cf744f85715e8312fb32a909062b	0	0	0	0	0	0	4482	0	0	0	0	0	0	0	0	12	0	0	0	0	0	0	0	0	0	0	0	18	0	0	0	0	0	0	0	0	0	0	0	0	0	0	0	0	0	0	0	0	0
c58ea5476744817c1a5785a966e7d961	0	0	0	0	0	0	0	0	0	0	0	0	0	0	0	0	0	0	138	0	0	0	0	0	0	0	0	0	0	0	0	0	0	0	0	0	0	0	0	0	0	0	0	0	0	0	0	0	0
aa1c410fa3462160204057fd838ed840	0	0	209	47	0	0	0	58	0	0	315	684	0	0	0	70	0	0	0	201	0	0	0	0	0	0	0	26	0	0	0	33	0	0	0	73	0	0	0	25	0	0	0	8	0	0	0	0	0
8057ec82d2b9c808f9f013632df9cfdf	0	0	0	0	8	0	0	0	0	0	0	0	0	0	0	0	0	0	0	0	17	0	0	0	9	0	0	0	9	0	0	0	0	0	0	0	7	0	0	0	0	0	0	0	0	0	0	0	0
65b8e1810ea8d5e59e06ccc8afd2305c	0	0	0	0	0	0	0	0	0	0	0	0	0	0	52	0	0	0	0	0	0	0	93	0	0	0	0	0	0	0	0	0	0	0	0	123	0	0	187	0	0	0	174	0	0	0	0	110	0
27b96805a40827817c9b6bf58f2e64d8	0	0	0	0	128	0	0	0	52	0	0	0	167	0	0	0	41	0	0	0	316	0	0	0	13	0	0	0	269	0	0	0	0	0	0	0	45	0	0	0	0	0	0	0	0	0	0	0	0
f39b3409e81310d0115ba842fdffeb2b	0	0	0	0	0	0	0	0	0	0	0	0	0	0	0	0	0	0	0	0	0	0	0	0	0	0	0	0	0	0	0	0	0	0	0	0	0	0	0	0	0	0	0	0	0	0	0	0	0
eb4490875510ede77cea35492a313b7d	27	0	0	0	114	0	0	0	63	0	0	0	73	0	0	0	173	0	0	0	1270	0	0	0	345	0	0	0	37	0	0	0	10	0	0	0	0	0	0	0	166	0	0	0	0	0	0	0	41
e27e2c647833d7890e3027f410df9fa3	0	0	0	0	332	0	0	0	111	0	0	0	284	0	0	0	104	0	0	0	0	0	0	0	1561	0	0	0	0	0	0	0	0	0	0	0	0	0	0	0	1241	0	0	0	0	0	0	0	0
e04a6cdf24b0db2818825ecb270a3833	0	0	0	27	0	0	329	0	0	0	0	0	0	0	0	0	0	0	0	0	0	0	0	0	0	0	0	0	0	0	40	0	0	0	0	0	0	0	597	0	0	0	502	0	0	0	0	0	0
8e49e6ac8992511169d11b492efdda8f	0	0	0	0	0	0	0	0	0	0	0	0	42	0	0	0	0	0	0	0	0	30	0	0	0	0	0	0	0	0	0	0	0	0	0	0	0	0	0	0	18	378	0	0	0	0	0	0	0
5717b1d46a83cb56d8efbe118bf0d626	0	0	0	461	0	0	27	0	0	0	0	97	0	0	0	15	0	0	0	0	0	0	0	18	0	0	0	0	0	0	0	0	0	0	0	74	0	0	0	30	0	0	0	37	0	0	0	93	0
db006efb60af9baff8222b1cece4afb6	0	0	0	0	0	0	0	35	0	0	199	0	0	0	0	0	0	0	0	0	0	0	0	0	0	0	0	0	0	0	216	21	0	0	0	0	0	0	0	0	0	0	2542	177	0	0	0	0	0
ac390fc583f83373fc2ea91082183c8f	150	0	0	0	69	0	0	0	118	0	0	0	0	0	0	0	55	0	0	0	366	0	0	0	330	0	0	0	377	0	0	0	0	0	0	0	24	0	0	0	618	0	0	0	488	0	0	0	26
835784e3b7fb133985fd443908aece4a	0	0	0	0	0	0	0	0	0	0	0	0	0	0	0	0	0	0	0	0	0	0	0	0	435	2401	0	0	0	0	0	0	0	0	0	0	0	0	0	0	0	0	0	0	0	0	0	0	0
8adafac765d6a0bccac81d3b8d5885af	0	0	0	0	0	0	0	0	0	0	0	0	0	0	0	0	0	0	0	0	0	0	0	0	0	0	0	0	0	0	0	0	0	0	0	0	0	0	0	0	0	0	0	0	0	0	0	0	0
b2337174f3ca0fb47976278e6c369c1b	0	0	0	0	0	0	0	0	0	0	0	0	0	0	0	0	0	0	0	0	0	0	0	0	0	0	0	0	0	0	0	1103	0	0	0	0	0	0	0	0	0	0	0	0	0	0	0	0	0
f8ce64018d1b2fa710e68cf36836ebc9	0	0	0	0	0	0	0	0	0	0	0	0	0	0	0	0	0	0	0	0	0	0	0	0	0	0	0	57	0	0	0	0	0	0	0	0	0	0	0	0	0	0	0	0	0	0	0	0	0
409d011696e0c9e867ab2aa497ae01cf	0	0	0	0	0	0	0	0	0	0	0	0	0	0	0	0	0	0	0	0	0	0	0	0	0	0	0	0	0	0	0	0	0	0	0	0	0	0	0	0	0	0	0	0	0	0	0	0	0
54cee15749f964d507c4cde66d24bf80	0	0	0	0	0	0	0	0	0	0	0	0	0	0	0	0	0	0	0	0	0	0	0	0	1074	0	0	0	0	0	0	0	0	0	0	0	0	0	0	2	0	0	0	0	248	0	0	0	0
9bc600f79420e6e0e43c68f4c4f78987	0	0	0	0	0	0	0	0	0	0	5	0	0	0	0	0	0	0	0	0	0	0	0	0	0	0	0	0	0	0	0	0	0	0	0	0	0	0	0	0	0	0	0	0	0	0	0	0	0
d0862c99ba8602533c06ef8ef489aeeb	0	0	0	0	63	0	0	0	4	0	0	0	156	0	0	0	115	0	0	0	0	0	0	0	3	0	0	0	140	0	0	0	0	0	0	0	65	0	0	0	0	0	0	2	17	0	0	0	4
49912b28aa619c31ac0e749881969e19	0	0	0	0	0	0	0	0	91	0	0	0	159	0	0	0	133	0	0	0	3026	0	0	0	27	0	0	0	24	0	0	0	0	0	0	0	0	0	0	0	56	0	0	0	0	0	0	0	0
c306e28ccbb586fde8e24173850cb5eb	0	0	0	0	0	0	0	20	0	0	0	0	0	0	0	6	0	0	0	0	2	0	0	0	0	0	0	0	0	0	0	135	0	0	0	6	113	392	0	0	0	0	0	32	0	0	0	0	0
e6e0045324b7261a904188528567833c	0	0	0	0	0	0	0	0	0	0	0	0	0	0	0	0	0	0	0	0	0	0	0	0	0	0	0	0	0	0	0	4281	0	0	0	0	0	0	0	0	0	0	0	0	0	0	0	0	0
07cd880660400c8abc4eeae9031a2a5c	0	0	0	63	0	0	0	16	0	0	0	0	0	0	0	17	0	0	0	0	0	0	0	0	0	0	0	0	0	0	0	0	0	0	0	0	21	0	0	11	0	0	0	6	0	0	0	0	0
baf3b4ff19521b1ab22b9e26b83e8405	0	0	0	184	0	0	47	0	0	0	57	39	0	0	751	29	0	0	27	0	0	0	39	0	0	0	76	0	0	0	292	0	0	0	0	0	0	0	0	13	0	0	0	111	0	0	114	0	0
bd048ac3492d7e4654f870800eeff8a3	0	0	0	0	0	0	0	0	0	0	1492	0	0	0	0	0	0	0	0	0	0	0	0	0	0	0	0	0	0	0	0	0	0	0	0	0	0	0	0	0	0	0	89	0	0	0	0	0	0
aa136edfd30ed5c066ba7a2086220dc8	0	0	0	104	0	0	0	128	0	0	0	0	0	0	0	17	0	0	0	10	0	0	0	34	0	0	0	45	0	0	0	54	0	0	0	105	0	4	0	0	13	0	0	66	0	0	0	15	0
4516923960a01571bd471ce03f49b575	0	0	0	24	0	0	0	0	14	0	0	49	162	0	0	0	33	0	0	0	0	0	11	8	20	0	0	0	187	0	0	0	0	17	0	0	126	72	0	0	0	0	0	87	0	0	0	0	0
c6940280d6fd56f087b648b34e3cd604	0	0	0	0	0	0	0	0	0	0	0	0	0	0	0	0	0	0	0	0	0	0	0	0	0	0	0	73	0	0	6	0	0	0	0	0	0	0	0	0	0	0	0	0	0	0	0	0	0
2c59a20552c33d1557ed512555b9f400	0	0	0	388	0	0	0	7	0	0	0	0	0	0	0	506	0	0	0	0	0	0	0	0	0	0	0	0	0	0	0	0	0	0	0	0	0	0	0	0	0	0	0	20	0	0	68	4	0
2e932882e7d9dd08028afd3ad0ece50b	5	0	0	108	0	0	0	81	0	0	0	57	0	0	0	98	0	0	0	75	18	0	0	133	0	0	0	0	0	0	0	129	0	0	0	72	0	0	0	150	10	0	26	49	0	0	0	47	0
ac94d0f7b530e993cda722291ddc589c	66	954	0	0	0	0	0	0	0	0	0	0	0	0	0	0	0	0	0	0	0	0	0	0	0	0	0	0	0	0	0	0	0	0	0	0	0	0	0	0	0	0	0	0	0	0	0	0	0
282745f174f30ad997c332aceaf9a4d2	0	0	0	24	0	0	0	0	0	0	0	0	0	0	0	0	0	0	0	0	0	0	0	0	0	0	20	0	0	0	0	0	0	0	0	33	0	0	0	0	0	0	809	0	0	0	3	17	0
8161e79553b46c92fd79bfd6c852505e	0	0	0	0	108	0	0	0	27	0	0	0	23	0	0	0	88	0	0	0	10	0	0	0	0	0	0	0	0	0	0	0	0	0	0	0	0	0	0	0	0	0	0	0	0	0	0	0	20
583664fbbe09c95f2f4132734edee0c5	5	0	0	37	44	0	0	0	0	22	0	0	0	0	0	0	0	0	0	0	0	0	0	3	0	0	0	0	19	0	0	0	0	368	0	0	13	0	0	0	0	6	0	5	4	0	0	0	6
ea91faab7909b6829bb9ed117bbb401a	8	0	0	0	10	0	0	0	0	581	0	0	0	28	0	0	14	35	0	0	10	364	0	0	0	1150	0	0	11	0	0	0	0	0	0	0	7	0	0	0	0	284	0	8	0	0	0	0	0
c974757915ff71c0503fef8e1cadf822	0	0	0	85	0	0	0	0	0	0	0	0	0	0	0	44	0	0	0	0	0	0	193	0	0	0	0	0	0	0	0	0	0	0	0	0	0	0	0	188	0	0	0	0	0	0	0	0	0
61f07f144ca2e186b449336aa6149403	0	14	0	0	222	0	0	0	23	0	0	0	142	0	0	0	235	0	0	0	203	0	0	0	52	0	0	0	58	0	0	0	0	2	0	0	16	0	0	0	20	0	0	0	20	0	0	0	67
b435d2f887ebdc48da8c65f324bc9f23	0	0	0	0	0	0	0	0	0	0	0	0	0	0	0	0	0	0	0	0	0	0	0	0	0	0	0	0	0	0	0	79	0	0	0	0	84	1636	0	0	0	0	0	0	18	0	0	0	0
585111889c762f48eaddf9ee8cd439d8	35	0	0	0	88	0	0	0	0	0	0	0	1698	0	0	0	0	0	0	0	0	0	0	0	96	0	0	0	41	0	0	0	0	0	0	0	26	0	0	0	0	0	0	0	0	0	0	0	0
42f790ad26e90a5cb357c6b8c1592bce	0	0	0	0	0	0	0	0	0	0	0	0	0	0	0	0	0	0	0	0	0	0	0	0	0	0	12	0	0	0	0	0	0	0	0	0	0	0	0	0	0	0	0	0	0	0	0	0	0
50971cd969374c2553751782aefe550d	0	0	0	0	153	0	0	0	154	0	0	0	700	0	0	0	376	0	0	0	164	0	0	0	710	0	0	0	140	0	0	0	2	0	0	0	0	0	0	0	42	0	0	0	20	0	0	0	0
39000eb53fbaa310e0a66bbb1fdb6f94	0	0	0	372	0	0	0	65	0	0	0	48	0	0	0	76	0	0	0	65	0	0	0	41	0	0	0	13	0	0	0	30	0	0	0	9	0	0	0	173	0	0	0	199	0	0	0	10	0
8e6f286cd675413784a19ff00f5a5ac7	0	6	0	0	95	0	0	0	11	0	0	0	182	0	0	0	215	0	0	0	111	0	0	0	140	0	0	0	93	0	0	0	0	0	0	0	12	3	0	0	11	0	0	0	213	0	0	0	144
5fb7d5e52acd0c1ae5eb8e78093485d9	0	0	0	1746	0	0	0	33	0	0	0	9	0	0	0	4	0	0	0	312	0	0	0	36	0	0	0	0	0	0	0	34	0	0	0	44	0	0	0	6	0	0	0	0	0	0	0	5	0
4cd287cfba42c73e4d7a32fbe2feba58	0	0	0	0	283	0	0	0	84	0	0	0	518	0	0	0	67	0	0	0	1522	0	0	0	121	0	0	0	445	0	0	0	91	0	0	0	16	0	0	0	126	0	0	0	0	0	0	0	0
b5b1fb815485d58858eaeee3a7d27b49	0	0	0	0	0	0	0	0	0	0	0	0	0	26	0	0	0	0	0	0	0	3	0	0	0	0	0	0	0	0	0	0	0	0	0	0	0	0	0	0	0	4	0	0	0	0	0	0	0
0753f7b24319c658c5a055752cc40e32	0	0	0	0	0	0	0	0	0	0	0	0	0	0	0	0	0	0	232	0	0	0	0	0	0	0	0	0	0	0	0	0	0	0	0	0	0	0	0	0	0	0	0	0	0	0	0	0	0
3456bdd5b087821c86eb0ae540f4dfd8	0	0	0	0	0	0	0	0	0	0	0	0	0	0	0	0	0	0	0	0	0	0	0	0	0	0	0	0	0	0	0	0	0	0	0	0	0	0	0	0	0	0	0	0	0	0	0	0	0
7f6b33bf4b169cb02fb16a581cf0ed5b	0	0	0	0	0	0	0	0	0	0	0	0	0	0	0	0	0	0	134	0	0	0	0	0	0	0	0	0	0	0	0	0	0	0	0	0	0	0	0	0	0	0	0	0	0	0	0	0	0
5b29b05588ab0b731a17b02f4cb7539e	0	0	0	0	0	0	0	0	0	0	0	0	0	0	0	0	0	0	8	0	0	0	0	0	0	0	0	0	0	0	0	43	0	0	0	0	0	0	0	0	0	0	0	109	0	0	0	0	0
64a40823b790f212d1df4c4d04eff36d	0	0	0	528	0	0	0	0	0	0	0	0	0	0	2418	0	0	0	0	0	0	0	0	0	0	0	49	0	0	0	0	0	0	0	0	0	0	0	0	0	0	0	0	0	0	0	0	0	0
68a9fe881dfc7a7074d4a82ea0c9d238	0	0	0	0	0	0	0	0	0	0	0	0	0	0	0	0	0	0	0	0	0	0	26	0	0	0	0	0	0	0	0	0	0	0	0	0	0	0	0	0	0	0	0	0	0	0	0	0	0
c179743422ad0f0a9d53b5a28b2e487f	0	0	0	0	50	0	0	0	127	0	0	0	80	0	0	0	258	0	0	0	379	0	0	0	459	0	0	0	101	0	0	0	0	0	0	0	0	0	0	0	51	0	0	0	0	0	0	0	10
050d2a788cb850fb3590b1daa6436588	0	0	0	0	0	581	0	0	0	289	0	0	0	0	0	0	0	182	0	0	0	169	0	0	0	0	0	0	0	886	0	0	0	0	0	0	0	0	0	0	0	173	0	0	0	0	0	0	0
f3ee67db795b54a1d4feb5e4f9d12abe	0	0	0	85	0	0	0	14	0	0	43	0	0	0	23	8	0	0	0	0	0	0	542	0	0	0	108	0	0	0	26	0	0	0	0	0	0	0	226	0	0	0	122	16	0	0	508	8	0
39b0475dfe0cacbbc65970d560367e7d	11	56	0	0	8	0	0	0	17	0	0	0	68	3	0	0	30	0	0	0	47	0	0	0	0	0	0	0	4	0	0	0	0	116	0	0	0	19	0	0	9	0	0	0	67	0	0	0	13
868a8452cc75266a5083fab6804e8b81	0	0	0	0	0	0	0	17	0	0	0	33	15	0	0	12	90	0	0	30	0	0	0	6	150	0	0	0	0	0	0	118	0	0	0	20	0	0	0	45	28	0	0	64	37	0	0	12	27
284f581692aa783dde938a6933827a5b	0	0	0	127	0	0	0	82	0	5	0	0	0	0	0	34	0	0	0	152	0	0	0	46	0	0	0	0	0	0	0	44	32	0	0	24	0	8	0	11	0	0	0	28	0	0	0	9	0
837ccaeeba8e4c5c7492a3d745b1a99f	0	0	0	55	0	0	0	99	0	0	0	31	8	0	0	151	7	0	0	56	0	0	40	125	0	0	0	16	0	0	0	110	0	0	0	50	7	0	0	118	0	0	145	64	6	0	0	56	0
4428d2b270396dbcaa8c5a6d17498d5d	0	0	0	0	113	0	0	0	120	0	0	0	256	0	0	0	212	0	0	0	75	0	0	0	93	0	0	0	80	0	0	0	0	0	0	0	69	0	0	0	0	0	0	0	35	0	0	0	0
4197514088885162e793883187e90b98	0	0	0	0	0	0	0	0	0	0	0	0	0	0	0	0	0	0	0	0	0	0	0	0	0	0	0	0	0	0	0	0	0	0	0	0	0	0	0	0	0	0	0	0	0	0	0	0	0
b91638e8473dfc98d142353c144b469e	8	0	0	0	41	0	0	3	30	0	0	0	0	0	0	0	0	0	0	0	330	0	0	0	0	0	0	0	79	0	0	0	0	0	0	0	82	0	0	0	0	0	0	19	0	0	0	0	0
73f4511a34d91cfbdbd9e825903f9cc8	0	0	0	0	0	0	0	11	0	0	0	0	0	0	0	0	0	0	0	701	0	0	0	5	0	0	0	17	0	0	0	0	0	0	0	101	0	0	0	10	0	0	0	31	0	0	0	56	0
1a8e32903c80f19505b8cde731663f0c	0	0	0	0	0	0	0	0	0	0	0	0	0	0	0	0	0	0	0	0	0	0	0	0	0	517	0	0	0	0	0	0	0	0	0	0	0	0	0	0	0	0	0	0	0	0	0	0	0
9268c5cc5c79360ce23ef67131f350f4	0	0	0	71	0	0	0	0	0	0	0	0	0	0	0	0	0	0	0	0	0	0	0	0	0	0	0	0	0	0	0	0	0	0	0	0	0	0	0	0	0	0	0	0	0	0	112	0	0
7e1140204527fae7238fc5422b445502	0	0	0	0	0	94	0	0	0	0	0	0	0	532	0	0	0	0	0	0	0	0	0	0	0	0	0	0	0	0	0	0	0	0	0	0	0	0	0	0	0	283	0	0	0	0	0	0	0
d65f9af40a5c14c3ead27452fda5a68c	0	0	0	0	0	0	0	3	0	0	0	0	0	0	0	0	0	0	0	0	0	0	0	0	0	0	0	0	0	0	0	7	0	0	0	43	0	0	0	0	0	0	2099	0	0	0	0	0	0
a45e6855a685ec1e5ddc712e10e92917	0	0	0	0	0	0	0	79	0	0	77	154	0	0	0	23	0	0	19	6	0	0	0	44	0	0	0	0	0	0	3	748	0	0	0	0	0	0	0	17	0	0	0	69	0	0	0	20	0
023b5b512daa3ca2e53bc3024fe92d27	0	0	0	0	0	0	0	0	0	0	0	0	0	0	0	0	0	0	0	0	0	0	0	80	0	0	0	0	0	0	0	0	0	0	0	73	0	0	0	0	0	0	0	0	0	0	0	0	0
68b1efd4bba949c069699751fcc74d50	0	0	0	0	0	3	0	0	26	0	0	0	5	8	0	0	0	0	0	7	4	0	0	10	34	47	0	0	0	0	0	0	0	258	0	0	2	2	0	0	0	0	0	0	99	0	0	0	0
c91d0f8a974a5ccc11e94df1ca8eac6b	0	0	0	225	0	0	0	0	0	0	0	0	0	0	0	0	0	0	0	0	0	0	0	0	0	0	0	0	40	10	0	62	0	0	0	0	13	0	0	0	0	0	0	0	0	0	0	0	0
92ff5fd44d9f604d69184bd38d5d4179	0	0	0	0	835	0	0	0	0	0	0	0	50	0	0	0	0	0	0	0	77	0	0	0	29	0	0	0	437	0	0	0	0	0	0	0	0	0	0	0	61	0	0	15	72	0	0	0	0
06f7be1361765e0c88dcde864e9980c7	0	0	0	0	0	0	0	0	0	0	578	0	0	0	0	0	0	0	0	0	0	0	0	294	0	0	0	0	0	0	0	0	0	0	0	0	0	0	0	0	0	0	0	0	0	0	0	0	0
87f53b955ba61b63026f3dbedefc917b	119	0	0	0	0	0	0	0	0	0	0	0	0	0	0	0	0	0	0	0	0	0	0	0	0	0	0	0	0	0	0	0	0	0	0	0	0	0	0	0	0	0	0	0	323	0	0	0	7
b9c1defbe526544fe6ea0a9af04ed0fe	0	0	0	293	0	0	0	47	0	0	0	0	0	0	0	0	0	0	0	0	0	0	0	0	0	0	0	0	0	0	0	0	0	0	0	78	0	0	0	0	0	0	0	69	0	0	0	0	0
885e943e4a62fbfc7f523d2cd000cb1a	0	0	0	0	0	0	0	0	0	0	0	0	0	0	0	0	0	0	0	344	0	0	0	0	0	0	0	0	0	0	0	0	0	0	0	0	0	0	0	0	0	0	73	0	0	0	0	0	0
4c78cbb00db7571beb1fdf6c4123f87f	40	0	0	0	43	0	0	0	15	0	0	0	33	0	0	0	0	0	0	0	65	0	0	0	0	0	0	0	0	0	0	0	0	2	0	0	0	0	0	0	0	0	0	0	29	0	0	0	80
23c03b23cef7cd8c43e19fa8872b4d5c	0	0	0	0	0	0	0	0	0	0	0	0	0	0	0	0	0	0	0	0	0	0	0	0	0	0	0	0	0	0	0	0	60	59	0	0	0	0	0	0	0	0	0	0	228	0	0	0	48
8e2872af05c936176396b301a0f3a013	0	0	0	0	0	0	88	0	0	0	0	48	0	0	0	0	0	0	0	0	0	0	0	11	0	0	0	0	0	0	0	21	0	0	0	0	0	0	0	8	0	0	0	0	0	0	0	0	0
25274ea46738810e49e7026aa091cd31	0	0	0	0	0	0	0	274	0	0	0	0	0	0	0	0	0	0	0	0	0	0	0	0	0	0	0	0	0	0	0	0	0	0	249	0	0	0	1436	0	0	0	0	0	0	0	0	0	0
71be810cc667c0b183823a5633d5d6ca	0	0	0	0	0	0	0	0	0	0	0	0	0	0	604	0	0	0	0	0	0	0	212	0	0	0	58	0	0	0	0	0	0	0	0	0	0	0	455	0	0	0	0	0	0	0	0	0	0
2078227de00d5c92f6b9346deaa3a88e	0	0	0	55	5	0	3	61	0	0	0	41	0	0	0	68	8	0	24	576	0	0	0	146	0	0	0	0	0	0	379	53	0	0	0	17	7	0	0	22	0	0	0	49	0	0	0	13	0
54c4acb7f00f6c94a60f7e0a24ca053f	0	0	0	0	0	0	0	0	0	0	0	0	0	0	0	0	0	0	0	0	0	0	0	0	0	0	0	0	0	0	0	0	0	0	0	0	0	0	0	0	0	0	0	0	0	0	0	0	0
8d7b9afd8df5ef3a722d31812ee7b4d2	0	0	0	1057	0	0	0	120	0	0	0	0	0	0	0	85	0	0	0	0	0	0	0	88	0	0	0	0	0	0	0	104	0	0	0	0	0	0	0	0	0	0	0	69	0	0	0	0	0
c20978d8856dda417b9698af8ace557d	0	0	0	0	0	0	0	0	0	0	0	0	0	0	0	0	0	0	0	0	0	0	0	0	0	0	0	0	0	0	0	0	0	0	0	0	0	0	0	0	0	0	0	0	0	0	0	0	0
623398abab44ddb7e2cbc94917472b76	0	0	0	0	0	0	0	0	0	0	0	0	100	0	0	0	0	0	0	0	0	0	0	0	36	0	0	0	0	0	0	0	0	0	0	0	75	0	0	0	0	0	0	0	1064	0	0	0	68
3ba415a693fd3614b5e209ac8f88ebd4	18	0	0	0	76	0	0	0	6	0	0	0	186	0	0	0	99	0	0	0	12	0	0	0	4	0	0	0	4	0	0	0	0	0	0	0	43	0	0	0	12	0	0	0	37	0	0	0	16
3cdf2c2643ad056bfbfcc71f52fe8f8e	0	0	0	237	0	0	0	48	0	0	11	7	0	0	17	15	0	0	0	0	0	0	0	3	0	0	38	5	0	0	22	0	0	0	38	81	0	0	235	49	0	0	44	13	0	0	67	0	0
a217e2a4bb37c0bfb0e45e87f2b00515	0	0	0	0	0	0	0	66	0	0	0	17	0	0	0	0	0	0	0	0	0	0	0	0	0	0	0	0	0	0	0	73	0	0	0	0	0	0	0	0	0	0	0	94	0	0	0	19	0
376302e6f472656e44e43fffad18916f	0	0	0	0	0	0	0	0	0	0	0	0	0	0	0	5	0	0	0	0	0	0	0	0	0	277	0	0	0	0	0	0	0	0	0	0	0	0	0	0	0	0	0	0	0	0	0	0	0
5418c7789e80e0de1708eee03a571b6e	0	0	0	0	27	0	0	0	0	0	0	0	0	0	0	0	0	0	0	0	0	0	0	0	0	0	0	0	0	0	0	0	0	0	0	0	0	0	0	0	0	0	0	0	32	0	0	0	0
1b5d0d8569b138800c60caf71c9d1244	0	0	0	0	0	0	0	0	0	0	0	0	0	0	0	0	0	0	0	0	0	0	0	0	0	0	0	0	0	0	0	0	0	0	0	0	0	0	0	0	0	0	0	0	0	0	0	0	0
8b6f7ce78bc92c0491320c5dad537625	0	0	0	0	0	0	0	0	0	0	0	0	0	0	0	0	0	0	0	0	0	0	0	0	34	2692	0	0	0	0	0	0	0	0	0	0	0	0	0	0	0	0	0	0	0	0	0	0	0
cfb1d3e316a2ff0c8cc25ad4a17a3e1c	0	0	0	0	0	103	0	0	0	0	0	0	0	0	0	0	0	0	0	0	130	24	0	0	0	0	0	0	0	8	0	0	0	0	0	0	0	0	0	0	0	0	0	0	0	0	0	0	0
347727c3b2f3ba091acfc6964b3aef48	0	0	497	0	0	0	0	0	0	0	0	802	0	0	0	0	0	0	5	0	0	0	0	0	0	0	0	0	0	0	0	0	0	0	0	0	0	0	0	0	0	0	0	0	0	0	0	0	0
ef183c7983e829f244a6ca5550288163	0	0	0	0	0	0	0	0	0	0	0	72	0	0	0	7	0	0	0	0	0	0	0	19	0	0	0	0	0	0	0	1061	0	0	0	0	0	0	0	0	0	0	4	102	0	0	0	15	0
32c2a9d5c0ee697ead52907d57fd4e2a	0	0	0	0	53	0	0	0	35	0	0	0	30	0	0	0	24	0	0	0	18	0	0	0	426	0	0	0	544	0	0	0	0	0	0	0	0	0	0	0	0	0	0	0	0	0	0	0	0
a706661181de6040d0cd0704deef4196	0	0	0	578	0	0	0	0	0	0	0	0	0	0	0	0	0	0	0	0	0	0	0	137	0	0	0	0	0	0	0	0	0	0	0	0	0	0	0	362	0	0	0	0	0	0	0	0	0
7811c1ae9fa87edc9c53786e4c8cb395	0	0	0	0	0	0	0	0	0	0	0	0	0	0	0	9	0	0	0	0	0	0	0	0	0	0	0	0	0	0	0	0	0	0	0	188	0	0	0	0	0	0	0	0	0	0	0	0	0
0813513d28455c56a4a39b8aabd6099c	0	0	0	0	0	0	0	0	0	0	0	0	0	0	0	0	0	0	2619	0	0	0	0	0	0	0	0	0	0	0	0	0	0	0	0	0	0	0	0	0	0	0	0	0	0	0	0	0	0
749834a17a74483682f38caf7adac32d	46	292	0	0	0	0	0	0	0	0	0	0	0	0	0	0	0	0	0	0	0	0	0	0	0	0	0	0	0	0	0	0	0	0	0	0	0	0	0	0	0	0	0	0	0	0	0	0	3
6f88bf32abb645fc87e58fc99ef9fc4d	0	0	0	0	0	0	0	0	0	0	0	0	0	0	0	0	0	0	0	0	0	111	0	0	0	0	0	0	0	0	0	0	0	0	0	0	0	0	0	0	0	0	0	0	0	0	0	0	0
e20b7807e444db2584efa03dadea01f8	0	0	0	82	0	0	0	71	0	0	0	0	0	0	0	0	0	0	0	0	0	0	0	0	0	0	0	0	0	0	0	1827	0	0	0	0	0	0	0	0	0	0	0	21	0	0	0	0	0
ccb7499d28c1d37ddf03f80c50c67682	0	0	0	0	0	0	0	0	0	0	0	169	0	0	0	0	0	0	0	0	0	0	0	0	0	0	0	0	0	0	0	0	0	0	0	0	0	0	0	0	0	0	0	0	0	0	0	0	0
aca340adca13eb4276c6e6655350f9d6	586	0	0	0	9	0	0	0	17	0	0	0	18	0	0	0	5	0	0	0	209	0	0	0	163	0	0	0	39	0	0	0	15	0	0	0	8	0	0	0	84	0	0	0	145	0	0	0	22
300e2f7d6ce83b956c6e0958226930a7	0	0	0	0	0	0	0	0	0	0	0	0	0	0	0	0	0	0	0	0	0	0	0	0	0	0	0	0	0	0	0	0	0	0	0	0	0	0	0	0	0	0	0	0	0	0	0	0	0
ef60c300981e5654232ad72a5bff5d3d	0	0	0	108	0	0	0	240	0	0	0	0	0	0	0	0	0	0	0	0	0	0	0	0	0	0	0	0	0	0	0	0	0	0	0	0	0	0	0	0	0	0	0	0	0	0	0	0	0
15fe4238aefacfb15b41d0d3e4ebf14c	0	0	0	524	0	0	0	0	0	0	0	39	0	0	0	0	0	0	0	0	0	0	0	0	0	0	0	0	0	0	0	0	0	0	0	0	0	0	0	0	0	0	0	0	0	0	1073	0	0
3e15f0f525d22dc2bbb4525e3e72b794	0	0	0	0	0	0	0	0	0	0	0	0	0	0	0	0	0	0	0	0	0	0	0	0	270	0	0	0	0	0	0	0	0	0	0	0	0	0	0	0	0	0	0	0	304	0	0	0	0
0904f9929c8f3fa15f79edf410d2aa1a	0	0	0	0	0	0	0	0	0	0	0	0	0	0	0	0	0	0	0	0	0	0	0	0	0	0	0	0	0	0	0	0	0	0	0	0	0	0	0	0	0	0	0	0	0	0	0	0	0
1c623be89092673a7fa9cfc6f8397543	0	0	546	0	0	0	12	0	0	0	0	748	0	0	0	0	0	0	0	0	0	0	0	0	0	0	36	0	0	0	0	0	0	0	0	0	0	0	0	0	0	0	0	0	0	0	0	0	0
820ed7af11722fe7150ccb784a4e0b79	0	0	0	0	0	0	0	0	0	0	0	0	0	0	0	1471	0	0	0	0	0	0	0	0	0	0	0	0	0	0	0	0	0	0	0	0	0	0	0	0	0	0	0	0	0	0	0	0	0
81f8717529624bb2ee4898c9352e9139	0	0	0	0	0	0	0	8	0	0	0	0	0	0	0	0	0	0	0	0	0	0	0	0	0	0	0	4	0	0	0	208	0	0	0	0	0	0	0	0	0	0	0	7	0	0	0	0	0
9c0d0b308ad85d587bb8a101036f946f	0	0	0	99	0	0	0	106	0	0	0	0	0	0	0	0	0	0	8	0	0	0	0	0	0	0	309	0	0	0	0	182	0	0	169	80	0	0	398	0	0	0	134	0	0	0	14	0	0
be3f34a0d25d30bf87ebbaf20801fbd5	0	0	0	0	0	0	0	0	0	0	0	0	272	0	0	0	14	0	0	0	26	0	0	0	0	0	0	0	35	0	0	0	0	0	0	0	35	0	0	0	4	0	0	0	21	0	0	0	7
c777ee762a5626e358dca7ce0e2c8976	0	0	0	0	0	0	0	0	0	0	0	0	0	0	0	0	0	0	0	0	0	0	0	0	0	0	0	0	0	0	5	0	0	0	0	0	0	0	0	0	0	0	0	2557	0	0	0	0	0
f4b3295ad30a482cbd06fa4a47c85951	0	0	0	0	0	0	0	0	0	0	0	0	0	0	0	0	0	0	0	619	0	0	0	0	0	0	0	0	0	0	0	0	0	0	0	0	0	0	0	0	0	0	0	0	0	0	0	0	0
c943730f28a402df06f627362e676d90	0	0	0	0	0	0	0	0	0	0	0	0	0	0	0	0	0	0	631	0	0	0	0	0	0	0	0	0	0	0	0	0	0	0	0	0	0	0	0	0	0	0	0	0	0	0	0	0	0
6e0c52a92bb044759936a778107bbfe2	115	0	0	0	78	0	0	0	0	0	0	0	213	0	0	0	59	0	0	0	198	0	0	0	0	0	0	0	0	3	0	0	0	0	0	0	0	0	0	0	61	0	0	0	71	0	0	0	0
9b40a37d6339d1c6deebbbb3d5b33094	0	0	0	0	0	0	0	0	0	0	0	0	0	0	0	0	0	0	0	0	0	0	0	0	0	0	0	0	0	0	0	0	0	0	0	0	0	0	21	0	0	0	0	0	0	0	0	0	0
d4e765d71ce2b761cb7612e49b2b3368	0	0	0	0	0	0	0	0	0	0	0	0	0	2461	0	0	0	0	0	0	0	11	0	0	0	0	0	0	0	0	0	0	0	0	0	0	0	0	0	0	0	0	0	0	0	0	0	0	0
32dfe361184f8c970e7f7b0bd595d955	0	0	0	6	0	0	0	0	0	0	0	0	0	0	0	0	0	0	0	0	0	0	0	13	0	3	0	0	0	0	0	0	0	0	0	0	0	0	0	15	0	0	0	0	16	0	0	0	0
e61db0c19bc495d33c5832a04f4ca29d	28	0	0	0	0	0	0	0	0	0	0	0	0	0	0	0	13	0	0	0	0	0	0	0	0	0	0	0	0	0	0	0	0	0	0	0	0	0	0	0	0	0	0	0	56	0	0	0	47
8fda2175ba04aaf2e8068d83f286789b	0	0	0	0	0	0	0	0	0	0	0	0	0	0	0	0	0	0	0	0	0	0	0	0	0	0	0	0	0	0	0	0	0	0	0	0	0	0	0	0	0	2471	0	0	0	0	0	0	0
ffc224cd4697422d2d947d3a26ddbc38	0	0	0	0	0	0	0	32	0	0	0	9	0	0	0	0	0	0	1779	0	0	0	0	0	0	0	0	0	0	0	26	280	0	0	0	0	0	0	0	0	0	0	0	13	0	0	0	0	0
639336292000e6b133a7a829a35534e0	0	0	0	0	0	0	0	0	0	0	0	0	0	0	0	0	0	0	0	0	0	0	0	0	0	0	0	0	0	0	0	0	0	0	0	0	0	0	459	0	0	0	0	0	0	0	0	0	0
e19984adbdf9dde731f61e809b1705c7	0	0	0	79	0	0	0	5	0	0	0	0	0	0	0	0	0	0	1958	0	0	0	0	0	0	0	32	0	0	0	0	0	0	0	0	0	0	0	0	0	0	0	0	6	0	0	0	0	0
cc1e3a11fd849a3562b77eace36f5775	0	0	0	0	0	0	52	0	0	0	0	0	0	0	0	0	0	0	0	0	0	0	0	0	0	0	1444	0	0	0	0	0	0	0	0	0	0	0	0	0	0	0	0	0	0	0	0	0	0
43c5e2a766bd5080168e3902f69c1f61	0	0	0	0	0	0	0	0	0	0	0	0	0	0	0	0	0	0	0	0	0	0	0	0	0	0	0	0	0	0	0	0	0	0	0	0	0	0	0	0	0	0	0	0	0	0	0	0	0
4b806043ee6b13d64e096714ce07dceb	0	0	0	0	41	0	0	0	92	0	0	0	257	0	0	9	101	0	0	0	0	0	0	0	0	0	0	0	184	0	0	0	0	0	0	0	0	0	0	0	0	0	0	0	0	0	0	0	0
9ae4e8763eab9760ec2bb1a4291ff028	0	0	0	0	0	0	0	0	0	0	0	0	0	0	0	0	0	0	0	0	0	0	0	0	0	0	0	0	0	0	0	0	0	0	0	0	0	0	0	0	0	0	0	0	0	0	0	0	0
a62ac08a3ea93c8bc7ccd95398cd2018	0	0	0	0	0	0	0	0	0	0	0	0	0	0	0	0	0	0	0	0	0	0	0	0	0	0	0	0	0	0	0	0	0	0	0	2367	0	0	0	0	0	0	0	0	0	0	0	0	0
20e4183cc085864359dc8c84b959ee01	0	0	0	0	154	0	0	0	0	0	0	0	0	0	0	0	0	0	0	0	0	0	0	0	0	0	0	0	0	0	0	4	0	0	0	0	0	0	0	0	0	0	0	0	0	0	0	0	0
012adbbf9bce874f8bf93fb54b960a75	8	0	0	0	36	0	0	0	20	0	0	0	26	0	0	0	63	0	0	0	14	0	0	0	0	0	0	0	16	0	0	0	0	0	0	0	0	0	0	0	4	0	0	0	37	0	0	0	22
2492d0a656d93457ca9d438df44383d2	0	0	89	11	0	0	0	0	0	0	0	40	0	0	0	4	0	0	0	12	0	0	0	0	0	0	0	0	0	0	0	0	0	0	2	2	0	0	10	12	0	0	0	24	0	0	0	0	0
65f0f56884318f6a2740b3e7ff61abf2	0	0	0	7	0	0	0	0	28	147	0	0	32	0	0	0	62	0	0	0	16	0	0	0	0	0	0	0	0	0	0	4	0	0	0	0	43	32	0	0	0	0	0	14	150	0	0	0	0
52d80e767867434f850bae5692738201	0	0	0	0	0	0	0	0	0	0	0	0	0	0	0	62	0	0	0	0	0	0	212	0	0	0	0	100	0	0	397	0	0	0	0	0	0	0	0	52	0	0	0	422	0	0	0	0	0
ef33baa0e560288bbdfe93368ea45555	0	0	0	0	0	0	0	0	0	0	0	0	93	0	0	0	59	0	0	0	535	0	0	0	162	0	0	0	28	0	0	4	0	0	0	0	78	0	0	0	86	0	0	0	134	0	0	0	0
77ae11fded887bf805d0e92ad62f071f	0	0	0	0	0	94	0	0	0	0	0	0	15	0	0	0	94	0	0	0	0	0	0	0	0	0	0	0	298	574	0	8	0	0	0	0	0	0	0	0	0	0	0	14	0	0	0	0	0
640420e071cda9538c7f13bae211353d	0	0	0	0	0	0	0	0	0	0	0	0	0	0	0	0	3	0	0	0	4	0	0	0	14	0	0	0	2	0	0	0	0	0	0	0	0	0	0	0	3	0	0	0	4	0	0	0	19
6a918502e5926c0186db7589550a6d38	6	0	0	55	0	0	0	35	0	0	0	226	0	0	0	19	0	0	0	3	0	0	0	27	0	0	0	15	0	0	0	13	0	0	0	0	0	0	0	100	0	0	0	0	0	0	0	17	0
45826fe5ecf3d202e9aa8ade05e35688	0	0	0	2224	0	0	0	0	0	0	0	0	0	0	0	0	0	0	0	0	0	0	0	0	0	0	0	0	0	0	0	0	0	0	0	0	0	0	0	0	0	0	0	0	0	0	44	0	0
0efa212c1a69420189f9af1f808dd716	0	0	0	0	103	0	0	0	88	0	0	0	0	0	0	0	0	0	0	0	261	0	0	0	39	0	0	0	0	0	0	0	0	0	0	0	0	0	0	0	0	0	0	0	0	0	0	0	0
5c45dbe0baefcf531c6b4b02e3980ffa	0	0	0	0	0	0	0	0	0	0	0	0	0	0	0	0	2238	0	0	0	0	0	0	0	0	0	0	0	0	0	0	0	0	0	0	0	0	0	0	0	0	0	0	0	0	0	0	0	0
a7991b84499736d1021d34992339e710	0	0	0	0	0	0	0	0	0	0	0	0	0	0	0	0	0	0	0	0	0	0	0	0	0	0	0	0	0	0	0	0	0	0	0	0	0	0	0	0	0	0	0	0	77	0	0	0	11
a527860b3668875c3bb812205d1f247b	0	0	0	0	0	0	0	0	0	0	0	0	0	0	0	0	0	0	0	0	0	0	0	0	0	0	0	0	0	0	0	0	0	0	0	0	0	0	0	0	0	0	0	0	0	0	0	0	0
03ac8bb19f0a5a7214ba2459f8d76dfe	0	0	468	0	0	0	0	0	0	0	0	0	0	0	0	0	0	0	0	509	0	0	0	18	0	0	0	0	0	0	0	0	0	0	0	128	0	0	0	0	0	0	0	0	0	0	0	0	0
3035e54384c35c21747447f6963ce001	0	0	0	616	0	0	0	31	0	0	0	0	0	0	0	0	0	0	0	0	0	0	0	0	0	0	0	0	0	0	0	0	0	0	0	222	0	0	0	0	0	0	0	0	0	0	0	65	0
787e8bf333ffe2068ec83a1dbe38d07e	0	0	0	0	0	0	0	0	0	0	0	0	0	0	0	0	0	0	2108	0	0	0	0	0	0	0	0	0	0	0	0	0	0	0	0	0	0	0	0	0	0	0	0	0	0	0	0	0	0
840690468b6352225533024692c99d18	0	0	0	0	80	0	0	0	55	0	0	0	166	0	0	0	48	0	0	0	106	0	0	0	125	0	0	0	51	0	0	0	0	0	0	0	0	0	0	0	82	0	0	0	0	0	0	0	0
02b31c52a107d22f3b0fa959f7a9b4c8	0	0	0	0	0	0	0	0	0	0	0	0	0	0	0	0	0	0	0	0	0	0	0	0	0	0	0	0	0	0	0	0	0	0	0	0	0	0	0	0	0	0	0	0	0	0	0	0	0
f370a34c9c4753736575efc686f0a33d	0	0	0	0	0	0	633	0	0	0	407	0	0	0	0	0	0	0	0	0	0	0	0	0	0	0	0	0	0	0	0	0	0	0	0	0	0	0	0	0	0	0	0	40	0	0	0	0	0
1bee49f57a0b3d61be77a90a38f10ac5	0	0	0	0	0	0	0	0	0	0	0	0	0	0	0	0	0	0	0	0	0	0	0	0	0	0	0	0	0	0	0	0	0	0	0	0	0	0	0	0	0	0	196	0	0	0	0	0	0
e19954c6e1990f962e937fc29f3e292b	0	0	0	88	0	0	117	67	0	0	0	310	0	0	0	56	0	0	0	0	0	0	0	0	0	0	0	0	0	0	0	0	0	0	0	0	0	0	0	28	0	0	0	18	0	0	0	0	0
6cadc5962eb7471fcc2c961c426492ad	0	0	0	0	0	0	0	31	0	0	0	0	0	0	7	0	0	0	0	0	0	0	0	0	0	0	0	0	0	0	12	0	0	0	10	0	0	0	984	30	0	0	8	170	0	0	0	0	0
88a38abd496630f31cc8dafad1b9bf53	0	0	0	0	0	0	0	62	0	0	0	0	0	0	0	0	0	0	0	0	0	0	0	0	0	0	0	0	0	0	0	0	0	0	0	0	0	0	1141	0	0	0	0	0	0	0	0	0	0
4f645a96c2bbc227f2acd50913a8aa11	0	0	0	0	0	0	0	0	0	0	0	0	0	0	0	0	0	0	0	0	0	0	115	0	0	0	0	0	0	0	23	0	0	0	0	0	0	0	0	0	0	0	0	0	0	0	0	0	0
894c6eabb8b168486b77c560fc49041b	0	0	6	60	0	0	0	20	0	0	0	72	0	0	0	49	0	0	0	0	0	0	0	21	0	0	0	0	0	0	0	36	0	0	0	32	0	0	0	39	0	0	152	91	0	0	0	6	0
cb7c8558768b3fb7021e7c2a716b82ba	0	0	0	0	0	0	0	0	0	0	0	0	0	0	37	0	0	0	0	0	0	0	4	5	0	0	0	0	0	0	0	0	0	0	0	9	0	0	0	41	0	0	0	0	0	0	0	0	0
0e7a3c06239d0aad548710704443a0df	0	0	0	8	0	0	0	0	6	0	0	17	0	0	0	22	0	0	0	0	0	0	0	12	0	0	0	0	0	0	81	24	0	0	0	0	0	0	0	0	0	0	13	13	0	0	0	0	0
67f2c59a9d487f40d7755ef253de1476	0	0	0	0	0	0	29	49	0	0	0	85	0	0	0	0	0	0	0	0	0	0	0	0	0	0	38	0	0	0	13	122	0	0	3	0	0	0	0	0	0	0	235	0	0	0	0	0	0
3e93e8f44c7a54d6190c1d8eacba5e75	0	0	0	0	19	0	0	0	0	0	0	17	0	0	0	0	30	0	0	0	130	0	0	0	0	0	0	0	0	0	0	0	0	0	0	0	0	0	0	0	0	0	0	0	0	0	0	0	156
d5cee66fb3ff55dbf8adf38e26595acb	0	0	0	0	113	0	0	0	0	0	0	0	34	0	0	0	52	0	0	0	132	0	0	0	202	0	0	0	0	0	0	0	0	0	0	0	0	0	0	0	142	0	0	0	0	0	0	0	0
0ab5db216be2844598040d27f761159c	0	0	0	0	0	0	0	0	0	0	0	0	0	0	0	0	0	0	0	0	0	0	0	0	0	0	0	0	0	0	0	0	0	0	0	0	0	0	0	0	0	0	0	0	0	0	0	0	0
955e1eb595512c2ee384945c3b579d85	0	0	0	0	27	0	0	0	5	0	0	0	263	0	0	0	163	0	0	0	4	0	0	0	0	0	0	0	78	0	0	0	0	0	0	0	55	0	0	0	0	0	0	0	0	0	0	0	0
9c72de151ee85de6f94bc96af2183ffa	0	0	0	0	147	0	0	0	0	0	0	0	144	23	0	13	33	0	0	0	323	0	0	0	10	0	0	0	128	0	0	0	0	0	0	0	112	0	0	0	0	0	0	9	0	0	0	0	0
bc50b811f26fa968276d5bd5545fb07b	0	0	0	0	0	0	0	0	0	0	0	0	0	0	0	1210	0	0	0	0	0	0	0	0	0	0	0	0	0	0	0	0	0	0	0	0	0	0	0	6	0	0	0	0	0	0	0	0	0
19217540654031b0bdc0356a8a070368	402	0	0	0	46	0	0	0	0	0	0	0	27	0	0	0	38	0	0	0	246	0	0	0	218	0	0	0	0	0	0	0	0	0	0	0	19	0	0	0	65	0	0	0	63	0	0	0	32
0bfd6a77cc480954fc5d667005cf33a7	0	0	0	0	0	0	0	0	0	0	0	0	0	0	0	0	0	0	0	0	3	0	0	0	0	0	0	0	0	0	0	0	0	938	0	0	4	0	0	0	0	0	0	0	0	0	0	0	0
97bece902c2b95a96e71c4d45e0e6f13	0	0	0	0	0	0	0	0	0	0	0	540	0	0	0	0	0	0	0	133	0	0	0	0	0	0	0	9	0	0	0	0	0	0	0	0	0	0	0	0	0	0	0	0	0	0	0	0	0
13175caee35ac2a7b4efad87fd344f73	0	0	0	161	0	0	295	42	0	0	0	0	0	0	0	0	0	0	132	0	0	0	0	0	0	0	0	0	0	0	0	0	0	0	0	21	0	0	0	0	0	0	0	0	0	0	0	23	0
7a4debfad1ee84c80582700092029fc2	0	0	0	0	20	0	0	0	24	0	0	0	61	0	0	0	160	0	0	0	19	0	0	0	31	0	0	0	0	0	0	0	0	0	0	0	14	0	0	0	0	0	0	0	59	0	0	0	0
9ca4650d0f2d91f31a6771b2bcbdfbc5	0	0	0	102	0	0	0	27	152	0	0	48	0	0	0	14	0	0	0	132	0	0	0	0	0	0	0	19	0	0	30	90	0	0	0	0	0	0	0	22	0	0	56	0	0	0	0	17	0
202956b270732ac1be2ab82b3fe3f164	0	0	0	0	0	0	0	7	0	0	0	0	0	0	0	0	0	0	0	0	0	0	0	0	0	0	0	0	0	0	0	0	0	0	0	0	0	0	0	0	0	0	0	0	0	0	0	0	0
bdd4bd1708c0edcd5960bc81ab29d5ba	0	0	0	0	0	0	0	0	0	0	0	0	68	0	0	0	0	0	0	0	66	0	0	0	0	0	0	0	0	0	0	0	0	0	0	0	0	0	0	0	0	0	0	0	0	0	0	0	0
ad71708457e3f5e3c764e74ba31781ec	0	0	0	0	0	0	0	0	0	0	0	0	0	0	0	0	0	0	0	0	0	0	0	0	125	0	0	0	0	0	0	0	0	0	0	0	106	0	0	0	0	0	0	0	419	0	0	0	0
45cc501619a030d84b925b2812455983	0	0	0	0	0	0	0	0	32	0	0	0	29	0	0	0	43	0	0	17	467	0	0	0	36	0	0	0	0	0	0	0	0	0	0	0	29	0	0	0	32	0	0	0	69	0	0	0	25
59c178bb076e897b0d76f4f591d40750	0	0	0	202	0	0	0	0	0	0	0	0	0	0	0	0	0	0	0	0	0	0	0	73	0	0	0	0	0	0	0	0	0	0	0	0	0	0	0	151	0	0	0	0	0	0	0	0	0
a4e81f86064944b295715ed4931a9a88	0	0	0	0	0	0	0	0	0	0	0	0	0	0	0	0	0	0	0	0	0	0	0	29	0	0	0	0	0	0	0	0	0	0	0	0	0	0	0	0	0	0	0	0	0	0	0	0	0
6e4432c397b49b2fbe41186c0a7ed437	0	0	0	0	0	0	0	0	0	0	0	0	0	0	0	0	0	0	0	0	0	0	0	0	0	0	0	0	0	0	0	0	0	0	0	0	0	0	0	0	0	0	0	0	0	0	0	0	0
15f0fe963daa530a79b5c913a3561f9b	0	0	0	0	0	0	0	0	0	0	0	0	0	0	0	0	0	0	0	0	0	0	0	0	0	0	0	0	0	0	0	0	0	0	0	0	0	0	0	0	0	0	0	0	0	0	0	0	0
d61562333591cb83248c1a10baa3d793	0	0	0	0	0	0	0	0	0	0	0	0	0	0	0	0	0	0	0	0	0	0	0	0	0	0	0	0	0	0	0	0	0	0	0	0	0	0	0	0	0	0	0	0	0	0	0	0	0
45d5e093c611bc720ef516d163567a75	0	0	0	0	0	0	0	0	0	0	0	0	0	0	0	0	0	0	0	0	0	0	0	0	0	0	0	0	0	0	0	0	0	0	0	0	0	0	0	0	0	0	0	0	0	0	0	0	0
0cf13d89311cecbb237f8e37e765c465	0	0	0	0	0	2	0	0	0	5	0	0	64	31	0	0	0	0	0	0	2	0	0	0	13	0	0	0	11	0	0	0	0	0	0	0	79	145	0	0	0	0	0	8	0	0	0	0	0
8a7d3eacea36c511ce65b33fff89261f	0	0	74	40	0	0	101	0	0	0	0	0	0	0	33	0	0	0	0	0	0	0	100	0	0	0	10	0	0	0	0	0	0	0	0	0	0	0	7	0	0	0	0	0	0	0	0	0	0
9230418ee4ae838c982a758ac34b2eec	0	0	0	0	0	0	0	0	5	619	0	0	0	0	0	0	0	0	0	0	0	0	0	0	0	31	0	0	0	24	0	0	0	0	0	0	0	0	0	0	0	0	1154	0	0	0	0	0	0
111ba3fd79ec00eb7cb0ce965c168154	0	0	0	0	0	0	0	0	0	0	0	0	0	0	0	0	0	0	0	0	0	0	0	0	0	0	0	0	0	0	0	0	0	0	0	0	0	0	0	0	0	0	0	0	0	0	0	0	0
aab40e91f37bff1df44e94fea0000970	0	0	0	0	0	0	0	0	0	0	0	0	0	0	0	0	0	0	0	0	0	0	0	0	0	0	0	0	0	0	0	0	0	0	0	0	0	0	0	0	0	0	0	0	0	0	0	0	0
018a570f4e6383fcbb05b40275d9796a	0	0	0	0	0	0	0	0	0	0	0	0	0	0	0	0	0	0	0	0	0	0	0	0	0	0	0	0	0	0	0	0	0	0	0	0	0	0	0	0	0	0	0	0	0	0	0	0	0
58bbe7ad212f9a2f7cbb36fd32b2cc4e	0	0	0	0	0	0	0	0	0	0	0	0	66	0	0	0	0	0	0	0	0	453	0	0	0	0	0	0	7	0	0	0	0	0	0	0	0	0	0	0	0	17	0	0	0	0	0	0	0
703814c67ff93c4b107ed100456742c3	0	0	0	0	0	0	516	0	0	0	0	0	0	0	0	0	0	0	0	0	0	0	0	0	0	0	0	0	0	0	0	0	0	0	0	0	0	0	0	0	0	0	0	0	0	0	0	0	0
751c9ebe749e6c03090ac2e3f8bae8a9	0	0	0	0	0	0	0	0	0	0	0	0	0	0	0	0	0	0	0	0	0	0	0	0	0	0	0	0	0	0	0	0	0	0	0	0	0	0	0	0	0	0	0	0	0	0	0	0	0
2bbdd8b7457c67df1771bcb000081bbf	0	0	0	23	0	0	0	0	0	0	0	0	0	0	8	0	0	0	0	0	0	0	0	0	0	0	0	0	0	0	0	0	0	0	0	0	0	0	0	0	0	0	0	86	0	0	0	0	0
099ce0f4d0a98e6b8e83e23156f87da2	0	0	0	0	0	0	0	0	0	0	0	75	0	0	0	9	0	0	0	0	0	0	0	0	0	0	0	0	0	0	0	205	0	0	0	0	0	0	0	0	0	0	0	105	0	0	0	89	0
c498ca190936ae3d84a44f13aded70b7	0	0	0	13	0	0	0	0	0	0	0	0	0	0	0	0	0	0	0	0	0	0	0	0	0	0	0	0	0	0	0	0	0	0	0	0	0	4	0	0	0	0	0	0	0	0	0	0	0
01db50ff20d8cec7199ea05b999c5b97	0	0	0	0	35	0	0	0	0	0	0	0	159	0	0	0	0	0	0	0	42	0	0	0	57	0	0	0	95	0	0	0	0	0	0	0	39	0	0	0	0	0	0	17	0	0	0	0	0
81c6f47ec4064ec54f8c7dd18884acf8	0	0	0	0	0	0	0	0	0	0	0	0	0	0	0	0	0	0	0	0	0	0	0	0	0	0	0	0	0	0	0	0	0	0	0	0	0	0	0	0	0	0	0	0	0	0	0	0	0
4e87c3074c113dc74af181101ae3b282	0	0	0	0	0	0	0	0	0	0	0	11	0	0	0	0	0	0	0	0	0	0	0	0	0	0	0	0	0	0	0	0	0	0	0	0	0	0	0	0	0	0	33	0	0	0	0	0	0
ab80b5bc7f36e5f1f56026c4b2b69859	10	0	0	0	13	0	0	6	0	0	0	5	0	0	0	0	0	0	0	0	26	0	0	0	0	0	0	0	0	0	0	0	0	0	0	0	30	0	0	0	0	0	0	0	17	0	0	0	39
5f9bcf23f7804bfb7a47073b34feda6a	0	0	0	0	0	0	0	0	0	0	0	0	0	0	0	0	0	0	0	0	0	0	0	0	0	0	0	0	0	0	0	0	0	0	0	0	0	0	0	0	0	0	0	19	0	0	0	0	0
f80a7f82ad6aa181c9b0994d72a570ee	0	0	0	0	0	16	0	0	0	0	0	0	0	0	0	0	0	0	0	0	0	115	0	0	0	0	0	0	0	0	0	0	0	240	0	0	0	0	0	0	0	0	0	0	0	0	0	0	0
87b81ec9692d098dca9f1cb53f0984c1	95	1666	0	0	0	0	0	0	0	0	0	0	0	0	0	0	0	0	0	0	0	0	0	0	0	0	0	0	0	0	0	0	0	0	0	0	0	0	0	0	0	0	0	0	0	0	0	0	0
f3b946e37b05bf99d32a6a6eae7afbd3	0	0	0	0	0	0	0	0	3	0	0	0	209	0	0	47	212	0	0	0	0	0	0	0	8	0	0	0	50	0	0	0	0	0	0	0	0	7	0	0	0	0	0	0	0	0	0	0	0
1203655a6346747dd876aa9062fd9add	0	0	0	0	0	0	0	0	0	0	0	0	0	0	0	0	0	0	0	0	0	0	0	0	0	0	0	1203	0	0	0	0	0	0	0	0	0	0	0	0	0	0	0	0	0	0	0	0	0
f77b1bc47d3df55a019502e72bbc63fe	0	0	0	0	0	0	0	0	26	0	0	0	0	0	0	0	0	0	0	0	44	0	0	0	0	0	0	0	0	0	0	0	0	0	0	4	0	0	0	0	18	0	0	0	0	30	0	0	0
ca1dbda51da2631191a8f2fbdd7d2c2f	0	0	0	0	0	0	0	0	0	0	0	0	0	0	0	0	0	0	0	0	0	0	0	0	0	261	0	0	0	0	0	0	0	0	0	0	0	0	0	0	0	0	0	0	0	0	0	0	0
ed13421c488d274eecad88153e34d4ed	0	0	0	64	0	0	0	53	0	0	0	41	0	0	0	41	0	0	0	0	0	0	0	21	0	0	0	0	0	0	0	26	0	0	0	19	0	0	0	63	0	0	0	26	0	0	0	3	0
4617faa9b28082281091ab788c1de4c4	0	0	0	0	0	0	0	0	0	0	0	0	0	0	0	0	0	0	0	0	0	0	629	0	0	0	0	0	0	0	0	0	0	0	0	0	0	0	0	0	0	0	630	0	0	0	0	0	0
4271831202cc2d59a9a80c91f3b897bd	0	0	0	166	0	0	0	46	0	0	0	11	0	0	0	10	0	0	0	33	0	0	0	24	0	0	0	21	0	0	0	20	0	0	0	72	0	0	0	40	0	0	31	28	0	0	0	46	0
c1e14a879b04d5c461fccaa2b3b04c9e	0	0	0	0	0	0	0	8	0	0	0	0	0	0	0	8	0	0	0	0	0	0	0	0	0	0	0	0	0	0	0	0	0	0	0	0	0	0	0	7	0	0	0	0	0	0	0	0	0
171cc0cb25aacadfdb95d6f2e39dd5c9	0	0	0	0	0	0	0	0	0	0	0	0	73	0	0	0	0	0	0	0	0	0	0	0	923	0	0	0	0	0	0	0	0	0	0	0	0	0	0	0	0	0	0	0	0	0	0	0	0
11ade17804fc75510fcc994eaf06528b	29	0	0	0	31	0	0	4	0	0	0	0	0	0	0	0	0	0	0	0	0	0	0	0	0	0	0	0	0	0	0	0	0	29	0	0	0	0	0	0	155	0	0	0	0	0	0	0	0
1b1f23f2679cd938ccb22f80a0236f67	0	0	0	0	0	0	0	0	0	0	0	0	0	0	0	0	0	0	0	0	0	0	0	0	0	0	0	0	0	0	0	0	0	0	0	0	0	0	0	0	0	0	0	0	0	0	0	0	0
298fbac4c48cda861225f2a0193ad38b	0	0	0	0	29	0	0	0	0	0	0	0	0	0	0	0	0	0	0	0	306	0	0	0	0	0	0	0	0	0	0	0	0	0	0	0	0	0	0	0	0	0	0	0	0	0	0	0	283
355e7a324b09e57e60c10a6b1254ab1f	0	0	0	0	0	0	0	0	0	0	0	0	0	0	0	0	0	0	0	0	0	0	0	0	0	0	0	0	0	0	0	0	0	0	0	0	0	0	0	0	0	0	0	0	0	0	0	0	0
be71630668d0e7b02122e2b3ca46f2e9	0	0	0	0	0	0	0	0	0	0	0	1668	0	0	0	0	0	0	0	0	0	0	0	0	0	0	0	0	0	0	0	0	0	0	0	0	0	0	0	0	0	0	0	0	0	0	0	0	0
d75011b998acec7312b64f71ecf953cf	0	0	0	0	0	0	0	17	0	0	0	0	0	0	0	0	0	0	0	55	0	0	0	13	0	0	0	0	0	0	0	0	0	0	0	0	0	0	0	52	0	0	0	27	0	0	0	0	0
2eddaf90bc7d8664c2732d404bbb8846	0	0	0	26	10	0	0	10	0	0	0	15	0	0	0	0	0	0	0	0	0	0	0	14	0	0	0	79	0	0	0	25	0	0	0	6	0	0	0	0	0	0	0	7	0	0	0	0	0
29f4a612b9b74caffd09e29de61f3f12	0	0	0	0	40	0	0	0	31	0	0	0	0	0	0	0	55	0	0	0	0	0	0	0	0	0	0	0	0	0	0	0	0	0	0	0	9	9	0	0	23	0	0	0	0	0	0	0	0
3c1a1e4471dbd37271f3f6dc08f4d165	0	0	0	0	8	0	0	0	0	16	0	0	0	0	0	0	16	0	0	8	0	0	0	14	0	0	0	0	0	0	0	0	3	0	0	0	3	0	0	6	0	0	0	0	0	0	0	0	0
75ee600b8e0e8aef25d01e106e22f5db	0	0	0	8	0	0	0	4	0	0	0	0	0	0	0	0	0	0	0	0	0	0	0	4	0	0	10	0	0	0	0	0	0	0	0	6	0	0	0	0	0	0	0	0	0	0	0	0	0
206383aa9a0e3e897ef698fa840c68d8	0	0	0	0	0	0	0	0	0	0	0	0	0	0	0	160	0	0	0	0	0	0	0	0	0	0	0	0	0	0	0	0	0	0	0	0	0	0	0	0	0	0	0	10	0	0	0	0	0
99f4500a3aceef76b402736958ac96d5	0	0	0	0	0	0	0	0	41	0	0	0	99	0	0	0	0	0	0	0	0	0	0	0	0	0	0	0	37	0	0	0	0	0	0	0	0	0	0	0	0	0	0	0	0	0	0	0	0
187c026ac303b5f7298149f891be8ba8	0	0	0	0	0	0	0	0	0	0	0	1602	0	0	0	0	0	0	0	0	0	0	0	0	0	0	0	0	0	0	0	0	0	0	0	0	0	0	0	0	0	0	0	0	0	0	0	0	0
4532b85d9dfbf84d59bf9c03d4bb220f	0	0	0	7	0	0	0	0	0	0	0	0	0	0	0	0	0	0	0	0	0	0	0	0	0	0	0	0	0	0	142	0	0	0	0	0	0	0	146	0	0	0	0	202	0	0	0	0	0
90f5e26338949c7784cd7e67ebce8399	0	0	0	0	0	0	0	0	0	0	155	0	0	0	0	0	0	0	57	0	0	0	0	0	0	0	0	0	0	0	0	0	0	0	0	0	0	0	0	0	0	0	0	4	0	0	0	12	0
d7e6521a66cb0793aa806c1801b1e952	0	0	0	0	69	9	0	0	5	120	0	0	19	32	0	0	0	0	0	0	34	259	0	0	14	78	0	0	0	8	0	0	0	0	0	0	0	0	0	0	26	210	0	0	0	0	0	0	0
16dcc4778b6333e2e12e21a0362e0aeb	0	0	0	0	0	0	0	0	0	0	0	0	0	0	0	0	0	0	0	0	0	0	0	0	0	0	0	0	0	0	0	0	0	0	0	0	5	0	0	0	0	0	0	0	6	0	0	0	0
256e0882255721ca45053493ca986034	0	0	0	0	0	0	0	0	0	0	0	0	91	0	0	4	0	0	0	0	448	0	0	0	139	0	0	0	54	0	0	0	0	0	0	0	0	0	0	0	0	0	0	0	0	0	0	0	0
a5a7ec171b0934639a4d0bcd51606d32	0	0	0	0	0	0	0	0	0	0	0	0	0	0	0	0	0	0	0	0	0	0	0	0	0	0	0	0	0	0	0	0	0	0	0	0	0	0	0	0	0	0	0	0	0	0	0	0	0
66f2d2b93e6d10a95e63fdaf2b67b9f7	0	0	0	0	0	0	0	0	137	0	0	0	0	0	0	0	0	0	0	0	0	0	0	0	0	0	0	0	0	0	0	0	0	55	0	0	0	0	0	0	0	0	0	0	0	0	0	0	0
e42b1d1e5482ba93ed56a5bcfa565b16	0	0	0	173	0	0	0	37	0	0	0	36	0	0	0	21	0	0	0	43	0	0	18	77	0	0	3	4	0	0	0	37	0	0	0	35	0	0	0	42	0	0	10	15	0	0	7	21	0
ccd2288d7eec157c5587bf1ab1275cf7	0	42	0	0	10	0	0	0	0	0	0	0	0	0	0	0	0	0	0	0	0	0	0	0	0	0	0	0	0	0	0	0	0	0	0	0	0	0	0	0	0	0	0	0	0	0	0	0	26
47a197bb61212a28563e238c10ebebce	0	0	0	0	14	0	0	0	71	0	0	0	532	0	0	0	0	0	0	0	411	0	0	0	78	0	0	0	125	0	0	0	36	0	0	0	0	0	0	0	0	0	0	0	0	0	0	0	0
f7c02873b613009ee96ef145128cc2d5	0	0	0	14	0	0	0	98	0	0	0	46	0	0	0	34	0	0	0	59	65	0	8	25	10	0	0	19	0	0	0	64	0	0	0	46	0	0	0	33	0	0	0	31	0	0	0	0	0
af38fa07839cc0b8f553b4e99740310c	0	0	0	0	0	0	0	0	0	0	0	0	0	0	0	0	0	0	0	0	0	0	0	0	13	1551	0	0	0	0	0	0	0	0	0	0	0	0	0	0	0	0	0	0	0	0	0	0	0
b680b7e2d1676a386def50f6bf51e3fe	34	0	0	0	40	0	0	0	63	0	0	0	54	0	0	0	15	0	0	0	133	0	0	0	139	0	0	0	54	0	0	0	0	0	0	0	0	0	0	0	36	0	0	0	0	0	0	0	0
c3d20d0e2725efdffa03010a5f81e14d	0	0	0	33	0	0	0	70	0	0	0	33	0	0	0	114	0	0	0	300	0	0	0	0	0	0	0	61	0	0	0	0	0	0	0	72	0	0	0	0	0	0	0	31	0	0	0	0	0
f8f97dac3663d8bbe405d456390b4a48	0	0	0	33	0	0	0	21	0	0	0	0	0	0	0	13	0	0	0	86	0	0	12	0	0	0	0	0	0	0	29	36	0	0	0	74	0	0	0	27	0	0	629	45	0	0	0	8	0
4c00a5c40810d90bfb9ff997d7c68f98	12	0	0	0	0	0	0	0	0	0	0	0	67	0	0	0	0	0	0	0	0	0	0	0	0	0	0	0	41	0	0	0	0	0	0	0	0	0	0	0	0	0	0	0	0	0	0	0	0
d225957e2bd9b9d1e6e099b75baddadf	0	0	16	0	0	0	12	0	0	0	0	0	0	0	0	0	0	0	0	0	0	0	0	0	0	0	0	0	0	0	12	0	0	0	0	0	0	0	0	0	0	0	270	0	0	0	0	10	0
ebb3499be5d3bbaf0d5ccfcfa99511e7	0	0	0	0	69	0	0	0	4	0	0	0	6	0	0	0	16	0	0	0	40	0	0	0	0	0	0	0	163	0	0	0	0	0	0	0	0	0	0	0	0	0	0	0	6	0	0	0	0
78350ac90f374b50a9cb61ae34a63493	0	0	0	0	0	0	0	0	0	0	0	0	0	0	0	0	0	0	0	0	0	0	0	0	0	0	0	0	0	0	0	0	0	0	0	0	0	0	0	0	0	0	0	0	0	0	0	0	0
92c873fe7d618319da69404b131798be	0	0	0	5	0	0	0	8	0	0	0	0	0	0	438	246	0	0	0	5	0	0	0	33	0	0	0	0	0	0	8	13	0	0	0	0	0	0	0	0	0	0	45	215	0	0	0	0	0
14272e8311f9aa553b7fae7d0779e3f8	0	0	0	0	25	0	0	0	0	0	0	0	0	0	0	0	65	0	0	0	82	0	0	0	81	0	0	0	38	0	0	0	0	0	0	0	0	0	0	0	19	0	0	0	21	0	0	0	0
9ac6f24584300278a5875b278a22f0d4	0	0	0	0	0	0	0	0	0	0	0	0	0	0	0	0	0	0	0	0	0	0	0	0	0	0	0	0	0	0	0	0	0	0	0	1210	0	0	0	0	0	0	0	0	0	0	0	0	0
caed6502d4aec55e751b059eb7798153	0	0	0	0	0	0	0	0	0	0	0	0	0	0	0	0	0	0	0	0	0	0	0	0	0	0	0	0	0	0	0	213	0	0	0	0	0	0	0	0	0	0	0	0	0	0	0	0	0
7c80a1746912d03a8d84e7857429d51e	84	0	0	0	47	0	0	0	11	0	0	0	34	0	0	0	23	0	0	0	46	0	0	0	93	0	0	0	4	0	0	0	0	0	0	0	0	0	0	0	41	0	0	0	53	0	0	0	0
5052b6c11093ea9a24c6c993ad4f8273	123	0	0	0	130	0	0	0	0	0	0	0	0	0	0	2	0	0	0	0	0	0	0	0	0	0	0	0	0	0	0	0	0	0	0	0	29	0	0	0	0	0	0	0	87	0	0	0	0
5111087e91d36cc4337390e128cae009	0	0	0	0	0	0	0	0	0	0	0	0	0	0	0	0	0	0	0	0	0	0	0	0	0	0	0	0	0	0	0	0	0	0	0	0	0	0	0	0	0	0	0	0	0	0	0	0	0
83c4c5f997c0cd00f751bd36502833a4	0	0	0	0	0	0	0	0	0	0	0	0	0	0	71	0	0	0	38	0	0	0	40	0	0	0	15	0	0	0	0	0	0	0	0	47	0	0	0	0	0	0	0	0	0	0	0	0	0
a46b24959c8c6a9a4df92eca78d57093	0	0	0	0	80	0	0	0	0	0	0	0	0	0	0	0	0	0	0	0	24	0	0	0	845	0	0	0	0	0	0	0	0	0	0	0	0	0	0	0	5	0	0	0	0	0	0	0	0
2db7457b2120461191f809b52218444f	0	0	0	0	0	0	0	0	0	0	0	0	0	0	0	0	0	0	0	1012	0	0	0	0	0	0	0	0	0	0	0	0	0	0	0	44	0	0	0	23	0	0	0	0	0	0	0	0	0
95f991079316e1d2c10073dd356ad031	0	0	0	0	0	0	0	0	0	0	0	0	0	0	0	0	0	0	0	0	205	0	0	0	64	0	0	0	0	0	0	0	0	0	0	0	0	0	0	0	0	0	0	0	21	0	0	0	0
7b56c849577dd583093a752537ca58c7	0	0	0	0	0	0	0	0	0	0	0	0	0	0	0	0	0	0	0	0	0	0	0	0	0	0	0	0	0	0	0	0	0	0	0	0	0	0	0	0	0	0	0	0	0	0	0	0	0
71e44bfdb4c2b93c06147ea9d168a3a5	0	0	0	0	27	0	0	0	17	0	0	0	141	0	0	0	46	0	0	0	179	0	0	0	199	0	0	0	40	0	0	0	0	4	0	0	0	0	0	0	22	0	0	0	0	0	0	0	3
9569041ec5e1ba3560e4b65b30e1adc1	0	0	0	0	0	0	0	0	0	0	0	0	0	0	0	0	0	0	0	0	0	0	0	0	0	0	0	0	0	0	0	0	0	0	0	0	0	0	0	0	0	0	0	0	0	0	0	0	0
3a2476762d4b94024e2a6bc0adee9942	0	0	0	0	0	0	0	0	0	0	0	0	0	0	764	0	0	0	0	0	0	0	0	0	0	0	0	0	0	0	0	0	0	0	0	0	0	0	0	0	0	0	0	0	0	0	0	0	0
085f7c61d885a2a69a3f8e5a52bf5fb6	0	0	0	0	22	0	0	0	0	0	0	0	0	0	0	0	9	0	0	0	40	0	0	0	72	0	0	0	0	0	0	0	0	0	0	0	0	0	0	0	0	0	0	0	0	0	0	0	0
f936db5fb1b80313cc16c238ba38eb65	0	0	0	0	0	0	0	0	0	0	0	0	0	0	0	0	0	0	0	0	0	0	0	0	0	0	0	0	0	0	0	0	0	0	0	0	0	0	0	0	0	0	0	0	0	0	0	0	0
c9a4f466a937f4451e19157825841df4	0	0	0	0	0	0	0	0	0	0	0	0	0	0	0	0	0	0	0	0	0	0	0	0	0	0	0	0	0	0	0	0	0	0	0	0	0	0	0	0	0	0	0	0	0	0	0	0	0
a1a522847d63fefd85f2d933a1d47ecc	0	0	0	0	0	0	0	0	0	0	0	0	0	0	0	0	0	0	0	0	0	0	0	0	0	0	0	0	0	0	0	0	0	0	0	0	0	0	0	0	0	0	0	0	0	0	0	2	0
ec72113bc95e84d7c7e9a6c475771976	0	0	0	0	73	0	0	0	0	0	0	0	87	0	0	0	0	0	0	0	136	0	0	0	171	0	0	0	0	0	0	0	0	0	0	0	0	0	0	0	0	0	0	0	0	0	0	0	0
8d458d784c68cced18c7c67cabe6043d	0	0	0	9	0	0	0	0	0	0	0	15	0	0	0	0	0	0	0	0	0	0	0	0	0	0	0	0	0	0	0	20	0	0	0	0	0	0	0	0	0	0	82	58	0	0	0	0	0
4e4a421c2c4242f396d2542b2716603e	0	0	0	0	0	0	0	0	0	0	0	0	0	0	0	0	0	0	314	0	0	0	0	0	0	0	0	0	0	0	0	0	0	0	0	0	0	0	0	0	0	0	0	0	0	0	0	0	0
d8f8a1fa6ceb1b34d149ce03167c9637	0	0	0	0	0	62	0	0	0	0	0	0	0	0	0	0	58	0	0	0	0	0	0	0	0	0	0	0	0	53	0	0	0	0	0	0	0	0	0	0	0	0	0	0	0	0	0	0	0
46138b8eec9c4ecc077db58b46806d30	21	0	0	0	0	0	0	0	26	0	0	0	513	0	0	0	0	0	0	0	0	0	0	0	0	0	0	0	0	0	0	0	0	0	0	0	0	0	0	0	284	3	0	0	0	0	0	0	0
29dbca8fa91860ff4f4de6ec8e7b2c61	0	0	0	0	0	0	0	0	0	0	0	0	0	0	0	0	0	0	0	0	0	0	0	0	0	0	0	0	0	0	0	0	0	0	0	0	0	0	0	0	0	0	0	0	0	0	0	0	0
9aeac706b179e938bf178e6166c9516f	0	0	0	757	0	0	0	0	0	0	0	0	0	0	0	0	0	0	0	0	0	0	0	0	0	0	0	0	0	0	0	0	0	0	0	13	0	0	0	7	0	0	0	0	0	0	0	96	0
e880767e8d576d31a9e18ea0afeefc0f	0	0	0	0	0	0	0	0	0	0	0	0	0	0	0	0	0	0	0	0	0	0	0	0	0	0	0	0	0	0	0	0	0	0	0	0	0	0	13	0	0	0	0	0	0	0	0	0	0
0733191249a96212a540d2952f9da144	0	0	0	0	0	0	0	0	0	0	0	0	0	0	0	0	0	0	0	0	0	0	0	0	0	0	0	0	0	0	0	56	0	0	0	0	0	0	0	0	0	0	0	0	0	0	0	74	0
e812d8c09953261f67ec6e86dcef9a71	0	0	0	0	0	0	0	0	0	0	0	0	0	0	0	4	0	0	0	0	0	0	0	0	0	0	0	0	0	0	0	0	0	0	0	0	0	0	0	0	0	0	0	0	0	0	0	85	0
d19525d880ba9a8f4aca50f3e3cc6812	0	3	0	0	0	0	0	0	0	0	0	0	0	0	0	0	0	0	0	0	0	0	0	0	0	0	0	0	0	0	0	0	0	0	0	0	0	0	0	0	0	0	0	0	51	0	0	0	57
267c5b202b89ba204c15ef24cdea6381	0	0	0	0	0	0	0	0	0	0	0	0	0	0	0	0	0	0	0	0	0	0	0	0	0	0	0	0	0	0	0	0	0	0	0	0	0	0	0	0	0	0	1152	0	0	0	0	0	0
1ca3bbec9fff08600f37f77e187003fe	0	0	0	0	0	0	0	0	0	0	0	0	0	0	0	0	0	0	0	0	0	0	0	0	0	0	0	0	0	0	0	0	0	0	0	0	0	0	0	0	0	0	0	1376	0	0	0	0	0
8515a280989f8ff1079a02c80df8e69b	0	0	0	0	0	0	0	0	0	0	0	0	0	0	0	0	0	0	0	0	0	0	0	0	0	0	0	0	0	0	37	27	0	0	0	0	0	0	0	0	0	0	0	0	0	0	0	0	0
f810894a741f1cfa09787a8086ff3559	0	0	0	0	17	0	0	0	0	0	0	0	14	0	0	0	4	0	0	0	0	0	0	0	0	0	0	0	0	0	0	0	0	0	0	0	20	0	0	0	0	0	0	0	90	0	0	0	83
9f44e58f6d60baff242dba932890c7ad	0	0	0	0	0	0	0	0	0	0	0	0	0	0	0	0	0	0	0	0	0	0	1343	0	0	0	0	0	0	0	0	0	0	0	0	0	0	0	0	0	0	0	0	0	0	0	0	0	0
74dbc335c41c039a8080e98970a612cb	202	0	0	0	29	0	0	0	0	0	0	4	32	45	0	0	0	0	0	0	293	0	0	0	0	0	0	0	14	0	0	0	5	0	0	0	11	0	0	0	78	0	0	0	30	0	0	0	0
5d9fb00eb2015493aafb050d7473acb0	0	0	0	0	17	0	0	25	0	0	0	28	32	0	0	0	269	0	0	0	0	0	10	0	0	0	0	0	0	0	0	0	0	0	0	8	12	0	0	0	0	0	0	83	0	0	0	0	0
644115aeed783ca5d4cc10c67889d8d0	0	0	0	0	0	0	0	0	0	0	0	0	0	0	0	0	0	0	0	0	0	0	0	0	0	0	0	0	0	0	0	0	0	0	0	0	0	0	0	0	0	0	0	0	0	0	0	0	0
3ba181f93f5834878456d32c587ab3b2	0	0	0	0	0	0	0	0	0	0	0	0	0	0	0	0	0	0	0	0	0	0	0	0	0	0	0	0	0	0	0	4	0	0	0	0	0	0	0	0	0	0	0	0	0	0	0	0	0
633fd61fa0bff8cfbb86e4555c45a01b	15	0	0	0	14	0	0	0	8	0	0	0	0	0	0	0	3	0	0	0	255	0	0	0	40	0	0	0	9	0	0	0	0	15	0	0	0	34	0	0	0	0	0	0	57	0	0	0	27
60b2554c588eb7dbd671958d50a518b7	0	0	0	41	0	0	0	32	0	0	0	25	0	0	0	0	0	0	5	0	0	0	0	0	0	0	0	0	0	0	0	16	0	0	0	0	0	0	0	55	0	0	0	19	0	0	0	5	0
ba0021d2a6db3cb4765e6a3afabeea21	0	0	0	0	0	0	0	0	0	0	0	0	0	0	0	0	0	0	0	0	0	0	0	0	0	0	0	0	0	0	0	1314	0	0	0	0	0	0	0	0	0	0	0	0	0	0	0	0	0
efab4e715bce3507a36b750180225daa	0	0	0	0	0	0	0	0	0	0	0	0	0	0	0	0	0	0	0	0	4	0	0	0	0	0	0	0	0	0	0	0	0	0	0	0	0	0	0	0	0	0	0	0	0	0	0	0	0
53be7def2ebc1fe5e1651a831341a4ef	0	0	0	0	0	0	0	0	0	0	0	0	0	0	318	0	0	0	0	0	0	0	468	0	0	0	0	0	0	0	0	0	0	0	0	0	0	0	161	0	0	0	0	0	0	0	0	0	0
ff544ba4242c189d3f475fa03b3bcd42	13	0	0	0	0	0	0	0	34	0	0	0	0	0	0	0	15	0	0	0	111	0	0	52	175	0	0	0	0	0	0	8	8	0	0	0	0	0	0	0	0	0	0	0	0	0	0	13	0
9b2a88a51fed6234b785926d3ab18283	0	0	0	0	0	0	0	0	0	0	0	0	0	0	0	0	0	0	0	0	0	0	0	0	0	0	0	0	0	0	0	0	0	0	0	21	0	0	38	91	0	0	0	0	0	0	0	0	0
90032bc8be6346af9e69086936b5390c	0	0	0	0	0	0	0	0	0	0	0	0	0	0	0	0	0	0	0	0	0	0	0	0	0	0	0	0	0	0	0	0	0	0	0	0	0	0	0	0	0	0	0	0	0	0	0	122	0
c890a4154e286d303e831c3ca11164e8	0	0	0	0	0	0	0	0	0	0	0	0	0	0	0	0	0	0	0	0	0	0	0	0	0	0	0	0	0	685	0	0	0	0	0	0	37	0	0	0	0	0	0	0	0	0	0	0	0
46ed3f3fc66e1107878828460fecd380	0	0	0	0	0	0	0	0	0	0	0	0	0	0	0	0	0	0	0	0	0	0	0	0	0	0	0	0	0	0	0	0	0	0	0	0	0	0	0	0	0	0	0	0	0	0	0	0	0
f13e79a3ed6325adda9f881cd4bb82d8	0	0	0	0	0	0	0	0	0	0	0	0	0	0	0	0	0	0	0	0	0	0	0	0	0	0	0	0	0	0	0	0	0	0	0	0	0	0	0	0	0	0	0	0	28	0	0	0	8
aeb31935269f0692b1d19d768bd9dd57	0	0	0	0	0	0	0	0	0	0	0	0	0	0	0	0	0	0	0	0	0	0	0	0	0	0	0	0	0	0	0	48	0	0	0	0	0	0	0	0	0	0	0	11	0	0	0	0	0
2836081a229e9c19e740eb9876934bf7	0	0	0	0	0	0	0	0	0	0	0	0	0	0	0	7	0	0	0	0	0	0	0	0	0	0	0	0	0	0	0	0	0	0	0	0	0	0	0	0	0	0	0	8	0	0	0	0	0
c70916ac6fa870dd1f813c399cd21cef	0	0	0	0	0	0	0	0	0	0	0	270	0	0	0	78	0	0	0	0	0	0	0	0	0	0	0	0	0	0	0	0	0	0	0	0	0	0	0	0	0	0	0	0	0	0	0	0	0
60e74f3a1c2ea56baa856d70dcbabcf5	0	0	0	0	0	0	0	0	0	0	0	0	0	0	0	0	0	0	0	0	0	0	0	0	0	0	0	0	0	0	0	0	0	0	0	0	0	0	0	0	0	0	0	0	0	0	0	0	0
c710239a5e980c30897544bd69f88675	0	0	0	0	0	0	0	0	0	0	0	0	0	0	0	16	0	0	0	830	0	0	0	0	0	0	0	0	0	0	0	22	0	0	0	21	0	0	0	9	0	0	0	0	0	0	0	0	0
ec760fe423c083c9d4ff2cb5290b0773	0	0	0	399	0	0	0	80	0	0	0	0	0	0	35	0	0	0	0	0	0	0	0	0	0	0	0	0	0	0	0	0	0	0	0	89	0	0	0	0	0	0	0	72	0	0	0	0	0
3e7f71426d1fcb51d7811419cfbb05af	0	0	0	0	0	0	0	2	12	9	0	0	442	0	0	9	0	0	0	0	55	6	0	0	0	0	0	0	38	0	0	0	0	0	0	0	92	0	0	0	0	0	0	25	0	0	0	0	0
32a51c007daa9dd235ab683d914cfeb0	0	0	0	0	0	0	0	0	0	0	0	0	0	0	0	0	0	0	0	0	0	0	0	0	0	0	0	0	0	0	7	0	0	0	0	0	0	0	0	0	0	0	0	80	0	0	0	0	0
fce21913812f98839f07c66581fe2d47	0	0	0	0	0	0	0	0	0	0	0	0	0	0	0	0	0	0	0	0	0	0	0	0	0	0	0	0	0	0	0	0	0	0	0	0	0	0	0	0	0	0	0	0	0	0	0	0	0
053bfb36df7435624b12a690ed53e230	0	0	0	0	0	0	0	0	0	0	0	0	0	0	0	0	0	0	0	0	0	0	0	0	0	0	0	0	0	0	0	0	0	0	0	0	0	0	0	0	0	0	0	0	0	0	0	0	0
52ddf9d2460a8ae37d406e8169f4d2b1	0	0	0	174	0	0	0	0	0	0	0	0	0	0	0	0	0	0	0	26	0	0	0	56	0	0	0	0	0	0	0	0	0	0	0	0	0	0	0	0	0	0	0	0	0	0	0	0	0
5c6ac2e0775253e83c57288369224481	0	0	0	0	0	0	0	0	0	0	0	0	0	0	0	0	0	0	0	0	0	0	0	0	0	0	0	0	0	0	0	0	0	0	0	0	0	0	0	0	0	0	0	0	0	0	0	0	0
22e7179b340ee27022cff2d35ace7144	13	0	0	0	0	0	0	0	0	0	0	0	0	0	0	0	12	0	0	0	0	0	0	0	0	0	0	0	209	0	0	0	0	0	0	0	61	0	0	0	0	0	0	0	0	0	0	0	0
e0b88860c1f04e31fe202777aa178961	0	0	0	0	0	0	0	0	0	0	0	0	0	0	0	0	0	0	0	0	0	0	0	0	0	0	0	0	0	0	0	0	0	0	0	0	0	0	0	0	0	0	0	0	0	0	0	0	0
16da53312bc6b766231c361e4537b25d	0	0	0	0	71	0	0	0	0	0	0	0	83	0	0	0	0	0	0	0	53	0	0	0	0	0	0	0	107	0	0	0	0	0	0	0	0	0	0	0	0	0	0	0	0	0	0	0	0
2810485fb19f8153461b9300caa4844b	0	0	0	0	0	0	0	22	0	0	0	0	0	0	27	0	0	0	21	0	0	0	46	0	0	0	0	0	0	0	0	0	0	0	0	20	0	0	0	0	0	0	0	0	0	0	0	0	0
1cf795a1d0c4209d7493e2cf5f511635	0	0	0	0	0	0	0	0	106	0	0	0	0	0	0	0	0	0	0	0	82	0	0	0	249	0	0	0	0	0	0	0	0	0	0	0	0	0	0	0	156	0	0	0	0	0	0	0	0
c6e4258f76632c3e47d00abe7eeae3d1	0	0	0	0	12	11	0	10	0	0	0	0	0	0	0	0	0	0	0	0	18	0	0	0	0	0	0	9	0	0	0	0	0	0	0	0	0	0	0	0	0	0	0	0	0	0	0	0	0
956f0fba92ea94b13df1852c4cd0ae43	0	0	0	0	0	0	0	0	0	0	0	0	37	0	0	0	0	0	0	0	0	0	0	0	33	0	0	0	77	0	0	0	0	0	0	0	32	0	0	6	0	0	0	0	0	0	0	0	0
bee317ace52b834e462ea1af11bd12aa	0	0	0	0	0	7	0	0	0	0	0	0	0	0	0	0	0	0	0	0	0	0	0	0	0	416	0	0	0	0	0	0	0	0	0	0	0	0	0	0	0	0	0	0	0	0	0	0	0
f74c334e835a20242559fc10ee698270	0	0	0	0	37	0	0	0	0	0	0	0	29	0	0	0	17	0	0	0	0	0	0	0	42	0	0	0	0	0	0	0	0	0	0	0	0	0	0	0	0	0	0	0	0	0	0	0	17
701f6d6060c67534e3a8c7870c3b4a3d	0	0	0	22	28	0	0	0	0	0	0	0	0	0	0	0	0	0	0	917	21	0	0	0	70	0	0	0	0	0	0	0	0	0	0	0	0	0	0	0	6	0	0	0	10	0	0	0	0
8112927f1fa0845828ffd916437a1646	0	0	0	0	0	0	0	0	0	0	0	0	0	0	0	0	0	0	245	0	0	0	0	0	0	0	0	0	0	0	0	0	0	0	0	0	0	0	0	0	0	0	0	0	0	0	0	0	0
8609ce8cd8e4de95b14ad02754b735b2	0	0	0	0	0	0	0	0	0	0	0	0	0	0	0	0	0	0	0	0	0	0	1051	0	0	0	0	0	0	0	0	0	0	0	0	0	0	0	0	0	0	0	0	0	0	0	0	0	0
5f9dec17078b0624be8d37cb3fc3e378	8	0	0	0	43	0	0	0	32	0	0	0	294	0	0	0	31	0	0	2	51	0	0	0	29	0	0	0	0	0	0	0	0	0	0	0	0	0	0	0	0	0	0	0	0	0	0	0	31
4794476a13d91cf58ee6b681160fe695	0	0	0	0	0	0	0	0	0	0	0	0	0	0	0	0	0	0	0	0	0	0	0	0	0	0	0	0	0	0	0	0	0	0	0	0	0	0	0	0	0	0	0	0	0	0	0	0	0
83c610973e5d4ecea3cdc48df2bb1dc2	0	0	0	0	58	0	0	0	265	0	0	0	269	0	0	0	0	0	0	0	194	0	0	0	0	0	0	0	281	0	0	0	0	0	0	0	0	0	0	0	0	0	0	0	0	0	0	0	0
213db4f39e865128ae573154ce48cf09	0	0	0	0	0	0	0	0	0	0	0	0	0	0	0	0	0	0	0	0	0	0	0	0	0	0	0	0	0	0	0	0	0	0	0	0	0	0	0	0	0	0	0	0	0	0	0	0	0
bd8aea3e9bc0a626c336e72ec0a64aef	0	0	0	0	32	0	0	0	0	0	0	0	0	0	0	0	0	0	0	0	0	0	0	0	0	0	0	0	86	0	0	0	0	0	0	0	0	0	0	0	0	0	0	0	0	0	0	0	0
635e640be831b19221f5d5605a4111fc	0	0	0	0	0	0	0	0	0	0	0	0	0	0	0	0	0	0	0	0	0	0	0	0	0	0	0	0	0	0	0	0	0	0	0	0	0	0	0	0	0	0	0	0	0	0	0	0	0
2b698a612e9629077e4170534beae1be	0	0	0	171	0	0	0	41	0	0	0	4	0	0	10	0	0	0	0	0	0	0	41	0	0	0	0	0	0	0	0	14	0	0	0	3	0	0	0	0	0	0	0	71	0	0	0	6	0
6bc1da3f10bf05b8578c6537236a0506	0	0	0	0	0	7	0	0	0	0	0	0	13	0	0	0	0	4	0	0	0	0	0	0	0	0	0	0	0	363	0	0	0	0	0	0	0	0	0	0	0	42	0	4	0	0	0	0	0
7f49a6b7cc3908d7510667ba7c47dd87	0	0	0	0	0	0	0	0	0	0	0	0	0	0	0	0	0	0	0	0	0	0	0	0	0	0	0	0	0	0	0	0	0	0	0	0	32	0	0	0	0	0	0	0	586	0	0	0	0
d68ad73eb70c4f29ccfbeac1a39c8c1f	0	0	0	0	0	0	0	4	0	0	0	0	0	0	0	0	0	0	0	0	0	0	0	0	0	0	0	0	0	0	0	0	0	0	0	0	0	0	0	0	0	0	0	0	0	0	0	0	0
2d3a7a8b490ff0fc4a2f23a654daabb5	0	0	0	84	0	0	0	50	0	0	20	88	0	0	0	0	0	0	0	0	0	0	0	0	0	0	0	0	0	0	70	89	0	0	0	61	0	0	0	0	0	0	0	0	0	0	0	60	0
24497511d86b9824f1d9d8c89140025c	0	0	0	0	0	0	0	0	0	0	0	0	0	0	0	0	0	0	0	0	7	0	0	0	74	0	0	0	0	0	0	0	0	0	0	0	0	0	0	0	0	0	0	0	0	0	0	0	0
6d32333049aed8ee7a3702b993e327c0	0	0	0	0	0	0	0	0	0	0	0	0	0	0	0	0	0	0	0	0	0	0	0	0	0	0	0	0	0	0	0	0	0	0	0	0	0	0	0	0	0	0	0	0	0	0	0	0	0
afce8e5dfdc0df2ff3f3145cfe31286a	0	0	0	0	46	0	0	0	0	0	0	0	32	0	0	0	0	0	0	0	55	0	0	0	0	0	0	0	0	0	0	0	0	0	0	0	0	0	0	0	0	0	0	0	0	0	0	0	0
f3f91931749bb0da90547d2a9a6401ea	0	0	0	0	0	0	0	0	0	0	0	0	0	0	0	0	0	0	0	0	0	0	0	0	0	0	0	0	0	0	0	0	0	0	0	0	0	0	0	0	0	0	0	0	0	0	0	0	0
d152720faf06e5f47548c46f6f255074	5	0	0	0	16	0	0	0	11	0	0	0	22	0	0	0	9	0	0	0	69	0	0	0	79	0	0	23	56	0	0	0	0	0	0	0	0	0	0	0	315	0	0	0	6	0	0	0	0
278b91bb5907304df08fbd73a440cf35	0	0	0	0	0	0	0	0	0	0	0	0	0	0	52	0	0	0	0	0	0	0	81	0	0	0	0	0	0	0	0	0	0	0	0	0	0	0	0	0	0	0	0	0	0	0	0	0	0
8c084217f619b92847fa179fd35421cd	0	0	0	0	0	0	0	9	0	0	0	0	0	0	52	0	0	0	0	0	0	0	47	0	0	0	0	0	0	0	0	0	0	0	0	28	0	0	0	0	0	0	0	0	0	0	0	0	0
7c5fb79532801423455a0c96bf4955bb	10	20	0	0	0	0	0	0	0	0	0	0	0	0	0	0	0	0	0	0	0	0	0	0	0	0	0	0	0	0	0	0	12	0	0	0	6	0	0	0	0	11	0	0	0	0	0	0	0
9e0143b551e1e251e3d8a7dfe1374aab	0	0	0	0	0	0	0	0	0	0	0	0	0	0	0	0	0	0	0	0	0	0	0	0	0	0	0	0	0	0	0	0	0	0	0	0	0	0	0	0	0	0	0	0	0	0	0	0	0
a15fa93882c396cf704025fec56630af	0	0	0	0	0	0	0	0	0	0	0	0	0	0	0	0	0	0	0	0	67	0	0	0	97	0	0	0	0	0	0	0	0	0	0	0	55	0	0	0	55	0	0	0	111	0	0	0	0
a72e6c0403e06a5a874413eb1f533e87	9	0	0	23	0	0	0	13	0	0	0	22	11	0	0	8	0	0	0	56	0	0	0	51	6	0	0	0	0	0	0	39	0	0	0	12	0	0	0	8	3	0	0	14	0	0	0	12	0
9e964ab2366086071bb95adcff522ff3	2	0	0	0	12	0	0	0	9	0	0	0	0	0	0	0	0	0	0	0	13	0	0	0	0	0	0	0	2	0	0	0	0	0	0	0	5	0	0	0	0	0	0	0	0	0	0	0	0
f5f66f2995fe4476b5bd5fee82d39307	0	0	0	0	0	0	0	0	0	0	3	0	0	0	0	0	0	0	0	0	0	0	0	0	0	0	0	0	0	0	0	52	0	0	0	0	0	0	0	0	0	0	0	0	0	0	0	0	0
3d7f27efb64ad1fe1469659517d184cb	0	0	1100	0	0	0	0	0	0	0	0	0	0	0	0	0	0	0	0	0	0	0	0	0	0	0	0	0	0	0	0	0	0	0	0	0	0	0	0	0	0	0	0	0	0	0	0	0	0
bd286cce85d2f1c6cd3ca39a0d70fc01	0	0	0	29	0	0	0	38	51	0	0	0	0	0	0	0	0	0	0	0	0	0	0	19	0	0	0	14	4	0	0	95	0	0	0	25	0	0	0	14	0	0	10	24	0	0	0	10	0
2cb41c95e865077330748bfca7078b98	0	0	0	0	25	0	0	0	0	0	0	0	18	0	0	0	45	0	0	0	0	0	0	0	0	0	0	0	0	0	0	0	0	0	0	0	0	0	0	0	0	0	0	0	0	0	0	0	0
5c61878dabfc9022ce1b84ce58fe5946	0	0	0	0	0	0	0	0	0	0	0	0	0	0	0	0	0	0	0	0	0	0	0	4	0	0	0	0	0	0	0	0	0	0	0	0	0	0	0	0	0	0	0	0	0	0	0	0	0
4a7c6c5b187ad7cd1b092ed621f53b4e	0	0	0	0	33	0	0	14	16	0	0	0	0	0	0	0	9	0	0	7	0	0	0	0	10	0	0	79	0	0	0	0	0	0	0	0	0	0	0	0	0	0	0	0	0	0	0	0	0
540895ddc6b43af70be2f873394837b7	0	0	0	0	0	0	42	0	0	0	0	0	0	0	0	0	0	0	0	0	0	0	0	0	0	0	0	0	0	0	0	0	0	0	0	52	0	0	0	0	0	0	0	34	0	0	0	0	0
60e9ca14e256ff56f9ea2355f7da1268	0	0	0	0	0	0	146	0	0	0	0	0	0	0	0	0	0	0	0	0	0	0	164	0	0	0	0	0	0	0	0	193	0	0	0	0	0	0	0	0	0	0	0	0	0	0	0	0	0
ffb577f424b37f4690a2a35f6e282d76	0	0	0	103	0	0	0	0	0	0	0	0	0	0	87	0	0	0	0	0	0	0	0	0	0	0	0	0	0	0	0	22	0	0	0	19	0	0	0	0	0	0	0	20	0	0	32	0	0
cabe95088f99a11cbf290c3c5f143468	0	0	0	0	0	0	0	0	0	0	0	0	0	0	0	0	0	0	0	0	0	0	0	0	0	0	0	0	0	0	0	0	0	0	0	0	0	0	0	0	0	0	0	0	0	0	0	186	0
7ee08fe3899a5cdbad69d4353c6bbf4b	0	0	0	0	0	0	0	5	0	0	5	0	0	0	264	0	0	0	6	0	0	0	0	0	0	0	0	0	0	0	0	0	0	0	0	6	0	0	547	0	0	0	7	0	0	0	0	0	0
d85a16e8008ab2af91c16f18e432aadf	0	0	0	0	4	0	0	39	16	0	0	0	0	0	0	0	24	0	0	0	23	0	0	0	35	0	0	0	0	0	0	0	0	0	0	0	0	0	0	34	0	0	0	0	0	0	0	0	0
815757a144ac998c71eea6df7f48a87b	0	0	0	54	0	0	0	27	0	0	0	0	0	0	0	0	0	0	0	0	0	0	0	0	0	0	0	0	0	0	10	67	0	0	0	18	0	0	0	0	0	0	490	12	0	0	0	0	0
5fa7411ab4eaaa41d6ffcf072a9fffc8	0	0	0	244	0	0	0	0	0	0	0	0	0	0	0	0	0	0	0	0	0	0	0	0	0	0	0	0	0	0	0	0	0	0	0	0	0	0	0	0	0	0	0	0	0	0	818	0	0
69a6ff32ba772b6a89a392bb4b7cd0cf	3	0	0	0	61	0	0	0	14	0	0	0	55	0	0	0	56	0	0	0	26	0	0	0	0	0	0	0	0	0	0	0	0	0	0	0	0	0	0	0	0	0	0	0	0	0	0	0	10
5d098242024cb779b8cb1f66a114b0bb	0	0	0	0	0	0	0	0	34	0	0	0	0	0	0	0	220	0	0	0	228	0	0	0	0	0	0	0	0	0	0	0	0	0	0	0	0	0	0	0	0	0	0	0	0	0	0	0	0
178e219683fb292d5f059484ccc4b748	0	0	0	0	0	0	0	0	0	0	0	0	0	0	0	0	0	0	0	0	0	0	0	0	0	0	0	0	0	0	0	0	0	0	0	0	0	0	0	25	0	0	0	0	0	0	0	0	0
c2124c881f85da0c8ddf980af8cdbf8e	473	0	0	0	0	0	0	0	0	0	0	0	0	0	0	0	0	0	0	0	0	0	0	0	0	0	0	0	0	0	0	0	0	0	0	0	0	0	0	0	0	0	0	0	0	0	0	0	0
7ce9da484c1353c957321f61399ce8dd	0	0	0	0	0	0	0	0	0	0	0	0	0	0	0	0	0	0	0	0	0	0	0	0	0	0	0	0	0	0	0	13	0	0	0	0	0	0	0	0	0	0	0	0	0	0	0	0	0
a294aa6dc2b0de153ad13d96085283e9	0	0	0	32	0	0	0	13	0	0	0	15	0	0	0	11	0	0	0	45	0	0	0	0	0	0	0	0	0	0	0	76	0	0	0	38	0	0	0	7	0	0	0	11	0	0	0	5	0
47b5c65d8cc31dc11062b27118b9e984	0	0	0	0	38	0	0	0	0	0	0	0	0	0	0	0	62	0	0	0	0	0	0	0	610	0	0	0	0	0	0	0	27	0	0	0	0	0	0	0	0	0	0	0	0	0	0	0	0
d47b17e716851853128daa96a3f785d1	0	0	0	0	0	0	0	0	0	0	0	0	0	0	0	0	0	0	0	0	0	0	0	0	0	0	0	0	0	0	0	0	0	0	0	0	0	0	0	0	0	0	0	0	0	0	0	0	0
bbfadf11b0ef4473b7af0080bea387a4	0	0	0	0	10	0	0	0	0	0	0	0	5	0	0	0	21	0	0	0	0	0	0	0	0	0	0	0	14	0	0	0	0	0	0	0	0	0	0	0	0	0	0	0	0	0	0	0	0
1be72254500cacbc3d53f233346d979f	0	0	0	0	0	0	0	0	0	0	0	0	0	0	0	0	0	0	0	0	0	0	0	0	0	0	0	0	0	0	0	0	0	0	0	0	0	0	0	0	0	0	0	0	0	0	0	0	0
721738dee041cd1899efcb047f2b60f5	0	0	0	0	0	0	0	0	42	0	0	0	0	0	0	0	0	0	0	0	0	0	0	0	0	0	0	0	0	0	0	0	0	0	0	0	0	0	0	0	0	0	0	0	0	0	0	0	0
d94a8c2465ba6839ee954c9bdb0b1d32	0	0	0	0	98	0	0	0	0	0	0	0	0	0	0	0	18	0	0	0	139	0	0	0	92	0	0	0	16	0	0	0	0	0	0	0	0	0	0	0	0	0	0	0	0	0	0	0	0
f20e610a71deb4e7dc29abcbb61229dd	0	0	0	29	0	0	4	7	0	0	0	76	0	0	0	0	0	0	0	0	0	0	0	33	0	0	0	0	0	0	0	25	0	0	0	0	0	0	0	4	0	0	0	0	0	0	0	0	0
2f302aedc6b456d89a5dd77f7f5542cc	17	4	0	0	41	0	0	0	23	0	0	0	52	0	0	0	31	0	0	0	38	0	0	0	4	0	0	0	21	0	0	0	0	0	0	0	0	0	0	0	11	0	0	0	5	0	0	0	0
1502c9602b06fe483379c59b2440ebdf	0	0	0	6	0	0	0	0	0	0	0	39	0	0	0	3	0	0	0	9	0	0	0	0	0	0	0	3	0	0	0	0	0	0	0	0	0	0	0	24	0	0	0	0	0	0	0	0	0
4baeabc7c82e2700074fad5901fc453c	0	6	0	0	0	0	0	0	0	14	0	0	5	0	0	0	0	0	0	0	5	0	0	0	4	0	0	0	0	0	0	0	0	0	0	0	5	0	0	0	0	12	0	0	0	0	0	0	3
25c0455924e4c3d39d5c6a96afd78378	0	0	0	23	0	0	0	0	0	0	0	0	0	0	0	0	0	0	0	0	0	0	0	0	0	0	0	0	0	0	0	395	0	0	0	69	0	0	0	0	0	0	0	0	0	0	0	0	0
e73c8d4f12d939f2ccb212f4f2d611b8	0	0	0	0	0	0	0	0	0	0	0	0	0	0	0	0	0	0	0	0	0	0	0	0	0	0	0	0	0	0	0	0	0	0	0	0	0	0	0	0	0	0	189	0	0	0	0	0	0
74b812b07eff56f66e8eb46a6cef489c	0	0	0	0	5	0	0	0	0	0	0	0	0	0	0	0	0	0	0	0	10	0	0	0	0	0	0	0	0	0	0	0	0	0	0	0	0	0	0	0	0	0	0	0	2	0	0	0	3
284c00e5b8e6df7860dd4cf13220caab	0	0	0	0	0	0	0	0	0	0	0	0	0	0	0	0	0	0	0	0	0	0	70	0	0	0	19	0	0	0	0	0	0	0	0	0	0	0	0	0	0	0	0	0	0	0	0	0	0
3c348549fe15ee86ce87d3c3714b48d7	0	0	0	0	0	0	0	0	0	0	0	0	0	0	0	0	0	0	0	0	0	0	0	0	0	0	0	0	0	0	0	0	0	0	0	0	0	0	0	0	0	0	0	0	0	0	0	0	0
ff252e2610a101bd2ab033acdb81374a	0	0	0	0	0	0	0	0	0	0	0	0	0	0	0	0	0	0	0	0	0	0	0	0	0	0	0	0	0	0	0	0	0	0	0	0	0	0	0	0	0	0	0	0	27	110	0	0	0
0f437d9cd9f2e2c49487b49528f29d96	0	0	0	0	0	0	0	0	0	0	0	0	0	0	0	0	0	0	0	0	0	0	0	0	0	0	0	0	0	0	0	0	0	0	0	0	0	0	0	0	0	0	0	0	0	0	0	0	0
a69ecdd7954a68e989189ab49d03809e	0	0	0	0	0	0	0	0	0	0	0	0	0	0	0	0	0	0	0	0	0	0	0	0	0	0	0	0	0	0	0	0	0	0	0	0	0	0	0	0	0	0	0	0	0	0	0	0	0
8b2065891253273eafc68a5b2681f633	0	0	0	0	0	0	6	0	0	0	0	0	0	0	0	0	0	0	0	0	0	0	3	0	0	0	0	0	0	0	0	0	0	0	0	0	0	0	7	0	0	0	0	0	0	0	0	16	0
fb420168ce30d4bf6f4ffa3855218671	0	0	0	0	15	0	0	0	0	0	0	6	10	0	0	0	0	0	0	0	0	0	0	0	0	0	0	0	0	0	0	0	0	0	0	0	0	7	0	0	0	0	0	0	0	0	0	0	0
a7a631057c288a2e6a92a516f18502d9	0	0	0	369	0	0	0	0	0	0	0	0	0	0	0	0	0	0	0	72	0	0	0	97	0	0	0	0	0	0	0	0	0	0	0	0	0	0	0	0	0	0	0	5	0	0	0	0	0
c2666e7afd554dfc1856bd014a7d9144	0	0	0	73	0	0	0	20	0	0	0	0	0	0	0	0	0	0	0	9	0	0	5	21	0	0	0	0	0	0	0	0	0	0	0	0	0	0	0	33	0	0	0	0	0	0	0	19	0
f3ec76409718636b50b3913dab3f513e	0	0	0	0	0	0	0	0	0	0	0	225	0	0	0	0	0	0	0	0	0	0	0	0	0	0	0	0	0	0	0	0	0	0	0	0	0	0	0	0	0	0	0	0	0	0	0	0	0
05012b941684db861696849617f6eb23	0	0	0	0	0	0	0	0	0	0	0	0	0	0	0	0	0	0	0	0	121	0	0	0	0	0	0	0	0	0	0	0	0	0	0	0	0	0	0	0	0	0	0	0	0	0	0	0	0
03f862248293d2e64c3fbd88546f7d30	0	0	0	0	0	0	0	0	0	0	0	0	0	0	0	0	0	0	0	0	0	0	0	0	0	0	0	0	0	0	0	0	0	0	0	0	0	0	0	0	0	0	0	0	0	0	0	0	0
1ab56d6f93ed8896a3d197f715b2013c	0	0	0	0	37	0	0	0	0	0	0	0	6	0	0	0	34	0	0	0	35	0	0	0	0	0	0	0	0	0	0	0	0	0	0	0	0	0	0	0	0	0	0	0	0	0	0	0	3
37a4943cd327002c69dc809a6329f76e	0	0	0	0	0	0	0	0	0	0	0	0	0	0	0	0	0	0	0	0	0	0	0	0	0	0	0	0	0	0	0	0	0	0	0	0	0	0	0	0	0	0	0	0	0	0	0	0	0
8537512e153a6fa38155a70432ba1c23	0	0	0	52	0	0	0	0	0	0	0	0	0	0	0	0	0	0	0	0	0	0	0	0	0	0	0	0	0	0	5	0	0	0	0	0	0	0	0	68	0	0	0	0	0	0	0	0	0
c3784b8cc4b3e5bb81f5fee0630214c6	0	0	0	0	0	0	0	0	0	0	0	0	0	0	0	0	0	0	0	0	0	0	0	0	0	0	0	0	0	0	0	0	0	0	0	0	0	0	0	0	0	0	0	0	0	0	0	0	0
86b2e93a741068c1cf372ff6fb771482	0	0	0	0	0	0	0	0	0	0	0	0	0	0	0	0	0	0	0	0	0	0	0	0	0	0	0	0	0	0	0	0	0	0	0	0	0	0	0	0	0	0	0	0	0	0	0	0	0
86064bfe9859fd69cb7a0e17c01e25f8	0	0	0	0	0	0	0	0	0	0	0	0	0	0	0	0	0	0	0	0	0	0	0	0	0	0	0	0	0	0	0	119	0	0	0	0	0	0	0	490	0	0	0	0	0	0	0	0	0
71fd916ad67efff736df9bc6103a25aa	0	0	0	0	42	0	0	0	0	0	0	0	17	0	0	0	0	0	0	0	0	0	0	0	0	0	0	0	0	0	0	0	0	0	0	0	0	0	0	0	0	0	0	0	0	0	0	0	0
63feb92d0bd880299c0b5727acc75c9d	0	0	0	0	0	0	0	0	0	0	0	0	0	0	0	0	0	0	0	0	0	0	55	0	0	0	14	27	0	0	0	0	0	0	8	0	0	0	0	0	0	0	0	0	0	0	0	0	0
7a24c80024eafc6ecd097aa89a9957b9	0	0	0	0	0	0	72	0	0	0	0	11	0	0	100	64	0	0	0	0	0	0	0	54	0	0	0	0	0	0	0	0	0	0	0	0	0	0	0	0	0	0	0	0	0	0	0	0	0
cb7db5f4bd23a86027f47e33bb6008ad	0	0	0	0	0	0	0	0	0	0	235	0	0	0	0	5	0	0	326	0	0	0	0	0	0	0	0	0	0	0	0	0	0	0	0	0	0	0	0	31	0	0	0	0	0	0	0	0	0
e46ae91e50fa88188787ced028679402	0	0	0	0	0	0	0	0	0	0	0	0	0	0	0	0	0	0	0	0	0	0	0	0	0	0	0	0	0	0	724	0	0	0	0	13	0	0	0	0	0	0	0	172	0	0	0	0	0
e8182a7e8baf996f5c32962100ac31ef	205	0	0	0	0	0	0	0	0	0	0	0	0	0	0	0	37	0	0	0	0	0	0	0	17	0	0	0	0	0	0	0	14	2	0	0	0	0	0	0	40	59	0	0	66	0	0	0	12
959fca94608ea4fef56d42bba1f6f546	0	0	0	0	90	0	0	0	0	0	0	0	0	0	0	0	0	0	0	0	0	0	0	0	0	0	0	0	0	0	0	0	0	0	0	0	0	0	0	0	0	18	0	0	0	0	0	0	0
368b8cced53816bb61b7d7200e2d0e18	0	0	0	0	0	0	0	0	0	0	0	0	0	0	0	0	0	0	15	0	0	0	0	0	0	0	0	0	0	0	0	0	0	0	0	0	0	0	0	0	0	0	0	0	0	0	0	0	0
37b18d0905e459b9b842fc71de45d61f	0	0	0	31	0	0	0	0	0	0	0	48	0	0	0	40	0	0	0	0	0	0	0	16	0	0	0	0	0	0	57	58	0	0	0	0	0	0	0	92	0	0	0	67	0	0	0	0	0
088f2910b804842e74555d140853a2e8	0	0	0	0	0	0	0	0	0	0	0	0	0	0	0	0	72	0	0	0	0	0	0	0	0	0	0	0	12	97	0	0	0	0	0	0	0	0	0	0	0	0	0	0	0	0	0	0	0
968be6c5e5501a8734d365d855f260e9	0	0	0	0	43	0	0	0	0	0	0	0	0	0	0	0	0	0	0	0	0	0	0	0	0	0	0	0	0	0	0	0	0	0	0	0	8	0	0	0	19	0	0	0	0	0	0	0	0
8ee85ad70d54c3cdbf3b32009e93c586	0	0	0	524	0	0	0	0	0	0	0	0	0	0	0	0	0	0	0	7	0	0	0	0	0	0	0	0	0	0	0	23	0	0	0	0	0	0	0	2	0	0	0	0	0	0	0	4	0
69458c9650535cf0e5739d7159fa01ba	0	0	0	10	0	0	0	38	0	0	0	0	10	0	0	0	0	0	0	6	0	0	0	18	12	0	0	13	0	0	0	24	0	0	0	149	0	0	0	10	11	0	21	0	5	0	0	0	0
6667ac8764660790a2a4877a378d0168	0	0	0	0	0	0	0	0	0	0	0	0	0	0	0	0	0	0	0	0	0	0	0	0	0	0	0	49	0	0	0	0	0	0	0	0	0	0	0	0	0	0	0	66	0	0	0	0	0
b49ccbe945011fa0c620805593eaa14e	0	0	0	0	0	0	0	0	0	0	0	0	0	0	17	0	0	0	0	0	0	0	0	0	0	0	0	0	0	0	0	0	0	0	0	0	0	0	44	76	0	0	0	0	0	0	0	0	0
376b12992c25300292f2251b980eedac	0	0	0	0	0	0	0	0	0	0	0	0	0	0	0	0	0	0	0	0	0	0	0	0	0	0	0	0	0	0	0	0	0	0	0	0	0	0	0	0	0	0	0	0	0	0	0	0	0
01d86bf82897519e9202ef2d545813ea	0	0	0	0	0	0	0	0	0	0	0	0	0	0	0	0	0	0	0	0	0	0	0	0	0	0	0	0	0	0	0	0	0	0	0	0	0	0	0	0	0	0	47	0	0	0	0	0	0
81c1ae6c9c8f4a5876f7338c42a064e0	0	0	0	0	0	0	0	0	0	0	0	0	0	0	0	0	0	0	0	0	0	0	0	0	0	0	0	0	0	0	0	0	0	0	0	0	0	0	0	0	0	0	0	0	0	0	0	0	0
23b436f17fd0ab200f6bd4b8f1c4c72d	0	0	0	0	11	0	0	0	0	0	0	0	0	0	0	0	0	0	0	0	0	0	0	0	0	0	0	0	0	305	0	0	0	0	0	0	0	0	0	0	0	0	0	0	0	0	0	0	4
6db3538ad9991832dec09e4b116e3b15	0	0	0	0	0	0	0	0	0	0	0	0	0	0	0	0	0	0	0	0	0	0	0	0	0	0	0	0	0	0	0	0	0	49	0	0	0	0	0	0	0	0	0	0	43	0	0	0	0
3794bd0856ebebb96118b5f4605eb9c5	0	0	0	0	0	0	0	13	0	0	0	0	0	0	28	0	0	0	18	0	0	0	0	0	0	0	75	0	0	0	16	0	0	0	0	0	0	0	0	53	0	0	0	0	0	0	0	0	0
7d4845099d07eed26d9a184ed83d7917	0	0	0	0	0	0	0	2	0	0	0	5	0	0	0	0	0	0	0	0	256	0	0	0	95	0	0	0	0	0	0	0	0	0	0	9	12	3	0	0	71	0	0	0	14	0	0	0	0
5d59c14c03f25be1a7b6accf43980e6b	0	0	44	50	0	0	0	0	0	0	0	0	0	0	376	0	0	0	0	0	0	0	0	0	0	0	0	0	0	0	0	0	0	0	0	0	0	0	0	0	0	0	0	0	0	0	0	0	0
3e246a71ff96034fdf415681f3675934	0	0	0	0	0	0	0	0	0	0	0	0	0	0	0	227	0	0	0	0	0	0	0	0	0	0	0	0	0	0	0	0	0	0	0	0	0	0	0	0	0	0	0	0	0	0	0	0	0
c7632a7e77a4ec4c4b9e6be6ca6bbffb	0	0	0	0	0	0	0	0	0	0	0	0	0	0	0	0	0	0	0	0	0	0	0	0	0	0	0	0	0	0	0	0	0	0	0	0	0	0	0	0	0	0	0	0	0	0	0	0	0
4d4ea4d345ef8ab100f01181150e23cd	0	0	0	0	0	0	0	0	0	0	0	0	0	0	0	0	0	0	0	0	0	0	43	0	0	0	8	0	0	0	0	0	0	0	0	0	0	0	0	0	0	0	0	0	0	0	0	0	0
3d643a6353760f7c747457c8145113bf	0	0	0	0	44	0	0	0	0	0	0	0	268	0	0	0	50	0	0	0	0	0	0	0	82	0	0	0	0	0	0	0	0	0	0	0	0	0	0	0	0	0	0	0	0	0	0	0	0
1084d75201f8733d9f43f267703b0eaa	0	0	0	0	0	0	0	12	0	0	0	0	0	0	150	9	0	0	0	0	0	0	0	0	0	0	0	0	0	0	132	0	0	0	0	0	0	0	0	0	0	0	0	0	0	0	0	0	0
87385367f8f223314f3503265b09a328	0	0	0	0	29	0	0	0	0	0	0	0	13	0	0	0	38	0	0	0	16	0	0	0	433	0	0	0	0	0	0	0	0	0	0	0	10	0	0	0	0	0	0	0	0	0	0	0	0
783ec2719b9966d1c4ccce6a0262adc9	0	0	0	18	0	0	0	28	0	0	0	14	0	0	0	21	0	0	0	12	0	0	0	12	0	0	0	9	0	0	0	42	0	0	0	0	0	0	0	84	0	0	0	0	0	0	0	0	0
303bb1132a2875574a8d45885a080b1b	0	0	0	4	0	0	0	0	0	0	0	0	0	0	0	0	0	0	0	0	0	0	0	0	0	0	0	151	0	0	0	0	0	0	0	0	0	0	0	0	0	0	0	0	0	0	0	0	0
b072270f7a58ded378928871d12169c2	0	0	0	0	0	0	0	0	0	0	0	0	0	0	0	0	0	0	0	0	0	0	0	0	0	0	0	0	0	0	0	0	0	0	0	0	0	0	0	0	0	0	0	0	0	0	0	0	0
270d80d407c6d3044a12d6cc1bc03797	0	0	0	0	56	0	0	0	15	0	0	0	0	0	0	0	85	0	0	0	193	0	0	0	0	0	0	0	4	0	0	0	0	0	0	0	19	0	0	0	0	0	0	0	92	0	0	0	0
d0a73897302e6d85e27c153d0cfd64bd	0	0	0	51	0	0	50	9	0	0	0	7	0	0	0	0	0	0	0	6	0	0	0	13	0	0	0	3	0	0	0	5	0	0	0	0	0	0	0	0	0	0	0	3	0	0	0	16	0
26c54b02aa5108de56da0254106342e6	0	0	0	0	0	0	0	13	0	0	65	0	0	0	0	0	0	0	0	0	0	0	0	9	0	0	0	0	0	0	0	0	0	0	0	18	0	0	0	0	0	0	0	0	0	0	0	0	0
dce19cf31635c1554fda50fe3d34ade4	0	0	0	0	0	0	0	4	0	0	0	10	0	0	0	11	0	0	0	0	0	0	0	0	0	0	0	0	0	0	0	217	0	0	0	0	0	0	0	4	0	0	0	44	0	0	0	0	0
07781a7d220aaf5fa5d3d0e232f6be0c	0	0	0	0	0	0	0	0	345	0	0	0	49	0	0	0	69	0	0	0	0	0	0	0	0	0	0	0	41	0	0	0	0	0	0	0	5	0	0	0	0	0	0	0	0	0	0	0	0
32074158b5961146f575d052dc15ef6d	0	0	0	0	0	0	0	0	0	0	0	0	0	0	13	0	0	0	0	0	0	0	0	0	0	0	0	0	0	0	0	0	0	0	0	0	0	0	0	0	0	0	0	0	0	0	0	34	0
5de5279a764b5a054f0b03a827530035	0	0	0	0	0	0	0	0	0	0	0	32	0	0	0	17	0	0	0	143	0	0	0	56	0	0	0	10	0	0	0	29	0	0	0	0	0	0	0	0	0	0	0	9	0	0	0	0	0
6118c92cf16a3bd35126d141fe29973a	0	0	0	0	0	0	0	0	0	0	0	0	408	0	0	0	0	0	0	0	0	0	0	0	33	0	0	0	0	0	0	0	0	0	0	0	0	0	0	0	0	0	0	0	0	0	0	0	0
fbeac4491830dcc802c6cc0e38aba11a	560	0	0	0	0	0	0	0	0	0	0	0	0	0	0	0	0	0	0	0	29	0	0	0	88	0	0	0	0	0	0	0	0	0	0	0	0	0	0	0	0	0	0	0	0	0	0	0	0
352c6e48b0076e36f0f4e0fd1a4fcb46	0	0	0	0	0	0	0	0	0	0	0	0	130	0	0	0	0	0	0	0	0	0	0	0	0	0	0	0	47	0	0	0	0	0	0	0	0	0	0	0	0	0	0	0	0	0	0	0	0
a7c227d187ed57b7d4998f0b8bba8b84	0	0	0	32	0	0	0	0	0	0	20	0	0	0	14	0	0	0	9	0	0	0	24	0	0	0	11	0	0	0	90	0	0	0	0	0	0	0	0	0	0	0	0	25	0	0	0	0	0
addc7304d4721a6f6b6b72afc45f9884	0	0	0	0	17	0	0	0	7	0	0	0	44	0	0	0	22	0	0	0	30	0	0	0	0	0	0	0	39	0	0	0	2	33	0	0	0	0	0	0	0	0	0	0	0	0	0	0	15
f56ae13e8645241e1d13266cb96016f0	0	0	0	0	145	0	0	0	0	0	0	0	0	0	0	0	0	0	0	0	239	0	0	0	81	0	0	0	15	0	0	0	0	0	0	0	0	0	0	0	66	0	0	0	0	0	0	0	0
b68da67b8b6bc8614467e407801f2f57	0	0	0	0	0	0	0	0	0	0	0	0	0	0	0	0	0	0	0	0	0	0	0	0	0	0	0	0	0	0	0	0	0	0	0	0	0	0	0	0	0	0	0	0	0	0	0	0	0
40922489e5612e6f49887897e51facf4	0	0	0	2	0	0	0	0	0	0	0	0	0	0	0	0	0	0	0	0	0	0	0	0	0	0	0	0	0	0	0	0	0	15	0	0	11	41	0	0	0	0	0	0	48	0	0	0	0
24060c4ddaec34600b1dcdbe2af68bf8	0	0	0	0	0	0	0	9	0	0	0	0	0	0	0	0	0	0	0	565	0	0	0	3	0	0	0	0	0	0	0	0	0	0	0	13	0	0	0	9	0	0	0	5	0	0	0	10	0
010bbf553732c8a66e636c95d07b57de	0	0	0	0	188	0	0	0	0	0	0	0	16	5	0	0	0	0	0	0	0	3	0	0	0	0	0	0	0	3	0	0	52	0	0	0	0	0	0	0	17	0	0	0	93	0	0	0	0
8dd93653f0546f136d7dcee7003907c6	0	0	0	0	12	0	0	0	0	0	0	0	0	0	0	0	19	0	0	0	0	0	0	0	0	0	0	0	0	0	0	0	0	0	0	0	10	0	0	0	0	0	0	0	0	0	0	0	0
2bab87e4e13d41fc766d247b45c4b578	0	0	0	0	0	0	0	0	0	0	0	0	0	0	0	0	0	0	11	0	0	0	0	0	0	0	9	0	0	0	0	0	0	0	0	0	0	0	0	0	0	0	7	9	0	0	0	0	0
1f45f3598c972e990ecafe334984acca	0	0	0	30	0	0	0	0	0	0	0	0	0	0	23	59	0	0	0	0	0	0	0	0	0	0	0	0	0	0	240	0	0	0	0	23	0	0	0	0	0	0	136	0	0	0	0	0	0
1b4571b941be98193ae4c8ea42441270	0	0	0	0	0	0	0	0	0	0	0	0	0	0	0	0	0	0	0	0	0	65	0	0	0	0	0	0	0	0	0	0	0	0	0	0	0	0	0	0	0	56	0	0	0	0	0	0	0
c02f209f342b157ca3f0d363a58d14b7	0	0	0	32	0	0	0	0	0	0	0	21	0	0	0	17	0	0	0	41	0	0	0	81	0	0	0	0	0	0	0	10	0	0	0	9	0	0	0	76	0	0	0	12	0	0	0	6	0
4457a7744ba073bc85f016a6278f03c4	0	0	0	0	0	0	40	0	0	0	0	0	0	0	0	0	0	0	0	0	0	0	216	0	0	0	75	0	0	0	57	0	0	0	0	0	0	0	0	0	0	0	0	63	0	0	0	0	0
03f32541740ffcca45644d4472bc180d	0	0	0	0	49	0	0	0	0	0	0	0	3	0	0	0	0	0	0	0	55	0	0	0	8	0	0	0	0	0	0	0	62	0	0	0	0	0	0	0	9	0	0	0	0	0	0	0	27
560d9dad6f308f0de2e21cec52812eb7	0	0	0	0	0	0	0	0	0	0	0	0	0	0	0	0	0	0	0	0	0	0	0	0	0	0	0	0	0	0	0	0	0	0	0	0	0	0	0	0	0	0	0	0	12	0	0	0	27
a6c744ae8a874643fb4eff8a1fb11857	0	0	0	0	0	0	0	0	0	0	0	0	0	0	0	0	0	0	0	0	0	0	0	0	0	0	0	0	0	0	0	0	0	0	0	0	0	0	0	0	0	0	0	0	0	0	0	0	0
a8ce90d911612a03555db18bf14f908c	0	0	0	0	0	0	0	0	0	0	0	0	0	0	0	0	0	0	0	0	0	0	0	0	0	0	0	0	0	0	0	0	0	0	0	0	0	0	0	0	0	0	0	0	0	0	0	0	0
1db415fad30c963468f6a41608e6b34b	0	0	0	0	0	0	0	26	0	0	0	0	0	0	0	0	0	0	0	0	0	0	0	0	0	0	0	0	0	0	182	0	0	0	0	0	0	0	0	0	0	0	3	0	0	0	0	0	0
11e9e88fefcbc9b01c0547faea6121b4	15	0	0	0	0	0	0	0	13	0	0	0	0	0	0	0	5	0	0	0	6	0	0	0	234	0	0	0	0	0	0	0	0	0	0	0	10	0	0	0	195	0	0	0	14	0	0	0	0
3d5962246cb24590579a4285118f8123	0	0	0	0	0	0	0	9	0	0	0	31	0	0	0	8	0	0	0	0	0	0	0	11	0	0	0	0	0	0	87	55	0	0	0	24	0	0	0	29	0	0	0	23	0	0	0	16	0
df73e13c3734a4eb3683010cbdc6e13c	8	0	0	0	2	0	0	0	4	0	0	3	0	0	0	0	4	0	0	0	7	0	0	0	28	0	0	0	3	0	0	0	3	0	0	0	0	0	0	0	4	0	0	0	12	0	0	2	0
34016f729f2e802f340ca81714d69ff9	0	0	0	0	0	0	0	24	0	0	0	26	0	0	0	0	0	0	0	0	0	0	0	0	0	0	0	4	0	0	0	0	0	0	0	0	0	0	0	27	0	0	0	0	0	0	0	0	0
d12d2b299c2623298e678618d85003fc	0	0	0	0	0	0	0	0	0	0	0	0	0	0	0	0	0	0	0	0	0	0	0	0	0	0	0	0	0	0	0	0	0	0	0	0	0	0	0	0	0	0	0	543	0	0	0	0	0
440640c4beafa266c8c151efd1a73e7f	0	0	0	0	0	0	0	0	0	0	0	0	0	0	0	0	0	0	0	0	271	0	0	0	0	0	0	0	0	0	0	0	0	0	0	0	0	0	0	0	0	0	0	0	0	0	0	0	0
8bae9b9d1d048778e53bae9d87fb0df8	0	0	0	23	0	0	0	0	0	0	0	0	0	0	0	0	0	0	0	221	0	0	0	0	0	0	0	0	0	0	0	0	0	0	0	0	0	0	0	4	0	0	0	0	0	0	0	0	0
f419d98ae24b55d3b77d8da9e396254e	0	0	0	0	0	0	0	0	0	0	0	65	0	0	0	6	0	0	0	0	0	0	0	0	0	0	0	76	0	0	0	3	0	0	0	0	0	0	0	14	0	0	0	0	0	0	0	0	0
cb2c5acc1d66cc640261501626f5d819	0	0	0	0	0	0	0	298	0	0	0	0	0	0	0	0	0	0	0	0	0	0	0	0	0	0	0	0	0	0	0	0	0	0	0	0	0	0	0	0	0	0	53	19	0	0	0	0	0
2957801609193d429b20385a006cea08	0	0	0	0	0	0	0	0	0	0	0	0	0	0	0	0	0	0	0	0	0	0	0	0	0	0	0	0	0	0	0	0	0	0	0	0	0	0	0	0	0	0	0	0	0	0	0	0	213
e1428785770c1c1ebc606654949831cf	0	0	0	0	65	0	0	0	0	694	0	0	0	0	0	0	0	0	0	0	0	0	0	0	0	0	0	0	0	0	0	0	0	0	0	0	0	0	0	0	0	0	0	0	0	0	0	0	0
405a456b8b57088f2dde268be5afe119	0	0	0	0	0	0	0	0	0	0	0	0	0	0	0	0	0	0	0	0	0	0	0	0	0	0	0	0	0	0	0	0	0	0	0	0	0	0	0	0	0	0	0	0	41	152	0	0	5
1083b02e17b431cf2a6682a175e7535f	0	0	0	0	0	0	0	0	0	0	0	0	0	0	0	0	0	0	0	0	0	0	43	0	0	0	0	0	0	0	0	0	0	0	0	0	0	0	0	0	0	0	0	0	0	0	0	0	0
fda9c0a4703c975f8d8cd19f82e141bd	754	0	0	0	0	0	0	0	0	0	0	0	0	0	0	0	0	0	0	0	0	0	0	0	0	0	0	0	0	0	0	0	0	0	0	0	0	0	0	0	0	0	0	0	0	0	0	0	0
cf3a31452a7491928bc229bc88471119	0	0	0	19	0	0	0	4	0	0	0	32	0	0	0	126	0	0	0	0	0	0	0	80	0	0	0	3	0	0	3	0	0	0	0	5	0	0	0	0	0	0	0	0	0	0	0	166	0
0dcb6be9d57fa91462e0b6489d992421	0	0	0	46	0	0	0	10	0	0	0	0	0	0	0	0	0	0	0	0	0	0	13	0	0	0	0	0	0	0	0	0	0	0	0	17	0	0	0	0	0	0	0	0	0	0	0	0	0
14a7b5b9058754f355b5d3fa5de1a8bb	0	0	0	0	0	0	0	0	0	0	0	0	0	0	0	0	0	0	0	0	0	0	0	0	0	0	229	0	0	0	0	0	0	0	0	0	0	0	0	0	0	0	0	0	0	0	0	0	0
9a7c3aec1d2e3fa8c1a9da369adaa639	0	0	0	0	0	0	0	0	0	0	0	0	0	0	0	0	0	0	0	0	0	0	0	0	0	0	0	0	0	0	0	0	0	0	0	0	0	0	63	0	0	0	0	0	0	0	0	0	0
389493eae6f634667a47214eeb1f5c77	0	0	0	0	0	0	0	0	0	0	0	0	0	0	0	0	0	0	0	0	7	0	0	0	11	0	0	0	0	0	0	0	0	0	0	0	0	0	0	0	0	0	0	0	0	0	0	0	0
4321f4ccdfd724fe8bc4fad53008889b	0	0	0	368	0	0	0	0	0	0	0	0	0	0	0	32	0	0	0	0	0	0	0	0	0	0	0	0	0	0	0	0	0	0	0	0	0	0	0	0	0	0	0	0	0	0	0	0	0
cbf7cbbf2f6a0d6017b7611feacb1ad1	0	0	0	0	27	0	0	0	9	0	0	0	30	0	0	0	32	0	0	0	4	0	0	0	0	0	0	0	34	0	0	0	0	0	0	0	0	0	0	0	10	0	0	0	0	0	0	0	0
7f5121324674cb0027be83c9643fc04e	0	0	0	0	0	0	0	0	0	0	0	0	0	0	0	0	0	0	0	0	0	0	0	0	0	0	0	0	0	0	0	0	0	0	0	0	0	0	0	0	0	0	0	0	0	0	0	0	0
b3a8797492d9055c53ecb4d4cc0aabef	0	0	0	0	44	0	0	0	0	0	0	0	23	0	0	0	13	0	0	0	14	0	0	0	0	0	0	0	0	0	0	0	0	0	0	0	0	0	0	0	0	0	0	0	0	0	0	0	0
b645db62ad983a091012389bc7086bcd	0	0	0	0	0	0	0	0	0	0	0	0	0	0	0	0	0	0	0	366	0	0	0	0	0	0	0	13	0	0	0	0	0	0	0	0	0	0	0	0	0	0	0	0	0	0	0	0	0
a601bacee0817d8954596df1e39212af	0	0	0	0	0	0	0	0	0	0	0	0	0	0	0	0	0	0	0	0	0	0	0	0	0	0	0	0	0	0	0	0	0	0	0	0	0	0	0	0	0	0	0	0	0	0	0	0	0
d7aa9905091e86729e8745e62cd6b7d0	0	0	0	0	0	0	0	0	0	0	0	0	0	0	0	0	0	0	0	0	0	0	0	0	0	0	0	0	4	0	0	0	0	0	0	0	0	0	0	0	0	0	0	0	0	0	0	0	0
91e69dae5f9ea4a1a1012766d66b87b6	83	0	0	0	0	0	0	0	0	9	0	0	0	0	0	0	0	0	0	0	0	0	0	0	0	0	0	0	462	0	0	0	0	0	0	0	0	0	0	0	0	0	0	0	0	0	0	0	0
85d703a4120bce4b3333a10a38171b00	0	0	0	0	0	0	0	0	0	0	0	0	0	0	33	0	0	0	9	0	0	0	26	0	0	0	0	0	0	0	0	0	0	0	0	27	0	0	0	0	0	0	0	0	0	0	0	0	0
5feeb45309152060ab1c36a7e935dc8a	146	0	0	0	66	0	0	0	0	0	0	0	0	0	0	0	0	0	0	0	70	0	0	0	59	0	0	0	0	0	0	0	0	0	0	0	0	0	0	0	79	0	0	0	35	0	0	0	0
2d6eaf2cabf1500d440900cdae468e38	0	0	0	0	0	0	29	0	0	0	0	0	0	0	0	0	0	0	0	0	0	0	0	6	0	0	0	0	0	0	0	0	0	0	0	0	0	0	0	0	0	0	20	0	0	0	0	0	0
4bf230c6bb9560ff51fb8bf7b763a316	0	0	0	440	0	0	0	0	0	0	0	0	0	0	0	0	0	0	0	0	0	0	0	0	0	0	0	0	0	0	0	0	0	0	0	18	0	0	0	0	0	0	0	0	0	0	0	0	0
0633afa50fd0d7c3ae7bbf9795ba728f	0	0	0	29	0	0	0	32	0	0	0	7	0	0	0	4	0	0	0	0	0	0	0	6	0	0	0	4	0	0	0	0	0	0	0	0	0	0	0	16	0	0	189	0	0	0	0	3	0
58edb4c0f81fa54548c3d0ba4d3011ce	0	0	0	0	0	0	0	0	0	0	0	0	0	0	0	0	0	0	0	0	0	0	0	0	0	0	0	0	0	0	0	0	0	0	0	0	0	0	0	0	0	0	0	0	0	0	0	0	0
98c2d92d86cfce01090b3f44061f7f9d	402	0	0	0	0	0	0	0	0	0	0	0	7	0	0	0	0	0	0	0	9	0	0	0	22	0	0	0	9	0	0	0	0	0	0	0	0	0	0	0	0	0	0	18	0	0	0	0	17
4c519aa5f3592f0783e5a818d3285569	0	0	0	0	0	0	0	0	0	0	0	0	0	0	0	0	0	0	0	0	0	0	0	0	0	0	0	0	0	0	0	0	0	0	0	0	0	0	0	0	0	114	0	0	0	0	0	0	0
d8df291e10947b8845d0b61acaba785f	0	0	0	0	0	0	0	0	0	0	0	0	0	0	0	0	0	0	0	0	0	0	0	0	0	0	0	0	0	0	0	0	0	0	0	0	0	0	0	0	0	0	0	0	0	0	0	0	0
486a3e722289026b29b9112f0f6f7781	0	0	0	0	0	0	0	0	0	0	0	0	0	0	0	0	0	0	0	0	0	0	0	0	0	0	0	0	0	0	0	0	0	0	0	0	0	0	0	0	0	0	0	0	0	0	0	0	0
efa1b220e50e490889af46e416dba38c	0	0	0	0	0	0	0	0	0	0	0	0	0	0	0	0	0	0	0	0	0	0	0	0	0	0	0	0	0	0	0	0	0	0	0	0	0	0	0	0	0	0	0	0	0	0	0	0	0
c5ba9beed12b00aa2cd6cf5ea3724b44	0	0	0	0	0	0	0	0	0	0	0	0	0	0	0	0	0	0	0	0	0	0	0	0	0	0	0	0	0	0	0	0	0	0	0	0	0	0	0	0	0	0	0	0	0	0	0	0	0
ecb869db497ffce94ab8c34bab4bc676	0	0	0	38	0	0	0	0	0	0	0	45	0	0	0	22	0	0	7	0	0	0	0	0	0	0	0	0	0	0	82	19	0	0	0	5	0	0	0	0	0	0	0	148	0	0	0	0	0
8323901efdb47bc9d9c3e248d91c1b09	0	0	0	0	0	0	0	0	0	0	0	0	0	0	0	0	0	0	0	0	0	0	0	0	0	0	0	0	0	0	0	0	0	0	0	0	0	0	0	0	0	0	0	0	0	0	0	0	0
2704b0eb2ac611164490143314515f0c	0	0	0	0	0	0	0	0	0	0	0	0	0	0	0	0	0	0	0	0	0	0	0	0	0	0	0	0	0	0	0	0	0	0	0	0	0	0	0	0	0	0	0	0	0	0	0	0	0
4a4eed3faeab34e1b2fe95567f9133de	0	0	0	0	0	0	0	0	0	0	0	0	0	0	0	0	0	0	0	0	0	0	0	0	0	0	0	0	0	0	0	0	0	0	0	0	0	0	0	0	0	0	0	0	0	0	0	0	0
5b4186f033d90930f73fc4496157a65d	0	0	0	107	0	0	0	0	0	0	0	0	0	0	0	21	0	0	0	0	0	0	0	18	0	0	0	0	0	0	0	13	0	0	0	0	0	0	9	0	0	0	0	0	0	0	0	17	0
7fbffdec2eb9ad7b3ece6e382b5c590a	0	0	0	0	5	4	0	0	0	26	0	0	0	47	0	0	0	0	0	0	14	32	0	0	0	373	0	0	0	37	0	0	0	0	0	0	0	0	0	0	33	46	0	0	0	0	0	0	0
a1088870302c206876b9013daabc62ac	0	0	0	0	0	0	0	0	0	0	0	0	0	0	0	0	0	0	0	0	0	0	0	0	0	0	0	0	0	0	0	0	0	0	0	0	0	0	0	0	0	0	0	0	0	0	0	0	0
88b429cf9889debe7393aee10395bd2c	0	0	0	590	0	0	0	0	0	0	0	0	0	0	0	0	0	0	0	0	0	0	0	0	0	0	0	0	0	0	0	0	0	0	0	0	0	0	0	5	0	0	0	0	0	0	0	0	0
81bb230bedbcee71a4e8dbdfa2f00260	0	0	0	0	0	0	0	0	0	0	0	0	0	0	0	26	0	0	0	0	0	0	0	0	0	0	0	0	0	0	0	28	0	0	0	0	0	0	0	0	0	0	97	46	0	0	0	19	0
52e1245ab8672e998761f5eb793a24a0	0	0	0	0	0	0	0	0	0	0	0	0	0	0	0	0	0	0	0	0	0	0	0	0	0	0	0	0	0	0	0	0	0	0	0	0	0	0	0	0	0	0	0	0	0	0	0	0	14
a640c0ea7c03c1124319bf4386d75b50	0	0	0	0	0	0	0	0	0	8	0	0	0	0	0	0	0	0	0	0	0	0	0	0	0	0	0	0	3	4	0	0	0	0	0	0	0	0	0	0	0	0	0	10	0	0	0	6	0
172a6ae4f807270a83d33689ca6bccd4	0	0	0	0	0	0	0	0	0	0	0	0	0	0	0	0	0	0	0	0	0	0	0	0	0	0	0	0	0	0	0	0	0	0	0	0	0	0	0	0	0	0	0	0	0	0	0	0	0
bdda5b2b860a8dfead4a5249389fec4f	0	0	0	0	0	0	0	0	0	0	0	0	0	0	0	0	0	4	0	0	0	0	0	0	0	0	0	0	0	0	0	0	0	0	0	0	0	0	0	0	0	0	0	0	0	0	0	0	0
32f02ec6f96ed6f795cbafb2ddce633e	0	0	0	0	0	0	0	0	0	0	0	0	0	0	0	6	0	0	0	0	0	0	0	0	0	0	0	0	0	0	0	0	0	0	0	0	0	0	0	0	0	0	0	89	0	0	0	0	0
6fa65a66bb6cbb3de02e4cdb2d1ece3f	0	0	0	0	0	0	0	0	0	0	0	0	0	0	0	0	0	0	0	0	0	0	0	0	0	0	0	0	0	0	0	9	0	0	0	18	0	0	0	0	0	0	0	0	0	0	0	0	0
3791b09229e54f599b37e68fafce4057	0	0	0	0	6	0	0	0	0	35	0	0	5	0	0	0	6	0	0	0	66	3	0	0	12	0	0	0	5	0	0	0	0	103	0	0	3	89	0	0	0	0	0	0	0	0	0	0	0
0fa30ea529fef85fdeb9062233b99bbf	0	0	0	0	0	0	0	0	0	0	0	0	0	0	0	0	0	0	0	0	0	0	0	0	0	0	0	0	0	0	0	0	0	0	0	0	0	0	0	0	0	0	0	0	0	0	0	0	0
4185deacfe17b5c8721cd7aa5a0864d9	0	0	0	0	0	0	0	0	0	0	0	0	0	0	0	0	0	0	11	0	0	0	0	0	0	0	0	0	0	0	0	0	0	0	0	0	0	0	0	0	0	0	340	0	0	0	0	0	0
918af45620eeac40c48339304073ed9b	0	0	0	0	0	0	0	0	0	0	0	0	0	0	0	0	0	0	0	0	0	0	0	0	0	0	0	0	0	0	0	0	0	0	0	0	0	0	0	0	0	0	0	0	0	0	0	0	0
91f2f4e0ab8ae39c95f916120ca8e26a	0	0	0	0	0	0	0	0	0	0	0	0	35	0	0	0	0	0	0	0	115	0	0	0	48	0	0	0	0	0	0	0	0	0	0	0	0	0	0	0	0	0	0	0	0	0	0	0	0
59f62ed9391cfcbb7e82b243906652dc	0	0	0	24	0	0	0	23	5	0	0	5	3	0	0	12	3	0	0	17	4	0	0	4	18	0	0	4	13	0	0	35	0	4	0	7	0	0	0	0	0	0	0	20	5	0	0	6	0
23c663c270ecbaa4f24f21eeb231afbf	0	0	0	0	0	0	0	0	0	0	0	0	0	0	0	0	0	0	0	0	0	0	0	20	0	0	0	0	0	0	0	0	0	0	0	0	0	0	0	0	0	0	0	0	0	0	0	36	0
982573267842f60ac67d08abbb8d2b26	0	0	0	0	0	0	13	0	0	0	0	0	0	0	0	0	0	0	0	0	0	0	0	10	0	0	0	0	0	0	0	0	0	0	0	0	0	0	0	0	0	0	99	0	0	0	0	0	0
784bd831e96fc3c1025a5a48d30bd0a2	0	0	0	0	0	0	0	0	0	0	0	0	0	0	0	0	0	0	0	100	0	0	0	408	0	0	0	0	0	0	0	0	0	0	0	0	0	0	0	0	0	0	0	0	0	0	0	0	0
267c1bbfdc0cbdfc14eb7f36d27c6e5e	0	0	0	0	0	0	0	0	0	0	0	0	0	0	0	0	0	0	0	0	0	0	0	0	0	3	0	0	32	0	0	0	0	0	0	0	146	0	0	0	0	0	0	0	0	0	0	0	0
43a090489d28f170676885d8b2481fed	0	0	0	0	38	0	0	0	0	0	0	0	28	0	0	0	16	0	0	0	131	0	0	0	166	0	0	0	7	0	0	0	0	0	0	0	0	0	0	0	13	0	0	0	0	0	0	0	0
91067ffaa0ce524431f0e60d54954fc0	0	0	0	0	0	0	0	0	0	0	0	0	0	0	0	0	0	0	0	0	0	0	0	0	118	0	0	0	0	0	0	0	0	0	0	0	0	19	0	0	2	0	0	0	5	0	0	0	0
c929c70ea8499e3037decc3edaec4c6a	0	0	0	0	0	0	0	0	0	0	0	0	0	0	0	0	0	0	0	0	0	0	0	0	0	0	0	0	0	0	0	0	0	0	0	0	0	0	0	0	0	0	0	0	0	0	0	0	0
b3bbd4285163ae7c4ba59a99317a1a13	0	0	0	201	0	0	0	0	0	0	0	15	0	0	0	0	0	0	0	0	0	0	0	0	0	0	0	0	0	0	0	0	0	0	0	13	0	0	0	0	0	0	3	172	0	0	0	9	0
f5872afbd12d9b15d47908cf71397f89	0	0	0	0	0	13	0	0	0	59	0	0	0	0	0	0	0	0	0	0	0	0	0	0	0	0	0	0	0	0	0	0	0	0	0	0	0	0	0	0	0	0	0	0	0	0	0	0	0
730ed7c28b7438b34eb48bb18d5e3a20	0	0	0	0	0	0	0	19	0	0	0	0	0	0	0	8	0	0	0	0	0	0	0	0	0	0	0	0	0	0	0	31	0	0	0	0	0	0	0	0	0	0	0	73	0	0	0	6	0
80a02e3dc3aeb44aad2216faa17c11d0	0	0	0	0	0	0	0	0	0	0	0	0	0	0	0	0	0	0	0	0	8	0	0	0	0	0	0	0	0	0	0	0	0	0	0	0	0	0	0	0	0	0	0	0	0	0	0	0	0
863cf899e760d6c9a250591a081b7311	0	0	0	0	0	0	0	0	45	0	0	0	0	0	0	0	8	0	0	0	12	0	0	0	29	0	0	0	0	0	0	0	0	0	0	0	0	0	0	0	14	0	0	0	13	0	0	0	0
dca2e63521fcd30535f5f94d472cfd0a	0	0	0	0	92	0	0	0	0	0	0	0	0	0	0	0	0	0	0	0	0	0	0	0	0	0	0	0	20	0	0	0	0	0	0	0	0	0	0	0	0	0	0	0	0	0	0	0	0
723021c89d15596c7822a039557f9e1e	0	0	0	0	0	0	46	0	0	0	0	0	0	0	0	0	0	0	0	0	0	0	0	0	0	0	5	0	0	0	0	0	0	0	0	0	0	0	0	29	0	0	0	0	0	0	0	0	0
ea2e0fa72d368ca9f49544c615e25087	0	0	0	0	0	0	0	0	0	0	0	0	0	0	0	0	0	0	0	0	0	0	0	0	0	0	0	3	0	0	0	0	0	0	0	0	0	0	0	0	0	0	0	0	6	0	0	0	0
5d9e95ea45284a36e25f2779d6e33eae	29	0	0	0	86	0	0	6	0	17	0	0	0	0	0	0	40	0	0	0	0	0	0	0	31	0	0	0	0	0	0	0	0	0	0	0	0	0	0	0	0	0	0	0	0	0	0	0	0
fbcc067680e2b6039d25383638520524	0	0	0	0	0	0	0	0	0	0	0	0	0	0	0	0	0	0	621	0	0	0	0	0	0	0	0	0	0	0	20	0	0	0	0	0	0	0	0	0	0	0	0	0	0	0	0	0	0
02a871d404b237620189f39cfee68d17	0	0	0	0	0	0	0	0	0	0	0	9	0	0	0	0	0	0	6	0	0	0	0	0	0	0	0	0	0	0	0	0	0	0	0	0	0	0	0	0	0	0	0	134	0	0	0	0	0
6dd8f6435bc9cf9949bba6df9dc9b4ed	0	0	0	0	0	0	0	126	0	0	0	0	0	0	0	0	0	0	0	0	0	0	0	0	0	0	0	0	0	0	0	0	0	0	0	0	0	0	0	0	0	0	0	0	0	0	0	0	0
0863298bb29136132fc9b1fdf04738a8	0	0	0	0	0	0	0	0	0	0	0	0	0	0	0	0	0	0	0	0	0	0	446	0	0	0	0	0	0	0	0	0	0	0	0	0	0	0	0	0	0	0	0	0	0	0	0	7	0
5683b028564e921a09fb7579f5ac95b8	0	0	0	0	0	0	0	0	0	0	0	0	0	0	0	0	0	0	0	0	0	0	0	0	0	0	0	0	0	0	0	0	0	0	0	0	0	0	0	0	0	0	0	0	0	0	0	17	0
d8705f662a41eeb8183d11bf88679c39	0	0	0	0	0	0	0	0	0	0	0	0	0	0	0	0	0	0	0	0	0	0	0	0	0	0	0	0	0	0	0	0	0	0	0	0	0	0	0	0	0	0	0	0	0	0	0	0	0
1b442e476dee0fea7c9d435694b029e9	0	0	0	0	9	0	0	0	0	21	0	0	0	246	0	0	0	0	0	0	0	0	0	0	0	0	0	0	0	0	5	0	0	0	0	0	0	0	0	0	0	19	0	0	0	0	0	0	0
033dd7dd34c22a44e50e857578dddb24	0	0	0	0	0	0	0	0	0	0	0	0	0	0	0	0	0	0	0	0	0	0	0	0	0	0	0	0	0	0	0	6	0	54	0	0	127	0	0	0	0	0	0	0	0	0	0	0	0
bca9af7c021afb046914b472b6eb5d55	44	0	0	0	0	0	0	0	0	0	0	0	0	0	0	0	0	0	0	0	0	0	0	0	0	0	0	0	0	0	0	0	0	0	0	0	0	0	0	0	0	0	0	0	0	0	0	0	0
c5f7183801238ac589bca8df6ac0e924	0	0	0	0	0	0	0	0	0	0	0	0	0	0	0	187	0	0	0	0	0	0	0	0	0	0	0	0	0	0	0	0	0	0	0	0	0	0	0	0	0	0	0	0	0	0	0	0	0
b6c7ad8923f4fe9451a8d56e9291d81c	0	0	0	0	0	0	0	0	0	0	0	0	0	0	0	0	0	0	0	0	0	0	0	0	0	0	0	74	0	0	0	0	0	0	0	0	0	0	0	0	0	0	0	63	0	0	0	0	0
b0612cba12db2be9279fddc368eb739b	0	0	0	0	0	0	0	0	0	0	0	0	0	0	0	0	0	0	0	0	0	0	0	0	0	0	0	0	0	0	0	0	0	0	0	0	0	0	0	0	0	0	0	0	0	0	0	0	0
89a850c437283bcd3dcc1c0da80c4f19	0	0	0	0	0	0	0	0	0	0	0	0	0	0	0	0	0	0	0	0	0	0	0	0	0	0	0	0	443	0	0	0	0	0	0	0	0	0	0	0	0	0	0	0	0	0	0	0	0
fd35a01b5258e58d7ce204f20147cb78	0	0	0	0	0	0	0	0	0	0	0	0	0	0	0	0	0	0	0	0	0	0	0	0	0	0	0	0	0	0	0	0	0	0	0	0	0	0	0	0	0	0	0	0	0	0	0	0	0
86fc9882bd4745f73037a04d3408b9b6	9	0	0	0	0	0	0	0	11	0	0	0	26	0	0	0	23	0	0	0	0	0	0	0	29	0	0	0	11	0	0	0	0	0	0	0	0	0	0	0	0	0	0	0	6	0	0	0	0
32becf941d64ed6ca57aedc3bb678869	0	0	0	0	54	0	0	0	0	0	0	0	16	0	0	0	49	0	0	0	0	0	0	0	0	0	0	0	0	0	0	0	0	0	0	0	0	0	0	0	0	0	0	0	0	0	0	0	0
9c7359b7ff8a66f61981d2126850a6ea	0	0	0	0	0	45	0	0	0	0	0	0	0	0	0	0	0	0	0	0	267	37	0	0	0	0	0	0	32	0	0	0	0	0	0	0	0	17	0	0	93	47	0	0	0	0	0	0	0
16268b6a91ecfd4f2d52d5beb1612045	0	0	0	0	44	0	0	0	0	0	0	0	0	0	0	0	17	0	0	0	61	0	0	0	45	0	0	0	0	0	0	0	0	0	0	0	0	0	0	0	0	0	0	0	0	0	0	0	13
170c058f06a0fb2af9e144632756c1e2	0	0	0	0	0	0	0	0	0	0	0	0	0	0	0	0	0	0	0	0	0	0	0	0	0	0	0	0	0	0	0	0	0	0	0	0	0	0	0	0	0	0	0	0	0	0	0	0	0
555eec8c14b303fa0f8c1bc97234fb08	0	0	0	0	12	0	0	0	0	0	0	12	0	0	0	0	0	0	0	0	0	0	0	0	0	0	0	0	0	0	0	4	0	0	0	0	6	0	0	0	0	0	0	21	0	0	0	0	0
4d275d129e2e1be6930a359ef9e00585	7	0	0	0	35	0	0	0	12	0	0	0	29	0	0	0	33	0	0	0	60	0	0	0	0	0	0	0	32	0	0	0	0	0	0	0	0	0	0	0	72	0	0	0	0	0	0	0	2
7112b8b5ff965e11a4a4f7e6d866681f	0	0	0	0	57	0	0	0	0	0	0	0	0	0	0	0	132	0	0	0	79	0	0	0	0	0	0	0	0	0	0	0	0	0	0	0	0	0	0	0	0	0	0	0	0	0	0	0	0
1e6007528a44cec296836ea3de1fabca	0	0	0	0	7	0	0	0	0	0	0	0	17	0	0	0	0	0	0	4	0	0	9	0	0	0	0	0	0	0	0	0	0	0	0	0	0	0	0	0	0	0	0	0	0	0	0	0	0
14ae2e19cf4c8e3c1d608dab9900d07a	0	0	0	0	0	0	0	0	0	0	0	0	0	0	0	0	0	0	0	0	0	0	0	0	0	0	0	0	0	0	0	0	0	0	0	0	0	0	0	0	0	0	0	0	0	0	0	0	0
c8e9feb9da030d05f9b2bb8f8ef1a559	0	0	0	0	0	0	0	0	0	0	0	0	0	0	0	0	0	0	0	0	0	0	0	0	0	0	0	0	0	0	0	0	0	0	0	0	0	0	0	0	0	0	0	0	0	0	0	0	0
3627d35b513e2a3cbbf3b3a5048c977e	0	0	0	0	0	0	0	0	0	0	0	0	0	0	0	0	0	0	0	0	0	0	0	0	0	0	0	0	0	0	0	0	0	0	0	0	0	0	0	0	0	0	0	0	12	0	0	0	0
76df1bf41e4d61cd3fa92835861c3b0a	0	0	0	0	0	0	0	0	0	0	0	0	0	0	0	0	0	0	0	0	0	0	0	0	0	0	0	0	0	0	0	0	0	0	0	0	0	0	0	0	0	0	0	0	0	0	0	0	0
98fc2c8d0658503095b35d66c3f0fe2f	0	0	0	0	0	0	0	0	0	0	0	0	20	0	0	0	0	0	0	0	0	0	0	0	0	0	0	0	0	0	0	0	0	60	0	0	14	0	0	0	0	0	0	0	0	0	0	0	11
a437e14cb80ec8a7cc81e592b59e72f9	0	0	0	0	0	0	0	0	0	0	0	56	0	0	0	0	0	0	0	114	0	0	0	0	0	0	0	0	0	0	0	0	0	0	0	10	0	0	0	21	0	0	0	0	0	0	0	16	0
08544613ff4a1fd3df1e394f024e9ce4	0	0	0	0	0	0	0	0	0	0	0	80	0	0	0	0	0	0	0	0	0	0	0	0	0	0	0	0	0	0	0	0	0	0	0	6	0	0	0	49	0	0	0	11	0	0	0	0	0
5e95a17e2f1270d8302fa145f5ba93aa	0	0	0	0	0	0	0	0	0	0	0	0	0	0	0	0	0	0	0	0	0	0	0	0	0	0	0	0	0	0	223	0	0	0	0	0	0	0	0	0	0	0	0	357	0	0	0	0	0
28153dc0acb3b1c8f88c76e8294b8d00	0	0	0	0	0	0	0	0	0	0	0	0	0	0	0	0	0	0	0	0	0	0	0	0	0	0	0	0	0	0	0	0	0	0	0	0	0	0	0	0	0	0	0	0	0	0	0	0	0
117af654634205fd38adced9e660ad70	0	0	0	8	0	0	0	0	0	0	0	0	0	0	0	0	0	0	0	0	0	0	0	0	0	0	0	0	0	0	67	0	0	0	0	0	0	0	61	0	0	0	0	105	0	0	0	0	0
06d71afcdaa08f8b39111cc7b353dcdb	0	0	0	0	0	0	0	0	0	0	0	0	0	0	0	0	0	0	0	0	0	0	0	0	0	0	0	0	0	0	0	0	0	0	0	0	0	0	0	0	0	0	0	0	0	0	0	0	0
f43626809b1c9baa75b36bd3a1a38292	0	0	0	0	0	0	0	13	27	0	0	16	0	0	0	24	12	0	0	0	0	0	0	0	0	0	0	0	0	0	0	35	0	0	0	0	14	0	0	0	0	0	0	89	0	0	0	3	0
2d58d502138f7132f234e191fac87ccc	0	0	0	3	0	0	0	0	0	0	0	0	366	0	0	0	0	0	0	0	0	0	0	0	6	6	0	0	0	206	0	0	0	0	0	0	0	0	0	0	0	0	0	0	0	0	0	0	0
55ca574af46f9436967f43631b43030e	0	0	0	0	0	0	0	74	0	0	0	0	0	0	0	0	0	0	0	61	0	0	0	84	0	0	0	0	0	0	0	0	0	0	0	0	0	0	0	0	0	0	17	0	0	0	0	0	0
b93c27b9a9a6c316c7e84d2bc6e5c202	0	0	0	0	0	0	0	0	0	0	0	0	0	0	0	0	0	0	0	0	0	0	176	0	0	0	0	0	0	0	140	0	0	0	0	0	0	0	0	0	0	0	66	0	0	0	0	0	0
1eaa85d43b20c4b328a03e8875b6aeec	0	0	0	0	0	0	0	0	0	0	0	0	0	0	0	0	0	0	0	0	0	0	0	0	0	0	0	0	0	0	0	0	0	0	0	0	0	0	0	0	0	0	0	0	16	82	0	0	0
2085076603e9f215992cb03a3793f5d0	0	0	17	0	0	0	0	19	0	29	0	7	0	15	0	9	0	0	2	24	0	0	0	22	0	0	0	4	0	0	0	4	0	0	0	3	0	0	0	21	0	0	34	14	0	0	0	4	0
3e7c229b197cad8a850382a792246d61	0	0	0	0	0	0	0	0	0	0	0	0	0	0	0	0	0	0	0	0	0	0	0	0	0	0	0	0	0	0	0	0	0	0	0	0	0	0	0	0	0	0	0	0	0	0	0	0	0
ee15dc47e0ed54e1180554ec76cf7905	0	0	0	10	0	0	0	0	0	0	0	8	0	0	140	0	0	0	0	0	0	0	0	0	0	0	0	0	0	0	0	0	0	0	0	0	0	0	0	0	0	0	0	0	0	0	0	0	0
3c2fab5e4a705c9f19f9849b85222ebf	0	0	0	0	0	0	0	0	0	0	0	0	0	0	0	0	0	0	10	0	0	0	0	0	0	0	0	0	0	0	0	0	0	0	0	0	0	0	0	0	0	0	44	0	0	0	0	0	0
5adadc38c15e128579df7597dbd5f5ba	0	0	0	0	0	0	0	0	0	0	0	0	0	0	0	0	0	0	0	0	0	0	0	0	0	0	3	0	0	0	0	0	0	0	0	0	0	0	0	0	0	0	0	44	0	0	0	0	0
5d3561db8cb996d6b9b0eb2f8b65162d	0	0	0	0	0	0	0	0	0	0	0	0	0	0	0	0	0	0	0	0	0	0	0	0	0	0	0	0	0	0	0	0	575	0	0	0	0	0	0	0	0	0	0	0	0	0	0	0	0
84f4dd14be4b056c1dca1fb808328cb0	32	0	0	0	0	0	0	0	0	0	0	0	0	0	0	0	0	0	0	0	0	0	0	0	25	0	0	0	0	0	0	0	0	0	0	0	21	0	0	0	19	0	0	0	12	0	0	0	0
bfc2a78b3a909ef795781fc96d0a77a8	0	0	0	0	0	0	0	0	0	0	0	0	0	0	0	459	0	0	0	0	0	0	0	0	0	0	0	0	0	0	0	0	0	0	0	0	0	0	0	0	0	0	0	0	0	0	0	0	0
b4c3c962f317e39d05c450c42688a271	0	0	0	0	0	0	0	40	0	0	0	22	0	0	0	0	0	0	9	0	4	0	0	0	0	0	0	0	0	0	0	0	0	0	0	0	0	0	0	0	0	0	0	0	0	0	0	193	0
b2b9250315b77a77cf518519bb8fc2d1	0	0	0	0	0	0	0	0	0	0	0	0	0	0	0	0	0	0	0	0	0	0	0	0	0	0	0	0	0	0	0	0	0	0	0	0	0	0	0	0	0	0	0	0	0	0	0	0	0
c52d2780ea2c1f49d30879927ce90eee	0	0	0	0	0	0	0	0	0	0	0	0	0	0	0	0	0	0	0	0	0	0	0	0	0	0	0	0	0	0	0	0	0	0	0	0	0	0	0	0	0	0	0	0	0	0	0	0	0
ddd9026880c976dbac960dff06c3039a	0	0	0	491	0	0	0	0	0	0	0	0	0	0	0	0	0	0	0	59	0	0	0	0	0	0	0	0	0	0	0	0	0	0	0	0	0	0	0	7	0	0	0	0	0	0	0	0	0
808f6b6db3333a9b43978c2d57eaa423	0	0	0	15	0	0	0	95	0	0	0	0	0	0	0	0	0	0	0	0	0	0	0	6	0	0	0	5	0	0	0	0	0	0	7	64	0	0	0	15	0	0	0	10	0	0	0	0	0
7c30b227cfd5686d52cd9a9f0cec6596	0	0	0	0	0	0	0	0	107	0	0	0	0	0	0	0	0	0	0	0	0	0	0	0	0	0	0	0	0	0	0	0	0	0	0	0	210	0	0	0	0	0	0	0	0	0	0	0	0
204d9e0aa7f51d7d64b8b7dc31e68363	0	0	0	0	0	0	0	0	0	0	0	0	0	0	0	0	0	14	0	0	0	545	0	0	0	0	0	0	0	0	0	0	0	0	0	0	0	0	0	0	0	0	0	0	0	0	0	0	0
55c756eddaba9211ca106232e347e817	0	0	0	0	0	0	0	0	0	0	0	0	0	0	0	0	0	0	0	0	0	0	0	0	0	0	0	0	0	567	0	0	0	0	0	0	0	0	0	0	0	0	0	0	0	0	0	0	0
dc3e083686c6e7e55b5543cbcb898844	0	0	0	0	0	0	0	0	0	0	0	0	0	0	0	0	0	0	0	0	0	0	0	0	0	0	0	0	0	0	0	8	0	0	0	0	0	0	0	16	0	0	0	0	0	0	0	0	0
ef0c708cfb10771b2a81f6a104b805c3	0	0	0	0	0	0	0	0	0	0	0	0	36	0	0	0	0	0	0	0	0	0	0	0	15	0	0	0	0	0	0	0	0	0	0	0	0	0	0	0	0	0	0	0	0	0	0	0	0
0e8f0fdf2aa22271c51c039115f6cd1c	0	0	0	0	0	0	0	3	0	0	0	0	0	0	0	0	0	0	0	0	0	0	0	0	0	0	0	0	0	0	0	100	0	0	0	0	0	0	0	0	0	0	0	348	0	0	0	0	0
133c378c3d626f32d23aff9bbd0a0deb	0	0	0	0	0	0	0	0	0	0	0	0	0	0	0	0	0	0	0	0	0	435	0	0	0	0	0	0	0	0	0	0	0	0	0	0	0	0	0	0	120	0	0	0	0	0	0	0	0
a159686fdd7687a6eb0a243258ad77a0	0	0	0	0	0	0	0	0	0	0	0	0	0	0	0	0	0	0	0	0	0	0	0	0	0	0	0	0	0	0	0	0	0	0	0	0	0	0	0	0	0	0	0	0	0	0	0	0	0
90340b9a3f8a4a0890e0ed448ba0098c	0	0	0	0	0	0	0	0	21	0	0	0	0	0	0	0	56	0	0	0	0	0	0	0	0	0	0	0	0	0	0	0	0	0	0	0	0	0	0	0	89	0	0	0	111	0	0	0	0
898979872615923bff0a419c8b6dd32d	0	0	0	0	0	0	0	0	0	0	0	0	0	0	0	3	0	0	0	0	0	0	0	0	0	0	0	0	0	0	0	0	0	0	0	12	0	0	0	9	0	0	0	0	0	0	0	0	0
3ad68b7d29a27e024aaee96d8543e341	0	0	0	0	15	0	0	0	0	0	0	0	0	0	0	0	0	0	0	0	0	0	0	0	0	0	0	0	0	0	0	0	0	0	0	0	90	0	0	0	0	0	0	0	18	0	0	0	6
6f1e23ac44aa674896b90ad07c176cdd	0	0	0	0	0	0	0	0	0	0	0	0	0	0	0	0	0	0	78	0	0	0	0	0	0	0	0	0	0	0	0	0	0	0	0	76	0	0	0	0	0	0	0	0	0	0	0	0	0
26a680411878d7afe64a512bc7d8af50	0	0	0	0	12	47	0	0	0	106	0	0	0	8	0	0	0	4	0	0	51	35	0	0	0	54	0	0	0	15	0	0	0	0	0	0	0	0	0	0	0	8	0	0	0	0	0	0	0
46df63da8aa54d0d6be744a228573bc4	0	0	0	0	0	0	0	0	0	0	0	0	0	0	0	0	0	0	0	495	0	0	0	0	0	0	0	0	0	0	0	0	0	0	0	0	0	0	0	0	0	0	44	0	0	0	0	0	0
9baa1417ee56da396168359625a44de0	0	0	0	13	0	0	0	37	0	0	0	25	0	0	0	0	0	0	0	24	0	0	0	0	0	0	0	0	0	0	0	0	0	0	0	24	0	0	0	14	4	0	0	0	0	0	0	0	0
ae626fd4e55928f7e6d59ce4af40f13a	0	0	0	9	0	0	0	0	0	0	0	9	0	0	0	4	0	0	0	0	0	0	0	0	0	0	0	0	0	0	0	206	0	0	0	0	0	0	0	4	0	0	0	5	0	0	0	9	0
7aadc97bebaf5f82b28d0821f440513a	0	0	0	0	0	0	0	0	0	0	0	0	0	0	0	0	0	0	0	0	0	0	0	0	0	0	0	0	0	0	56	33	0	0	0	0	0	0	0	0	0	0	25	41	0	0	0	0	0
9ebc1aeda659d5b84025eb76e33614bd	0	0	0	0	0	0	0	0	0	0	0	0	0	0	0	4	409	0	0	0	0	0	0	0	0	0	0	0	0	0	0	0	0	0	0	0	0	0	0	0	0	0	0	0	0	0	0	0	0
3248fca00fa8d102a14ada757f4b29f7	0	0	0	0	0	0	0	0	0	0	0	0	0	0	0	0	0	0	0	0	0	0	0	0	0	0	0	0	0	0	0	0	0	0	0	0	0	0	0	0	0	0	0	0	0	0	0	0	0
5a18352e909151b81a32dac3ec175bb7	0	0	0	0	0	0	0	52	0	0	0	0	0	0	0	0	0	0	0	0	0	0	0	0	0	0	0	0	0	0	0	0	0	0	54	0	0	0	0	0	0	0	20	0	0	0	0	0	0
d3c6607894d91251bc6fcdfe8b91e30e	0	0	0	0	0	0	0	0	0	0	0	0	0	0	0	0	0	0	0	0	0	0	0	0	0	0	0	0	0	0	0	0	0	0	0	369	0	0	0	0	0	0	0	0	0	0	0	0	0
db2a9ce8511c35e26a8d41ecc177620d	0	0	0	0	0	0	0	0	0	0	0	0	130	0	0	0	54	0	0	0	95	0	0	0	0	0	0	0	0	0	0	0	0	29	0	0	0	0	0	0	0	0	0	0	0	0	0	0	0
9154f39e534d9a5e4a7dc38f9fec6909	0	0	0	0	0	0	0	234	0	0	0	0	0	0	0	0	0	0	0	0	0	0	0	0	0	0	0	0	0	0	0	0	0	0	310	0	0	0	0	0	0	0	0	0	0	0	0	0	0
0f06bf9ef8741ccdfc41e8a417606bae	0	0	0	0	0	0	0	0	0	0	0	0	0	39	0	0	0	0	0	0	0	0	0	0	0	0	0	0	0	0	0	0	0	0	0	0	0	0	0	0	0	0	0	0	0	0	0	0	0
46b6c21f183e57cc8504056909039a26	0	0	0	0	0	0	0	0	0	0	0	53	0	0	0	0	0	0	0	0	0	0	0	0	0	0	0	431	0	0	0	0	0	0	0	0	0	0	0	0	0	0	0	0	0	0	0	0	0
4e76afd2ba4a2aee7246b3c62e5e4c76	11	0	0	0	0	0	0	0	0	0	0	0	0	0	0	0	11	0	0	0	0	0	0	0	0	0	0	0	0	0	0	0	0	0	0	0	7	0	0	0	0	0	5	0	0	0	0	0	0
3ef06e2a56d8f4e5d50892c678687b7c	0	0	0	43	0	0	0	0	0	0	0	0	0	0	0	0	0	0	0	0	0	0	0	0	0	0	128	0	0	0	0	0	0	0	0	0	0	0	0	0	0	0	0	0	0	0	11	0	0
4f7eec3dfc7b82a4b8e9b000a3d7c39b	0	0	0	0	0	0	0	0	0	0	0	0	0	0	0	0	0	0	0	0	0	0	0	0	0	0	0	0	0	0	0	0	0	0	0	0	0	0	0	0	0	0	0	0	0	0	0	0	0
b4b26643bdabdbe9160e0f5e82d06f96	0	0	0	0	0	0	0	0	0	0	0	0	0	0	0	0	0	0	0	0	0	0	388	0	0	0	0	0	0	0	0	0	0	0	0	0	0	0	0	0	0	0	0	0	0	0	0	0	0
bcb9ccca66ef494a518bacfafcf8fe1e	0	0	0	0	0	0	0	0	0	0	0	0	0	0	0	0	0	0	0	0	0	0	0	0	0	0	0	0	0	0	0	0	0	0	0	0	0	0	0	0	0	0	0	0	0	0	0	0	0
afa10447183f74d4ef4fc0cc296e8ee8	0	0	0	20	0	4	0	0	0	0	0	0	0	0	0	3	0	0	0	0	5	0	0	0	0	0	0	0	7	0	0	0	0	0	0	4	3	0	0	0	0	0	0	8	0	0	0	2	0
0656c51bd4cd2b64447e488118bd56cb	0	0	0	0	0	0	0	0	0	0	0	0	0	0	0	0	0	0	0	0	0	0	0	0	399	0	0	0	0	0	0	0	0	0	0	0	0	0	0	0	0	0	0	0	0	0	0	0	0
845fb25e6de06435820c2bcd302c4688	0	0	0	0	0	0	0	0	0	0	0	0	0	0	0	0	0	0	0	0	0	0	0	0	0	0	0	0	0	0	0	0	0	0	0	0	0	0	0	0	0	0	0	0	0	0	0	0	0
2cefbd14935fcaa1bd8a52c3293b3358	0	0	0	0	0	0	0	0	0	0	0	0	0	0	0	0	0	0	0	0	0	0	0	0	0	0	0	0	0	0	0	0	0	0	0	0	0	0	0	0	0	0	0	0	0	0	0	0	0
df9645b722da617df1082d4c05525198	0	0	0	0	34	0	0	0	0	75	0	0	0	0	0	0	0	0	0	0	0	153	0	0	23	0	0	0	0	25	0	5	0	0	0	0	0	0	0	0	0	47	0	0	0	0	0	0	0
1d9f1b3269231ded18cdee732f5f97e3	0	0	0	0	0	0	0	0	0	0	0	0	0	0	0	0	0	0	0	0	0	0	0	0	0	0	428	0	0	0	0	0	0	0	0	0	0	0	0	0	0	0	5	0	0	0	0	0	0
33811cb629fc06975ee2db43351b15a9	0	0	0	0	0	0	0	0	0	0	0	0	0	0	224	0	0	0	0	0	0	0	0	0	0	0	0	0	0	0	0	0	0	0	0	0	0	0	0	0	0	0	0	0	0	0	0	0	0
1c3cafef4099aef528014415f5656ebd	0	0	0	0	4	0	0	0	0	0	0	0	14	0	0	0	0	0	0	0	0	0	0	0	0	0	0	0	0	0	0	0	0	0	0	0	0	0	0	0	0	0	0	0	6	0	0	0	4
cf5b7dd23f1fedd80a5cb47243d8e0e4	0	0	0	0	0	0	0	0	0	0	0	0	0	0	0	0	0	0	0	38	0	0	0	22	0	0	0	0	0	0	0	0	0	0	0	0	0	0	0	33	0	0	175	0	0	0	0	0	0
db74a84d50d1864905e8ea67a9ae679f	0	0	0	0	0	0	0	0	42	0	0	0	0	0	0	0	0	0	0	0	0	0	0	0	69	0	0	0	27	0	0	0	10	0	0	0	0	0	0	0	44	0	0	0	28	0	0	0	0
b9e8cec78304b39afd22537c94c499b6	36	0	0	0	0	0	0	0	0	0	0	0	0	0	0	0	0	0	0	0	0	0	0	0	0	0	0	0	0	0	0	0	0	0	0	0	0	0	0	0	0	0	0	0	0	0	0	0	0
28f9cc787e34b8f57e85cd533d6616eb	0	0	0	0	0	10	0	0	0	19	0	0	5	6	0	0	0	0	0	0	0	0	0	0	0	0	0	0	0	0	0	0	0	0	0	0	0	0	0	0	2	0	0	0	0	0	0	0	0
12ad080f2b353cc51b0e82368b1c36da	0	0	0	15	0	0	0	19	0	0	0	5	0	0	0	0	0	0	0	0	0	0	0	0	0	0	0	9	0	0	0	5	0	0	0	0	0	0	0	0	0	0	0	10	0	0	0	0	0
13567ea956c6dd4526a34549e805257c	0	0	0	0	0	0	0	0	0	0	0	0	363	0	0	0	0	0	0	0	0	0	0	0	0	0	0	0	0	0	0	0	0	0	0	0	0	0	0	0	0	0	0	0	0	0	0	0	0
b4ae0ecacbd5d632f10480ab131e4c2e	0	0	0	0	0	0	0	0	0	0	0	0	0	0	0	0	0	0	0	0	0	0	0	0	0	0	0	0	0	0	0	0	0	0	0	0	0	0	0	0	0	0	0	0	0	0	0	0	0
f51a5b853402419cf2d9afdefe61e0ee	0	0	0	0	0	0	0	0	0	0	0	0	0	0	0	0	0	0	0	0	0	0	0	0	0	0	0	0	0	0	0	0	0	0	0	0	0	0	0	0	0	0	0	0	0	0	0	0	0
25547f123083833894bc7a494ce59393	0	0	0	0	0	0	0	0	0	0	0	0	0	0	0	0	0	0	0	474	0	0	0	0	0	0	0	0	0	0	0	0	0	0	0	0	0	0	0	0	0	0	0	0	0	0	0	17	0
94ae628426f44799e5121b08e9bee73b	0	0	0	0	0	0	0	0	0	0	120	0	0	0	0	0	0	0	0	0	0	0	0	0	0	0	0	0	0	0	0	0	0	0	0	0	0	0	0	0	0	0	0	0	0	0	0	0	0
9bbb89ae2b0d39ce7517974a08357e6b	3	0	0	0	0	0	0	0	0	0	0	0	0	0	0	0	319	0	0	0	29	0	0	0	0	0	0	0	0	0	0	0	0	0	0	0	0	0	0	0	0	0	0	0	0	0	0	0	15
927d21e12e0fe0f53771a5a6e11cb994	0	0	0	0	0	0	0	0	0	0	0	0	0	0	0	0	0	0	0	0	416	0	0	0	0	0	0	0	22	0	0	0	0	0	0	0	0	0	0	0	27	0	0	0	0	0	0	0	0
c40aad1862bb96eac8799fb43054198e	0	0	0	0	0	0	0	0	0	0	0	0	0	0	0	0	0	0	0	0	0	0	0	0	0	0	0	0	0	0	0	0	0	0	0	0	0	0	0	0	0	0	0	0	0	0	0	0	0
60db2ed420f938b43f17fd75832126d9	0	0	0	0	0	0	0	0	0	0	0	517	0	0	0	0	0	0	0	0	0	0	0	0	0	0	0	0	0	0	0	0	0	0	0	0	0	0	0	0	0	0	0	0	0	0	0	0	0
4f04f460cd3d5fa3829cff5904862eaf	0	0	0	0	0	0	0	26	0	0	0	0	0	0	0	0	0	0	0	0	0	0	0	0	0	0	0	0	0	0	0	40	0	0	0	0	0	0	0	0	0	0	262	21	0	0	0	0	0
2644bec07f4f88038765ebacb54f8907	0	0	0	0	0	0	0	0	4	0	0	0	0	0	0	0	10	0	0	0	45	0	0	0	41	0	0	0	0	0	0	0	0	64	0	0	0	0	0	0	10	0	0	0	0	0	0	0	0
e2ba71584b9bca7e1f67d67de2dbdaeb	0	0	0	0	0	0	0	0	0	0	0	0	0	213	0	0	0	0	0	0	0	0	0	0	0	0	0	0	0	0	0	0	0	0	0	0	0	0	0	0	0	0	0	0	0	0	0	0	0
f31f638a9f0809193b079b155a788126	0	0	0	0	0	0	0	0	0	0	0	0	0	0	0	0	0	0	0	0	0	0	0	0	0	0	0	0	0	0	0	0	0	0	0	0	0	0	0	0	0	0	17	0	0	0	0	0	0
a4c618d6369406315ab65ab5350cba03	0	0	0	0	0	0	0	0	0	0	0	0	0	0	0	0	0	0	0	0	0	0	0	0	0	0	0	0	0	0	0	0	0	0	0	0	0	0	0	0	0	511	0	0	0	0	0	0	0
2e348d08125d8d25957ef412378b72b2	0	0	0	17	0	0	0	0	0	0	0	0	0	0	0	27	0	0	0	0	0	0	0	0	0	0	0	0	0	0	0	0	0	0	0	0	0	0	0	0	0	0	0	17	0	0	0	0	0
fdb917011f1fa2fc205aac16bc205c09	0	0	0	0	6	0	0	0	31	0	0	0	0	0	0	0	46	0	0	0	89	0	0	0	18	0	0	0	38	0	0	0	0	0	0	0	0	0	0	0	72	0	0	0	0	0	0	0	0
385b6ca876b42566993c5a2267327af4	0	0	0	0	0	0	0	0	0	0	0	0	99	3	0	0	0	0	0	0	217	0	0	0	68	0	0	0	0	0	0	0	0	0	0	0	0	0	0	0	0	0	0	0	31	0	0	0	0
cce0d4d70dc4df5bdbe5edc5cf87a580	0	0	0	0	0	0	0	0	0	0	0	0	0	0	0	0	0	0	0	0	0	0	0	0	0	0	0	0	0	0	3	0	0	0	0	0	0	0	0	0	0	0	0	20	0	0	0	0	0
844234a8e670dab095f427470d5ddf69	0	0	0	0	0	0	0	0	0	0	0	0	0	0	0	0	0	0	0	0	0	0	0	0	0	0	0	0	0	0	0	0	0	0	0	0	0	0	0	0	0	0	0	0	0	0	0	0	0
d39b992233d040e6717def425688b052	0	0	0	0	35	0	0	0	0	0	0	0	115	0	0	0	31	0	0	0	38	0	0	0	114	0	0	0	11	0	0	0	0	0	0	0	0	0	0	0	0	0	0	0	0	0	0	0	0
b3e0620f0e53c362660e4a192ebf9552	0	0	0	0	0	0	0	18	0	0	0	0	0	0	0	0	0	0	310	0	0	0	0	0	0	0	6	0	0	0	0	0	0	0	30	0	0	0	14	0	0	0	0	0	0	0	0	0	0
b5d28bf28754a95a1a3370ff63efeb0c	0	0	0	0	0	0	0	0	0	0	0	0	0	0	0	0	0	0	0	0	0	0	0	0	0	0	0	0	0	0	0	0	0	0	0	0	0	0	0	0	0	0	0	0	0	0	0	0	0
106ed97e189fff39a2a1abfd96e43bd2	0	0	0	0	0	0	0	7	0	0	4	6	0	0	0	0	0	0	0	0	0	0	0	0	0	0	0	0	0	0	0	85	0	0	0	0	0	0	0	0	0	0	0	73	0	0	0	2	0
6a655ea5567c0245c75f8cb6b3d11258	0	0	0	0	0	0	0	20	0	0	0	17	0	0	0	0	0	0	0	0	0	0	0	0	0	0	0	0	0	0	0	42	0	0	0	4	0	0	0	8	0	0	0	16	0	0	0	10	0
b4cf4753cd44ea14a941e049f7ef9dce	0	0	0	0	0	0	0	0	0	0	0	57	0	0	0	0	0	0	0	0	0	0	0	0	0	0	0	0	0	0	0	0	0	0	0	0	0	0	0	0	0	0	0	0	0	0	0	0	0
a036347e5961b7080fa2a0deab680256	0	0	0	65	0	0	0	28	0	0	0	5	0	0	0	8	0	0	0	14	0	0	0	0	0	0	0	0	0	0	0	32	0	0	0	12	0	0	0	30	0	0	0	5	0	0	0	8	0
7609b7ab9d68f7b025cd76950645e4ef	0	0	0	0	212	0	0	0	0	7	0	0	0	0	0	0	37	0	0	0	5	0	0	0	0	0	0	0	0	0	0	0	0	14	0	0	0	0	0	0	0	0	0	0	0	0	0	0	0
b2e8db4c1c7957e4c8b3aaaa838005d9	0	0	0	0	0	0	0	0	0	0	0	0	0	0	0	0	21	0	0	0	51	0	0	0	0	0	0	0	149	0	0	0	0	0	0	0	26	0	0	0	0	0	0	0	0	0	0	0	0
6cd1e7629d4bb82640d7f9da5db11800	0	0	0	0	0	0	0	0	0	0	0	0	0	0	0	0	0	0	0	0	0	0	0	0	0	0	332	0	0	0	0	0	0	0	0	0	0	0	0	0	0	0	0	0	0	0	0	0	0
edf91a6cae93f13433e15314cd5beba0	0	0	0	0	0	0	0	0	0	0	0	0	0	0	0	0	0	0	0	0	0	0	0	0	0	0	0	0	0	0	0	0	0	0	0	0	0	0	0	0	0	0	0	0	0	0	0	0	0
624921d97bc935eed8f7a8fbcbcbafaf	0	0	0	0	0	0	0	0	0	0	0	0	0	0	213	0	0	0	0	0	0	0	0	0	0	0	27	0	0	0	0	0	0	0	0	0	0	0	6	0	0	0	0	0	0	0	0	0	0
66c70124c137c7fefc288279302059b3	0	0	0	0	0	0	0	0	0	0	0	0	0	0	0	0	0	0	0	187	0	0	0	22	0	0	0	0	0	0	0	0	0	0	0	0	0	0	0	0	0	0	0	0	0	0	0	19	0
b8cd329f335e5436ec243e6a7f990ab6	0	0	0	0	0	0	0	0	0	0	0	0	0	0	0	317	0	0	0	0	0	0	0	0	0	0	0	0	0	0	0	0	0	0	0	0	0	0	0	13	0	0	0	0	0	0	0	0	0
0713dd46d78c5a5f95a4d6a8646d6ba4	0	0	0	0	0	0	0	0	0	0	0	0	0	0	0	0	0	0	0	0	0	0	0	0	0	0	0	0	0	0	0	0	0	0	0	0	0	0	0	0	0	0	0	0	0	0	0	0	0
ce753c8a6e4c0b8b0646005ce86dd248	0	0	0	0	0	0	85	0	0	0	0	0	0	0	0	0	0	0	0	0	0	0	0	0	0	0	0	0	0	0	0	0	0	0	0	0	0	0	0	0	0	0	0	0	0	0	0	0	0
54416265c511b17d81ce135a0040c508	0	0	0	0	0	0	0	0	0	0	0	0	0	0	0	0	0	0	0	0	0	0	0	0	0	0	0	0	0	0	0	0	0	0	0	0	0	0	0	0	0	0	0	0	0	0	0	0	57
bcd1fdf33bf86dd9ddffc2d946672598	0	0	0	0	0	0	0	0	0	0	0	0	0	0	0	0	0	0	0	0	0	0	0	0	0	0	0	0	0	0	0	0	0	0	0	0	0	0	0	0	0	0	0	0	8	0	0	0	0
ba44ccab2e6b0cb0e4a4b47c0de6b130	0	0	0	0	0	0	0	0	0	0	0	0	0	0	0	0	0	0	0	0	0	0	0	0	0	0	0	0	0	0	0	0	0	0	0	0	0	0	0	0	0	0	0	0	0	0	0	0	0
f57c1c5e91e211b24dbaddaa8e87e0c7	0	0	0	0	0	0	0	14	0	0	0	0	0	0	0	27	0	0	0	0	0	0	0	0	0	0	0	0	0	0	0	69	0	0	0	0	0	0	0	0	0	0	20	160	0	0	0	0	0
2556091fde360ba8c83721c1c4a4d3b1	26	0	0	34	0	0	0	0	0	0	0	0	0	0	0	0	22	0	0	0	0	0	0	0	0	0	0	0	0	0	0	0	0	0	0	0	0	0	0	0	0	0	0	0	0	0	0	0	0
ea32796fd04e5b8f29786767e0f185e2	0	0	0	47	0	0	0	7	0	0	0	0	0	0	0	8	0	0	0	8	0	0	0	0	0	0	0	3	0	0	0	92	0	0	0	27	0	0	0	18	0	0	0	3	0	0	0	0	0
7470610fa98d5c6d59af5686c2c170a1	0	0	0	0	0	0	0	0	0	219	0	0	0	0	0	0	0	0	0	0	0	0	0	0	0	0	0	0	0	0	0	0	0	0	0	0	0	0	0	0	0	0	0	0	0	0	0	0	0
708527573a08a4b1091f829d68b9fac8	0	0	0	0	0	0	0	0	0	0	0	0	0	0	0	0	0	0	0	0	0	0	0	0	0	0	0	0	0	0	0	0	0	0	0	0	0	0	0	0	0	0	0	0	0	0	0	0	0
a3abe0d2e8e1119af7f9301b36e4348c	6	0	0	0	0	0	0	0	9	0	0	0	16	0	0	0	4	0	0	0	4	0	0	0	0	0	0	0	0	0	0	0	0	0	0	0	0	0	0	0	7	0	0	0	32	0	0	0	45
b53dd42d8f615dd722b05e3bb652bf14	0	0	0	9	0	0	0	5	0	0	0	0	0	0	0	0	0	0	0	0	0	0	0	0	0	0	0	0	0	0	0	0	0	0	0	0	0	0	0	0	0	0	0	0	0	0	0	0	0
563545bcaa955f3089426265d2b4e3ce	0	0	0	0	0	0	0	0	0	0	0	0	0	0	0	0	0	0	0	0	0	0	0	0	0	0	0	0	0	0	0	0	0	0	0	0	0	0	0	0	0	0	0	0	0	0	0	0	0
789c84ba77cdb6e1e8d662ed15502770	6	0	0	0	10	0	0	0	0	0	0	0	0	0	0	0	0	0	0	0	41	0	0	0	5	0	0	0	0	0	0	0	0	0	0	0	36	0	0	0	0	0	0	0	0	0	0	0	6
9234ab854a48ae4b9c0cc8973bc8679a	0	0	0	0	0	0	0	0	0	0	0	0	0	0	0	0	0	0	0	0	0	0	0	0	0	0	0	0	0	0	0	0	0	0	0	0	0	0	448	0	0	0	0	0	0	0	0	0	0
4ce37681669b32df235b49fda665bd81	0	0	0	0	0	0	0	0	0	0	0	0	0	0	0	0	0	0	0	0	0	0	0	0	0	0	0	0	0	0	0	0	0	0	0	0	0	0	0	0	0	0	0	0	0	0	0	0	0
6cc74e9f806ab48cea8f1411975412c9	0	0	0	0	0	0	0	0	0	0	0	0	0	0	0	0	0	0	0	0	0	0	0	0	0	0	0	0	0	0	0	55	0	0	0	31	0	0	0	0	0	0	0	0	0	0	0	0	0
ee536116ea0eeedc94aaf02630af6571	0	0	0	0	0	0	0	0	0	0	0	0	0	0	0	0	0	0	0	72	8	0	0	0	0	0	0	0	0	0	0	0	0	0	0	0	0	0	0	0	0	0	0	44	0	0	0	12	0
e252865ed303adf7ab8a14e40090a5ba	0	0	0	0	0	0	0	0	0	0	0	0	0	0	0	0	0	0	0	0	0	0	0	0	0	0	0	0	0	0	0	0	0	0	0	0	0	0	0	0	0	0	0	0	0	0	0	0	0
81e83aa2652eecc125fe42ce7d0143e2	0	0	0	0	0	0	0	0	0	0	0	0	0	0	0	0	0	0	0	0	0	0	0	0	0	0	0	0	0	0	0	0	0	0	0	0	0	0	0	0	0	0	0	0	0	0	0	0	0
3a286db98755b105acfe9c499b72d5c1	0	0	0	0	0	0	0	0	0	0	0	0	0	0	0	0	0	0	0	0	0	0	0	0	0	0	0	0	0	0	0	0	0	0	0	30	0	0	0	0	0	0	0	0	0	0	0	0	0
9f830458f6ee4a4362bea848133437ea	0	0	0	0	0	0	0	0	0	0	0	0	0	0	0	0	0	0	0	0	0	0	0	0	0	0	0	0	0	0	0	0	0	0	0	0	0	0	0	0	0	0	0	0	0	0	0	0	0
dad024cb8510424aa439ec7d59815e91	0	0	0	0	0	0	0	0	0	0	0	0	0	0	0	0	0	0	0	0	0	0	0	0	0	0	0	0	0	0	0	0	0	0	0	0	0	0	0	0	0	0	0	0	0	0	0	0	0
0a18f19b1469e1328a5666cdc2d84103	0	0	0	0	0	0	0	0	0	0	0	0	0	0	0	0	0	0	0	0	0	30	0	0	0	256	0	0	0	10	0	0	0	0	0	0	0	0	0	0	0	33	0	13	0	0	0	0	0
2da68a006ce0db3849a26f232869c1cc	0	0	0	0	0	0	0	0	0	0	0	0	0	0	0	0	0	0	0	0	0	0	0	0	0	0	0	0	0	0	0	0	0	0	0	0	0	0	0	0	0	0	0	0	0	0	0	0	10
bce6e580d2c0b45dff8e7c89b7f055a4	0	0	0	0	15	0	0	0	0	0	0	0	0	0	0	0	0	0	0	0	0	0	0	0	0	0	0	0	0	0	0	0	0	0	0	0	0	0	0	0	0	0	0	0	0	0	0	0	0
0f77b3d4c499dfab5694562f4cf8d106	0	0	0	0	0	0	0	0	0	0	0	0	0	0	0	0	0	0	0	0	7	0	0	0	0	0	0	0	0	0	0	0	0	0	0	0	0	0	0	0	0	0	0	0	0	0	0	0	0
5a258fb1178ed000621d33e630d1409a	0	0	0	0	0	0	0	0	0	0	0	0	0	0	0	0	0	0	0	0	0	0	0	45	0	0	5	0	0	0	0	0	0	0	0	0	0	0	0	0	0	0	0	0	0	0	0	0	0
234f9b788d651c773b6f41162d96c090	0	0	0	0	0	0	0	0	0	0	0	0	0	0	0	0	0	0	0	0	0	0	5	0	0	0	0	0	0	0	0	0	0	0	0	0	0	0	0	0	0	0	0	0	0	0	0	0	0
87ef3a9e9bca7fe45de02235a0af22d7	0	0	0	0	0	0	0	0	0	0	0	0	0	0	0	0	0	0	0	0	0	0	0	0	0	0	0	0	0	77	0	0	0	0	0	0	0	0	0	0	0	0	0	0	0	0	0	0	0
663fe91f42a9429fc563460e74217849	0	0	0	0	0	0	0	0	0	0	0	0	0	0	0	0	0	0	0	0	0	0	0	0	0	0	0	0	0	0	0	0	0	0	0	0	0	0	0	0	0	0	0	0	0	0	0	0	0
bd63fe891516ad3389a77e91557a04bb	0	0	0	0	0	0	0	0	0	0	0	0	0	0	0	0	0	0	0	0	0	0	0	0	87	0	0	0	3	0	0	0	5	0	0	0	0	0	0	0	23	0	0	0	0	0	0	0	0
da9c917d965c41ccaa85b52d65ad0d16	0	0	0	0	0	0	0	0	0	0	0	43	0	0	0	0	0	0	0	0	0	0	0	0	0	0	0	0	0	0	0	61	0	0	0	0	0	0	0	0	0	0	0	0	0	0	0	0	0
25792fbfc2e08c870271b38909a34c7c	0	0	0	0	0	0	0	0	0	0	0	0	0	0	0	0	0	0	0	0	0	0	0	0	0	0	0	0	0	0	0	0	0	0	0	0	2	0	0	0	22	0	0	0	327	0	0	0	0
c7d1f1d076cb9254ca4b03f41f677a26	0	0	0	0	0	0	0	0	0	0	0	0	0	0	0	0	0	0	0	0	0	0	0	0	0	0	0	0	0	0	0	0	0	0	0	0	0	0	0	0	0	0	0	67	0	0	0	0	0
a445bbe31f9492fc854082339d372dc9	0	0	0	0	0	0	0	0	0	0	0	40	0	0	0	0	0	0	0	0	0	0	0	0	0	0	0	0	0	0	0	0	0	0	0	0	0	0	0	35	0	0	0	0	0	0	0	15	0
8205757458ce184d13a9cd5f3d9bf917	0	0	0	0	0	0	0	0	0	0	0	0	0	0	0	0	0	0	0	0	0	0	0	0	0	0	0	0	0	0	0	0	0	0	0	0	0	0	0	0	0	0	0	0	0	0	0	0	0
d6381b8e7fee1b19e90328f1df365ff4	0	0	0	0	0	0	0	0	0	0	0	0	0	0	0	0	0	0	0	0	0	0	0	0	0	0	0	0	0	0	0	0	0	0	0	0	0	0	0	0	0	0	0	0	0	0	0	0	0
72b699156fe2f98f39505195ff9ea714	0	0	0	0	0	0	0	0	0	0	0	0	0	0	0	0	0	0	0	0	0	0	0	0	0	0	0	0	0	0	0	0	0	0	0	0	0	0	0	0	0	0	0	0	0	0	0	0	0
718f04dba07c14dcc03dcb116e29b3b4	0	0	0	7	0	0	0	0	0	0	0	0	0	0	0	0	0	0	0	0	0	0	0	0	0	0	0	0	0	0	0	110	0	0	0	0	0	0	0	0	0	0	158	0	0	0	0	0	0
89c6647c6243ce9f9fe2f9c398661d6d	0	0	0	0	0	0	0	0	0	0	0	163	0	0	0	0	0	0	0	0	0	0	0	8	0	0	0	11	0	0	0	0	0	0	0	16	0	0	0	0	0	0	0	0	0	0	0	0	0
e2bc6eb6c9652cbbf22564b986d24190	0	0	0	0	0	0	0	0	0	0	0	0	0	157	0	0	0	0	0	0	0	0	0	0	0	0	0	0	0	0	0	0	0	0	0	0	0	0	0	0	0	0	0	0	0	0	0	0	0
8d04c62f75b215af02a630dcb1a577f7	0	0	0	0	0	0	0	0	0	0	0	0	0	0	0	0	0	0	0	0	0	0	0	0	0	0	0	0	0	0	0	0	0	0	0	0	0	0	0	0	0	0	0	0	0	0	0	0	0
93f9d4af48250069e6058390cc23a1ae	0	0	0	0	0	0	0	0	0	0	0	0	0	0	29	0	0	0	0	0	0	0	0	0	0	0	0	0	0	0	54	0	0	0	0	0	0	0	0	0	0	0	0	0	0	0	0	0	0
3e7a1e48d6ee6f035e79e3125f536e44	0	0	0	0	0	0	0	0	0	0	0	0	0	0	0	0	0	0	0	0	0	0	0	0	0	0	0	0	0	0	0	0	0	0	0	0	0	0	0	0	0	0	0	0	0	0	0	0	0
8ff9ba8e5f102e08b1abf60d02aea4f5	0	0	0	71	0	0	0	10	0	0	0	17	0	0	0	17	0	0	0	0	0	0	0	9	0	0	0	0	0	0	0	0	0	0	0	21	0	0	0	47	0	0	0	7	0	0	0	0	0
8d5202e7d49782a3b1fe21e957d0672e	0	0	0	17	0	0	0	15	0	0	0	0	0	0	0	0	0	0	0	29	0	0	0	0	0	0	0	0	0	0	0	55	0	0	0	0	0	0	0	0	0	0	69	19	0	0	0	0	0
e7df55386d45a93c9cf3b11f1d6a29bf	0	0	0	0	10	0	0	0	0	0	0	0	0	0	0	0	0	0	0	0	0	0	0	0	0	0	0	0	0	0	0	0	0	0	0	0	4	0	0	0	0	0	0	0	0	0	0	0	0
0cc1e409efcb2c97433f5c62f8142c87	0	0	0	0	0	0	0	7	0	0	0	0	0	0	0	0	0	0	0	0	0	0	0	0	0	0	0	0	0	0	0	0	0	0	0	0	4	0	0	0	0	0	0	0	0	0	0	0	0
dc25df24911599f79f52b13314d5cf26	0	0	0	0	0	0	0	0	0	0	0	0	0	0	0	0	0	0	0	0	0	0	0	0	0	0	0	0	0	0	0	0	0	0	0	0	0	0	0	0	0	0	0	0	0	0	0	0	0
390f866f384c5623e992c347b948e629	0	0	0	0	0	0	0	0	0	0	0	0	0	0	0	0	0	0	0	0	0	0	0	0	0	0	0	0	0	0	0	0	0	0	0	0	0	0	0	0	0	0	0	0	0	0	0	0	0
be2801ed16cc169cebfd010745327d2a	0	0	0	0	25	0	0	0	0	0	0	0	0	0	0	0	0	0	0	0	0	0	0	0	0	0	0	0	0	0	0	0	0	0	0	0	0	0	0	0	0	147	0	0	0	0	0	0	0
e1eeca6567411df99d7c9d7db0a7665b	0	0	0	0	0	0	0	0	0	0	0	0	0	0	0	0	0	0	0	438	0	0	0	0	0	0	0	0	0	0	0	0	0	0	0	0	0	0	0	0	0	0	0	0	0	0	0	0	0
aaba7f7c20f293732a78f8237d1c7702	0	0	0	0	0	0	0	0	22	0	0	0	0	0	0	0	12	0	0	0	80	0	0	0	0	0	0	0	0	0	0	0	0	0	0	0	0	0	0	0	307	0	0	0	0	0	0	0	0
060f03c038e2dee7983de21320d034bf	0	0	0	0	0	0	0	0	0	0	0	0	0	0	0	0	0	0	0	0	0	0	0	0	0	0	0	0	0	0	0	0	0	0	0	0	0	0	0	0	0	0	0	0	0	0	0	0	0
13e5bc2916d64ea22651f37052dc1af1	0	0	0	0	10	0	0	0	0	0	0	0	0	0	0	0	12	0	0	0	0	0	0	4	0	0	0	18	0	0	0	0	0	0	0	0	0	0	0	0	0	0	0	0	0	0	0	0	0
579eb163d23b8e7055fc9b384c77e3c4	0	0	0	0	0	0	29	0	0	0	0	0	0	0	0	0	0	0	0	0	0	0	41	0	0	0	4	0	0	0	0	0	0	0	0	0	0	0	0	0	0	0	0	0	0	0	0	0	0
bdfb9195c906d7345950f01056032ae0	0	0	0	0	0	0	0	0	66	0	0	0	30	0	0	0	0	0	0	0	119	0	0	0	0	0	0	0	0	0	0	0	0	0	0	0	0	0	0	0	0	0	0	0	0	0	0	0	0
0363b4bf184b9ea834982fde44358966	0	0	0	0	18	0	0	0	0	0	0	0	0	0	0	0	0	0	0	0	0	0	0	0	0	0	0	0	0	0	0	0	0	0	0	0	0	0	0	0	0	0	0	0	0	0	0	0	0
7022ae563546a18522c3a64834a5bb04	0	0	0	0	0	0	0	0	0	0	0	36	0	0	0	62	0	0	0	0	0	0	0	0	0	0	0	0	0	0	0	0	0	0	0	0	0	0	0	0	0	0	0	0	0	0	0	0	0
ab061b1c63fb552ae8249745806e5619	0	0	0	0	0	0	0	0	0	0	0	214	0	0	0	0	0	0	0	19	0	0	0	13	0	0	0	0	0	0	0	0	0	0	0	0	0	0	0	0	0	0	0	0	0	0	0	16	0
efcd0c456c38ac5198c858ebd60f0813	0	0	0	0	0	0	0	0	0	0	0	0	0	0	0	0	0	0	0	0	0	0	0	0	0	0	0	0	0	0	326	0	0	0	0	0	0	0	0	0	0	0	0	86	0	0	0	0	0
42b396cce3af0a4d3a4fed8ede801b3e	0	0	0	0	0	0	0	0	0	0	0	0	0	0	0	0	0	0	0	0	35	0	0	0	0	0	0	0	0	0	0	0	0	0	0	0	0	0	0	0	32	0	0	0	0	0	0	0	40
940e0516d2d2ffd9f46514bd99bb9026	0	0	0	0	0	0	0	0	0	0	0	0	0	0	0	0	0	0	0	0	22	0	0	0	0	0	0	0	0	0	0	0	0	0	0	0	0	0	0	0	20	0	0	0	0	0	0	0	0
abb249e6f23c7aac48ff53bdc6290b8b	0	0	0	0	0	0	0	0	0	0	0	0	0	0	0	0	0	0	0	0	0	0	0	0	0	0	0	21	0	0	0	0	0	0	0	0	0	0	0	0	0	0	0	0	0	0	0	0	0
6cbb20c2f22b8c781a19bce54d00cb1e	0	0	0	0	0	0	0	0	0	0	0	0	0	0	0	0	0	0	0	0	0	0	0	0	0	0	0	0	0	0	0	0	0	0	0	0	0	0	0	0	0	0	0	0	0	0	0	0	0
1085b89acdecc979fabfd0e902562607	0	4	0	0	41	0	0	0	0	0	0	0	0	0	0	0	0	0	0	0	0	0	0	0	0	0	0	0	0	0	0	0	0	0	0	0	4	0	0	0	0	0	0	0	18	0	0	0	0
5f07eb0aa94dc34feb2ae1db891e0185	0	0	0	0	0	0	0	6	0	0	0	0	0	0	0	0	0	0	0	15	0	0	0	15	0	0	0	0	0	0	0	0	0	0	0	0	4	0	0	0	226	0	0	12	0	0	0	0	0
7cbe362449b50fd9f9c75f3ec0ebf389	0	0	0	0	0	0	0	0	0	0	0	0	0	0	0	0	0	0	0	0	0	0	0	0	25	0	0	0	0	0	0	0	0	223	0	0	0	0	0	0	0	0	0	0	0	0	0	0	0
8163ef431412861a791b88cd947151c2	0	0	0	29	0	0	0	0	0	0	0	0	0	0	0	0	0	0	0	0	0	0	0	0	0	0	15	0	0	0	0	0	0	0	0	0	0	0	0	11	0	0	44	14	0	0	0	0	0
c8c4e6b67bf1274135e0be50e295f6c6	0	0	0	0	0	0	0	0	0	0	0	0	81	0	0	0	18	0	0	0	133	0	0	0	0	0	0	0	0	0	0	0	0	0	0	0	0	0	0	0	0	0	0	0	0	0	0	0	0
d0e9c957957b830d6610a268187ae620	0	0	0	0	0	0	8	41	0	0	0	0	0	0	0	0	0	0	0	72	0	0	0	0	0	0	0	0	0	0	0	32	0	0	0	0	0	0	0	0	0	0	37	0	0	0	0	0	0
79f0c3a00522952781ab123d1cb6713d	0	0	0	0	0	0	0	0	0	0	0	0	396	0	0	0	0	0	0	0	0	0	0	0	0	0	0	0	0	0	0	0	0	0	0	0	0	0	0	0	0	0	0	0	0	0	0	0	0
a2855e4099cfcc517ae240912430f476	0	0	0	0	0	0	0	0	0	0	0	0	0	0	0	0	0	0	220	0	0	0	0	0	0	0	0	0	0	0	123	0	0	0	0	0	0	0	0	0	0	0	0	0	0	0	0	0	0
763a87e86b668c20850a6a736ec1170e	0	0	0	0	0	0	0	0	0	0	0	0	0	0	0	0	0	0	0	0	78	0	0	0	0	0	0	0	0	0	0	0	0	0	0	0	0	0	0	0	340	0	0	0	0	0	0	0	0
6f16d1316fde655de545dd77626069b6	0	0	0	0	0	0	0	0	0	0	0	0	0	0	0	0	0	0	0	0	0	0	0	0	0	0	0	0	0	0	0	0	0	0	0	0	0	0	0	0	0	0	0	0	0	0	0	0	0
eaf0a0dab8f51d0bd9a50f2b5c64073d	6	0	0	0	30	0	0	0	0	0	0	0	0	0	0	0	0	0	0	0	0	0	0	0	16	0	0	0	0	0	0	0	0	0	0	0	6	0	0	0	9	0	0	0	8	0	0	0	0
82d959a00e5ffbf9eeb3e6e0c235c09c	0	0	0	32	0	0	0	7	0	0	0	0	0	0	0	0	0	0	0	0	0	0	0	0	0	0	0	0	0	0	0	21	0	0	0	0	0	0	0	34	0	0	0	0	0	0	0	40	0
6468eb7e508ac318f2f09def242db352	0	0	0	0	0	0	0	0	0	0	0	0	0	0	0	0	0	0	0	0	0	0	0	0	0	0	0	0	0	0	0	0	0	0	0	0	0	0	0	0	0	0	0	0	0	0	0	0	0
2aa50646e8764e15ca01b274b98a00ee	0	0	0	355	0	0	0	0	0	0	0	0	0	0	0	0	0	0	0	0	0	0	0	0	0	0	0	0	0	0	0	0	0	0	0	0	0	0	0	0	0	0	0	0	0	0	0	62	0
cd51f22d64ea73d3b24f4e5c840a9c7b	0	0	0	0	0	0	0	0	0	0	0	0	0	0	0	0	0	0	0	0	0	0	0	0	0	0	0	23	0	0	2	0	0	0	0	0	0	0	0	0	0	0	0	387	0	0	0	0	0
aa033bebc9e399eb919daf5ddad974ea	0	0	0	0	0	0	0	0	0	0	0	0	0	0	0	0	0	0	0	0	0	0	0	0	0	0	0	0	0	0	0	0	0	0	0	0	0	0	0	0	0	0	0	0	0	0	0	0	0
7356b01b0c37f894d1f1d914284d1756	0	0	0	0	0	0	0	0	0	0	0	0	0	0	0	0	0	0	0	318	0	0	0	0	0	0	0	0	0	0	0	0	0	0	0	0	0	0	0	0	0	0	0	0	0	0	0	0	0
bccff872bd3313b6d27fbe312bce5f9a	0	0	0	0	0	0	0	0	0	0	0	0	0	0	0	0	0	0	0	0	0	0	0	0	0	0	0	0	0	0	0	0	0	0	0	0	0	0	0	0	0	0	0	0	0	0	0	0	0
31e7113eddd81d45a6940c9f8bab6ce4	0	0	0	6	0	0	0	36	0	0	0	0	0	0	0	16	0	0	0	0	0	0	0	8	0	0	0	0	0	0	0	40	0	0	0	7	0	0	0	5	0	0	0	19	0	0	0	0	0
98236067e84089357cef006dff551576	0	0	100	0	0	0	0	0	0	0	0	0	0	0	0	0	0	0	0	0	0	0	0	0	0	0	0	0	0	0	0	0	0	0	0	0	0	0	0	0	0	0	0	0	0	0	0	0	0
cafff88db54ddff17361db6af3227017	0	0	0	390	0	0	0	0	0	0	0	0	0	0	0	0	0	0	0	0	0	0	0	0	0	0	0	0	0	0	0	0	0	0	0	0	0	0	0	0	0	0	0	0	0	0	31	0	0
7336770931eef681791efb43457dee97	0	0	0	0	0	0	0	0	0	0	0	0	0	0	0	0	0	0	0	0	0	0	0	0	0	0	0	0	0	0	0	0	0	0	0	0	0	0	0	0	0	0	0	0	0	0	0	0	0
7a5057ec466e6c707f8a1d92ccd29756	0	0	0	0	0	0	0	0	0	0	0	0	0	0	0	0	0	0	0	0	0	0	0	0	0	0	0	0	0	0	0	0	0	0	0	0	0	0	0	0	0	0	0	0	0	0	0	0	0
2f1cc1d56eefcbad9d153d4895df273a	0	0	0	0	0	0	8	13	0	0	0	0	2	0	0	0	0	0	12	0	0	0	0	0	0	0	0	0	0	0	0	0	0	0	0	0	0	0	0	0	0	0	0	0	0	0	0	0	0
ce70c6cb737d918bb79bc767fa0bc21d	0	0	0	0	0	0	0	0	0	0	0	0	0	0	0	0	0	0	0	0	0	0	0	0	0	0	0	0	0	0	0	0	0	0	0	0	0	0	0	0	0	0	0	0	0	0	0	0	0
7202afdf0c4272bb00b9ea97564da362	0	0	0	0	412	0	0	0	0	0	0	0	0	0	0	0	0	0	0	0	0	0	0	0	0	0	0	0	0	0	0	0	0	0	0	0	0	0	0	0	0	0	0	0	0	0	0	0	0
7b4f8d2fb1a6dbfadbe60c45762703d7	0	0	0	0	0	0	0	0	0	0	0	0	0	0	0	0	0	0	0	0	281	0	0	0	0	0	0	0	0	0	0	0	0	0	0	0	0	0	0	0	0	0	0	0	0	0	0	0	0
458ac96eb5871f976b75458a92a2b482	0	0	0	0	4	0	0	0	0	0	0	0	8	0	0	0	0	0	0	0	27	0	0	0	71	0	0	0	25	0	0	0	0	0	0	0	4	0	0	0	9	0	0	5	0	0	0	0	0
7646c93be0071091710ef917df7dbebc	0	0	0	16	0	0	0	0	0	0	0	48	0	0	0	66	0	0	0	0	0	0	0	7	0	0	0	3	0	0	0	6	0	0	0	8	0	0	0	13	0	0	0	0	0	0	0	4	0
c7a4f2bf09e84f24a97b182d676ab726	0	0	0	0	0	0	0	0	0	0	0	0	0	0	0	0	0	0	0	0	0	0	0	0	0	0	0	0	0	0	0	74	0	0	0	0	0	0	0	0	0	0	0	0	0	0	0	0	0
7e525a4cfc6c8cdc1e79fcabf5b1b93f	0	0	0	0	0	0	0	0	12	0	0	0	0	0	0	0	25	0	0	0	45	0	0	0	0	0	0	0	29	0	0	0	0	0	0	0	0	0	0	0	0	0	0	0	0	0	0	0	0
a9a1a0599cbe775267ed1d6ffcb1e149	0	0	0	92	0	0	0	0	0	0	0	0	0	0	0	0	0	0	0	0	0	0	0	0	0	0	0	0	0	0	0	0	0	0	0	0	0	0	0	0	0	0	0	0	0	0	286	0	0
37c4c192cb37a3093645e13e934a500e	0	5	0	0	0	0	0	0	0	0	0	0	0	0	0	0	0	0	0	0	0	0	0	0	0	0	0	0	0	0	0	0	0	0	0	0	0	0	0	0	0	0	0	0	0	0	0	0	0
8cd6e84843b15a533c749d82dfa81b3c	0	0	0	33	0	0	0	0	0	0	0	8	0	0	0	0	0	0	0	0	0	0	0	0	0	0	0	0	0	0	0	31	0	0	0	134	0	0	0	0	0	0	0	24	0	0	0	8	0
6380830fd325a99fe059b990f905ce56	0	0	0	0	15	0	0	0	0	0	0	0	0	0	0	0	0	0	0	13	15	0	0	10	49	0	0	0	0	0	0	7	4	0	0	0	0	0	0	0	0	0	0	7	16	0	0	0	0
51a8c0791033c698fa007bca3184c26b	0	0	0	0	0	0	0	0	0	0	0	0	4	0	0	0	0	0	0	6	5	0	0	0	0	0	0	0	0	0	0	0	0	0	0	0	0	0	0	0	0	0	0	0	0	0	0	0	0
46cb868d9f58b30aea0bcdfde7110f60	0	0	0	0	0	0	0	12	0	0	0	5	0	0	0	0	0	0	0	0	0	0	0	4	0	0	0	5	0	0	0	29	0	0	0	0	0	0	0	0	0	0	0	13	0	0	0	0	27
66fc75afb33100b7c32cc591c68d3d47	0	0	0	0	0	0	0	0	0	0	0	0	0	0	0	0	0	0	0	0	0	0	0	0	0	0	0	0	0	0	0	0	0	0	0	0	0	0	0	0	0	0	0	0	0	0	0	0	0
8025338a498930069bbe03777fd0be45	48	0	0	0	0	0	0	0	0	0	0	0	0	0	0	0	0	0	0	0	77	0	0	0	35	0	0	0	10	0	0	0	0	0	0	0	0	0	0	0	0	0	0	0	0	0	0	0	0
f3a88b94e15ac6570a605b594f505696	0	0	0	55	0	0	0	0	0	0	0	0	0	0	0	0	0	0	0	0	0	0	0	0	0	0	0	0	0	0	0	0	0	0	0	73	0	0	0	0	0	0	0	0	0	0	0	0	0
21425064077e209137fcec2c75e3bf97	0	0	0	0	0	0	0	0	0	0	0	0	4	0	0	0	13	0	0	0	0	0	0	0	0	0	0	0	11	0	0	0	0	0	0	0	3	0	0	0	0	0	0	0	62	0	0	0	0
21e7f0e34b35b104d23f55e918fca2f7	0	0	0	0	0	0	0	0	0	0	0	0	0	0	0	0	0	0	0	0	0	0	0	0	61	0	0	0	0	0	0	0	0	0	0	0	0	0	0	0	0	0	0	0	0	0	0	0	12
c8561b8b104fe53b880ee4e51d867a80	0	0	0	0	0	0	0	0	0	0	0	0	0	0	0	0	0	0	0	0	399	0	0	0	0	0	0	0	0	0	0	0	0	0	0	0	0	0	0	0	0	0	0	0	0	0	0	0	0
18c31d2b5fc8915542937a63f8109570	0	0	0	0	0	0	0	0	0	0	0	0	0	0	0	0	0	0	0	0	0	0	0	0	0	0	0	0	0	0	0	0	0	0	0	0	0	0	0	0	0	0	0	0	0	0	0	0	0
f641f762bd5e3495b51e0eb8b9f3c571	0	0	0	0	0	0	0	0	0	0	0	0	0	0	0	0	0	0	0	0	0	0	0	0	0	0	0	0	0	0	0	0	0	0	0	0	0	0	0	0	0	0	0	0	0	0	0	0	0
4b15ca926690a01befe4b23887d709c0	0	0	0	0	0	0	0	0	0	0	0	0	0	0	0	0	0	0	0	0	0	0	0	0	0	0	0	0	0	0	0	0	0	0	0	0	0	0	0	0	0	0	0	0	0	0	0	0	0
6590694281b25a4a563a3bbe17df2727	0	0	0	0	0	0	0	0	0	0	0	0	0	0	0	0	0	0	0	0	0	0	0	82	0	0	0	0	0	0	0	0	0	0	0	0	0	0	0	0	0	0	0	0	0	0	0	0	0
53152fd34d942f91533b52952921083b	0	0	0	0	0	0	0	0	0	0	0	0	0	0	0	0	0	0	0	0	0	0	0	0	0	0	0	0	0	0	0	0	0	60	0	0	0	0	0	0	0	0	0	0	7	0	0	0	18
d4a7412154755e2fd58c7d7fd966b7a8	0	0	0	0	0	0	0	0	0	0	0	0	0	0	0	0	0	0	0	0	0	0	0	0	0	0	0	0	0	0	0	0	0	0	0	0	0	0	0	0	0	0	0	0	0	0	0	0	0
b46c6d1129dba9ef3465487a38e3cec3	0	0	0	0	0	0	0	0	0	0	0	0	0	0	0	0	0	0	0	0	0	0	0	0	393	0	0	0	0	0	0	0	0	0	0	0	0	0	0	0	0	0	0	0	0	0	0	0	0
64173838731fd7f9b05592aafb16f532	0	0	0	0	0	0	0	0	0	0	0	0	0	0	0	0	0	0	0	0	0	0	0	0	0	0	0	0	0	0	0	0	0	0	0	0	0	0	0	0	0	0	0	0	0	0	0	12	0
46b6e4305a8cc2a73d3218f5b0f3c0f7	0	0	0	392	0	0	0	0	0	0	0	0	0	0	0	0	0	0	0	0	0	0	0	0	0	0	0	0	0	0	0	0	0	0	0	0	0	0	0	0	0	0	0	0	0	0	0	0	0
29d2308806d744a6b1f0981924346ffc	0	0	0	0	64	0	0	0	0	0	0	0	0	0	0	0	0	0	0	0	0	0	0	0	0	0	0	0	21	0	0	0	0	0	0	0	0	0	0	0	0	0	0	0	0	0	0	0	0
5982673bea96d39047767293421f54a7	0	0	0	0	0	0	0	0	0	0	0	0	0	0	0	0	0	0	0	0	0	0	0	0	0	0	0	0	0	0	0	0	0	0	0	0	0	0	0	0	0	0	0	0	0	0	0	0	0
0be52e6bb2f609ae1d56f8b62ce75d8d	0	93	0	0	0	0	0	0	0	0	0	0	0	0	0	0	0	0	0	0	0	0	0	0	0	0	0	0	0	0	0	0	0	0	0	0	0	0	0	0	0	0	0	0	0	0	0	0	0
bb29a7807efe05db7bdbac1b0a0a5893	0	0	0	0	0	0	0	9	0	0	0	0	0	0	0	0	0	0	0	0	0	0	0	0	0	0	0	0	0	0	0	29	0	0	0	20	0	0	0	0	0	0	0	0	0	0	0	0	0
4642b8004ecdcd9a61a7928c25f2d001	0	0	0	0	0	0	0	0	0	0	0	0	0	4	0	0	0	0	0	0	38	0	0	0	0	0	0	0	0	0	0	0	0	124	0	0	0	0	0	8	0	0	0	0	0	0	0	0	0
f065b0e12432d6663f56f53d3eb7577a	0	0	0	0	0	0	0	0	0	0	0	0	0	0	0	0	0	0	0	0	0	0	0	2	0	0	0	0	0	0	0	0	0	0	0	0	0	0	0	0	0	0	0	0	0	0	0	0	0
916869933ba6a8dd21e32a313b663500	0	0	0	0	0	0	0	0	0	0	0	0	0	0	0	0	0	0	0	0	0	0	0	0	0	0	0	0	0	0	0	0	0	0	0	0	0	0	0	0	0	0	0	0	0	0	0	389	0
f2a2101ea2ca27800e82f5532b6bd4fd	0	0	55	0	0	0	0	0	0	0	0	0	0	0	0	0	0	0	2	0	0	0	0	0	0	0	0	0	0	0	5	0	0	0	0	0	0	0	0	0	0	0	3	11	0	0	0	0	0
45cdfa64a1939f29e814935c3b38d096	0	0	0	0	0	0	34	0	0	0	0	0	0	0	0	0	0	0	0	0	0	0	0	0	0	0	0	0	0	0	21	9	0	0	0	0	0	0	0	71	0	0	12	21	0	0	0	21	0
4787a6ff338a92a4e0b1b4be8b655b1f	0	0	0	0	0	0	0	0	0	0	0	0	0	0	0	0	0	0	0	100	0	0	0	0	0	0	0	0	0	0	0	0	0	0	0	0	0	0	0	0	0	0	0	0	0	0	0	0	0
e2967a49fcf9c94699938682509abf2b	0	0	0	71	0	0	0	0	0	0	0	0	0	0	0	0	0	0	0	19	0	0	0	31	0	0	0	0	0	0	0	0	0	0	0	0	0	0	0	0	0	0	0	0	0	0	0	0	0
2b649c16cf2f3fce4bf2f0a412bffebd	0	0	0	0	0	0	0	0	0	0	0	6	0	0	0	6	0	0	0	0	0	0	0	6	0	0	0	0	0	0	0	0	0	0	0	0	0	0	0	7	0	0	0	0	0	0	0	0	0
a55291bc41804af91d9ba72109a91b64	0	0	0	0	0	0	0	0	0	0	0	0	0	0	0	0	0	0	0	0	0	0	0	4	0	0	0	0	0	0	0	0	0	0	0	0	0	0	0	0	0	0	0	0	0	0	0	0	0
2d96b4a92f7aaf8bbfa05c09879a34bd	0	0	0	0	0	0	0	0	0	0	0	0	0	0	0	0	0	0	0	0	0	0	0	0	0	0	0	0	0	0	0	0	0	0	0	0	0	0	0	0	0	0	0	0	0	0	0	0	0
5944c4d74eed016ffe6e49024cbad839	0	0	0	0	0	0	0	0	0	0	0	0	0	0	0	0	0	0	0	0	0	0	0	0	0	0	0	0	0	0	0	0	0	187	0	0	0	0	0	0	0	0	0	0	0	0	0	0	0
57e365544cbdd424ab4400a2af422205	0	0	0	0	0	0	0	0	0	0	0	0	0	0	0	0	0	0	0	0	0	0	0	0	0	0	0	0	0	0	0	0	0	0	0	0	0	0	0	0	0	0	0	0	0	0	0	0	0
704920013b5136f3708504c05f4d7994	0	0	0	0	0	0	0	0	0	0	0	0	260	0	0	0	0	0	0	0	0	0	0	0	0	0	0	0	0	0	0	0	0	0	0	0	0	0	0	0	93	0	0	0	0	0	0	0	0
a145919471dc2a9774f4014f26e71108	0	0	0	0	0	0	0	0	0	0	0	0	0	0	0	0	0	0	0	0	0	0	53	0	0	0	0	0	0	0	112	0	0	0	0	0	0	0	0	0	0	0	0	91	0	0	0	0	0
2b0095a3823304278731849bb391c0d0	0	0	0	0	0	0	0	0	0	0	0	0	0	0	0	0	0	0	0	0	0	0	0	0	0	0	0	0	0	0	0	0	0	0	0	0	0	0	0	0	0	0	0	0	0	0	0	0	0
9827683558a1c3c6dc1c87a8f1d7f59b	0	0	0	0	13	0	0	0	0	0	0	0	39	0	0	0	0	0	0	0	0	0	0	0	0	0	0	0	0	0	0	0	0	0	0	0	9	0	0	0	0	0	0	0	0	0	0	0	0
69e451b925cc1fca8f70bff01492801d	0	0	0	0	0	0	0	0	0	0	0	0	0	0	0	0	0	0	0	29	0	0	0	133	0	0	0	0	0	0	0	0	0	0	0	0	0	0	0	75	0	0	0	0	0	0	0	0	0
d23e45d6ef148f8397c43d95753388f2	0	0	322	0	0	0	0	0	0	0	0	0	0	0	0	0	0	0	0	0	0	0	0	7	0	0	0	0	0	0	0	0	0	0	0	0	0	0	0	0	0	0	0	0	0	0	0	0	0
d464d67a905cd4b82464c8974035f88d	0	0	0	0	6	0	0	7	0	0	0	0	0	0	0	0	0	0	0	0	4	0	0	0	9	0	0	9	0	0	0	0	0	0	0	0	0	0	0	0	0	0	0	2	0	0	0	0	68
4197eb63759aaa09b90be8b8a6ca5863	0	0	0	0	0	0	0	0	0	0	0	115	0	0	0	0	0	0	0	0	0	0	0	0	0	0	0	10	0	0	0	0	0	0	0	0	0	0	0	0	0	0	0	0	0	0	0	21	0
47c109f61c96e91b124d10f61e88ad9b	0	0	0	0	0	0	0	0	0	0	0	0	0	0	0	0	0	0	0	0	0	0	0	0	0	0	0	0	0	221	0	0	0	0	0	0	0	0	0	0	0	0	0	0	0	0	0	0	0
e0f2a854a216a3c73d16aa0fa817dd6d	0	0	0	0	0	0	0	32	0	0	0	0	0	0	0	0	0	0	0	0	0	0	0	0	0	0	0	0	0	0	0	106	0	0	0	0	0	0	0	0	0	0	0	4	0	0	0	0	0
c02582292623c8b163768489834693a7	0	0	0	0	0	0	0	0	0	0	0	0	0	0	0	0	0	0	0	0	0	0	0	0	0	0	0	0	0	0	379	0	0	0	0	0	0	0	0	0	0	0	0	0	0	0	0	0	0
be2db6aea5b17228ea0d5897b2a9d967	0	0	0	0	0	0	0	0	0	0	0	77	0	0	0	89	0	0	0	0	0	0	0	0	0	0	0	0	0	0	0	0	0	0	0	6	0	0	0	0	0	0	0	0	0	0	0	0	0
16d5c87f9afbdb4508a9799c28e505c3	0	0	0	0	0	0	0	0	0	0	0	0	0	0	0	0	0	0	0	0	303	0	0	0	0	0	0	0	0	0	0	0	0	0	0	0	0	0	0	0	0	0	0	0	0	0	0	0	0
e7c7270a41f416e11034f89a84247bae	0	0	0	0	0	0	0	78	0	0	0	0	0	0	0	2	0	0	0	0	0	0	0	0	0	0	0	0	0	0	0	0	0	0	0	156	0	0	0	0	0	0	0	8	0	0	0	0	0
3f307f8d6107f2402b27343c966154af	0	0	0	0	0	0	0	0	0	0	0	0	0	0	0	0	0	0	0	0	181	0	0	0	0	0	0	0	0	0	0	0	0	0	0	0	0	0	0	0	0	0	0	0	0	0	0	0	0
e97fd0426dc8255c028ada5253fa9eb9	0	0	0	0	0	0	0	0	0	0	0	0	0	0	0	0	0	0	0	0	0	0	0	0	0	0	0	0	0	0	0	0	0	0	0	0	0	0	0	0	0	0	0	0	0	0	0	0	0
547f242c3a4b2820c9b09e2fd90358f6	0	0	0	0	0	0	0	0	0	0	0	0	0	0	0	0	0	0	0	0	0	0	0	0	0	0	0	0	0	0	0	0	0	0	0	0	0	0	0	0	0	0	0	0	0	0	0	0	0
5fa5205bb2d4f79f236099007a4ba10c	0	0	0	3	0	0	0	0	0	0	0	3	0	0	0	0	0	0	5	0	0	0	0	0	0	0	0	0	0	0	19	9	0	0	0	16	0	0	0	0	0	0	3	108	0	0	0	0	0
7809200c17ed1bb45cbfa07130dbf6ba	0	0	0	0	0	0	0	0	0	0	0	0	0	0	0	0	0	0	0	0	373	0	0	0	0	0	0	0	0	0	0	0	0	0	0	0	0	0	0	0	0	0	0	0	0	0	0	0	0
11390cea80bd3bdcc10b4a86b14bd364	0	0	0	0	0	0	0	0	0	0	0	0	0	0	0	0	0	0	0	0	0	0	0	0	0	0	0	0	0	0	0	0	0	0	0	0	0	0	0	0	0	0	0	0	0	0	0	0	0
3262e4f3fac2e6205ee665d6ca9e57e0	0	0	0	94	0	0	0	0	0	0	35	0	0	0	0	0	0	0	0	0	0	0	0	0	0	0	0	0	0	0	0	2	0	0	0	55	0	0	0	0	0	0	0	0	0	0	12	0	0
04b30ffa21ae0fa205e96ef1f68f6501	0	0	0	0	0	0	0	0	0	0	0	0	0	0	0	0	0	0	0	0	0	0	0	0	0	0	0	0	0	0	0	0	0	0	0	0	0	0	0	0	0	0	0	0	0	0	0	0	0
c46e8abde5bf9cca2c868fd0f1ff3865	0	0	0	0	9	0	0	0	0	0	0	0	0	0	0	0	7	0	0	0	0	0	0	0	0	0	0	0	0	0	0	0	0	0	0	0	0	0	0	0	0	0	0	0	20	0	0	0	9
5d901423eac724397ab1fd42145b31ac	0	0	20	0	0	0	0	0	0	0	0	0	0	0	0	0	0	0	269	0	0	0	0	0	0	0	0	0	0	0	0	0	0	0	0	0	0	0	0	0	0	0	0	9	0	0	13	0	0
eecaffe1177dda33a277df645097805f	0	0	0	0	24	0	0	0	4	0	0	0	22	0	0	0	0	0	0	0	11	0	0	0	78	0	0	0	9	0	0	0	0	0	0	0	0	0	0	0	29	0	0	0	0	0	0	0	0
84eebb686324a838ae352180f6432303	0	0	0	0	0	0	0	0	0	70	0	0	0	0	0	0	0	0	0	0	0	0	0	0	0	0	0	0	0	0	0	0	0	0	0	0	0	0	0	0	0	0	0	0	0	0	0	0	0
95d5365a400aa2607c5f651b789082c6	0	0	0	0	0	0	0	0	0	0	0	0	0	0	0	0	0	0	0	0	0	0	0	0	0	0	0	0	0	0	0	0	0	0	0	0	0	0	0	0	0	0	0	0	0	0	0	0	0
c1d14992c3448e54d302f0a2a1f61b1c	0	0	0	0	0	0	0	0	0	0	0	0	0	0	0	0	0	0	0	162	0	0	0	13	0	0	0	0	0	0	0	0	0	0	0	0	0	0	0	0	0	0	0	0	0	0	0	0	0
e9dbf98e782c6932a4ed9e0d24a471a0	0	0	0	0	0	0	0	0	0	0	0	0	0	0	0	0	0	0	0	0	0	0	0	0	0	0	0	0	0	0	0	0	0	0	0	0	0	0	0	0	0	0	0	0	0	0	0	0	0
6da4b01fa87a2e3a45927d9862f19d72	0	0	0	0	0	0	0	0	0	0	0	0	113	0	0	0	0	0	0	0	0	0	0	0	0	0	0	0	0	0	0	0	0	0	0	0	0	0	0	0	0	0	0	0	0	0	0	0	0
f462a38d8e0409100105c9a70a67af3f	0	0	0	0	0	0	0	0	0	0	0	0	0	0	0	0	0	0	0	0	0	0	0	0	0	0	0	0	0	0	0	0	0	0	0	0	0	0	0	0	0	0	0	0	0	0	0	0	0
112454fae40b34121525635ad011d68c	0	0	0	0	0	0	0	0	0	0	0	0	0	0	0	0	0	0	0	0	0	0	0	0	0	0	0	0	0	0	0	0	0	0	0	0	0	0	0	0	0	0	0	0	0	0	0	0	0
1f7180d731fa760ecb0cfe68b03d257b	0	0	0	27	0	0	0	0	0	0	0	13	0	0	0	0	0	0	0	0	0	19	0	2	0	0	0	0	0	0	0	14	0	0	0	4	0	0	0	22	0	0	0	41	7	0	0	0	0
917027f5d2639d2f4621b777d3c30a26	0	0	0	0	0	0	0	0	0	0	0	0	322	0	0	0	0	0	0	0	0	0	0	0	0	0	0	0	0	0	0	0	0	0	0	0	0	0	0	0	32	0	0	0	0	0	0	0	0
f1f3b8d18bd08df3c557ea51c9983667	0	0	0	0	0	0	0	0	0	0	0	0	0	0	0	0	0	0	0	0	0	0	0	0	0	0	0	0	0	0	0	0	0	0	0	0	0	0	0	0	0	0	0	0	0	0	0	0	0
05143d94e1bb6f4d7fb9b4d20768db28	0	0	0	0	0	0	0	0	0	0	0	0	0	0	0	0	0	0	0	0	0	0	0	0	0	0	0	0	0	0	0	0	0	0	0	0	0	0	0	0	0	0	0	0	0	0	0	0	0
82cf88cd39976d5a86a6b27dd7899bf7	0	0	0	0	0	0	0	0	0	0	0	0	0	0	0	0	0	0	0	0	0	0	0	0	0	0	0	0	0	0	0	3	0	0	0	0	0	0	0	0	0	0	0	0	0	0	0	0	0
2a5b650cfe4c0147a638a09b2905ca07	0	0	0	0	0	0	0	0	0	0	0	0	0	0	0	0	0	0	0	0	0	0	0	0	0	0	0	0	0	0	0	0	0	0	0	0	22	0	0	0	0	0	0	0	0	0	0	0	0
29cdbc990ab39b966a6aae6c08365229	0	0	0	0	0	0	0	0	0	0	0	0	0	0	0	0	0	0	0	0	0	0	0	0	0	0	0	0	0	0	16	0	0	0	0	0	0	0	0	0	0	0	0	329	0	0	0	0	0
f30b5eddc0f7b67aa3db584feb884425	0	0	0	0	0	0	0	0	0	0	0	0	0	0	0	0	0	0	0	0	0	0	0	0	0	0	0	0	0	0	0	0	0	0	0	0	0	0	0	0	0	0	0	0	0	0	0	0	0
a8772f942b6f1b5311c9b443b3ff1f98	0	0	0	0	0	0	16	0	0	0	0	0	0	0	0	0	0	0	0	0	0	0	0	0	0	0	0	0	0	0	0	0	0	0	0	0	0	0	0	0	0	0	0	0	0	0	0	0	0
b691f7e36b000483043a11ae64b18fdc	0	0	0	0	0	0	0	0	0	0	0	0	0	0	0	0	0	0	0	0	0	0	0	0	0	0	0	0	0	0	0	0	0	0	0	0	0	0	0	0	0	0	0	0	0	0	0	0	0
33eb2e20dd902adbf5721526be0bc34b	0	0	0	0	0	0	0	0	0	0	0	0	2	0	0	0	27	0	0	0	0	0	0	0	0	0	0	0	0	0	0	0	0	0	0	0	0	0	0	0	0	0	0	0	0	0	0	0	0
13350e7c8757cba87813a57b5404b490	0	0	0	0	0	0	0	0	0	0	0	0	0	0	0	0	0	0	0	0	0	0	0	0	0	0	0	0	0	0	0	0	0	0	0	0	0	0	0	0	0	0	0	0	0	0	0	0	0
aa28e4305d1273a44f2ab0fc38eb6361	0	0	0	0	0	0	0	0	0	0	0	0	0	0	0	0	0	0	0	0	0	0	0	0	0	0	0	0	0	0	0	0	0	0	0	0	0	0	0	0	0	0	0	0	0	0	0	0	0
84a38fb9c80a3078f9c2d7136785d47d	0	0	0	17	0	0	0	0	0	0	0	0	0	0	0	7	0	0	0	0	0	0	0	4	0	0	0	4	0	0	0	0	0	0	0	0	0	0	0	0	0	0	12	3	0	0	0	7	0
fc398faf67ac2576de2d2d4c965dd94d	0	0	0	0	0	0	77	0	0	0	0	0	0	0	0	0	0	0	0	0	0	0	0	0	0	0	0	10	0	0	0	0	0	0	0	0	0	0	0	0	0	0	0	0	0	0	0	0	0
0d675b13c9668c44a290b268eaa29315	0	0	0	333	0	0	0	0	0	0	0	0	0	0	0	0	0	0	0	0	0	0	0	0	0	0	0	0	0	0	9	0	0	0	0	0	0	0	0	0	0	0	0	0	0	0	0	0	0
0ebd91e3a1c30fae9503888599163b3c	0	0	0	3	0	0	0	9	0	0	0	0	0	0	0	0	0	0	0	11	0	0	0	7	0	0	0	0	0	0	189	0	0	0	0	11	0	0	0	4	0	0	0	5	0	0	0	0	0
f92c8a1cd0f9aa730d10b72525092a95	0	0	0	0	0	0	0	0	0	0	0	0	0	0	0	0	0	0	0	0	0	0	0	0	0	0	0	0	0	0	0	0	0	0	0	0	0	0	0	0	0	0	0	0	0	0	0	0	0
a19bd290728ca5318a45b8731fdedad3	0	0	0	0	0	0	0	0	0	0	0	0	0	0	0	0	0	0	0	0	0	0	0	0	0	0	0	0	0	0	0	0	0	0	0	0	0	0	0	0	0	0	0	0	0	0	0	0	0
e0db9bee3bb9181a20f9f7ff69e74e47	0	0	0	0	0	0	0	0	0	0	0	4	0	0	0	0	0	0	0	0	0	0	0	8	0	0	0	3	0	0	0	0	0	0	0	0	0	0	0	33	0	0	0	0	0	0	0	0	0
edf3ede9bcb7e7a04fd67ad310b1a1c3	0	0	0	0	0	0	0	0	0	0	0	0	0	0	120	43	0	0	0	0	0	0	0	0	0	0	0	0	0	0	0	0	0	0	0	0	0	0	0	0	0	0	0	0	0	0	0	0	0
e18fe419e405cc4480875f0f002e46e5	0	0	0	0	0	0	0	0	0	0	0	0	0	0	0	0	0	0	0	0	0	0	0	0	0	0	0	0	0	0	0	0	0	0	0	0	0	0	0	0	0	0	0	0	0	0	0	0	0
cd5b791157630634760436afc8592e14	0	0	0	10	0	0	0	132	0	0	0	0	0	0	0	0	0	0	0	0	0	0	0	0	0	0	0	0	0	0	0	5	0	0	0	100	0	0	0	13	0	0	0	0	0	0	0	0	0
70008fa4f47c4f13cb228496f9209cbc	0	0	0	0	0	0	0	0	0	0	0	0	0	0	0	0	0	0	0	0	0	0	0	0	0	0	0	0	0	0	0	0	0	0	0	0	0	0	0	0	0	0	0	0	0	0	0	0	0
55b2f043a3d39762a4eecb0eb708124c	0	0	0	0	0	0	0	0	0	0	0	0	0	0	0	0	0	0	0	0	0	0	0	0	0	0	0	0	0	0	0	0	0	0	0	0	0	0	0	0	0	0	0	0	0	0	0	0	0
d56f4922614bb20e690849077f04573d	0	0	0	157	0	0	0	0	0	0	0	0	0	0	0	0	0	0	0	0	0	0	0	0	0	0	0	0	0	0	0	0	0	0	0	0	0	0	0	0	0	0	0	0	0	0	180	0	0
053b130b708d74ccd8f4495b752dcc8a	0	0	0	0	0	0	0	19	0	0	0	0	0	0	0	0	0	0	0	0	0	0	0	0	0	0	0	0	0	0	0	0	0	0	0	0	0	0	0	0	0	0	0	0	0	0	0	0	0
61cf684420ddb23d418d2c98c61203bf	0	0	0	0	0	0	0	0	0	0	0	0	0	0	0	0	0	0	0	316	0	0	0	13	0	0	0	0	0	0	0	0	0	0	0	0	0	0	0	0	0	0	0	0	0	0	0	0	0
874beb78ec354f1a56e534a44c19b422	0	0	0	0	0	0	0	0	0	0	0	0	0	0	0	0	0	0	0	0	0	0	0	0	0	0	0	0	0	0	0	0	0	0	0	0	0	0	0	0	0	0	0	101	0	0	0	0	0
d5ed7b819fd5172f68d887c7c0d0a8cf	0	0	0	15	0	0	0	31	0	0	0	0	0	0	0	0	0	0	0	5	0	0	0	0	0	0	0	0	0	0	0	0	0	0	0	0	0	0	0	0	0	0	0	0	0	0	0	0	0
153453485763789bdad4f9db97add661	0	0	0	0	0	0	0	0	0	0	0	0	31	0	0	0	0	0	0	0	0	0	0	0	0	0	0	0	127	0	0	0	0	0	0	0	0	0	0	0	0	0	0	0	0	0	0	0	0
daaf0bd275caf281117db6c6baa77134	0	0	0	0	0	0	0	0	0	0	0	0	0	0	0	0	20	0	0	0	0	0	0	0	0	0	0	0	0	0	0	0	0	0	0	0	0	0	0	0	0	0	0	0	0	0	0	0	0
b2177c3fc87e5cd627f430ebc6aa495e	0	0	0	0	0	0	0	0	0	0	0	0	0	0	0	0	0	0	0	316	0	0	0	0	0	0	0	0	0	0	0	0	0	0	0	0	0	0	0	0	0	0	0	0	0	0	0	0	0
85736ec40b8d8dd3e20c90f117775059	0	0	0	0	0	0	0	0	0	0	0	0	0	0	0	0	0	0	0	0	0	0	0	331	0	0	0	0	0	0	0	0	0	0	0	0	0	0	0	0	0	0	0	0	0	0	0	0	0
ee11128f2dcd7599871d806390b5f0c6	0	0	0	0	0	0	0	0	0	0	0	0	0	0	0	0	0	0	0	0	0	0	0	0	0	0	0	0	0	0	336	0	0	0	0	0	0	0	0	0	0	0	0	0	0	0	0	0	0
d9fa37a45ef5e2574bdbf98d535a5b89	5	28	0	0	12	0	0	0	0	0	0	0	4	0	0	0	0	0	0	0	0	0	0	0	0	0	0	0	0	0	0	0	0	7	0	0	0	5	0	0	0	0	0	0	0	0	0	0	5
0e4369452e8cf077662c17775b7d176a	0	0	0	0	61	0	0	0	0	0	0	0	0	0	0	0	88	0	0	0	186	0	0	0	0	0	0	0	0	0	0	0	0	0	0	0	0	0	0	0	0	0	0	0	0	0	0	0	0
5f85cb15e4793d40869ca9ab769a7e40	0	0	0	0	0	0	0	0	5	9	0	0	12	0	0	0	0	0	0	0	0	0	0	0	0	0	0	0	0	0	0	0	0	0	0	0	0	0	0	0	0	0	0	0	0	0	0	0	0
e00606c051e74a77d7311704f8e645f1	0	0	0	0	9	0	0	0	0	0	0	0	0	0	0	0	0	0	0	0	0	0	0	0	0	0	0	0	0	0	0	0	0	0	0	0	0	0	0	0	0	0	0	0	0	0	0	0	0
d30efe261de0e64556945ba646430865	0	0	0	0	0	0	0	0	0	0	0	0	0	0	0	0	0	0	0	0	0	0	0	0	0	0	0	0	0	0	0	0	0	0	0	0	0	0	0	334	0	0	0	0	0	0	0	0	0
4b83c43264e8447f30127ced1939d296	0	0	0	332	0	0	0	0	0	0	0	0	0	0	0	0	0	0	0	0	0	0	0	0	0	0	0	0	0	0	0	0	0	0	0	0	0	0	0	0	0	0	0	0	0	0	0	0	0
c0e3bc505893f3402b74b83c6e52ffc7	0	0	0	9	0	0	0	7	0	0	0	6	0	0	0	7	0	0	0	40	0	0	0	7	0	0	0	9	0	0	0	0	0	0	0	0	0	0	0	0	0	0	0	0	0	0	0	3	0
06e983b085fc868f064dd8110495c30f	0	0	0	0	261	0	0	0	0	0	0	0	0	0	0	0	0	0	0	0	0	0	0	0	0	0	0	0	0	0	0	0	0	0	0	0	0	0	0	0	0	0	0	0	0	0	0	0	0
5a88036637a4496fade24d19b31ce15c	3	0	0	0	14	0	0	0	0	0	0	0	0	0	0	0	0	0	0	0	42	0	0	0	81	0	0	0	0	0	0	0	0	0	0	0	0	0	0	0	46	0	0	0	0	0	0	0	0
61064a50afe699e905918f5b40150a2a	0	0	0	0	39	0	0	0	0	0	0	0	0	0	0	0	0	0	0	0	0	0	0	0	0	0	0	0	0	0	0	0	4	0	0	2	0	0	0	0	0	0	0	0	0	0	0	0	35
df4f4a796f2e8c5ba1a3c969849ec256	0	0	0	0	0	0	0	0	0	0	0	275	0	0	0	0	0	0	0	0	0	0	0	0	0	0	0	0	0	0	0	0	0	0	0	0	0	0	0	0	0	0	0	0	0	0	0	0	0
28e8664dae611ac5701a685fab2bc9fb	0	0	0	0	0	0	0	0	0	0	0	0	27	0	0	0	94	0	0	0	0	0	0	0	0	0	0	0	0	0	0	0	0	0	0	0	0	0	0	0	0	0	0	0	20	0	0	0	32
b42f10674531eaaf0e4d9d60dd92e3f9	58	0	0	0	25	0	0	0	6	0	0	0	0	0	0	0	5	0	0	0	0	0	0	0	0	0	0	0	0	0	0	0	0	0	0	0	7	0	0	0	0	0	0	0	0	0	0	0	0
47f1178f3590505fbaecec7b56d2aef4	15	0	0	0	0	0	0	0	0	0	0	0	0	0	0	0	0	0	0	0	32	0	0	0	9	0	0	0	0	0	0	0	0	0	0	0	0	0	0	0	0	0	0	0	0	0	0	0	0
ba8ae66da38ee16a15e2a2cf816be649	0	0	0	0	0	0	0	0	0	0	0	0	0	0	0	0	0	0	0	0	78	0	0	0	249	0	0	0	0	0	0	0	0	0	0	0	0	0	0	0	0	0	0	0	0	0	0	0	0
55c4a8bc387c877c11e479ce77ba2904	11	0	0	0	0	0	0	0	0	0	0	0	0	0	0	0	0	0	0	0	0	0	0	0	7	0	0	0	0	0	0	0	0	0	0	0	0	0	0	0	0	0	0	0	256	0	0	0	0
1b8af998f8c0c506a3cb92686c8ebd5e	0	0	0	0	0	0	0	0	0	0	0	0	0	0	0	0	0	0	0	0	0	0	0	0	0	0	0	0	0	0	0	0	0	0	0	0	0	0	0	0	0	0	0	0	0	0	0	0	326
ad757c0ce9bfd7ce5e755493c3d88045	0	0	0	0	0	0	0	0	0	0	0	0	0	0	0	0	0	0	0	0	0	0	0	0	0	0	0	0	0	0	0	0	0	0	0	0	0	0	0	0	0	0	0	0	0	0	0	0	0
664fad3e7231965d8bdc5526bbb0c15a	0	0	0	0	0	0	0	209	0	0	0	0	0	0	116	0	0	0	0	0	0	0	0	0	0	0	0	0	0	0	0	0	0	0	0	0	0	0	0	0	0	0	0	0	0	0	0	0	0
15d722528b4dcebcab0a2cbede05d7b8	0	0	0	0	0	0	0	0	0	0	0	0	0	0	0	0	0	0	0	0	0	0	0	0	0	324	0	0	0	0	0	0	0	0	0	0	0	0	0	0	0	0	0	0	0	0	0	0	0
89c2b0473621abb0c2bb8ac2093ce81c	0	0	0	0	0	0	8	0	0	0	0	4	0	0	0	0	0	0	5	0	0	0	0	0	0	0	0	0	0	0	0	0	0	0	0	0	0	0	0	21	0	0	0	0	0	0	0	0	0
10728fae7d23d5cbac1002637707b4f9	0	0	0	0	0	0	0	18	0	0	0	4	0	0	0	5	0	0	0	0	0	0	0	17	0	0	0	0	0	0	0	17	0	0	0	0	0	0	0	38	0	0	0	23	0	0	0	0	0
b2271aaf9e78f6c50c50a1477d0e84cb	0	0	0	0	0	0	0	4	0	0	0	8	0	0	0	7	0	0	0	0	0	0	0	0	0	0	0	0	0	0	40	7	0	0	0	0	0	0	0	0	0	0	0	15	0	0	0	7	0
1df08523c35e536103834df7e4df01da	0	0	0	0	0	0	0	0	0	0	0	0	0	0	0	0	40	0	0	0	0	0	0	0	0	0	0	0	46	0	0	0	0	0	0	0	4	0	0	0	0	0	0	0	0	0	0	0	0
6ea22f912bf7dff25fa06f409b5c2cb2	0	0	0	0	0	0	0	0	0	0	0	0	0	0	0	0	0	0	0	0	0	0	0	0	0	0	0	0	0	0	0	0	0	0	0	0	0	0	0	0	0	0	0	27	0	0	0	0	0
f3aacd5348bf0178769311a5ba83d53e	0	0	0	0	0	0	0	0	0	0	0	0	0	0	0	0	0	0	0	0	0	0	0	0	0	0	0	0	0	0	0	0	0	0	0	0	0	0	0	0	0	0	0	0	0	0	0	0	0
7c48c93d73f0c6a5d0bea09e5d5eaf41	0	0	0	29	0	0	0	0	0	0	0	0	0	0	0	0	0	0	0	0	0	0	0	0	0	0	12	0	0	0	0	0	0	0	0	0	0	0	0	0	0	0	0	0	0	0	162	0	0
32f53be8c2332efcbc97ea78207327df	0	0	0	0	19	0	0	0	0	0	0	0	0	0	0	0	0	0	0	0	34	0	0	0	49	0	0	0	0	0	0	0	0	0	0	0	0	0	0	0	0	0	0	0	0	0	0	0	0
1f392d82bfbd51d8ccb48c2c0de6a7e8	0	0	0	0	0	0	0	0	0	0	0	0	0	0	0	0	0	0	0	0	0	0	0	0	0	0	0	0	0	0	0	0	0	0	0	0	0	0	0	0	0	0	0	33	0	0	0	5	0
a7761ae83056c4f874c4c26a7b4bfb05	0	0	0	0	0	0	0	0	0	0	0	179	0	0	0	0	0	0	0	0	0	0	0	0	0	0	0	0	0	0	0	0	0	0	0	0	0	0	0	0	0	0	0	0	0	0	0	0	0
7f0380cbf972f14c8b30f9ad23f2fcb7	0	0	0	0	0	0	0	0	0	0	0	0	0	0	0	0	0	0	0	0	0	0	0	0	0	0	0	0	0	0	0	0	0	0	0	0	0	0	0	0	0	0	0	0	0	0	0	0	0
950ba32644fba25a18f007fa6aec00d3	0	0	0	0	0	0	0	6	0	0	0	7	0	0	0	11	0	0	0	53	0	0	0	5	0	0	0	8	0	0	0	6	0	0	0	3	0	0	0	2	0	0	0	0	0	0	0	0	0
940ab813f8bfd898464be495a00890eb	0	0	0	0	0	0	0	0	0	0	0	0	3	0	0	0	0	0	0	0	0	0	0	0	0	0	0	0	0	0	0	0	0	0	0	0	0	0	0	0	0	0	0	0	7	0	0	0	0
8bf9f82e2e5a52e1cf21fc9b4650a615	0	0	0	0	0	0	0	0	0	0	0	0	0	0	0	0	0	0	0	0	0	0	0	0	0	0	224	0	0	0	0	0	0	0	0	0	0	0	0	0	0	0	0	0	0	0	0	4	0
480b4b56968bf4e33237111495e730b2	0	0	0	0	0	0	0	0	0	0	0	0	0	0	0	0	0	0	0	0	0	0	0	0	0	0	0	0	0	0	25	79	0	0	0	0	0	0	0	0	0	0	0	0	0	0	0	0	0
35a1f6966af1b6c5a6b76d22ad66ff84	0	0	0	0	0	0	0	0	0	0	0	0	0	0	0	0	0	0	0	0	0	0	0	0	0	0	0	0	0	0	0	0	0	0	0	0	0	0	0	0	0	0	0	0	0	0	0	5	0
7547ab588601a60c8dcc5921481d9118	0	0	0	0	0	0	0	0	0	0	0	0	0	0	0	0	0	0	0	0	0	0	0	0	0	0	0	0	0	0	0	0	0	0	0	0	0	0	0	0	0	0	0	0	0	0	0	0	0
c4e1ae21346a42eeb0369cc3e6eaf6c1	0	0	0	314	0	0	0	0	0	0	0	0	0	0	0	0	0	0	0	0	0	0	0	0	0	0	0	0	0	0	0	0	0	0	0	0	0	0	0	0	0	0	0	0	0	0	0	0	0
e5481c177ac7a9fa59371e5713b6b445	0	0	0	0	0	0	0	0	0	0	0	0	0	0	0	0	0	0	0	0	0	0	18	0	0	0	0	0	0	0	0	0	0	0	0	0	0	0	0	0	0	0	149	0	0	0	0	0	0
530cca9fd2e4abe5cc5ec25e1b5f7e39	0	0	0	0	0	0	0	0	0	0	0	0	0	0	0	0	0	0	0	0	0	0	0	0	0	0	0	0	0	0	0	0	0	0	0	0	0	0	0	0	0	0	0	0	0	0	0	0	0
230a653e9958bf4134254e47ed92c829	0	0	0	0	0	0	0	0	0	0	0	0	0	0	0	0	0	0	0	0	0	0	0	0	0	0	0	0	0	0	0	0	0	0	0	0	0	0	0	0	0	0	0	0	0	0	0	0	0
c58cd9bed192f7532b588fb620799cae	21	0	0	0	8	0	0	0	0	0	0	0	30	0	0	0	0	0	0	0	33	0	0	0	12	0	0	0	0	0	0	0	0	0	0	0	0	0	0	0	75	0	0	0	7	0	0	0	0
410f3642fb49ccf8bc05a15f958ce5ee	0	0	0	0	0	0	0	0	0	0	0	0	0	0	0	0	0	0	0	0	0	0	0	0	0	0	0	0	0	0	0	0	0	0	0	0	0	0	0	0	0	0	0	0	0	0	0	0	0
b1f6fa351a112f2d5931f642df3e4d99	0	0	0	0	0	0	0	0	0	12	0	0	0	0	0	0	0	0	0	0	0	0	0	0	0	0	0	0	0	0	0	0	0	0	0	0	0	0	0	0	0	0	0	0	0	0	0	0	0
09eddbacd62959a7063392cade02c02f	20	0	0	0	0	0	0	0	10	0	0	0	0	0	0	0	0	0	0	0	7	0	0	0	0	0	0	0	0	0	0	0	7	0	0	0	6	0	0	0	8	0	0	0	23	0	0	0	9
9135ea86e50d61c68f8ce0038bda704d	0	0	0	15	0	0	0	0	0	0	0	0	0	0	0	0	0	0	0	0	0	0	17	0	0	0	0	0	0	0	0	0	0	0	0	16	0	0	0	0	0	0	0	0	0	0	0	0	0
4046244a9ffe00582055d1ac54b7be2f	0	0	0	0	0	0	0	0	0	0	0	0	54	0	0	0	0	0	0	0	33	0	0	0	4	0	0	0	0	0	0	0	0	0	0	0	0	0	0	0	0	0	0	0	0	0	0	0	0
41850f70338b7541b42d6914458d2b11	0	0	0	0	0	0	0	0	0	0	0	0	0	0	0	0	0	0	0	0	0	0	0	14	0	0	0	38	0	0	0	16	0	0	0	9	0	0	0	20	0	0	0	11	0	0	0	0	0
35351063934f57af0fa6d69569bd2b86	0	0	0	0	10	0	0	0	0	0	0	0	0	0	0	0	0	0	0	0	0	0	0	0	0	0	0	0	0	0	0	0	0	0	0	0	0	0	0	0	0	0	0	0	0	0	0	0	0
d682cb310b8fe099210c3c9281121258	0	0	0	0	0	0	0	3	0	0	0	0	0	0	0	0	0	0	0	0	0	0	0	0	0	0	0	0	0	0	25	0	0	0	0	2	0	0	0	0	0	0	21	89	0	0	0	0	0
90567509d8a344b31b6c185f3b9ac834	0	0	0	0	0	0	0	0	0	0	0	0	27	0	0	0	0	0	0	0	11	0	0	0	240	0	0	0	0	0	0	0	0	0	0	0	0	0	0	0	0	0	0	0	0	0	0	0	0
8ddcbb25a32dbfc1f1fdf968309466f1	0	0	0	0	0	0	0	0	0	0	0	0	0	0	0	0	0	0	0	0	0	0	0	0	0	0	0	0	0	0	0	15	0	0	0	0	0	0	0	0	0	0	0	0	0	0	0	0	0
f62b33d573c85550b87663ef65dc5f76	0	0	0	0	0	0	0	0	0	0	0	0	0	0	0	0	0	0	0	0	0	0	0	0	0	0	0	0	0	0	0	0	0	0	0	0	0	0	0	0	10	0	0	0	0	0	0	0	0
5fd327f79a694131e50a25254b98cd6a	11	0	0	0	0	0	0	0	0	0	0	0	25	0	0	0	0	0	0	0	0	0	0	0	146	0	0	0	21	0	0	0	0	0	0	0	0	0	0	0	79	0	0	0	0	0	0	0	0
cf6c49e908cb85928910ac63e9b0955b	0	0	0	0	245	0	0	0	0	0	0	0	0	0	0	0	0	0	0	0	0	0	0	0	0	0	0	0	0	0	0	0	0	0	0	0	0	0	0	0	0	0	0	0	0	0	0	0	0
a5a22548dcc820948dec2ada29c73611	3	0	0	19	0	0	0	13	0	0	0	0	0	0	0	0	0	0	0	0	0	0	0	8	0	0	0	0	0	0	0	7	0	0	0	0	0	0	0	15	0	0	0	13	0	0	0	0	0
7e7bdf73e53f7fece02b01b280ab83e3	0	0	0	0	0	0	0	0	0	0	0	0	0	0	0	0	0	0	0	0	0	0	0	0	0	0	0	0	0	0	0	0	0	0	0	0	0	0	0	0	0	0	0	0	0	0	0	0	0
9c6f3bc61f7118fb620980592686ddd4	0	0	0	0	0	0	0	4	0	0	0	4	0	0	0	0	0	0	0	0	0	0	0	0	0	0	0	0	0	0	0	0	0	0	0	0	0	0	0	0	0	0	0	0	0	0	0	0	0
3859aeb49521ffa26618c727858b3d69	0	0	0	0	0	0	0	0	122	0	0	0	0	0	0	0	166	0	0	0	0	0	0	0	0	0	0	0	0	0	0	0	0	0	0	0	0	0	0	0	0	0	0	0	0	0	0	0	0
fd9a66ccf7159d9adab2986a75123e96	0	0	0	0	0	0	0	0	0	0	0	0	0	0	0	0	0	0	0	0	0	0	0	40	0	0	0	0	0	0	0	0	0	0	0	0	0	0	0	0	0	0	0	0	0	0	0	0	0
c3cc847ed8e112cb90e69b9c3ba6e5ab	0	0	0	8	2	0	0	0	0	0	0	0	0	0	0	0	0	0	0	0	0	0	0	0	0	0	0	0	0	0	0	0	0	0	0	0	0	0	0	3	0	0	0	0	0	0	0	0	0
bc7d3a1d62a0006a061e04f8fa99e192	0	0	0	0	0	0	0	302	0	0	0	0	0	0	0	0	0	0	0	0	0	0	0	0	0	0	0	0	0	0	0	0	0	0	0	0	0	0	0	0	0	0	0	0	0	0	0	0	0
250737cccc66b355b580c9e7bb60e096	0	0	0	0	0	0	0	0	0	0	0	0	0	0	0	0	0	0	0	0	0	0	0	0	0	0	0	0	0	0	0	0	0	0	0	0	0	0	0	0	0	0	0	0	0	0	0	0	0
ab28ca27374595fc3104e207f2ea7ecc	0	0	0	0	0	0	0	0	0	0	0	0	0	0	0	0	0	0	0	0	0	0	0	0	0	0	0	0	0	0	0	0	0	0	0	0	0	0	0	0	0	0	0	299	0	0	0	0	0
45e683ff7b91d1a8dc9109e38a5ac1ad	0	0	0	0	0	0	0	0	0	0	0	0	0	0	0	0	0	0	0	0	0	0	0	0	0	0	0	0	0	0	0	0	0	0	0	0	0	0	0	0	0	0	0	0	0	0	0	0	0
959caeceb80f2427b42b33ed037d886a	0	0	0	43	0	0	0	7	0	0	0	7	0	0	0	0	0	0	0	0	0	0	0	0	0	0	0	5	0	0	0	13	0	0	0	0	0	0	0	2	0	0	0	15	0	0	0	0	0
378756230ca95a80c426c1f440e56464	0	0	0	4	0	0	0	3	0	0	0	0	0	0	0	0	0	0	0	2	0	0	0	52	0	0	0	0	0	0	0	11	0	0	0	3	0	0	0	17	0	0	0	0	0	0	0	9	0
99b4f776ae856f704ec93688c777cf5b	0	0	0	34	0	0	0	21	0	0	0	0	0	0	0	0	0	0	0	2	0	0	0	6	0	0	0	0	0	0	0	89	0	0	0	25	0	0	0	2	0	0	0	0	0	0	0	0	0
709efa838048da55e9764cd24f0b8d97	0	0	0	0	0	0	0	21	0	0	0	0	0	0	0	0	0	0	0	0	0	0	0	0	0	0	0	0	0	0	0	0	0	0	0	0	0	0	0	0	0	0	0	220	0	0	0	0	0
a421223a79f8eb5f9ecdcfd1278ea8e1	0	0	0	0	6	0	0	0	0	0	0	0	24	0	0	0	0	0	0	0	0	0	0	9	0	0	0	0	0	0	0	0	0	0	0	0	14	0	0	0	0	0	0	0	0	0	0	0	0
8c374219c78ca62643076cb5a12fa97b	0	0	0	0	0	0	0	0	0	0	0	295	0	0	0	0	0	0	0	0	0	0	0	0	0	0	0	0	0	0	0	0	0	0	0	0	0	0	0	0	0	0	0	0	0	0	0	0	0
cf76843492ef3b875d3358fc68456b6f	0	0	0	0	0	0	0	0	0	0	0	0	0	0	0	0	0	0	0	0	0	0	0	0	0	0	0	0	0	0	0	0	0	0	0	0	0	0	0	0	0	0	0	0	0	0	0	0	0
4d2bd05f9a319a070cef978d7d86c829	0	0	0	0	0	0	0	0	0	0	0	0	0	0	0	0	0	0	0	0	0	0	0	0	25	0	0	0	0	0	0	0	0	0	0	0	0	0	0	0	0	0	0	0	0	0	0	0	0
635da9033b08e5eec19ff894853ea9d9	0	0	0	0	0	0	0	30	0	0	0	0	0	0	0	0	0	0	0	36	0	0	0	0	0	0	0	0	0	0	0	0	0	0	0	0	0	0	0	0	0	0	0	0	0	0	0	0	0
6265456648ec7f2149f1d0d9e70848bd	0	0	0	0	0	0	0	0	10	0	0	0	0	0	0	0	0	0	0	0	0	0	0	0	0	0	0	0	0	0	0	0	0	0	0	0	0	0	0	0	0	0	0	0	0	0	0	0	0
282d5b80255e2351ecd537c6c41ba9bc	0	0	0	0	0	0	0	0	0	0	0	0	0	0	0	0	0	0	0	0	0	0	0	0	0	0	0	0	0	0	0	0	0	0	0	0	0	0	0	0	0	0	0	0	0	0	0	0	0
8683fadc84e36f355619817649f74b51	0	0	0	0	0	0	0	0	0	0	0	0	0	0	0	0	0	0	0	0	0	0	0	0	0	0	0	0	42	0	0	6	0	0	0	0	0	18	0	4	0	0	0	0	0	0	0	0	0
6239d2344324b521315d6273a4332445	0	0	0	0	6	0	0	20	0	0	0	12	0	0	0	0	0	0	0	15	0	0	0	8	0	0	0	0	0	0	0	6	0	0	0	7	0	0	0	29	0	0	0	5	0	0	0	0	9
c692b9b0fbbe41d8031b0b8a96805b53	11	0	0	0	0	0	0	0	17	0	0	0	0	0	0	0	0	0	0	0	0	0	0	0	0	0	0	0	0	0	0	0	0	0	0	0	0	0	0	0	216	0	0	0	0	0	0	0	0
e77901ba3c6a13f5718a88bf624aa511	0	0	0	0	14	0	0	0	11	0	0	0	18	0	0	0	33	0	0	0	0	0	0	0	8	0	0	0	0	0	0	0	0	0	0	0	0	0	0	0	0	0	0	0	0	0	0	0	0
dd96e036a946a935222859c5fa552bce	0	0	0	0	0	0	10	97	0	0	0	0	0	0	0	0	0	0	0	0	0	0	0	0	0	0	0	0	0	0	0	50	0	0	33	61	0	0	0	0	0	0	0	0	0	0	0	0	0
7df950ce5c355c5827fe4bfff5dfad91	0	0	0	0	0	0	0	0	0	0	0	0	26	7	0	0	0	0	0	0	36	13	0	0	0	0	0	0	0	0	0	0	0	0	0	0	0	0	0	0	24	0	0	0	0	0	0	0	0
a7a2649b5bcbdb83e501e916990873ab	0	0	0	0	0	0	0	0	0	0	0	0	0	0	0	0	0	0	0	0	0	0	0	0	0	0	0	0	0	0	0	0	0	0	0	0	0	0	0	24	0	0	0	0	39	0	0	0	100
c49dc03cff63ad06340cd0a6e5149ce7	0	0	0	0	0	0	0	0	0	0	0	0	0	0	0	0	0	0	0	0	0	0	0	0	0	0	0	0	0	0	0	0	0	0	0	0	0	0	0	0	0	0	0	0	0	0	0	0	0
0c47db8c0204eef1062dfd92735a7e94	0	0	0	0	0	0	0	0	4	0	0	0	8	0	0	0	6	0	0	0	36	0	0	0	23	0	0	0	3	0	0	0	0	0	0	0	0	0	0	0	15	0	0	0	14	0	0	0	9
7c47b557728fa1040824e1901b37b504	0	0	0	0	0	0	0	0	0	0	0	0	0	0	0	0	0	0	0	0	148	0	0	0	0	0	0	0	0	0	0	0	0	0	0	0	0	0	0	0	69	0	0	0	0	0	0	0	0
67e80a7600e11ca93681c4fd043b5687	0	0	0	0	0	0	0	0	0	0	0	0	0	0	0	0	0	0	0	0	0	0	0	0	0	0	0	0	0	0	0	0	0	0	0	0	0	0	0	0	0	0	69	0	0	0	0	0	0
15d6b6766c0ce7585e6b2493b173e4d6	0	0	0	0	0	0	0	0	87	0	0	0	0	0	0	0	0	0	0	0	5	0	0	0	52	0	0	0	0	0	0	0	0	0	0	0	18	12	0	0	0	0	0	0	0	0	0	0	0
d7e6dd34c4676fc8a5677e61c49d16c0	0	0	0	0	0	0	0	0	0	0	0	0	0	0	0	0	0	0	0	0	0	0	0	0	0	0	0	0	0	0	0	0	0	0	0	0	0	0	0	0	0	0	0	0	0	0	0	24	0
41e15857a0dd7f8e2efaddb6cef5ea52	131	0	0	0	0	0	0	0	0	0	0	0	0	0	0	0	0	0	0	0	0	0	0	0	0	0	0	0	0	0	0	0	0	0	0	0	0	0	0	0	0	0	0	0	0	0	0	0	0
1710272e75dabf3522736e9c6d51ff14	0	0	0	0	0	0	0	0	0	0	0	0	24	0	0	0	15	0	0	0	10	0	0	0	13	0	0	0	0	0	0	0	0	0	0	0	15	0	0	0	4	0	0	0	0	0	0	0	9
fa019990fa68c77b0896f9725c72282a	0	0	0	0	0	0	0	0	0	0	0	0	0	0	0	0	0	0	0	0	0	0	0	0	0	0	0	0	0	0	0	0	0	0	0	0	0	0	0	0	0	0	0	0	55	0	0	0	60
e28f0cf9c8f9225ad9b718a43d5c26d8	0	0	0	0	0	0	0	0	0	0	0	0	0	0	0	0	0	0	0	0	0	0	0	0	0	0	0	0	0	0	0	0	0	0	0	0	0	0	0	0	0	0	0	0	0	0	0	0	0
9acee5e3d77b72b886c241aa84d99d16	0	0	0	0	155	0	0	0	0	0	0	0	0	0	0	0	29	0	0	0	0	0	0	0	0	0	0	0	0	0	0	0	0	0	0	0	0	0	0	0	0	0	0	0	0	0	0	0	0
d24680c04dff4263a2604b594e4e43d8	0	0	0	0	0	0	0	0	16	0	0	0	0	0	0	0	0	0	0	0	0	0	0	0	58	0	0	0	0	0	0	0	0	0	0	0	0	0	0	0	34	0	0	0	0	0	0	0	0
811d647b3deae927440c6fd155aba930	0	0	0	0	0	0	0	0	0	0	0	10	0	0	0	0	0	0	0	0	0	0	0	0	0	0	0	0	0	0	0	73	0	0	0	0	0	0	0	0	0	0	0	0	0	0	0	0	0
fe8de892475eafae9aa6eb3e51407087	0	0	0	0	0	0	0	0	0	0	0	0	0	0	0	0	0	0	0	0	0	0	0	0	0	0	0	0	0	0	0	0	0	0	0	0	28	0	0	0	0	0	0	0	0	0	0	0	0
b1a7815804e2f6831bd5d40b31384845	0	0	0	0	0	0	0	0	0	0	0	0	0	0	0	0	0	0	0	0	0	0	0	0	0	0	0	0	0	0	0	0	0	0	0	0	0	0	0	21	0	0	0	0	0	0	0	0	0
8bb3bfaf2609474d0faeb8b017de50f8	0	0	0	0	0	0	0	0	0	0	0	283	0	0	0	0	0	0	0	0	0	0	0	0	0	0	0	0	0	0	0	0	0	0	0	0	0	0	0	0	0	0	0	0	0	0	0	0	0
b909e4021f2933e97f8f316b0c06a1ef	0	0	0	0	0	0	0	0	0	0	0	0	0	0	0	0	0	0	0	0	0	0	0	0	0	0	0	0	0	0	0	0	0	0	0	0	0	0	0	0	0	0	0	0	86	0	0	0	0
e167c9357902907bde376f9906df458e	3	0	0	0	0	0	0	0	0	0	0	0	0	0	0	0	0	0	0	0	0	0	0	0	0	0	0	0	0	0	0	0	0	0	0	0	0	0	0	0	0	0	0	0	0	0	0	0	0
7fcd2b84ffab4a380fb7ea439fe754e0	0	0	0	0	0	0	0	0	0	0	0	0	0	0	0	0	0	0	0	0	0	0	0	0	0	0	0	8	0	0	0	0	0	0	0	0	0	0	0	0	0	0	0	0	0	0	0	0	0
dc5800dfe34b8bd2add1e2e49e79971b	0	0	0	0	0	0	0	0	0	0	0	0	0	0	0	0	0	0	0	0	0	0	0	40	0	0	0	56	0	0	0	0	0	0	0	0	0	0	0	0	0	0	0	0	0	0	0	0	0
78344575d7ad7bf4844fabf7c791fed2	0	0	0	0	0	0	0	0	0	0	0	0	0	0	0	0	0	0	0	0	0	0	0	0	0	0	0	0	0	0	0	0	0	0	0	0	0	0	0	0	0	193	0	0	0	0	0	0	0
4ecf3f940ee8c996256e907171d63161	84	61	0	0	0	0	0	0	0	0	0	0	0	0	0	0	0	0	0	0	29	0	0	0	0	0	0	0	0	0	0	0	0	0	0	0	0	0	0	0	0	0	0	0	63	0	0	0	4
780b82b12e97bd6b7fba63c04fbd68ed	0	0	0	0	0	0	0	0	49	0	0	0	0	0	0	0	0	0	0	0	0	0	0	0	0	0	0	0	21	0	0	0	0	0	0	0	0	0	0	0	38	0	0	0	0	0	0	0	0
e2caaad74576dc4f77643698757e5df4	0	0	0	0	0	0	0	0	0	0	0	18	0	0	0	0	0	0	0	0	0	0	0	0	0	0	0	0	0	0	0	0	0	0	0	0	0	0	0	0	0	0	0	0	0	0	0	0	0
c24c5245a1b7b38f1ed9ee3a11a536c9	0	0	0	0	0	0	0	0	0	0	0	0	0	0	0	0	0	0	0	0	0	0	0	0	0	0	0	0	0	0	0	0	0	0	0	0	0	0	0	0	0	0	0	0	0	0	0	0	0
1bec10917bf7fc37df25663629c5c644	0	0	0	0	0	0	0	0	0	0	0	0	0	0	0	0	0	0	0	0	0	0	0	0	0	0	0	0	0	0	0	0	0	0	0	0	0	0	0	0	0	0	0	0	0	0	0	0	0
015380fdfd3bca3c4ea13c9ca2d0b749	0	0	0	102	0	0	0	0	0	0	0	0	0	0	0	0	0	0	0	24	0	0	0	0	0	0	0	6	0	0	0	0	0	0	0	12	0	0	0	0	0	0	0	0	0	0	0	17	0
d21c124eef0a414ce84367ef746e3cde	0	0	0	0	0	0	0	0	0	0	0	0	14	0	0	0	8	0	0	0	132	0	0	0	77	0	0	0	0	0	0	0	0	0	0	0	0	0	0	0	47	0	0	0	0	0	0	0	0
f86e30300558243f5a53cfab8f4ae6aa	0	0	0	0	0	0	0	0	0	0	0	0	0	0	0	0	0	0	0	0	0	0	0	0	0	0	0	0	0	0	0	72	0	0	0	0	0	0	0	0	0	0	0	0	0	0	0	0	0
9133806daf9b7cacc40c90c32fefffa3	0	0	0	0	0	0	0	0	0	0	0	0	32	0	0	0	0	0	0	0	12	0	0	0	16	0	0	0	0	0	0	0	0	0	0	0	0	0	0	0	0	0	0	0	0	0	0	0	0
7e7a17bbf62612a3c576bd25d37d7697	0	0	0	0	0	0	0	0	0	0	0	7	0	0	0	0	0	0	0	269	0	0	0	0	0	0	0	0	0	0	0	0	0	0	0	0	0	0	0	0	0	0	0	0	0	0	0	0	0
50616c4300c675ba9c844cf971d2ba3c	0	0	0	0	0	0	0	0	0	0	0	0	0	0	0	0	48	0	0	0	228	0	0	0	0	0	0	0	0	0	0	0	0	0	0	0	0	0	0	0	0	0	0	0	0	0	0	0	0
eaf8a881bdc08b5b2162620a5ad5b62d	0	0	0	0	0	0	0	0	0	0	0	0	0	0	0	0	0	0	0	0	0	0	0	0	0	0	0	0	0	0	0	0	0	0	0	9	0	0	0	0	0	0	0	0	0	0	0	0	0
ee070c0296499c72ffda0d33da27c8dd	0	0	0	0	0	0	0	0	0	0	0	0	0	0	0	0	0	0	0	0	0	0	0	0	0	0	0	0	0	0	0	0	0	0	0	0	0	0	276	0	0	0	0	0	0	0	0	0	0
2aefef33743040c9c17f792d2d0b144a	0	0	0	40	0	0	0	0	0	0	0	10	0	0	0	0	0	0	0	0	0	0	0	0	0	0	0	0	0	0	0	0	0	0	0	9	0	0	0	0	0	0	0	0	0	0	0	0	0
08d2b7d43a80fa4fac3aa450d78017cc	0	0	0	0	0	0	0	0	0	0	0	0	0	0	0	0	5	0	0	0	0	0	0	0	0	0	0	0	0	0	0	0	0	0	0	0	0	0	0	0	0	0	0	0	0	0	0	0	0
8d97286f475d19dedc345895a669c6f4	0	0	0	0	0	0	0	0	0	0	0	0	0	0	0	0	0	0	0	0	12	0	0	0	0	0	0	0	0	0	0	0	0	0	0	0	0	0	0	0	0	0	0	0	17	0	0	0	0
e10fee70a7338ada90e37f25d3efb3e7	0	0	0	0	0	0	0	0	0	0	0	0	0	0	0	0	0	0	0	0	0	0	0	0	0	0	0	0	0	256	0	0	0	0	0	0	0	0	0	0	0	0	0	0	0	0	0	0	0
539456a1d2e10be4cc18266b65f57335	0	0	0	0	0	0	0	0	0	0	0	0	0	0	0	0	0	0	0	0	0	0	0	0	0	0	0	0	0	0	0	0	0	0	0	0	0	0	0	0	0	0	0	0	151	0	0	0	0
60d456e5d4a648597074c7d5063fc2b5	0	0	0	0	0	0	0	0	0	0	0	0	0	0	0	0	0	0	0	0	0	0	0	0	0	0	0	0	0	0	0	39	0	0	0	0	0	0	0	0	0	0	0	0	0	0	0	0	0
257489ab9af0ccd0066dbc12fe44f5b5	0	0	0	0	0	0	0	0	0	0	0	0	0	0	0	10	0	0	0	0	0	0	0	0	0	0	0	0	0	0	0	0	0	0	0	0	0	0	0	157	0	0	0	0	0	0	0	0	0
fe4a46cd1f1095239bd5e2c84c3dfe9b	0	0	0	0	0	0	0	0	0	0	0	0	0	0	0	0	0	0	0	0	0	0	0	0	0	0	0	0	0	0	0	0	0	0	0	0	0	0	0	0	0	0	0	0	0	0	0	0	0
d9d8ed69232776363df22e701c5b7ec3	0	0	0	0	0	0	0	4	0	0	0	0	0	0	0	0	0	0	0	0	0	0	0	0	0	0	0	0	0	0	0	143	0	0	0	0	0	0	0	0	0	0	0	0	0	0	0	0	0
d088150653a0306da72c18bcb2218b4a	0	0	0	0	0	0	0	0	0	0	0	0	0	0	0	0	0	0	0	0	0	0	0	0	0	0	0	0	0	0	0	0	0	0	0	0	0	0	0	0	0	0	0	0	0	0	0	0	0
6d54f08b853d3a0e573adbddb157fb8c	0	0	0	0	0	0	0	0	0	0	0	0	89	0	0	0	0	0	0	0	7	0	0	0	61	0	0	0	0	0	0	0	5	0	0	0	0	0	0	0	0	0	0	0	0	0	0	0	3
5721bff423c67eb4624126a81666e404	0	0	0	0	0	0	0	0	0	0	0	0	0	0	0	0	0	0	0	0	0	0	0	0	0	0	0	0	0	0	0	0	0	0	0	0	0	0	0	0	0	0	0	0	0	0	0	0	0
219688bac111de36d23344c640022753	0	0	0	0	0	0	0	0	0	0	0	0	0	0	0	0	0	0	0	0	0	0	0	0	0	0	0	0	0	0	0	0	0	0	0	0	0	0	0	0	0	0	0	0	0	0	0	0	0
560b0d30ef11821539df640f19d7bc35	0	0	0	0	22	0	0	0	0	0	0	0	0	0	0	0	10	0	0	0	120	0	0	0	45	0	0	0	10	0	0	0	0	0	0	0	0	0	0	0	37	0	0	0	0	0	0	0	0
f1ae2225bbb07b947c434ce86326e415	0	0	0	0	0	0	0	0	0	0	0	0	0	0	0	0	54	0	0	0	0	0	0	0	0	0	0	0	0	0	0	0	0	0	0	0	0	0	0	0	0	0	0	0	0	0	0	0	0
0009cf8de274bcf95f4540b03894fe05	0	0	0	0	0	0	0	0	0	0	0	0	0	0	0	0	0	0	0	0	0	0	0	0	0	0	0	0	0	0	0	0	0	0	0	0	0	0	0	0	0	0	0	0	0	0	0	0	0
fad2d628d8f33a0897cc3ac9bd652657	0	0	0	0	0	0	0	0	83	0	0	0	0	0	0	0	0	0	0	0	0	0	0	0	0	0	0	0	0	0	0	0	0	0	0	0	0	0	0	0	0	0	0	0	0	0	0	0	0
34ffadadc966aca6181288d5037f9f84	0	0	0	0	26	0	0	0	0	0	0	0	0	0	0	0	25	0	0	0	0	0	0	0	0	0	0	0	0	0	0	0	0	0	0	0	0	0	0	0	35	0	0	0	0	0	0	0	31
954ea086d4ba5fca3bfbacae73979b02	0	0	0	0	0	0	0	0	0	0	0	0	106	0	0	0	0	0	0	0	0	0	0	9	0	0	0	0	5	0	0	0	0	0	0	0	0	0	0	0	6	0	0	0	3	0	0	0	0
198d6e020d7a98e9cc12b320bb8bb775	0	0	0	0	0	0	0	0	0	0	0	0	0	0	0	0	0	0	0	0	0	0	0	0	0	0	0	0	0	0	0	0	0	0	0	0	0	0	0	0	0	0	0	0	0	0	0	0	0
6579e5d0b9895d360483b7e91a93cd1c	0	0	0	0	0	0	0	0	0	0	0	0	0	0	0	0	0	0	0	0	0	0	0	0	0	0	0	0	0	0	0	0	0	0	0	0	0	0	0	0	0	0	0	0	0	0	0	0	0
66d23a8d764d17a8803d5d3c3f24b662	0	0	0	0	0	0	0	0	0	0	0	0	15	0	0	0	0	0	0	0	0	0	0	0	0	0	0	0	0	0	0	0	0	0	0	0	37	0	0	0	0	0	0	0	4	0	0	0	0
261006bea7ff13d0e12fab4ba2a54757	0	0	0	0	0	0	0	0	0	0	0	0	0	0	0	0	0	0	0	0	0	0	0	0	0	0	0	0	0	0	0	0	0	0	0	0	0	0	0	0	0	0	0	0	0	0	0	0	0
75317722e261ccce407df273cf6b1ef8	0	0	0	0	0	0	0	0	0	0	0	0	10	0	0	3	0	0	0	0	53	0	0	0	0	0	0	0	17	0	0	0	0	0	0	0	0	0	0	0	19	0	0	0	0	0	0	0	0
ac39a9b1b58c601afb99095395d1539a	26	0	0	0	0	0	0	0	0	0	0	0	18	0	0	0	0	0	0	0	9	0	0	0	0	0	0	0	3	0	0	0	0	0	0	0	2	0	0	0	15	0	0	0	0	0	0	0	0
b8d4cda88fe457453a40f23a02faab4e	0	0	0	40	0	0	0	0	0	0	0	0	0	0	0	0	0	0	0	0	0	0	0	0	0	0	0	0	0	0	0	0	0	0	0	0	0	0	0	0	0	0	0	0	0	0	0	0	0
ae38dba6b13f30f0183f67a46706cf1b	0	0	0	0	0	0	0	0	0	0	0	0	0	0	0	0	0	0	0	0	6	0	0	0	0	0	0	0	0	0	0	0	0	0	0	0	0	0	0	0	0	0	0	0	0	0	0	0	0
96fa3e5d208fd85198bfc6f0b44e8a75	0	0	0	0	0	0	0	0	0	0	0	0	0	0	0	0	0	0	0	0	0	0	0	0	0	0	0	0	0	0	0	0	0	0	0	0	0	0	0	0	0	0	0	0	0	0	0	0	0
60f03feab83fddf0163cdef0df24512a	0	0	0	0	0	0	0	0	0	0	0	0	0	0	0	0	0	0	0	0	0	0	0	0	0	0	0	0	0	0	0	258	0	0	0	0	0	0	0	0	0	0	0	0	0	0	0	0	0
d3aeed48c3d37104763bf04ad20d7f3f	0	0	0	0	0	0	0	0	0	0	0	0	0	0	0	0	0	0	0	0	0	0	0	0	0	0	0	0	0	0	0	0	0	0	0	0	0	0	0	0	0	0	0	0	0	0	0	0	0
092427249ef4b7ab9bd8a91aa4d10b84	0	0	0	0	0	0	0	0	0	0	0	0	0	0	0	0	0	0	0	0	0	0	0	0	0	0	0	0	0	0	0	0	0	0	0	0	0	0	0	0	0	0	0	0	0	0	0	0	0
12a1ca53732bc61c4cd72cec75202c43	0	0	0	0	0	0	0	0	0	0	0	0	0	0	0	0	0	0	0	0	0	0	0	0	0	0	0	0	0	0	0	0	0	0	0	0	0	0	0	0	0	0	0	0	0	0	0	0	0
12f92d2a33edd1724e04ca0c654ff1c9	0	0	0	0	0	0	0	0	0	0	0	0	0	0	0	0	0	0	0	0	0	0	0	0	0	0	0	0	0	0	0	0	0	0	0	0	0	0	0	0	0	0	0	0	0	0	0	0	0
3b8cadb4e8214baff8bfdb0e00f349d8	0	0	0	17	0	0	9	0	0	0	0	0	0	0	9	0	0	0	0	0	0	0	0	0	0	0	0	0	0	0	0	0	0	0	0	9	0	0	0	0	0	0	0	0	0	0	0	0	0
d8c0b7a0a58bf5aeae5a2f12c2b56f40	0	0	0	0	0	0	0	0	0	0	10	0	0	0	0	0	0	0	0	0	0	0	0	9	0	0	0	0	0	0	0	0	0	0	0	0	0	0	0	0	0	0	0	0	0	0	0	0	0
9330a4c9845e17154668a8a0a2f38f97	0	0	0	0	0	0	0	0	0	0	0	0	0	0	0	0	0	0	0	0	0	0	0	0	0	0	0	0	0	0	0	0	0	0	0	0	0	0	0	0	0	0	0	0	0	0	0	0	0
2beaadccf22d45768b3e7fbedb4ae38b	0	0	0	0	0	0	0	0	0	0	0	0	0	0	0	0	0	0	0	0	0	0	0	0	0	0	0	0	0	0	0	0	0	0	0	0	0	0	0	0	0	0	0	0	0	0	0	0	0
38dba863edbf3839aec8042af0421cf0	0	0	0	0	0	0	0	0	0	0	0	0	0	0	0	0	0	0	0	0	0	0	0	0	0	0	0	0	0	0	0	0	0	0	0	0	0	0	0	0	0	0	0	0	0	0	0	0	0
e3cd834ed102fc755a21509b6fb93775	0	0	0	0	0	0	0	0	0	0	0	0	0	0	0	0	0	0	0	0	0	0	0	0	0	0	0	0	0	0	0	0	0	0	0	0	0	0	0	0	0	0	0	0	0	0	0	0	0
ddf8361d06acbc1e3cea4b9da2ea0711	0	0	0	0	35	0	0	0	0	0	0	0	14	0	0	0	9	0	0	0	0	0	0	4	0	0	0	10	2	0	0	0	0	0	0	0	0	0	0	0	0	0	0	0	6	0	0	0	15
25813af3f8a0a77dd08894013d55cf43	0	0	0	0	0	0	0	0	0	0	0	0	0	0	0	0	0	0	0	0	0	0	0	0	0	0	0	0	0	0	0	0	0	0	0	0	0	0	0	0	0	0	0	0	0	0	0	0	0
96a60e5edb6932f81f7b776b73af8550	0	0	0	0	0	0	0	0	0	0	0	0	0	0	0	0	0	0	0	0	0	0	0	0	0	0	0	0	0	0	0	0	0	0	0	0	0	0	0	0	0	0	0	0	0	0	0	0	0
72f913b7d125965d8ea12494de2a0709	0	0	0	0	0	0	0	0	0	0	0	0	0	0	0	0	0	0	0	0	0	0	0	0	0	0	0	0	0	0	0	0	0	0	0	0	0	0	0	0	0	0	0	0	0	0	0	0	0
3f3e86acb15cd4ec55307f3839611573	0	0	0	0	0	0	0	0	0	0	0	0	0	0	0	0	0	0	0	0	0	0	0	0	0	0	0	0	0	0	0	0	0	0	0	0	0	0	0	0	0	0	0	0	0	0	0	0	54
0befe843dc1a62a4b9fea5db20e82709	0	0	0	0	0	0	0	0	0	0	0	0	0	0	0	0	0	0	0	0	0	0	0	0	0	0	0	0	0	0	0	0	0	0	0	0	0	0	0	0	0	0	0	0	0	0	0	0	0
15c334121e73c24e1443f4a4fb55dc14	0	0	0	0	0	0	0	0	0	0	0	0	0	0	0	0	0	0	0	0	0	0	0	0	0	0	0	0	0	0	0	0	0	0	0	0	0	0	0	0	0	0	0	0	0	0	0	0	0
ece45573678cefb51ac2a71498da61ab	0	0	0	41	0	0	0	0	0	0	0	0	0	0	0	0	0	0	0	0	0	0	0	0	0	0	0	0	0	0	0	0	0	0	0	0	0	0	0	0	0	0	0	5	0	0	0	0	0
de496a17d98b4d0e0e78ef62cb0f845b	0	0	0	0	0	0	0	0	0	0	0	0	0	0	0	0	0	0	0	0	0	0	0	0	0	0	0	0	0	0	0	0	0	0	0	0	0	0	0	0	0	0	0	0	0	0	0	0	0
385e82475cbeef8609b26a297e34045c	0	0	0	0	0	0	0	0	0	0	0	0	0	0	0	0	0	0	0	0	0	0	0	0	0	0	0	0	0	0	0	0	0	0	0	0	0	0	0	0	0	0	0	0	0	0	0	0	0
98600c97997ecdfaa3edbb8b191f1e14	0	0	0	0	0	0	0	7	0	0	0	0	0	0	0	5	0	0	0	0	0	0	0	4	0	0	0	0	0	0	0	10	0	0	0	5	0	0	0	0	0	0	0	0	0	0	0	0	0
e3be60d3f83159eb7c0530ea2686b720	0	0	0	0	0	0	0	0	0	0	0	0	0	0	0	0	0	0	0	0	0	0	14	0	0	0	0	0	0	0	0	0	0	0	0	0	0	0	0	0	0	0	0	0	0	0	0	0	0
2984662436a032f7722e90617016c2ab	0	0	0	0	0	0	0	0	0	0	0	0	0	0	0	0	0	0	0	0	0	0	0	0	0	0	0	0	0	0	0	54	0	0	0	0	0	0	0	0	0	0	0	0	0	0	0	15	0
b7c1cfe82a016e9bdab9a44593dbb9b9	0	0	0	0	0	0	0	0	0	0	0	0	0	0	0	0	0	0	0	0	0	0	0	0	0	0	0	0	0	0	0	0	0	0	0	0	0	0	0	0	0	0	0	0	0	0	0	0	0
c52d1428ddf552430731ab491c094ecf	0	0	0	0	0	0	0	0	0	0	0	0	0	0	0	0	0	0	0	0	0	0	0	0	0	0	0	0	0	0	0	0	0	0	0	0	0	0	0	0	0	0	0	0	0	0	0	0	0
4bede41cd62a18afb9e0a6221bba6bb2	0	0	0	0	0	0	0	0	0	0	0	0	0	0	0	0	0	0	0	0	0	0	0	0	0	0	0	0	0	0	0	0	0	0	0	0	0	0	0	0	0	0	0	0	0	0	0	0	0
a213751e0bd68790ef671017ad36aa02	86	0	0	0	0	0	0	0	0	0	0	0	0	0	0	0	0	0	0	0	0	0	0	0	0	0	0	0	0	0	0	0	0	0	0	0	0	0	0	0	0	0	0	0	0	0	0	0	0
b59654bc14e37f5c5331d3bef66c4173	0	0	0	0	0	0	0	0	0	0	0	0	0	0	0	0	0	0	0	0	0	0	0	0	0	0	0	0	0	0	0	0	0	0	0	0	0	0	0	0	0	0	0	247	0	0	0	0	0
3d887053693a6ecb19a0505eee9e0bec	0	0	0	83	0	0	0	16	0	0	0	0	0	0	0	0	0	0	0	11	0	0	0	0	0	0	0	0	0	0	0	0	0	0	0	0	0	0	0	6	0	0	0	0	0	0	0	0	0
e4d2b2e095ec8aa52dfeb4c83f5b7aa6	0	0	0	0	0	0	0	0	0	0	0	0	0	0	0	0	83	0	0	0	0	0	0	0	0	0	0	0	0	0	0	0	0	0	0	0	0	0	0	0	0	0	0	0	0	0	0	0	0
8f17ef87bec13fd980e7c39c3f9c46ef	0	0	0	0	0	0	0	0	0	0	0	0	0	0	0	0	0	0	0	0	0	0	0	0	0	0	0	0	0	0	0	0	0	0	0	0	0	0	0	33	0	0	0	0	0	0	0	0	0
2280dae32914e961ad87813e7899bc06	0	0	0	0	0	0	0	0	0	0	0	0	0	0	0	0	0	0	0	0	0	0	0	0	0	0	0	0	0	0	0	0	0	0	0	0	0	0	0	0	0	240	0	0	0	0	0	0	0
05a57dc4532f7e0fba11b1c4dc9c3a21	0	0	0	0	0	0	0	0	0	0	0	0	0	0	0	0	0	0	0	0	0	0	0	0	0	0	0	0	0	0	0	0	0	0	0	0	0	0	0	0	0	0	0	0	0	0	0	0	0
ca96a86fbb83ff6ec3f4752e7a96a7df	0	0	0	0	0	0	0	0	0	0	0	0	63	0	0	0	0	0	0	0	0	0	0	0	0	0	0	0	60	0	0	0	0	0	0	0	0	0	0	0	0	0	0	0	0	0	0	0	0
46c83e461c96f58b157a45976ab77281	0	0	0	0	0	0	0	0	0	0	0	0	0	0	0	0	0	0	0	0	34	0	0	0	88	0	0	0	0	0	0	0	0	0	0	0	0	0	0	0	0	0	0	0	0	0	0	0	0
f64e6b8931e7e582043c1c5e06d527c6	0	0	0	0	0	0	0	0	0	0	0	0	0	0	0	0	0	0	0	0	0	0	0	0	7	0	0	0	0	0	0	0	0	0	0	0	0	0	0	0	0	0	0	0	0	0	0	0	0
12881fc8a161b63eadfa0ed0543ab7c8	0	0	0	0	0	0	0	0	9	0	0	0	0	0	0	0	57	0	0	0	63	0	0	5	67	0	0	0	0	0	0	0	0	0	0	0	0	0	0	0	0	0	0	0	0	0	0	0	0
d7c054016fb53a96858240eef540242c	0	0	0	0	0	0	0	0	0	0	0	0	0	0	0	0	0	0	0	0	41	0	0	0	67	0	0	0	0	0	0	0	0	0	0	0	0	4	0	0	46	0	0	0	0	0	0	0	0
ceb5ab05887ec5c1bf86b2a572567e5f	0	0	0	0	0	0	0	0	0	0	0	0	0	0	0	0	0	0	0	0	0	0	0	0	0	0	0	0	0	0	0	0	0	0	0	0	0	0	0	0	0	0	0	0	0	0	0	0	0
4c4de9c3db24de7ffc2c042f5d428cab	0	0	5	0	0	0	24	0	0	0	0	0	0	0	0	0	0	0	0	0	0	0	0	0	0	0	0	0	0	0	0	0	0	0	0	0	0	0	0	0	0	0	0	0	0	0	0	11	0
623c9d556c148200cdbb1caf72db8d7c	0	0	0	6	0	0	0	0	0	0	0	7	0	0	0	0	0	0	0	0	0	0	0	0	0	0	0	0	0	0	0	27	0	0	0	0	0	0	0	0	0	0	0	0	0	0	0	0	0
2bfd4bfc3518d52498244ac68cbdfd49	0	0	0	0	0	0	0	0	0	0	0	0	0	0	0	9	0	0	0	25	0	0	0	0	0	0	0	0	0	0	0	0	0	0	0	0	0	0	0	0	0	0	0	0	0	0	0	0	0
31caac7c6349ea736f0023ff7470d593	0	0	0	0	0	0	0	0	0	0	0	0	0	0	0	0	0	0	0	0	0	0	0	0	0	0	0	0	0	0	0	0	0	0	0	0	0	0	0	0	0	0	0	0	0	0	0	0	0
95fabf5a1d29e744f8f8dee396570e91	0	0	0	22	0	0	0	7	0	0	0	0	0	0	0	0	0	0	0	0	0	0	0	0	0	0	0	19	0	0	0	0	0	0	0	0	0	0	0	7	0	0	0	0	0	0	0	0	0
c8a542757d5c6a86d9c9d80c6422daae	0	0	0	0	0	0	0	0	0	0	0	0	0	0	0	0	0	0	0	0	0	0	0	0	35	0	0	0	0	0	0	0	0	0	0	0	0	0	0	0	0	0	0	0	0	0	0	0	0
b97f2cadaac9b2f9350afe640ee685e2	0	0	0	0	0	0	0	0	0	0	0	0	0	0	0	0	0	0	0	0	0	0	0	0	0	0	0	0	0	0	0	0	0	0	0	0	0	0	0	0	0	0	0	0	0	0	0	0	0
e68dd7812f82f6c406fe3c12d63c9ef4	0	0	0	0	0	0	0	0	0	0	0	0	0	0	0	0	0	0	0	234	0	0	0	0	0	0	0	0	0	0	0	0	0	0	0	0	0	0	0	0	0	0	0	0	0	0	0	0	0
072495f6ac19d1a90f48248d7289593c	0	0	0	0	0	0	0	0	0	0	0	0	0	0	0	0	0	0	0	0	0	0	0	0	0	0	0	0	0	0	0	0	0	0	0	0	0	0	0	0	0	0	7	0	0	0	0	0	0
2bf351dd886485db1d9b9ccee401fb40	0	0	0	0	0	0	0	0	0	0	0	0	0	0	0	0	0	0	0	0	0	0	0	0	0	0	0	0	0	0	0	0	0	0	0	0	0	0	0	0	0	0	0	0	0	0	0	0	0
a9f134b26e53c180854e1a227bda3028	0	0	0	0	0	0	0	0	0	0	0	0	0	0	0	0	0	0	0	0	0	0	0	0	0	0	0	0	0	0	0	0	0	0	0	0	0	0	0	0	0	0	0	0	0	0	0	0	0
674301710a219f7edc379f7700026263	0	0	0	6	0	0	0	0	0	0	0	0	0	0	0	67	0	0	0	0	0	0	0	0	0	0	0	0	0	0	0	0	0	0	0	0	0	0	0	0	0	0	0	0	0	0	0	0	0
b8a5a9ba32008ab4f845d692ad4d8571	0	0	0	0	0	0	0	0	0	0	0	0	0	0	0	0	0	0	0	0	0	0	0	0	0	0	0	0	0	0	0	0	0	0	0	0	0	0	0	0	0	0	0	0	0	0	0	0	237
5ed3fa049f9a013213bc2a5050275e8e	0	0	0	0	2	0	0	0	0	0	0	0	0	0	0	0	0	0	0	231	0	0	0	0	0	0	0	0	0	0	0	0	0	0	0	0	0	0	0	0	0	0	0	0	0	0	0	0	3
4a5cfa41c8c575c1640c4e0d1c1509e5	0	0	0	0	0	0	0	0	0	0	0	0	0	0	0	0	0	0	0	0	0	0	0	0	0	0	0	0	27	0	0	0	0	0	0	0	0	0	0	0	0	0	0	0	0	0	0	0	0
8942b5bd8dffb3d66e14fd9865956fdd	0	0	0	0	0	0	0	0	0	0	0	0	0	0	0	0	0	0	0	0	0	0	0	0	0	0	0	0	0	0	0	0	0	0	0	0	0	0	0	0	0	0	0	0	9	0	0	0	0
1bcf135e21b0c0bd77da486c934a7427	0	0	0	0	0	0	0	0	0	0	0	0	0	0	0	0	0	0	0	0	0	0	0	0	0	0	0	0	0	0	0	0	0	0	0	0	0	0	0	0	0	0	0	0	0	0	0	0	0
7ab01727d315674a35bab6772786a51c	0	0	0	0	0	0	0	0	0	0	0	0	0	0	0	0	0	0	0	0	0	0	0	0	0	0	0	0	0	0	0	0	0	0	0	0	0	0	0	0	0	0	0	0	0	0	0	0	0
867cbed83eb3ff163f86272308c00df8	0	0	0	0	0	0	0	5	0	0	0	20	0	0	0	0	0	0	0	0	0	0	0	0	0	0	0	0	0	0	0	12	0	0	0	0	0	0	0	0	0	0	0	17	0	0	0	0	0
f7825ed4c7429cada952cada3fef56d3	0	0	0	0	0	0	0	0	0	0	0	0	0	0	0	0	0	0	0	0	0	0	0	0	0	0	0	0	0	0	0	0	0	0	0	0	0	0	0	0	0	0	0	0	0	0	0	0	0
352106d3a36b1d582479b2af2b01bf25	0	0	0	0	0	0	0	0	0	0	0	0	0	0	0	0	0	0	0	0	0	0	0	0	0	0	0	0	0	0	0	0	0	0	0	0	0	0	0	0	0	0	0	0	0	0	0	0	0
db167f75a45d6f63a030acee352bce89	0	0	0	10	0	0	0	0	0	0	0	0	0	0	0	0	0	0	0	0	0	0	0	0	0	0	0	0	0	0	0	4	0	0	0	0	0	0	0	0	0	0	0	0	0	0	0	8	0
8f2821aa4f5ea5bd05d4c2789c0a9353	0	0	0	0	0	0	0	7	0	0	0	0	0	0	0	0	0	0	6	0	0	0	0	0	0	0	0	0	0	0	0	0	0	0	0	8	0	0	0	0	0	0	0	0	0	0	0	0	0
5ebd8540cadb6ced64e1d10f9334387c	0	0	0	0	0	0	0	0	0	0	0	0	0	143	0	0	0	0	0	0	0	0	0	0	0	0	0	0	0	0	0	0	0	0	0	0	0	0	0	0	0	0	0	0	0	0	0	0	0
91a8f5558099ede828b5ca2d70dee5aa	0	0	0	0	0	0	0	0	0	0	0	0	0	0	0	0	0	0	0	0	0	0	0	0	0	0	0	0	0	0	0	233	0	0	0	0	0	0	0	0	0	0	0	0	0	0	0	0	0
159df53a77e51656d7d3992da3d8ddc4	0	0	0	0	0	0	0	0	0	0	0	0	0	0	0	0	0	0	0	0	0	0	0	0	0	0	0	0	0	0	0	37	0	0	0	0	0	0	0	0	0	0	0	28	0	0	0	0	0
eb35b3c1ea3b35740621ee56ada282dc	0	0	0	0	0	0	0	0	0	0	0	0	0	0	0	0	0	0	0	0	0	0	0	0	0	0	0	0	0	0	0	0	0	0	0	0	0	0	0	0	0	0	0	0	0	0	0	0	0
6b528b22f01ecee2e19e7b5d17ea72f2	0	0	0	0	0	0	0	0	0	0	0	0	0	0	0	0	0	0	0	0	0	0	0	0	0	0	0	0	0	0	0	0	0	0	0	0	0	0	0	0	0	0	0	0	0	0	0	0	0
13f664c5086c0b59b514411c5c60da2c	0	0	0	0	0	0	0	0	0	0	0	0	0	0	0	0	0	0	0	0	0	0	0	0	0	0	0	0	0	0	0	0	0	0	0	0	0	0	0	0	0	0	0	0	0	0	0	0	0
2d4d1b6cf3530a12efdf8a397fc4acfd	0	0	0	4	0	0	0	0	0	0	0	17	0	0	0	0	0	0	0	62	0	0	0	4	0	0	0	0	0	0	0	0	0	0	0	0	0	0	0	0	0	0	0	0	0	0	0	0	0
5da137c7a7b8c65c7982e5d78fcb4d44	0	0	0	0	0	0	0	0	0	0	0	0	0	0	0	0	0	0	0	0	0	0	0	0	0	0	231	0	0	0	0	0	0	0	0	0	0	0	0	0	0	0	0	0	0	0	0	0	0
ff928237f7e6456cb08f756d82cb7721	0	0	0	0	0	0	0	0	0	0	0	0	0	0	0	0	0	0	0	0	0	0	0	0	0	0	0	0	0	0	0	0	0	0	0	0	0	0	54	0	0	0	0	0	0	0	0	0	0
c4cd7779a9a1a9e2acafb2806a2bd438	0	0	0	0	0	0	0	0	0	0	0	0	0	0	0	0	0	0	0	0	0	0	0	0	0	0	0	0	0	0	0	0	0	0	0	0	0	0	0	0	0	0	0	0	0	0	0	0	0
4609ddc2f1f078b354847b61e378e7d6	0	0	0	70	0	0	0	0	0	0	0	0	0	0	0	0	0	0	7	0	0	0	0	0	0	0	0	0	4	0	0	51	0	0	0	0	0	0	0	0	0	0	0	0	0	0	0	0	0
033e064c9038e665dd11ec285fb1ca4d	0	0	0	0	0	0	9	0	0	0	0	29	0	0	0	0	0	0	0	0	0	0	0	0	0	0	0	0	0	0	0	0	0	0	0	0	0	0	0	0	0	0	0	0	0	0	0	0	0
7364f178fb73144cee5b8610e119ad63	0	0	0	0	0	0	0	0	0	0	0	0	0	0	0	0	0	0	0	0	0	0	0	0	0	0	0	0	0	0	0	8	0	0	0	0	0	0	0	0	0	0	0	0	0	0	0	0	0
5f4c1628e55fcb014faa9c11b1881e0d	0	0	0	0	0	0	0	0	0	0	0	0	0	229	0	0	0	0	0	0	0	0	0	0	0	0	0	0	0	0	0	0	0	0	0	0	0	0	0	0	0	0	0	0	0	0	0	0	0
625987c9d6f7d003fa294b3cec9d74b0	0	0	0	0	0	0	0	0	0	0	0	4	0	0	0	0	0	0	0	0	0	0	18	0	0	0	0	0	0	0	0	0	0	0	0	0	0	0	0	0	0	0	0	0	0	0	0	0	0
ba594dec5efb795521b36557db21ad91	0	0	0	0	0	0	0	0	0	0	0	0	0	0	0	0	0	0	0	0	0	0	0	8	0	0	0	0	0	0	0	0	0	0	0	19	0	0	0	0	0	0	0	0	0	0	0	0	0
8505a09d2c69f6831aef017805483361	0	0	0	0	0	0	0	0	0	0	0	0	0	0	0	0	0	0	0	0	0	0	0	0	0	0	0	0	0	0	0	0	0	0	0	0	0	0	0	0	0	0	0	0	0	0	0	0	228
db1014750f8f880ba17fdf16414fb279	30	0	0	0	62	0	0	0	0	0	0	0	7	0	0	0	6	0	0	0	0	0	0	0	0	0	0	0	0	0	0	0	0	0	0	0	0	0	0	0	24	0	0	0	0	0	0	0	15
a85401102423ada8ce7c1b926aa53b23	0	0	0	0	0	0	0	0	0	0	0	7	0	0	0	0	0	0	0	0	0	0	0	0	0	0	0	0	0	0	0	9	0	0	0	0	0	0	0	0	0	0	0	0	0	0	0	0	0
e41908d9325a50f7694ca88861f0a1a7	226	0	0	0	0	0	0	0	0	0	0	0	0	0	0	0	0	0	0	0	0	0	0	0	0	0	0	0	0	0	0	0	0	0	0	0	0	0	0	0	0	0	0	0	0	0	0	0	0
166f164625b2a8e53016818ee16c06a7	0	0	0	0	217	0	0	0	0	0	0	0	0	0	0	0	0	0	0	0	0	0	0	0	0	0	0	0	0	0	0	0	0	0	0	0	0	0	0	0	0	0	0	0	0	0	0	0	0
13232996a7f4c67879d6c8f3a2f0076c	0	0	0	0	0	0	0	0	0	0	0	74	0	0	0	0	0	0	0	0	0	0	0	0	0	0	0	0	0	0	44	0	0	0	0	0	0	0	0	0	0	0	0	0	0	0	0	0	0
b5280bab243813a2d031490581b290f5	0	0	0	0	0	0	0	0	0	0	0	0	7	0	0	0	97	0	0	0	0	0	0	0	0	0	0	0	0	0	0	0	0	0	0	0	0	0	0	0	0	0	0	0	7	0	0	0	0
b9179e4a6cd41c32fbf7151659d1fc09	0	0	0	0	0	0	0	0	0	0	0	0	0	0	0	0	0	0	0	0	0	0	0	0	0	0	0	0	0	0	0	0	0	0	0	0	0	0	0	0	0	0	0	0	0	0	0	0	0
772b45ce682ef6079562e2ca4f8b6de3	0	0	0	0	0	0	0	0	0	0	0	0	0	0	0	0	0	0	0	0	0	0	0	0	0	0	0	0	0	0	0	0	0	0	0	0	0	0	0	0	0	0	0	0	0	0	0	0	0
61b84f32066a1ecc612dfdde6d5d5acf	0	0	0	0	0	0	0	0	0	0	0	0	0	0	0	0	0	0	0	0	0	0	0	0	0	0	0	0	0	0	0	0	0	0	0	0	0	0	0	0	0	0	0	0	0	0	0	0	0
407439b0932f89083a5fa2ad85e4039f	0	0	0	0	12	0	0	0	0	0	0	0	0	0	0	0	44	0	0	0	42	0	0	0	0	0	0	0	0	0	0	0	0	0	0	0	0	0	0	0	0	0	0	0	3	0	0	0	5
fa49c15fb8759ca5a4c97d0974a45f25	0	0	0	0	0	0	0	0	0	0	0	0	66	0	0	0	0	0	0	0	53	0	0	0	0	0	0	0	0	0	0	0	0	0	0	0	0	0	0	0	0	0	0	0	0	0	0	0	0
b6e0cd419ac3ea52395612aeaa72a244	0	0	0	0	0	0	0	0	0	0	0	0	40	0	0	0	0	0	0	0	38	0	0	0	51	0	0	0	0	0	0	0	0	0	0	0	0	0	0	0	0	0	0	0	0	0	0	0	0
895f534256dade11ab92e666e9bf66e3	0	0	0	0	0	0	0	0	0	0	0	0	0	0	0	0	0	0	0	0	0	0	0	0	0	0	195	0	0	0	0	0	0	0	0	0	0	0	0	0	0	0	0	0	0	0	0	0	0
9b22c04b5af4d2e3c723994628845f04	0	0	0	0	0	0	0	0	0	0	0	0	0	0	0	0	0	0	0	0	0	0	0	0	0	0	0	0	0	0	0	0	0	0	0	0	0	0	0	0	0	0	0	0	0	0	0	0	0
5f2ed14403d1dd7c5d630bd0f31c7a4a	0	0	0	0	0	0	0	0	0	0	0	0	0	0	0	0	0	0	0	0	0	0	0	0	0	0	0	0	0	0	0	0	0	0	0	0	0	0	0	0	0	0	0	0	0	0	0	0	0
1977abcd73c17ff7e4f882290eac3e32	0	0	0	0	0	0	0	0	0	0	0	0	0	0	0	0	0	0	0	0	0	0	0	0	0	0	0	0	0	0	0	0	0	0	0	0	0	0	0	0	0	0	0	0	0	0	0	0	0
c5f867cfbe3ec37f7c41235721e2f172	0	0	0	0	0	0	0	0	0	0	0	0	8	0	0	0	5	0	0	0	0	0	0	0	0	0	0	0	0	0	0	0	3	0	0	28	0	0	0	0	0	0	0	0	0	0	0	0	0
ac998cb023e94955e22455fa55227d86	0	0	0	0	0	0	0	0	0	0	0	0	0	0	0	0	0	0	0	0	0	0	0	0	0	0	0	0	0	0	0	0	0	0	0	0	0	0	0	0	0	0	0	0	0	0	0	0	0
876d1cefc0f670c35b9201db8c5a9b56	0	0	0	0	0	0	0	0	0	0	0	0	0	0	0	0	0	0	0	0	0	0	0	0	0	0	0	0	0	0	0	0	0	0	0	0	0	0	0	0	0	0	0	0	0	0	0	0	0
0171cc7a5445f3c57335300b97ae4c31	0	0	0	0	0	0	0	0	0	0	0	0	0	0	0	0	0	0	0	0	0	0	0	0	0	0	0	0	0	0	94	0	0	0	0	0	0	0	0	0	0	0	0	126	0	0	0	0	0
818482a7cbc375643da642e63de4cd01	0	0	0	0	0	0	0	0	0	0	0	0	0	0	0	0	0	0	0	0	0	0	0	0	0	0	0	0	0	0	0	13	0	0	0	0	0	0	0	0	0	0	0	0	0	0	0	0	0
e3622b6a52db2b353b54d2101022fc91	0	0	0	0	0	0	0	0	0	0	0	0	0	0	0	0	0	0	0	0	0	0	0	0	0	0	0	0	0	0	0	0	0	0	0	0	0	0	0	0	0	0	0	0	0	0	0	0	0
4219ebcbc7764844fd00b79f32264732	0	0	0	0	0	0	0	0	0	0	0	0	0	0	0	0	0	0	0	0	0	0	0	0	0	0	0	0	0	0	0	0	0	0	0	0	0	0	0	0	0	0	0	0	0	0	0	0	0
a7fe5ecd6fe90e242b84f6d1eb4acb52	0	0	0	0	0	0	0	0	0	0	0	0	0	0	0	0	0	0	0	0	0	0	0	0	0	0	0	0	0	0	0	0	0	0	0	0	0	0	0	0	0	0	0	0	0	0	0	0	0
3efa8403468c28c7a8016a8019f64821	0	0	0	0	0	0	0	0	0	0	0	0	0	0	0	0	0	0	0	0	0	0	0	0	0	0	0	0	0	0	0	0	0	0	0	0	0	0	0	0	0	0	0	0	0	0	0	0	0
520e87ee65d09db4068b9704305f3895	0	0	0	0	0	0	0	0	0	0	0	0	0	0	0	0	0	0	0	0	0	0	0	0	0	0	0	0	0	0	0	0	0	0	0	0	0	0	0	0	0	0	0	0	0	0	0	0	5
a3ed5742333c0243a56417ff9d8bc4c5	0	0	0	0	0	0	0	0	0	0	0	0	0	17	0	0	0	0	0	0	2	0	0	0	0	0	0	0	4	0	0	0	0	0	0	0	0	0	0	0	0	0	0	0	0	0	0	0	0
a7ce8922c0f3d36b691753bb6048e38c	0	0	0	0	0	0	0	0	0	0	0	0	0	0	0	3	0	0	0	0	0	0	0	0	0	0	0	0	0	0	0	0	0	0	0	0	0	0	0	0	0	0	0	0	0	0	0	0	0
1d9df5e658ff6aebb190f483712f6cea	0	0	0	0	0	0	0	0	0	0	0	0	0	0	0	0	0	0	0	0	0	0	0	0	0	0	0	0	0	0	0	0	0	0	0	0	0	0	0	0	0	0	0	0	0	0	0	0	0
d6cd8bd3dc3fa69cd2cb1ec74e30bfc6	0	0	0	0	0	0	0	0	0	0	0	3	0	0	0	12	0	0	0	0	0	0	0	0	0	0	0	0	0	0	0	24	0	0	0	0	0	0	0	20	0	0	0	11	0	0	0	0	0
2f6b893efa02bf98401f817ec0942716	0	0	0	36	0	0	0	0	0	0	0	45	0	0	0	0	0	0	0	0	0	0	0	0	0	0	0	0	0	0	0	0	0	0	0	133	0	0	0	0	0	0	0	0	0	0	0	0	0
605df2f22d0bc921c91afab4a05eda1d	0	0	0	0	21	0	0	0	0	0	0	0	0	0	0	0	0	0	0	0	0	0	0	0	162	0	0	0	0	0	0	0	0	0	0	0	0	0	0	0	0	0	0	0	0	0	0	0	0
6e8323fc449d0e73242e4dffa05b1692	0	0	0	0	0	0	0	0	0	0	0	0	0	0	0	0	0	0	0	0	0	0	0	12	0	0	0	0	0	0	0	102	0	0	0	0	0	0	0	0	0	0	0	0	0	0	0	0	0
5d932e204036a1c07a152681740e2543	0	0	0	0	0	0	0	0	0	0	0	0	0	0	0	0	0	0	0	0	0	0	0	0	0	0	0	0	0	0	0	0	0	0	0	0	0	0	0	0	0	0	0	0	0	0	0	0	0
89a3fa2e25032b355eaf1c67c78e9da2	0	0	0	0	0	0	0	0	0	0	0	0	0	0	0	0	0	0	0	0	0	0	0	0	0	0	0	0	0	0	0	0	0	0	0	0	0	0	0	0	0	0	0	0	0	0	0	0	0
2aea8b1e972b1286d78bf7973c2248ae	0	0	0	0	12	0	0	0	0	0	0	0	0	0	0	0	0	0	0	0	0	0	0	0	0	0	0	0	18	0	0	0	0	0	0	0	0	0	0	0	0	0	0	6	0	0	0	0	0
fa2a5b9a94cf93ed4559845487a549f9	0	0	0	0	34	0	0	16	0	0	0	0	57	0	0	0	0	0	0	0	0	0	0	0	0	0	0	0	0	0	0	0	0	0	0	0	20	0	0	0	0	0	0	7	19	0	0	0	9
2b6c4fdd2edd523cfe62e20ac594bc53	0	0	0	0	0	0	0	0	0	0	0	0	0	0	0	0	0	0	0	0	0	0	0	0	0	0	0	0	0	0	0	0	0	0	0	0	0	26	0	0	0	0	0	0	76	0	0	0	0
3ecc32f71d7c8942990622f311765a73	0	0	0	0	0	0	0	0	0	0	0	0	0	0	0	0	0	0	0	0	0	0	0	0	0	0	0	0	0	0	0	0	0	0	0	0	0	0	0	0	0	0	0	0	0	0	0	0	0
a73fb1d815a09123b6c471f3ea54de79	0	0	0	0	0	0	0	0	0	0	0	0	5	0	0	0	4	0	0	0	75	0	0	0	36	0	0	0	0	0	0	0	0	0	0	0	0	0	0	0	18	0	0	0	15	0	0	0	0
779a48d144ccd4290f7489cc58796235	0	0	0	0	0	0	0	0	0	0	0	0	0	0	0	0	0	0	0	0	0	0	0	0	0	0	0	0	0	0	0	0	0	0	0	0	5	0	0	0	0	0	0	0	0	0	0	0	157
6888024a1d959dd81f2050af63469066	0	0	0	0	0	0	0	9	0	0	0	0	0	0	0	0	0	0	0	0	0	0	0	0	0	0	0	0	0	0	0	0	0	0	0	0	0	0	0	0	0	0	0	4	0	0	0	0	0
1b8af79180e0f2ddb8f6a983d66a108b	0	0	0	0	0	0	0	0	0	0	0	0	0	0	0	0	0	0	0	0	0	0	0	0	0	0	0	0	0	0	0	0	0	0	0	0	0	0	0	0	0	0	0	0	0	0	0	0	40
cfe6eab3eba877df9457dc56164d063e	0	0	0	0	0	0	0	0	0	0	0	0	0	0	0	0	0	0	0	0	0	0	0	0	0	0	0	0	0	0	0	0	0	0	0	0	0	0	0	0	0	0	0	0	0	0	0	0	0
1457653eebdb59ea35e5ceca97f38f2e	0	0	0	7	0	0	0	0	0	0	0	0	0	0	0	10	0	0	0	0	0	0	0	9	0	0	0	0	0	0	0	0	0	0	0	2	0	0	0	22	0	0	0	48	0	0	0	0	0
db754e08ad38a05b02a6fe59feff18d7	0	0	0	0	0	0	0	0	0	0	0	0	0	0	0	11	0	0	0	0	0	0	0	0	0	0	0	0	0	0	0	0	0	0	0	0	0	0	0	0	0	0	0	0	0	0	0	0	0
646a935054f1d30a8cb693e6a4a1710d	0	0	0	0	0	0	0	0	98	0	0	0	0	0	0	0	0	0	0	0	0	0	0	0	0	0	0	0	0	0	0	0	0	0	0	0	0	0	0	0	0	0	0	0	0	0	0	0	0
cb3465285df2a88e138ac78468b2913d	0	0	0	0	0	0	0	0	0	0	0	5	0	0	0	0	0	0	0	13	0	0	0	0	0	0	0	0	0	0	0	32	0	0	0	0	0	0	0	3	0	0	78	0	0	0	0	0	0
0e36d245e697bd39278aebc5c286a994	0	0	0	0	0	0	0	0	0	0	0	0	0	0	0	0	0	0	0	0	0	0	0	0	0	0	0	0	0	0	0	0	0	0	0	0	0	0	0	0	0	0	0	0	0	0	0	0	0
5dd5bbab162e243ca1484f7df5c556f6	0	0	0	0	0	0	133	20	0	0	0	0	0	0	0	0	0	0	0	0	0	0	0	0	0	0	0	0	0	0	0	0	0	0	0	0	0	0	0	0	0	0	0	0	0	0	0	0	0
254ff112b61ea4fc93719052743f6b1c	0	0	0	0	0	0	0	0	0	0	0	0	0	0	0	10	0	0	0	0	0	0	0	0	0	0	0	25	0	0	0	0	0	0	0	0	0	0	0	0	0	0	0	0	0	0	0	0	0
a1f83051da7bcf73c152003e385a22c5	0	0	0	0	0	0	0	0	0	0	0	0	0	0	0	0	0	0	0	0	0	0	0	0	0	0	0	0	0	0	0	115	0	0	0	0	0	0	0	0	0	0	0	0	0	0	0	0	0
b3ba1e8a5b9900415bafa48d3b7f1865	0	0	0	0	0	0	0	0	0	0	0	0	0	0	0	0	0	0	0	0	0	0	0	0	0	0	0	0	0	0	0	0	0	0	0	0	0	0	0	0	0	0	0	0	0	0	0	0	0
1d4addde4834cc7a69088d42e273f202	0	0	0	0	0	0	0	0	0	0	0	0	0	0	0	0	0	0	0	0	0	0	0	0	0	0	0	0	0	0	0	0	0	0	0	0	0	0	0	0	0	0	0	0	0	0	0	0	0
c73d27f6dab706f39a605dfd60de8788	0	0	0	0	0	0	0	0	0	0	0	0	0	0	0	0	0	0	0	0	0	0	0	0	0	0	0	0	0	0	0	0	0	0	0	0	0	0	0	0	0	0	0	0	0	0	0	0	0
fc35d14c32bea59e0ce29db26a692c7f	0	0	0	0	26	0	0	0	0	0	0	0	0	4	0	0	0	0	0	0	0	0	0	0	0	0	0	0	42	79	0	0	0	0	0	0	0	0	0	0	0	0	0	0	0	0	0	0	0
76d18b1c9ed4615824bacae311a2a79d	0	0	0	0	0	0	0	0	0	165	0	0	0	0	0	0	4	0	0	0	0	0	0	0	0	0	0	0	0	0	0	0	0	0	0	0	0	0	0	0	9	0	0	0	0	0	0	0	0
241584fad52b5a3f0366cd622574a6ce	0	0	0	0	0	0	0	0	0	0	0	0	0	0	0	0	0	0	41	0	0	0	0	0	0	0	0	13	0	0	0	0	0	0	0	10	0	0	0	0	0	0	0	0	0	0	0	0	0
0dc54405510f4c3578307ca482b85b93	0	0	0	0	0	0	0	0	0	0	0	0	0	0	0	0	0	0	0	0	0	0	0	20	0	0	0	0	0	0	0	0	0	0	0	0	0	0	0	0	0	0	0	0	0	0	0	0	0
4b01031dcb07f66f4336c6a715283a09	0	0	0	0	0	0	0	0	0	0	0	0	0	0	0	0	0	0	0	0	0	0	0	0	0	0	0	0	0	0	0	0	0	0	0	0	0	0	0	0	0	0	0	0	0	0	0	0	0
bf19f235028a709641c3f2376e115d4e	0	0	0	0	0	0	0	0	0	0	0	0	0	0	0	0	0	0	0	0	0	0	0	0	0	0	0	0	0	0	0	0	0	0	0	0	0	0	0	0	0	0	0	0	0	0	0	0	0
6612a41e17917e69316de3f1a7ee813d	0	0	0	0	0	0	0	0	200	0	0	0	0	0	0	0	0	0	0	0	0	0	0	0	0	0	0	0	0	0	0	0	0	0	0	0	0	0	0	0	0	0	0	0	0	0	0	0	0
d5ed64c620d743c7945cc47a4798ba1c	0	0	0	0	0	0	0	0	0	0	0	0	0	0	0	0	0	0	0	0	0	0	0	0	0	0	0	0	0	0	0	0	0	0	0	0	17	0	0	0	0	0	0	0	0	0	0	0	12
868d8bd541aa4209f21b3f7adbc95313	0	0	0	0	0	0	0	0	0	0	0	0	0	0	0	0	0	0	0	0	0	0	0	0	0	0	0	0	0	0	0	0	0	0	0	0	0	0	0	0	0	0	0	0	0	0	0	0	0
a4796550ad6e376a71b3831d8efed1d8	0	0	0	0	0	0	0	0	0	0	0	0	0	0	0	0	0	0	0	0	0	0	0	0	0	0	0	0	0	0	0	0	0	0	0	0	0	0	0	0	0	0	0	0	0	0	0	0	0
beee0d599044625dfc27305b97d90a95	0	0	0	0	0	0	0	0	0	0	0	0	0	0	0	0	0	0	0	0	0	0	0	0	0	0	0	0	0	0	0	0	0	0	0	0	0	0	0	0	0	0	0	0	0	0	0	0	0
63c0e1c479a46bee4ecc7d67b5fbe7ce	5	0	0	0	0	0	0	0	0	0	0	0	0	0	0	0	0	0	0	0	0	0	0	0	0	0	0	0	0	0	0	0	0	0	0	0	0	0	0	0	55	0	0	0	0	0	0	0	0
132f99609ca7c6d90deb093450ab3616	0	0	0	0	0	0	0	0	0	0	0	3	0	0	0	0	0	0	0	0	0	0	0	0	0	0	0	0	0	0	0	0	0	0	0	0	0	0	0	0	0	0	0	138	0	0	0	0	0
7441b997db90d1f5e896b432cc112527	0	0	0	21	0	0	0	7	0	0	0	0	0	0	0	0	0	0	0	4	0	0	0	0	0	0	0	3	0	0	0	0	0	0	0	3	0	0	0	0	0	0	0	0	0	0	0	0	0
64673c592f1abf22992a445e41ba4b27	0	0	0	0	4	0	0	0	0	0	0	0	0	0	0	0	0	0	0	0	0	0	0	0	0	0	0	0	0	0	0	0	0	0	0	0	0	0	0	0	0	0	0	0	0	0	0	0	0
b0eeebdf103b1dfe32250694e1d90c49	0	0	0	0	0	0	0	0	0	0	0	0	0	0	72	0	0	0	0	0	0	0	0	0	0	0	0	0	0	0	0	0	0	0	0	0	0	0	0	0	0	0	0	0	0	0	0	0	0
fad92c2d12aa75b27ac0ca193797465d	0	0	0	0	0	0	0	0	0	0	0	0	0	0	0	0	0	0	0	0	0	0	0	0	0	0	0	0	0	0	0	0	0	0	0	0	0	0	0	0	0	0	0	0	0	0	0	16	0
681a869a6edd30b95ee093299984d277	0	0	0	0	0	0	0	0	0	0	0	0	0	0	0	0	0	0	0	0	0	0	0	0	0	0	0	0	0	0	0	0	0	0	0	0	0	0	0	0	0	0	0	0	0	0	0	0	0
06fe048d62bf9845aa981c989bf0e8a1	0	0	0	0	0	0	0	0	0	0	0	0	0	0	0	0	0	0	0	0	0	0	0	0	0	0	0	0	0	0	0	0	0	0	0	0	0	0	0	0	0	0	0	0	0	0	0	0	0
fcc1e3e39471115f751b2ba94e857c24	0	0	0	0	0	0	0	0	0	0	0	0	0	0	0	0	0	0	0	0	0	0	0	0	0	0	0	0	0	0	0	0	0	0	0	0	0	0	0	0	0	0	0	0	0	0	0	0	0
477a334591f9870eaefa2f812f145865	0	0	0	3	0	0	0	0	0	0	0	0	0	0	0	0	0	0	0	186	0	0	0	5	0	0	0	0	0	0	0	0	0	0	0	0	0	0	0	0	0	0	0	0	0	0	0	0	0
4d1c1861dac6ce5237464009c72a4aa5	0	0	0	0	0	0	0	0	0	0	0	0	0	0	0	0	0	0	0	0	0	0	0	0	0	0	0	0	0	0	0	0	0	0	0	0	0	0	0	0	0	0	0	0	0	0	0	0	0
ee5bf25589793428cf917927fcf214e9	4	0	0	0	0	5	0	0	0	0	0	0	3	0	0	0	0	0	0	0	10	0	0	0	12	0	0	0	0	0	0	0	0	0	0	0	0	0	0	0	0	0	0	0	0	0	0	0	0
7755f5a5cc90a0588f579cde9b23046f	0	0	0	32	0	0	0	0	0	0	0	0	0	0	121	0	0	0	0	0	0	0	0	0	0	0	0	0	0	0	0	0	0	0	0	4	0	0	0	0	0	0	0	0	0	0	0	0	0
36d5577385bb33e8584105cb66e9117f	0	0	0	0	0	0	0	0	0	0	0	0	0	193	0	0	0	0	0	0	0	0	0	0	0	0	0	0	0	0	0	0	0	0	0	0	0	0	0	0	0	0	0	0	0	0	0	0	0
d6d180d239a1a91a5271e3fcd23f9ee2	0	0	0	0	0	0	0	0	0	0	0	0	0	0	0	0	0	0	0	8	0	0	0	0	0	0	0	0	0	0	0	0	0	0	0	0	0	0	0	0	0	0	74	0	0	0	0	0	0
92a9111bc1ddda4a4d69854c3da35a57	0	0	0	0	0	0	0	0	0	0	0	0	0	0	0	0	0	0	0	0	132	0	0	0	0	0	0	0	0	0	0	0	0	0	0	0	0	0	0	0	0	0	0	0	0	0	0	0	0
76940508d2a2513236896ebfd0574d59	0	0	0	0	0	0	0	0	0	0	0	0	0	0	0	0	0	0	0	0	0	193	0	0	0	0	0	0	0	0	0	0	0	0	0	0	0	0	0	0	0	0	0	0	0	0	0	0	0
75404a3871b24483504d30e6bef97f0a	0	0	0	0	0	0	0	0	0	0	0	0	0	0	0	0	0	0	0	0	0	0	0	0	0	0	0	0	0	0	0	0	0	0	0	0	0	0	0	0	0	0	0	0	0	0	0	0	0
491d0ff58aa6951ebaed1818ce34f626	0	0	0	0	0	0	0	0	0	0	0	0	0	0	0	0	0	0	0	0	0	0	0	0	0	0	0	0	0	0	0	0	0	0	0	0	0	0	0	0	0	0	0	0	0	0	0	0	0
4d9cefd95efbe0ab46c39f62f78faa74	0	0	0	0	0	0	0	0	0	0	0	0	0	0	0	0	0	0	0	0	0	0	0	0	0	0	0	0	0	0	0	0	0	0	0	0	0	0	0	0	0	0	0	0	0	0	0	0	0
a2fd1ee1f8528b8eb7101746ed6f96ac	0	0	0	0	0	0	0	0	0	0	0	0	0	0	0	0	0	0	0	0	0	0	0	0	0	0	0	0	0	0	0	0	0	0	0	0	0	0	0	0	0	0	0	0	0	0	0	0	0
038a0209b16706d55e48563fe242c948	0	0	0	0	12	0	0	0	0	0	0	0	5	0	0	0	7	0	0	0	0	0	0	0	0	0	0	7	0	0	0	0	0	0	0	0	18	0	0	0	0	0	0	0	0	0	0	0	0
4103d2300a5954669c366db6836cb4e4	0	0	0	0	0	0	0	67	0	0	0	0	0	0	0	0	0	0	0	0	0	0	0	0	0	0	0	0	0	0	0	0	0	0	116	0	0	0	0	0	0	0	0	0	0	0	0	0	0
48ece64c824766bf291cc9af2f8ec387	0	0	0	0	0	0	0	0	0	0	0	0	0	0	0	0	0	0	0	0	0	0	0	0	0	0	0	0	0	0	0	0	0	0	0	0	0	0	0	0	0	0	0	0	83	0	0	0	0
a44be26384ec331e85c31a627adcfd3b	0	0	0	0	0	0	0	0	0	0	0	0	0	0	0	0	0	0	0	0	0	0	0	0	0	0	0	0	0	0	0	0	0	0	0	0	0	0	0	0	0	0	0	0	0	0	0	0	0
f837d041473d08e3c0d7d21ca954b277	0	0	0	0	0	0	0	0	0	0	0	0	0	0	0	0	0	0	0	0	0	0	0	0	0	0	0	0	0	0	0	0	0	0	0	0	0	0	0	0	0	0	0	0	22	0	0	0	0
7e67c0eebdc0582acfb9d7ce3d36e9c5	0	0	0	43	0	0	0	0	0	0	0	0	0	0	0	0	0	0	0	0	0	0	0	0	0	0	0	0	0	0	0	0	0	0	0	0	0	0	0	0	0	0	16	0	0	0	0	0	0
f6ae5a347c30a6e50c490fda82040e39	0	0	0	13	0	0	0	0	0	0	0	0	0	0	0	0	0	0	0	0	0	0	0	0	0	0	0	60	0	0	0	0	0	0	0	0	0	0	0	0	0	0	0	0	0	0	0	0	0
2268b7ad4e361146c029d0a332f94d19	0	0	0	0	0	0	0	0	0	0	0	0	0	0	0	0	0	0	0	0	0	0	0	0	0	0	0	0	0	0	0	0	0	0	0	0	0	0	17	0	0	0	0	0	0	0	0	0	0
bc8e5e20bb8f203aeded7ab0c9fbac73	22	0	0	0	7	0	0	0	0	0	0	0	4	0	0	0	0	0	0	0	8	0	0	0	38	0	0	0	0	0	0	0	0	0	0	0	0	0	0	0	0	0	0	0	17	0	0	0	0
79562dbed5c190c71909637e26ed91d6	0	0	0	0	8	0	0	22	0	0	0	0	6	0	0	0	0	0	0	0	10	0	0	0	10	0	0	0	0	0	0	0	0	0	0	0	0	0	0	0	0	0	0	0	0	0	0	0	0
d6da417e5d67455a96e552833e06f2eb	0	0	0	0	0	0	0	0	0	0	0	0	0	0	0	0	0	0	0	0	0	0	0	0	0	0	0	0	0	0	0	0	0	0	0	0	0	0	0	0	0	0	0	0	0	0	0	0	0
346dfcb433bd66020edbdac6ed0a1370	0	0	0	0	0	0	0	0	0	0	0	0	0	0	0	0	0	0	0	0	0	0	0	0	0	0	0	0	0	0	0	0	0	0	0	0	0	0	0	4	0	0	0	0	0	0	0	0	0
d429edf873710a754cbea76e905a13f9	0	0	0	0	0	0	0	0	0	0	0	0	0	0	0	0	0	0	0	0	0	0	0	0	0	0	0	0	0	0	0	0	0	0	0	0	0	0	0	0	0	0	0	0	0	0	0	0	0
878b93fbc840d5a0487efbac5850aec3	0	0	0	0	0	0	0	0	0	0	0	0	0	0	0	0	0	0	0	0	0	0	0	0	0	0	0	0	0	0	0	0	0	0	0	0	0	0	0	0	0	0	0	0	0	0	0	0	0
e70aceb746f917d77e91d50c26b3e017	0	0	0	0	0	0	0	0	0	0	0	0	4	0	0	0	3	0	0	0	0	0	0	0	0	0	0	0	6	0	0	0	0	0	0	0	0	0	0	0	0	0	0	5	0	0	0	5	0
d8a02ca1e85c53bf4f8812b05f70ae92	0	0	0	0	0	0	0	0	0	0	0	0	0	0	0	0	6	0	0	0	0	0	0	0	6	0	0	0	0	0	0	0	0	0	0	0	0	0	0	0	0	0	0	0	3	0	0	0	38
90b06999f60487fe204ba94c4d3457f0	0	0	0	0	0	0	0	0	0	0	0	0	0	0	0	0	0	0	0	0	0	0	0	0	0	0	0	0	0	0	0	0	0	0	0	0	0	0	0	0	0	0	0	0	0	0	0	0	0
56d4c71914d0e4629d4615e90b04e100	0	0	0	0	37	0	0	0	0	0	0	0	0	0	0	0	11	0	0	0	0	0	0	0	35	0	0	0	0	0	0	0	0	0	0	0	0	0	0	0	0	0	0	0	0	0	0	0	0
d0382b7e728caac219eb6cd2c80be683	0	0	0	0	0	0	0	0	0	0	0	0	0	0	0	0	11	0	0	20	0	0	0	0	0	0	0	0	0	0	0	0	0	0	0	0	0	0	0	0	0	0	0	0	0	0	0	0	0
000e655f10af25110e99224946f6abdd	0	0	0	0	16	0	0	0	0	0	0	0	5	0	0	0	0	0	0	0	69	0	0	0	0	0	0	0	0	0	0	0	0	0	0	0	0	0	0	0	0	0	0	0	0	0	0	0	0
06abfc81ff990069fa8f093d0bb01595	0	0	0	0	0	0	0	0	0	0	0	0	0	0	0	0	0	0	0	0	0	0	0	0	0	0	0	0	0	0	0	0	0	0	0	0	0	0	0	0	0	0	0	0	0	0	0	0	0
2bca5f03c9e645e76c7c3cbbea2cc5e4	0	0	0	0	0	0	153	0	0	0	0	0	0	0	0	0	0	0	0	0	0	0	0	0	0	0	0	0	0	0	0	0	0	0	0	0	0	0	0	0	0	0	0	0	0	0	0	0	0
9df878c689fbf562e29762a27b6c19a9	0	0	0	0	0	0	0	0	0	0	0	0	0	0	46	0	0	0	0	0	0	0	56	0	0	0	0	0	0	0	0	0	0	0	0	0	0	0	44	0	0	0	0	0	0	0	0	0	0
36b4eeca6b809df85fd5a3f4a942ae60	0	0	0	0	0	0	0	0	0	0	0	0	0	0	0	0	0	0	0	0	0	0	0	7	0	0	0	0	0	0	7	46	0	0	0	0	0	0	0	0	0	0	0	0	0	0	0	0	0
3508922999523c54f37a8cbd49edd74f	0	0	0	0	0	0	0	0	0	0	0	0	0	0	0	0	0	0	0	0	0	0	0	0	0	0	0	0	0	0	0	0	0	0	0	0	0	0	0	0	0	0	0	0	0	0	0	0	0
a6a5d4eee08d9a10af6b135a6a541508	0	0	0	0	0	0	0	0	0	0	0	0	0	0	0	0	0	0	0	0	0	0	0	0	0	0	0	0	0	0	0	0	0	0	0	0	0	0	0	0	0	0	0	0	0	0	0	0	0
500e80cd74424091cfa6b4566d4498f6	0	0	0	0	0	0	0	0	0	0	0	0	0	0	0	0	0	0	0	0	0	0	0	0	0	0	0	0	0	0	0	0	0	0	0	0	0	0	0	0	0	0	0	0	0	0	0	0	0
9f3f12fb08a984e5cb3940acf8958f8f	0	0	0	0	0	0	0	0	0	0	0	0	0	0	0	0	0	0	0	0	0	0	0	0	0	0	0	0	0	0	0	0	0	0	0	0	0	0	0	0	0	0	0	0	0	0	0	0	0
7ece347f65cf04a96a99849e439e782e	0	0	0	0	0	0	0	0	0	0	0	0	30	0	0	0	153	0	0	0	0	0	0	0	0	0	0	0	0	0	0	0	0	0	0	0	0	0	0	0	0	0	0	0	0	0	0	0	0
d69c87ee8ff583e1f74593f1831ec4e7	0	0	0	0	0	0	0	0	0	0	0	0	0	0	0	0	0	0	0	94	0	0	0	0	0	0	0	4	0	0	0	8	0	0	0	0	0	0	0	0	0	0	0	0	0	0	0	0	0
6b31a50ca6ce493c5fc417702592484e	0	0	0	0	0	0	0	0	0	0	0	0	0	0	0	0	0	0	0	0	0	0	0	0	0	0	0	0	0	0	0	0	0	0	0	0	0	0	0	0	0	0	0	0	0	0	0	0	0
192666aa0d605ad08f9c161279afd4b9	0	0	0	0	0	0	0	0	0	0	0	0	0	0	0	0	0	0	0	0	0	0	0	0	0	0	0	0	0	0	0	0	0	0	0	0	0	0	0	0	0	0	0	0	0	0	0	0	0
791b9469b682892289a99f2dc9b334d6	0	0	0	56	0	0	0	0	0	0	0	0	0	0	0	0	0	0	0	0	0	0	0	0	0	0	0	0	0	0	0	0	0	0	0	0	0	0	0	0	0	0	0	0	0	0	0	0	0
34eb4f917d8f7979de091f577140413b	0	0	0	0	0	0	0	0	0	0	0	0	0	0	0	0	0	0	0	0	0	0	0	0	0	0	0	0	0	0	0	66	0	0	0	0	0	0	0	116	0	0	0	0	0	0	0	0	0
7ad38a056b455dd3080e97f4b0ae2ddb	0	0	0	0	0	0	0	0	0	0	0	0	0	0	0	0	0	0	0	0	0	0	0	0	0	0	0	0	0	0	0	0	0	0	0	0	0	0	0	0	170	0	0	0	0	0	0	0	0
d7924ae10cb9f1ae3e322a84144b79dd	0	0	0	0	0	0	0	0	0	0	0	0	0	0	0	0	0	0	0	0	0	0	0	0	0	0	0	0	0	0	0	0	0	0	0	0	0	0	0	0	0	0	0	0	0	0	0	0	0
306aa06d48926455effedd81f711055a	0	0	0	0	0	0	0	3	0	0	0	0	0	0	0	0	0	0	0	0	0	0	0	0	0	0	0	0	0	0	0	0	0	0	0	0	0	0	0	0	0	0	0	0	0	0	0	0	0
85b8380bc32a6227f74a254eb72a3414	0	0	0	0	0	0	0	0	0	0	0	0	0	0	0	0	0	0	0	0	0	0	0	0	0	0	0	0	0	0	0	0	0	0	0	0	0	0	0	0	0	0	0	0	0	0	0	0	0
9eb5895f4e79132bf4525385f5e17873	0	0	0	0	0	0	0	0	0	0	0	0	0	0	0	0	0	0	0	0	0	0	0	0	0	0	0	0	0	0	0	0	0	0	0	0	0	0	0	0	0	0	0	0	0	0	0	0	0
38a6564c25983c34dc6f343afa47a470	15	0	0	0	0	0	0	0	0	0	0	0	7	0	0	0	0	0	0	0	0	0	0	0	6	0	0	0	0	0	0	0	0	0	0	0	0	0	0	0	0	0	0	0	0	0	0	0	0
1eede79575b7bccc43a5b77e952d6e03	0	0	0	0	0	0	0	0	0	0	0	0	0	0	162	0	0	0	0	0	0	0	0	0	0	0	0	0	0	0	0	0	0	0	0	0	0	0	0	0	0	0	0	0	0	0	0	0	0
45a53e359896b29260f3026eee6d4d78	0	0	0	0	0	0	0	0	0	0	0	0	0	0	0	0	0	0	0	0	0	0	0	0	0	0	0	0	0	0	0	180	0	0	0	0	0	0	0	0	0	0	0	0	0	0	0	0	0
0908e68a1ffb88991f419f6d970a4e42	0	0	0	0	0	0	0	0	0	0	0	0	0	0	0	0	0	0	0	0	0	0	0	0	0	0	0	0	0	0	0	0	0	0	0	0	0	0	0	0	0	0	0	0	0	0	0	0	0
45d660358c4632b1136f1ecbba9635a8	0	0	0	0	0	0	0	0	0	0	0	0	0	0	0	0	0	0	0	0	0	0	0	0	0	0	0	0	0	0	0	0	0	0	0	0	0	0	0	0	0	0	0	0	0	0	0	0	0
a3276c12a6da72dfb6c4dd1b89cae183	0	0	0	0	0	0	0	0	0	0	0	0	0	0	0	0	0	0	0	0	0	0	0	0	0	0	0	0	0	0	0	0	0	0	0	0	0	0	0	0	0	0	0	0	0	0	0	0	0
16d7ed9010443176eaa4648327b22f26	0	0	0	0	0	0	0	0	0	0	0	0	0	0	0	0	0	0	0	6	0	0	0	5	0	0	0	28	0	0	0	0	0	0	0	0	0	0	0	0	0	0	0	0	0	0	0	0	0
7174816bf4b357717afeac46dd117b3e	0	0	0	0	0	0	0	0	0	0	0	0	0	0	0	0	0	0	0	0	0	0	0	0	0	0	0	0	0	0	0	0	0	0	0	0	0	0	0	0	0	0	0	0	0	0	0	0	0
3bb2389e33896b9c969baa4c3e5aa0cb	0	0	0	0	0	0	0	0	0	0	0	0	0	6	0	0	0	0	0	0	0	0	0	0	0	0	0	0	0	0	0	0	0	0	0	0	0	0	0	0	0	0	0	0	28	0	0	0	0
8383093e8a60245a3e949f87d9a1e8f8	0	0	0	0	0	0	0	0	0	0	0	0	0	0	0	0	0	0	0	0	0	0	0	0	0	0	0	0	0	0	0	0	0	0	0	0	0	0	0	0	0	0	0	0	0	0	0	0	0
563904be2e57f46a2c582ff527bceb72	0	0	0	22	0	0	0	0	0	0	0	0	0	0	0	0	0	0	0	0	16	0	0	0	0	0	0	0	0	0	0	26	0	0	0	9	0	2	0	10	0	0	0	0	0	0	0	0	0
e4c52d11bff96a87bec63d13cac1c9b9	0	0	0	19	0	0	0	0	0	0	0	12	0	0	0	0	0	0	0	0	0	0	0	9	0	0	0	3	0	0	0	0	0	0	0	0	0	0	0	0	0	0	0	6	0	0	0	0	0
5bcd1bba40124e43a8a6fe2e383d9826	0	0	0	0	0	0	0	0	0	0	0	0	0	0	0	6	0	0	0	12	0	0	0	0	0	0	0	0	0	0	0	0	0	0	0	0	0	0	0	0	0	0	0	0	0	0	0	0	0
7f3dad5a59fcd20087da6f385b2b4226	0	0	0	0	0	0	0	0	0	0	0	0	0	0	0	0	0	0	0	0	0	0	0	0	0	0	0	0	0	0	0	13	0	0	0	0	0	0	0	15	0	0	0	0	0	0	0	3	0
ab17d2793b910c6b56d3c95f3114f9f3	0	0	0	0	0	0	0	0	0	0	0	0	0	0	0	0	0	0	0	0	0	0	0	0	0	0	0	0	0	0	0	0	0	0	0	0	0	0	0	0	0	0	0	0	0	0	0	0	0
d82752c5958a14f0c8d753a111ba0f3c	0	0	0	0	0	0	0	0	0	0	0	0	0	0	0	0	0	0	0	0	0	0	0	0	0	0	0	0	0	0	0	0	0	0	0	0	0	0	0	0	0	0	0	0	0	0	0	0	0
0d148e0146e073edd0eaf25c4df87558	0	0	0	0	0	0	0	0	0	0	0	0	0	0	0	0	0	0	0	0	0	0	0	0	0	0	0	0	0	0	0	0	0	0	0	0	0	0	0	0	0	0	0	0	0	0	0	0	0
3f2ed772a91b6ec0bcc60e3ffe264096	0	0	0	0	0	0	0	0	0	0	0	0	0	0	0	0	0	0	0	0	0	0	0	0	0	0	0	0	0	0	0	0	0	0	0	0	0	0	0	176	0	0	0	0	0	0	0	0	0
1d47fa13fd8a92dd202ad94093a80a65	0	0	0	0	0	0	0	0	0	0	0	0	0	0	0	0	0	0	0	0	0	0	0	0	0	0	0	0	0	0	0	0	0	0	0	0	0	0	0	0	0	0	0	0	0	0	0	0	0
e90186cbb514a0f9aaab7fac030eccba	0	0	0	4	0	0	0	0	0	0	0	0	0	0	0	3	0	0	0	0	0	0	0	0	0	0	0	0	0	0	0	0	0	0	0	0	0	0	0	0	0	0	0	0	0	0	0	0	0
273106d5734294ce695a3f58183cd499	0	0	0	0	5	0	0	0	0	0	0	0	0	0	0	0	0	0	0	0	16	0	0	0	11	0	0	0	8	0	0	0	0	0	0	0	0	0	0	0	0	0	0	0	0	0	0	0	0
6bd68c0c8e855c061ebe36040ea8eac4	0	0	0	0	0	0	0	0	0	0	0	0	0	0	0	0	0	0	0	0	0	0	0	0	0	0	0	0	0	0	0	0	0	0	0	0	0	0	0	0	50	0	0	0	0	0	0	0	0
7f1711fd71b7193292737d617d0c12fa	0	0	0	0	0	0	0	0	0	0	0	0	0	0	0	0	0	0	0	0	0	0	0	0	0	0	0	0	0	0	0	0	0	0	0	0	0	0	0	0	0	0	175	0	0	0	0	0	0
212120590cbd76c52ac99bb346f37d27	0	0	0	0	0	0	0	0	0	0	0	0	0	0	0	0	0	0	0	0	0	0	0	0	0	0	0	0	0	0	0	0	0	0	0	0	0	0	0	0	0	0	0	0	0	0	0	0	0
4059a6075924a76ce5c7b974116d2dc8	0	0	0	37	0	0	0	0	0	0	0	0	0	0	0	0	0	0	0	0	0	0	0	0	0	0	0	0	0	0	0	43	0	0	0	0	0	0	0	0	0	0	32	0	0	0	0	0	0
297518fdfcc67401ede3c0dd9ed149b7	0	0	0	0	0	0	0	2	0	0	0	0	0	0	0	0	0	0	0	0	0	0	0	0	0	0	0	0	0	0	0	49	0	0	0	0	0	0	0	0	0	0	0	2	0	0	0	0	0
d5df2bd25063061c683b67c98b882fac	0	0	0	0	0	0	0	0	0	0	0	0	0	0	0	0	0	0	0	0	0	0	0	0	0	0	0	0	0	0	0	0	0	0	0	0	0	0	0	0	0	0	0	0	0	0	0	0	0
c5d047d37fa96bf23ea2b564bffc1498	67	0	0	0	0	0	0	0	9	0	0	0	0	0	0	0	0	0	0	0	0	0	0	0	0	0	0	0	0	0	0	0	0	0	0	0	0	0	0	0	0	0	0	0	23	0	0	0	0
0277333f2a3517d743060ffe03011131	0	0	0	0	0	0	0	0	0	0	0	15	0	0	0	0	0	0	0	0	0	0	27	0	0	0	0	0	0	0	0	0	0	0	0	5	0	0	0	0	0	0	0	0	0	0	0	38	0
bfb35ff1cb794c2913567ed75569937d	0	0	0	0	0	0	0	0	0	0	0	0	0	0	0	0	0	0	0	150	0	0	0	0	6	0	0	0	0	0	0	0	0	0	0	0	0	0	0	0	0	0	0	0	0	0	0	0	0
924fbae4facf9261e3fef4cd40810c8e	0	0	0	13	0	0	0	0	0	0	0	3	0	0	0	0	0	0	0	4	0	0	0	0	0	0	0	0	0	0	0	6	0	0	0	0	0	0	0	0	0	0	14	0	0	0	0	3	0
22cc648298cdb18d32dfa061265f2617	0	0	0	0	0	0	0	0	0	0	0	0	32	0	0	0	0	0	0	0	0	0	0	0	0	0	0	0	0	0	0	0	0	0	0	0	0	0	0	0	0	0	0	0	0	0	0	0	0
c1b6082ffc22452b04757bf9bec8a3f0	0	0	0	0	0	0	0	0	0	0	0	0	0	0	0	0	15	0	0	0	0	0	0	0	0	0	0	0	0	0	0	0	0	0	0	0	0	0	0	0	0	0	0	0	0	0	0	0	0
53bc90a357941239ef34290af46897fc	0	0	0	0	0	0	0	0	0	0	0	0	0	0	0	0	0	0	0	0	0	0	0	0	0	0	0	0	0	0	0	0	0	0	0	0	0	0	0	0	0	0	0	0	0	0	0	0	0
7f182d80a79e7d4f6bfdc54e03f2dd21	0	0	0	0	0	0	0	0	0	0	0	0	0	0	0	0	0	0	0	0	0	0	0	0	0	0	0	0	0	0	0	0	0	0	0	0	0	0	0	0	0	0	0	0	0	0	0	0	0
cadcf02eca69cb8a19a115e4cd50bba7	0	0	0	0	0	0	0	0	0	0	0	0	0	0	0	0	4	0	0	0	0	0	0	0	0	0	0	0	8	0	0	0	0	0	0	0	0	0	0	0	0	0	0	0	0	0	0	0	0
087022d707726e6e043a856187afff24	0	0	0	0	0	0	0	0	0	0	0	0	0	0	0	0	0	0	0	0	139	0	0	0	0	0	0	0	0	0	0	0	0	0	0	0	0	0	0	0	0	0	0	0	0	0	0	0	0
cd94d33a2335e7f0141d9ade4f3353ad	0	0	0	0	0	0	0	0	0	0	0	0	0	0	0	0	0	0	0	0	0	0	0	0	0	0	17	0	0	0	0	0	0	0	0	0	0	0	0	0	0	0	0	0	0	0	0	0	0
7964cd61e6a372fff8461b77713be59a	0	0	0	0	0	0	0	0	0	0	0	0	0	0	0	0	0	0	0	0	0	0	0	0	0	0	0	0	0	0	0	0	0	0	0	0	0	0	0	0	0	0	0	0	0	0	0	0	0
a23c4088633912652e2884817a573b4d	0	0	0	0	0	0	0	0	0	0	0	0	0	0	0	0	0	0	0	0	0	0	0	0	0	0	0	0	0	0	0	0	0	0	0	0	0	0	0	0	0	0	0	0	0	0	0	0	0
c2356754de43e4799c024d83e72a9daf	0	0	0	0	8	0	0	0	7	0	0	0	78	0	0	0	0	0	0	0	0	0	0	0	0	0	0	0	0	0	0	0	0	0	0	0	0	0	0	0	0	0	0	0	0	0	0	0	0
ccb49cd7b40e71d31db9701007460bcc	0	0	0	0	0	0	0	0	0	0	0	0	0	0	0	0	0	0	0	169	0	0	0	0	0	0	0	0	0	0	0	0	0	0	0	0	0	0	0	0	0	0	0	0	0	0	0	0	0
a9b95a663c2aa89fc22bd71796c4e47d	0	0	0	0	0	0	0	0	0	0	0	0	0	0	0	0	0	0	0	0	0	0	0	0	0	0	119	0	0	0	0	0	0	0	0	0	0	0	0	0	0	0	0	50	0	0	0	0	0
e172ca737c54b9bae652f0106d02f099	0	0	0	0	0	0	0	0	0	0	0	0	0	0	0	0	0	0	0	0	0	0	0	0	0	0	0	0	0	0	0	0	0	0	0	0	0	0	0	0	0	0	0	0	0	0	0	0	0
b7faec8e74dda5641b983a098d2ac047	0	0	0	0	0	0	0	0	0	0	0	0	0	0	0	0	0	0	0	0	0	0	0	0	0	0	0	0	0	0	0	0	0	0	0	0	0	0	0	0	0	0	0	0	0	0	0	0	0
4f6fd645abef7c0558579eca336cc03a	0	0	0	0	0	0	0	0	0	0	0	0	0	0	0	0	0	0	0	0	0	0	0	0	0	0	0	0	0	0	0	0	0	0	0	0	0	0	0	0	0	0	0	0	0	0	0	0	0
94193078f36bd977127988434fe3b800	0	0	0	0	0	0	0	0	0	0	0	0	0	0	0	0	0	0	0	0	0	0	0	0	0	0	0	0	0	0	0	0	0	0	0	0	0	0	0	0	0	0	0	0	0	0	0	0	0
4f7979dbb0c8b3bb266ac58bea2e5404	0	0	0	108	0	0	0	0	0	0	0	0	0	0	0	0	0	0	0	0	0	0	0	0	0	0	0	0	0	0	0	0	0	0	0	0	0	0	0	0	0	0	0	0	0	0	60	0	0
40facb9b2689383a1e4e6515805111b7	0	0	0	0	0	0	0	0	0	0	0	0	0	0	0	0	0	0	0	0	0	0	0	0	0	0	0	0	0	0	0	0	0	0	0	0	0	0	0	0	0	0	0	0	0	0	0	0	0
04ad48c060c2ef64ea692b126c7eca64	0	0	0	0	0	0	0	0	0	0	0	0	0	0	0	0	0	0	0	0	0	0	0	0	0	0	0	0	0	0	0	0	0	0	0	0	0	0	0	0	0	0	0	0	0	0	0	0	0
d1b01bfdfa8489111f2ed1e28f0d716c	0	0	0	12	0	0	0	0	0	0	0	0	0	0	0	0	0	0	0	0	0	0	0	0	0	0	0	0	0	0	0	0	0	0	0	7	0	0	0	9	0	0	26	13	0	0	0	0	0
092caae993f8d7895312c78069a94c46	0	0	0	0	15	0	0	0	0	0	0	0	0	0	0	0	0	0	0	0	0	0	0	0	0	0	0	0	8	0	0	0	0	0	0	0	0	0	0	0	0	0	0	0	0	0	0	0	0
884e32c3aff696e603572f43cf7c2024	0	0	0	0	0	0	0	0	0	0	0	0	0	0	0	0	0	0	0	0	0	0	0	0	16	0	0	0	0	0	0	0	0	0	0	0	0	0	0	0	27	0	0	0	0	0	0	0	0
badb19936a5510a04047da6df7a177c7	0	0	0	0	0	0	0	0	0	0	0	0	0	0	0	0	0	0	0	0	0	0	0	0	0	0	0	0	0	0	0	0	0	0	0	0	0	167	0	0	0	0	0	0	0	0	0	0	0
0e57f6e65a380dbdd333b6ec1b0157b7	0	0	0	0	166	0	0	0	0	0	0	0	0	0	0	0	0	0	0	0	0	0	0	0	0	0	0	0	0	0	0	0	0	0	0	0	0	0	0	0	0	0	0	0	0	0	0	0	0
b9dbe8a7b8c14cfd339dc4c061024880	0	0	0	0	0	0	0	149	0	0	0	0	0	0	0	0	0	0	0	0	0	0	0	0	0	0	0	0	0	0	0	0	0	0	0	0	0	0	0	0	0	0	0	0	0	0	0	0	0
240a4566e3454ca274bf4948705cf942	0	0	0	0	0	0	0	0	0	0	0	0	0	0	0	39	0	0	0	0	0	0	0	0	0	0	0	0	0	0	0	0	0	0	0	0	0	0	0	0	0	0	0	0	0	0	0	0	0
aeae5100d9b5941c1b9d07ff64c932de	0	0	0	0	0	0	0	0	0	0	0	0	0	0	0	11	0	0	0	0	0	0	0	0	0	0	0	0	0	0	0	0	0	0	0	0	0	0	0	8	0	0	0	0	0	0	0	0	0
dab9510e8b4638d86efef5b06679da4a	0	0	0	0	0	0	0	0	0	0	0	0	0	0	0	0	0	0	0	0	0	0	0	0	0	0	0	0	0	0	0	0	0	0	0	39	0	0	0	0	0	0	31	0	0	0	0	0	0
578155aa82acfbb8c1fbce198eb03659	0	0	0	42	0	0	0	0	0	0	0	22	0	0	0	0	0	0	0	8	0	0	0	0	0	0	0	0	0	0	0	0	0	0	0	0	0	0	0	0	0	0	0	0	0	0	0	0	0
c0bf77e46c5100ed300e18d0d02e6a55	0	0	0	0	7	0	0	0	3	0	0	0	0	0	0	0	0	0	0	0	0	0	0	0	12	0	0	0	3	0	0	0	0	0	0	0	0	0	0	0	0	0	0	0	0	0	0	0	0
34a7c47a450d0792518032f703efb09c	0	0	0	0	0	0	0	0	0	0	0	0	0	0	0	0	0	0	0	0	0	0	0	21	0	0	0	6	0	0	0	0	0	0	0	0	0	0	0	43	0	0	0	0	0	0	0	0	0
3976df513311266ab54f34399f813224	0	0	0	0	0	0	0	0	0	0	0	0	0	0	0	0	0	0	0	0	0	0	0	0	0	0	0	0	0	0	0	0	0	0	0	0	0	0	0	0	0	0	0	165	0	0	0	0	0
6d9ad7fcdb7f85ea49bafd10b0507550	0	0	0	0	0	0	0	0	0	0	0	0	0	0	0	0	0	0	0	0	0	0	0	0	0	0	0	0	0	0	0	0	0	0	0	0	0	0	0	0	0	0	0	0	0	0	0	0	0
71cfa8ee90b2e808339c93fb23e2cd2d	0	0	0	7	0	0	0	12	0	0	0	0	0	0	0	25	0	0	0	0	0	0	0	0	0	0	0	0	0	0	0	0	0	0	0	8	0	0	0	0	0	0	0	0	0	0	0	0	0
b3a1e883e3bd387ef5ed8d68e8724354	0	0	0	6	0	0	0	0	0	0	0	13	0	0	0	0	0	0	0	0	0	0	0	0	0	0	0	0	0	0	0	0	0	0	0	0	0	0	0	0	0	0	0	0	0	0	0	0	0
7446cd9df433c5b0af94573cc27e263f	0	0	0	0	0	0	0	164	0	0	0	0	0	0	0	0	0	0	0	0	0	0	0	0	0	0	0	0	0	0	0	0	0	0	0	0	0	0	0	0	0	0	0	0	0	0	0	0	0
778162b0aebc2e390b7aa80b2648bf1c	0	0	0	0	0	0	0	0	0	0	102	0	0	0	0	0	0	0	0	0	0	0	0	0	0	0	0	0	0	0	0	0	0	0	0	0	0	0	0	0	0	0	0	0	0	0	0	0	0
6bb177dd2d956b6b590ba88db92c57ba	0	0	0	0	0	0	0	0	0	0	0	5	0	0	0	0	0	0	0	0	0	0	0	0	0	0	0	0	0	0	0	65	0	0	0	0	0	0	0	0	0	0	0	0	0	0	0	0	0
5ed60c0a50ac718172466a454f19aabc	0	0	0	0	0	0	0	0	0	0	0	0	0	0	0	0	7	0	0	0	68	0	0	0	13	0	0	0	0	0	0	0	0	0	0	0	0	0	0	0	63	0	0	0	0	0	0	0	0
7ee3d6b2e1171dc7a80bcf8d6f682697	0	0	0	0	0	0	0	0	0	0	0	0	0	0	0	0	0	0	0	0	0	0	0	0	0	0	0	0	0	0	163	0	0	0	0	0	0	0	0	0	0	0	0	0	0	0	0	0	0
b6c161def5ea04042158ca24b7da1ce2	0	0	0	0	0	0	0	0	0	0	0	0	0	0	0	58	0	0	0	0	0	0	0	0	0	0	0	0	0	0	0	0	0	0	0	0	0	0	0	0	0	0	0	0	0	0	0	0	0
560aefc4263fc8d8fc1995cf51f68e8a	0	0	0	0	0	0	0	0	0	0	0	0	0	0	0	0	47	0	0	0	0	0	0	0	0	0	0	0	0	0	0	0	0	0	0	0	0	0	0	0	0	0	0	0	0	0	0	0	0
625b47db0f2b015fd2855458cd954b2e	0	0	0	0	0	0	0	0	0	0	0	0	0	0	0	0	0	0	0	0	0	14	0	0	0	0	0	0	0	0	0	0	0	0	0	0	0	0	0	0	0	0	0	0	0	0	0	0	0
8fbbc19fe62939673ff692989e1a7e9a	0	0	0	0	0	0	0	0	0	0	0	0	0	0	0	0	0	0	0	0	0	0	0	0	0	0	0	0	0	0	0	0	0	0	0	0	0	0	0	0	0	0	0	0	0	0	0	0	0
e8a587ac759b3cadc378474b7234f33b	0	0	0	161	0	0	0	0	0	0	0	0	0	0	0	0	0	0	0	0	0	0	0	0	0	0	0	0	0	0	0	0	0	0	0	0	0	0	0	0	0	0	0	0	0	0	0	0	0
c759029d4c90b8b4338afaabc82230d2	0	0	0	14	0	0	0	0	0	0	0	0	0	0	0	0	0	0	0	0	0	0	0	5	0	0	0	2	0	0	0	6	0	0	0	0	0	0	0	15	0	0	0	0	0	0	0	0	0
e28a3474b6fad0381475fb09463a2cb8	0	0	0	0	0	0	0	0	0	0	0	0	0	0	0	0	0	0	0	65	0	0	0	0	0	0	0	0	0	0	0	0	0	0	0	0	0	0	0	0	0	0	65	0	0	0	0	0	0
84e5adc75e036313cd383a87c1dc37e2	0	0	0	0	0	0	0	0	0	0	0	0	0	0	0	0	0	0	0	0	0	0	0	0	0	0	0	0	0	0	0	0	0	0	0	0	0	0	0	0	0	0	0	0	0	0	0	0	0
1439c20133ad0231d7add5c03e4d83b6	0	0	0	0	0	0	0	0	0	0	0	0	0	0	0	0	0	0	0	0	9	0	0	0	0	0	0	0	0	0	0	0	0	0	0	0	0	0	0	0	0	0	0	0	0	0	0	0	0
7a3e169df0dca5cc0cf5d98ff3a96505	0	0	0	0	0	0	0	0	0	0	0	0	0	0	0	0	0	0	0	0	0	0	0	0	0	0	0	0	0	0	0	0	0	0	0	0	0	0	0	0	0	0	0	0	0	0	0	0	0
2f3ab39f9939221b2202b2fbb5f49f09	0	0	0	0	0	0	0	0	0	0	0	0	0	0	0	0	0	0	0	0	0	0	0	0	0	0	0	0	0	0	0	0	0	0	0	0	0	0	0	0	0	0	0	0	0	0	0	0	0
e4c6c82a482a6842c41c262eb564fe33	0	0	0	0	0	0	0	0	0	0	0	0	0	0	0	0	0	0	0	0	0	0	0	0	0	0	0	0	0	0	0	0	0	0	0	0	0	0	0	0	0	0	0	0	0	0	0	0	0
c627750310b4fcec6606d2d0cc271059	0	0	0	0	0	0	0	0	0	0	0	0	0	0	0	0	0	0	0	0	0	0	0	0	0	0	0	0	0	0	0	0	0	0	0	0	0	0	0	0	0	0	0	0	0	0	0	0	0
d5c44e95d901ecbb16d56394b8ef349b	0	0	0	0	0	0	0	0	0	0	0	0	0	0	0	0	0	0	0	0	0	0	0	0	0	0	0	0	0	0	0	0	0	0	0	0	0	0	0	0	0	0	0	0	0	0	0	0	0
7a4529edf10899ae33f6d814f7392db4	0	0	0	13	0	0	0	0	0	0	0	0	0	0	0	0	0	0	0	0	0	0	0	0	0	0	0	0	0	0	0	7	0	0	0	0	0	0	0	0	0	0	0	10	0	0	0	0	0
83b99e19908008cec053ac82baa80aa6	0	0	0	0	0	0	0	0	0	0	0	0	0	0	0	0	93	0	0	0	0	0	0	0	0	0	0	0	0	0	0	0	0	0	0	0	0	0	0	0	0	0	0	0	0	0	0	0	0
6ad2be4136d357bf023e14cfa9246cb5	0	0	0	0	0	0	0	0	0	0	0	0	0	0	0	0	0	0	0	0	0	0	0	0	0	0	0	0	0	0	0	0	0	0	0	0	0	0	0	0	0	0	0	0	0	0	0	0	0
08d8f929accd43ba4029c9730df94953	0	0	0	0	0	0	0	0	0	0	0	0	0	0	0	0	0	0	0	0	0	0	0	0	0	0	0	0	33	0	0	0	0	0	0	0	0	0	0	0	0	0	0	0	0	0	0	0	0
2719e360a9c1c68ee4e057775f431fcd	0	0	0	0	0	0	0	0	0	0	0	0	0	0	0	0	0	0	0	0	0	0	0	0	0	0	0	0	0	0	0	7	0	0	0	0	0	0	0	0	0	0	0	0	0	0	0	0	0
cde627ebbdb6a8263ebc2c61aa3f275c	0	0	0	0	0	0	0	0	0	0	0	0	0	0	0	48	0	0	0	0	0	0	0	0	0	0	0	0	0	0	0	0	0	0	0	0	0	0	0	0	0	0	0	0	0	0	0	0	0
bc33cfd8b08f4b6ff5f129644dfeed0d	0	0	0	0	0	0	0	0	0	0	0	0	0	0	0	0	0	0	0	0	0	0	0	0	56	0	0	0	0	0	0	0	0	0	0	0	0	0	0	0	0	0	0	0	0	0	0	0	0
fa194965ca88c881d2c6c5600717c88b	0	0	0	0	0	0	0	0	0	0	0	0	0	0	0	0	0	0	0	0	0	0	0	0	0	0	0	0	0	0	0	0	0	0	0	0	0	0	0	0	0	0	157	0	0	0	0	0	0
eb8f9b8b396ab871a5c4016827cef019	0	0	0	0	0	0	0	0	0	0	0	0	0	0	0	0	0	0	0	0	0	0	0	0	0	0	0	0	0	0	0	0	0	0	0	0	0	0	0	0	0	0	0	0	0	0	0	0	0
5646b21e12d3c635aa0d96870bf0b776	0	0	0	156	0	0	0	0	0	0	0	0	0	0	0	0	0	0	0	0	0	0	0	0	0	0	0	0	0	0	0	0	0	0	0	0	0	0	0	0	0	0	0	0	0	0	0	0	0
30f3e16bf0a9abc0cbc4db94072f742c	0	0	0	0	0	0	0	0	0	0	0	0	0	0	0	0	0	0	0	0	0	0	0	0	0	0	0	0	0	0	0	0	0	0	0	0	0	0	0	0	0	0	9	0	0	0	0	0	0
fcdbdf738aa014dd265f4212b2d32e39	0	0	0	0	0	0	0	0	0	0	0	0	0	0	0	0	0	0	0	0	0	0	0	0	0	0	0	0	0	0	0	0	0	0	0	0	0	0	0	0	0	0	0	0	0	0	0	0	0
8976c9b105fc5a92e436d7edf73b4bed	0	0	0	0	0	0	0	0	0	0	0	0	0	0	0	0	0	0	0	0	0	0	0	0	0	0	0	0	0	0	0	0	0	0	0	0	0	0	0	0	0	0	0	0	0	0	0	0	0
8257f6e03f34a213ec530c44c634b4c3	0	0	15	0	0	0	0	0	0	0	0	15	0	0	0	0	0	0	0	0	0	0	0	0	0	0	0	0	0	0	0	0	0	0	0	0	0	0	0	0	0	0	0	0	0	0	0	0	0
47f033081c7f86abe7c7c0063668ba38	0	0	0	0	0	0	0	57	0	0	0	0	0	0	0	0	0	0	0	0	0	0	0	0	0	0	0	0	0	0	0	33	0	0	0	0	0	0	0	0	0	0	0	0	0	0	0	0	0
da067aecb0795d2c120991a6286bc006	0	0	0	0	0	0	0	0	0	155	0	0	0	0	0	0	0	0	0	0	0	0	0	0	0	0	0	0	0	0	0	0	0	0	0	0	0	0	0	0	0	0	0	0	0	0	0	0	0
d3addf28944a417a14dca5fa63be14a6	0	0	0	0	0	0	0	0	0	0	0	0	0	0	0	0	0	0	0	0	0	0	0	0	85	0	0	0	8	0	0	0	0	0	0	0	0	0	0	0	0	0	0	0	0	0	0	0	0
cb7791c25ada252d18a6e05c41555349	0	0	0	0	0	0	0	0	0	0	0	0	0	0	0	0	0	0	0	0	0	0	0	0	0	0	0	0	0	0	0	0	0	0	0	0	0	0	0	0	0	0	0	0	0	0	0	0	0
b2058bfc3659bba18452dc7333eb2bcf	0	0	0	34	0	0	0	0	0	0	0	0	0	0	0	29	0	0	0	0	0	0	0	0	0	0	0	4	0	0	0	0	0	0	0	3	0	0	0	0	0	0	0	0	0	0	0	0	0
494b8d626347342f811a842d254c8afd	0	0	0	33	0	0	0	0	0	0	0	0	0	0	0	0	0	0	0	0	0	0	0	0	0	0	0	0	0	0	0	4	0	0	0	7	0	0	0	0	0	0	0	0	0	0	0	8	0
51bb7c722ba7f263522bdcc118c02626	0	0	0	3	0	0	0	0	0	0	0	0	0	0	0	0	0	0	0	0	0	0	0	0	0	0	0	0	0	0	0	0	0	0	0	0	0	0	0	0	0	0	0	3	0	0	0	0	0
ca1781041742e7a23960e5862bf09f64	0	0	0	0	0	0	0	0	0	0	0	0	0	0	0	0	0	0	0	0	5	0	0	0	0	0	0	0	0	0	0	0	0	0	0	0	0	0	0	0	0	0	0	0	0	0	0	0	0
e85f624f437b15f66e63cc5f33315efd	0	0	0	0	0	0	0	0	0	0	0	0	0	0	0	0	0	0	0	0	0	0	0	0	0	4	0	0	0	0	0	0	0	0	0	0	0	19	0	0	0	16	0	0	0	0	0	0	0
fe6e11b5f1031209a8aab8abb32a61ea	0	0	0	0	0	0	0	0	0	0	0	0	0	0	0	0	0	0	0	0	0	0	0	0	0	0	0	0	0	0	0	0	0	0	0	0	0	0	0	0	0	0	0	6	0	0	0	0	0
bd082a8c5ffc536ed17f9386ec2d0a42	0	0	0	0	0	0	0	0	0	0	0	0	0	0	0	0	0	0	0	0	0	0	0	0	0	0	0	0	0	0	0	0	0	0	0	0	0	0	0	0	0	0	0	0	0	0	0	0	11
65b2fbe97072718c7e455822bae9bdd8	0	0	0	0	0	0	0	0	0	0	0	0	0	0	0	0	0	0	0	0	0	0	0	0	0	0	0	0	0	0	0	0	0	0	0	0	0	0	0	0	0	0	0	0	0	0	0	0	0
40fbbcba9104c8dadaa33b8329731fa9	0	0	0	0	0	0	0	0	0	0	0	0	0	0	0	0	0	0	0	0	0	0	0	0	0	0	0	0	0	0	0	0	0	0	0	0	0	0	0	0	0	0	0	0	0	0	0	0	0
3d66e7c8045c0e8180d237fdec481c1d	0	4	0	0	0	0	0	0	0	0	0	0	0	0	0	0	0	0	0	0	0	0	0	0	0	0	0	0	0	0	0	0	0	0	0	0	0	0	0	0	0	0	0	0	0	0	0	0	0
5d12f3c103d9a1d4a5934f1af05b58a1	0	0	0	0	0	0	0	0	0	0	0	0	0	0	0	0	0	0	0	0	0	0	0	0	0	0	0	0	0	0	0	0	0	0	0	0	0	0	0	0	0	0	0	0	0	0	0	0	0
49978cc24d5be1a8262d48e1628ba20d	0	0	0	113	0	0	0	0	0	0	0	0	0	0	0	0	0	0	0	0	0	0	0	22	0	0	0	0	0	0	0	0	0	0	0	0	0	0	0	0	0	0	0	0	0	0	0	0	0
374846f9b0b4504670d0b5b01781ab96	0	0	0	0	0	0	0	0	0	151	0	0	0	0	0	0	0	0	0	0	0	0	0	0	0	0	0	0	0	0	0	0	0	0	0	0	0	0	0	0	0	0	0	0	0	0	0	0	0
3597e47a7bf62b488697c8b90895e32c	0	0	0	0	0	0	0	0	0	0	0	0	0	0	0	0	0	0	0	0	0	0	0	0	0	0	0	0	0	0	0	0	0	0	0	0	0	0	0	0	0	0	151	0	0	0	0	0	0
60bad8b433bb89ab990a6e3a4042e462	0	0	0	0	0	0	0	0	0	0	0	0	0	0	0	0	0	0	0	0	0	0	0	0	0	0	0	0	0	0	0	0	0	0	0	0	0	0	0	0	0	0	0	0	0	0	0	0	20
cbff27ceb28104900ec12de94914c798	0	0	0	0	0	0	0	0	0	0	0	0	0	0	0	0	0	0	0	0	0	0	0	0	0	0	0	0	0	0	0	0	0	0	0	0	0	0	0	0	0	0	0	0	0	0	0	0	0
56828c7d72a33d913ecd2c28ff3fc5b9	0	0	43	0	0	0	0	0	0	0	0	0	0	0	0	0	0	0	0	0	0	0	0	0	0	0	0	0	0	0	0	0	0	0	0	0	0	0	0	0	0	0	0	0	0	0	0	0	0
1910635d0b94c621f1432c14f237ee53	0	0	0	14	0	0	0	0	0	0	0	7	0	0	0	16	0	0	0	0	0	0	0	16	0	0	0	0	0	0	0	0	0	0	0	0	0	0	0	26	0	0	0	9	0	0	0	0	0
05a2760cec9f9f99cf6883f63ee18177	0	0	0	0	0	0	0	0	0	0	0	0	0	0	0	0	0	0	0	150	0	0	0	0	0	0	0	0	0	0	0	0	0	0	0	0	0	0	0	0	0	0	0	0	0	0	0	0	0
0b2f69e53a12cec8a0253220762251ed	0	0	0	0	0	0	0	0	0	0	0	0	0	0	0	0	0	0	0	0	0	0	5	0	0	0	0	0	0	0	0	0	0	0	0	0	0	0	0	0	0	0	0	0	0	0	0	0	0
4439a86e70ef34077b8e198e350e636c	0	0	0	0	0	0	0	0	0	0	0	0	0	0	0	0	0	0	0	0	0	0	0	0	0	0	0	0	0	0	0	0	0	0	0	0	0	0	0	31	0	0	0	0	0	0	0	0	0
8d49ae95c4f06d3a2ebb935fb19dd15b	0	0	0	0	0	0	0	0	0	0	0	0	0	0	0	0	0	0	0	0	0	0	0	0	0	0	0	0	0	0	0	0	0	0	0	0	0	0	0	0	0	0	0	0	0	0	0	0	0
0404be1ae88c8d07cd9d562573d48963	0	0	0	0	0	0	0	0	0	0	0	0	0	0	0	0	0	0	0	0	0	0	0	0	0	0	0	0	0	0	0	0	0	0	0	0	0	0	0	0	0	0	0	0	0	0	0	0	0
fe3381988feb5759861df615d5e43b0d	0	0	0	0	0	0	0	0	0	0	0	0	0	0	0	0	0	0	0	0	0	0	0	0	0	0	0	0	0	0	0	0	0	0	0	0	0	0	0	0	0	0	0	0	0	0	0	0	0
2cb27409993a561b9d2c96281924e5b9	0	0	0	0	0	0	0	0	0	0	0	0	0	0	0	0	0	0	0	0	0	0	0	0	0	0	0	0	0	0	0	0	0	0	0	0	0	0	0	0	0	0	0	0	0	0	0	0	0
3e71dda93369b5efe3eb7c6ed530388f	0	0	0	0	0	0	0	0	0	0	0	0	0	0	0	0	14	0	0	0	0	0	0	0	0	0	0	0	0	0	0	0	0	0	0	0	0	0	0	0	48	0	0	0	0	0	0	0	0
1838bee09e7198dd9bf954564536663f	0	0	0	0	0	0	0	0	0	0	0	0	0	0	0	0	0	0	0	0	0	0	0	0	0	0	0	0	0	0	0	0	0	0	0	0	0	0	0	0	0	0	0	149	0	0	0	0	0
791862ced6fc9078840cad6bf5b346db	0	0	0	0	0	0	0	0	0	0	0	0	0	0	0	0	0	0	0	0	0	0	0	0	0	0	0	0	0	0	0	0	0	0	0	0	0	0	0	0	0	0	0	0	0	0	0	0	0
90a152ec78216e75e5a7dbb99c9ac5e9	0	0	0	0	0	0	0	0	0	0	0	0	0	0	0	0	0	0	0	0	0	0	0	0	0	0	0	0	0	0	0	0	0	0	0	0	0	0	0	0	0	0	0	0	0	0	0	0	0
1830cee1d23feaae8c0bd1f45e422eff	0	0	0	0	0	0	0	0	0	0	0	0	0	0	0	0	0	0	0	0	0	0	0	0	0	0	0	0	0	0	0	0	0	0	0	0	0	0	0	0	0	0	0	0	0	0	0	0	0
ae9d8ac2f86e05f904d40e8990f654be	0	0	0	0	22	0	0	0	0	0	0	0	0	0	0	0	0	0	0	0	0	0	0	0	0	0	0	0	0	0	0	0	0	0	0	0	0	0	0	0	0	0	0	0	0	0	0	0	0
22ab73eb033ef3c28649bc75090e3df2	0	0	0	0	0	0	0	0	0	0	0	0	0	0	0	0	0	0	0	0	30	0	0	0	48	0	0	0	0	0	0	0	0	0	0	0	0	0	0	0	0	0	0	0	19	0	0	0	0
61a1da7128acc906648c53c8c4f638f3	0	0	0	0	0	0	0	0	0	0	0	0	0	0	0	0	0	0	0	0	0	0	0	0	0	0	0	0	0	0	0	0	0	0	0	0	0	0	0	0	0	0	0	0	0	0	0	0	0
816f64377a1915420d668eedadd093f8	0	0	0	39	0	0	0	0	0	0	0	0	0	0	0	0	0	0	0	0	0	0	0	0	0	0	0	0	0	0	0	0	0	0	0	0	0	0	0	0	0	0	0	0	0	0	64	0	0
d64e9592a8263b1c068b2c0e4fa75d0c	0	0	0	0	0	0	0	0	0	0	0	0	0	0	0	0	0	0	0	0	0	0	0	0	0	0	0	0	0	0	0	0	0	0	0	0	0	0	0	16	0	0	0	0	0	0	0	0	0
a3a8e30f225977fd84091698b52f88b8	0	0	0	0	0	0	0	0	0	0	0	0	0	0	0	0	0	0	0	0	0	0	0	0	0	0	0	0	0	0	0	0	0	0	0	0	0	0	0	0	0	0	0	0	0	0	0	17	0
52ad1919b3be43f34d03b2b35a971c17	0	0	0	0	0	0	0	0	0	0	0	0	0	0	0	0	0	0	0	0	0	0	0	0	0	0	0	0	0	0	0	0	0	0	0	0	0	0	0	0	0	0	0	0	0	0	0	0	0
ef024ebb832c76cb8ea63e9633704d71	0	0	0	0	0	0	0	0	0	0	0	0	0	0	0	0	0	0	0	0	0	0	0	0	0	0	0	0	0	0	0	0	0	0	0	0	0	0	0	0	0	0	0	0	0	0	0	0	0
9da7b752a5b085c841824beeb5c881d6	0	0	0	16	0	0	0	13	0	0	0	2	0	0	0	0	0	0	0	0	0	0	0	0	0	0	0	0	0	0	0	9	0	0	0	0	0	0	0	0	0	0	0	0	0	0	0	0	0
fcb47c42e2a9a3e9ad3bb2c844208881	0	0	0	0	0	0	0	0	0	0	0	0	0	0	0	0	0	0	0	0	0	0	0	0	0	0	0	0	0	0	55	0	0	0	0	0	0	0	0	0	0	0	0	91	0	0	0	0	0
1bc5b5747fb245ede09b009fe13ded41	0	0	0	0	0	0	0	0	0	0	0	0	0	0	0	0	0	0	0	0	0	0	0	0	0	0	0	0	0	0	0	0	0	0	0	146	0	0	0	0	0	0	0	0	0	0	0	0	0
dfb50c226b4c7b8e398265e2c366721a	0	0	0	0	0	0	0	0	0	0	0	0	0	0	0	0	0	0	0	0	0	0	0	0	0	0	0	0	0	0	0	0	0	0	0	0	0	0	0	23	0	0	0	0	0	0	0	0	0
85dc0c8725b4455d3cfd576cc8647c31	0	0	0	0	0	0	0	0	0	0	0	0	0	0	0	0	0	0	0	0	0	0	0	0	0	0	0	0	0	0	0	0	0	0	0	0	0	0	0	0	0	0	0	0	0	0	0	0	0
36c0df3485dfdd92106bed36c5bba6ae	0	0	0	0	0	0	0	0	0	0	0	0	0	0	0	0	0	0	0	0	0	0	0	0	0	0	0	0	0	0	0	0	0	0	0	0	0	0	0	0	0	0	0	0	0	0	0	0	0
8d27829b9eed04682a6fa818af322826	0	0	0	20	0	0	0	0	0	0	0	0	0	0	0	0	0	0	0	9	0	0	0	11	0	0	0	0	0	0	0	0	0	0	0	8	0	0	0	0	0	0	0	0	0	0	0	0	0
db76faf4a74151aca7067796b46029a7	0	0	0	0	0	0	0	0	0	0	0	133	0	0	0	0	0	0	0	0	0	0	0	0	0	0	0	0	0	0	0	0	0	0	0	0	0	0	0	0	0	0	0	0	0	0	0	0	0
dbee871935f28a0df3e73b2d4d094fc3	0	0	0	0	0	0	0	0	0	0	0	0	0	0	0	0	0	0	0	0	0	0	0	0	0	0	0	0	0	0	0	0	0	0	0	0	0	0	0	0	0	0	0	0	0	0	0	0	0
071f8c007c08ba498ca224676ad8b4bd	0	0	0	0	0	0	0	0	0	0	0	0	0	0	0	0	0	0	0	0	0	0	0	0	0	0	0	0	0	0	0	0	0	0	0	0	0	0	0	0	0	0	0	0	0	0	0	0	0
09173a82deb01fad20e447394e03d0d6	0	0	0	0	0	0	0	0	0	0	0	0	0	0	0	0	0	0	0	0	0	0	0	0	0	0	0	0	0	0	0	0	0	0	0	0	0	0	0	0	0	0	0	0	0	0	0	0	0
c00ee6ab931f39fc714facb66ee1f3aa	0	0	0	0	0	0	0	0	0	0	0	0	0	0	0	0	0	0	0	0	2	0	0	0	30	0	0	0	0	0	0	0	0	0	0	0	0	0	0	0	67	0	0	0	0	0	0	0	0
41cb05f9835f771e728406ec3b349d1f	0	0	0	0	0	0	0	0	0	0	0	0	0	0	0	0	0	0	0	0	0	0	0	0	0	0	0	0	0	0	0	0	3	133	0	0	0	0	0	0	0	0	0	0	0	0	0	0	0
b645a9d333172b91b391278c47dcffba	0	0	0	0	0	0	0	0	0	0	0	0	0	0	0	0	0	0	0	0	0	0	0	0	0	0	0	0	0	0	0	0	0	0	0	0	0	0	0	0	0	0	0	0	0	0	0	0	0
fd70248ebaac5cc53aa23cfe49608504	0	0	0	0	0	36	0	0	0	0	0	0	0	0	0	0	0	0	0	0	0	0	0	0	0	0	0	0	0	0	0	0	0	0	0	0	0	0	0	0	0	0	0	0	0	0	0	0	0
aa0ce4548e34ff7cdaf2401e773fd971	0	0	0	0	0	0	0	0	0	0	0	109	0	0	0	0	0	0	0	0	0	0	0	0	0	0	0	0	0	0	0	0	0	0	0	19	0	0	0	0	0	0	0	0	0	0	0	0	0
bc96a9f53e8a48719ce9f27c03bea68f	0	0	0	0	0	0	0	0	0	0	0	17	0	0	0	0	0	0	0	0	0	0	0	0	0	0	0	0	0	0	0	0	0	0	0	0	0	0	0	0	0	0	0	0	0	0	0	0	0
c35aae4904c1d5eb11eae762ac671b49	0	0	0	0	0	0	0	0	0	0	0	0	0	0	0	0	0	0	0	0	0	0	0	0	0	0	108	0	0	0	0	0	0	0	0	0	0	0	0	0	0	0	0	0	0	0	0	0	0
28eda4eaa1857fcb06f916e56a5e3160	0	0	0	0	0	0	0	0	0	0	0	0	0	0	0	0	0	0	0	0	0	0	0	0	0	0	0	0	0	0	0	0	0	0	0	0	0	0	0	0	0	0	0	0	0	0	0	0	0
00acf439a327ed4828e7c62d4b791045	121	0	0	0	0	0	0	0	0	0	0	0	0	0	0	0	0	0	0	0	0	0	0	0	0	0	0	0	0	0	0	0	0	0	0	0	0	0	0	0	0	0	0	0	0	0	0	0	0
08a5d897c9825eecaee814292df7a82c	0	0	0	40	0	0	0	11	0	0	0	3	0	0	0	0	0	0	0	0	0	0	0	0	0	0	0	0	0	0	0	0	0	0	0	0	0	0	0	0	0	0	0	0	0	0	0	0	0
821daf02f68558e9e58243b99e9e4df8	0	0	0	0	0	0	0	0	0	0	0	0	0	0	0	0	0	0	0	0	142	0	0	0	0	0	0	0	0	0	0	0	0	0	0	0	0	0	0	0	0	0	0	0	0	0	0	0	0
5fd002e844740abf5f69fef5c452974a	0	0	0	0	0	0	0	0	0	0	0	0	0	0	0	0	0	0	0	0	0	0	0	0	46	0	0	0	0	0	0	0	0	0	0	0	0	0	0	0	90	0	0	0	0	0	0	0	0
ba71624fc8fd90fd6a88cf901a401f50	0	0	0	0	0	0	0	0	0	0	0	0	0	0	0	0	0	0	0	0	0	0	0	0	0	0	0	0	0	0	0	0	0	0	0	0	0	0	0	0	0	0	0	0	0	0	0	0	0
2a68b0ea6b4341f998e50133cac0b5f5	0	0	0	70	0	0	0	0	0	0	0	0	0	0	0	0	0	0	0	0	0	0	0	0	0	0	0	0	0	0	0	0	0	0	0	0	0	0	0	62	0	0	0	0	0	0	0	0	0
5fbcc4a3964dd1e01cc9218ec290cf7c	0	0	0	25	0	0	0	0	0	0	0	0	0	0	0	0	0	0	0	0	0	0	0	0	0	0	0	0	0	0	0	0	0	0	0	0	0	0	0	0	0	0	0	0	0	0	0	0	0
ee923a2dafb25684bf7020dcd6888772	0	0	0	0	50	0	0	0	0	0	0	0	0	0	0	0	0	0	0	0	0	0	0	0	0	0	0	0	0	0	0	0	0	0	0	0	0	0	0	0	0	0	0	0	0	0	0	0	0
1e8a16c9ca59822c337b159185fee420	0	0	0	0	0	0	0	0	0	0	0	0	55	0	0	0	0	0	0	0	16	0	0	0	38	0	0	0	0	0	0	0	0	0	0	0	0	0	0	0	0	0	0	0	0	0	0	0	0
5a74b011b635717c9ae3960d2862b093	0	0	0	0	0	0	0	0	0	0	0	0	0	0	0	0	0	0	0	0	0	0	0	0	0	0	0	0	0	0	0	0	0	0	0	0	0	0	0	37	0	0	0	0	0	0	0	0	0
bdb00349e110c2545660eaa12a9018b7	0	0	0	0	0	0	0	0	0	0	0	0	0	0	0	0	0	0	0	0	0	0	0	0	0	0	0	0	0	0	0	0	0	0	0	0	0	0	0	0	0	0	0	0	0	0	0	0	0
6e8f83e45087aadc91ff9f222881e8ce	0	0	0	0	0	0	0	0	0	0	0	0	0	0	0	0	0	0	0	0	0	0	0	0	0	0	0	0	0	0	0	0	0	0	0	0	0	0	0	0	0	0	0	0	0	0	0	0	0
b0a610d1850942b8442071f62ba88696	0	0	0	0	0	0	0	0	0	0	0	0	140	0	0	0	0	0	0	0	0	0	0	0	0	0	0	0	0	0	0	0	0	0	0	0	0	0	0	0	0	0	0	0	0	0	0	0	0
bf5f9c0f5d6af1155e26f2cd84a0db30	0	0	0	0	0	0	0	0	0	0	0	0	0	0	0	0	0	0	13	0	0	0	0	0	0	0	0	0	0	0	0	0	0	0	0	0	0	0	0	0	0	0	0	17	0	0	0	0	0
05d56085e70230b977a1cb64ad9a302a	0	0	0	0	0	0	0	0	0	0	0	0	0	0	0	0	0	0	0	0	0	0	0	0	0	0	0	0	0	0	0	0	0	0	0	0	0	0	0	0	0	0	0	0	0	0	0	0	0
85aebff3dc03772b64ac35d06465b291	0	0	0	0	0	0	0	0	0	0	0	0	0	0	0	0	0	0	0	0	0	0	0	0	0	0	0	0	0	0	0	0	0	0	0	0	0	0	0	0	0	0	0	0	0	0	0	0	0
83317bf66e2ee346d92a899681ab9e4f	0	0	0	10	0	0	0	5	0	0	0	71	0	0	0	0	0	0	0	0	0	0	0	0	0	0	0	0	0	0	0	0	0	0	0	0	0	0	0	0	0	0	0	6	0	0	0	0	0
c9470da7a92eeaede648e3b0dacae9a6	0	0	0	0	0	0	0	0	0	0	0	0	0	0	0	0	0	0	0	0	0	139	0	0	0	0	0	0	0	0	0	0	0	0	0	0	0	0	0	0	0	0	0	0	0	0	0	0	0
0f9643423dc1125ebaa1e141fc709bce	0	0	0	0	0	0	0	0	0	0	0	0	0	0	0	0	0	0	0	0	0	0	0	0	0	0	0	0	0	0	0	0	0	0	0	0	0	0	0	0	0	0	0	16	0	0	0	0	0
5667415dfc2f5d1b52ef2f68fd6b81b5	0	0	0	0	0	0	0	0	0	0	0	0	0	0	0	0	0	0	0	0	0	0	0	0	0	0	0	0	0	0	0	0	0	0	0	0	0	0	0	0	0	0	0	0	0	0	0	0	0
9902c0b58d1097b4c8af339dd0321bbc	0	0	0	0	0	0	0	0	0	0	0	0	0	0	0	0	0	0	0	0	0	0	0	0	0	0	0	0	0	0	0	0	0	0	0	0	0	0	0	0	0	0	0	0	0	0	0	0	0
339df6dc65dbd791669047fb91b73e7d	0	0	0	0	0	0	0	0	0	0	0	0	0	0	0	0	0	0	0	0	0	0	0	0	0	0	0	33	0	0	0	0	0	0	0	0	0	0	0	0	0	0	0	0	0	0	0	0	0
9ba2193a7eb476637334c0807e81b47c	0	0	0	0	0	0	0	0	0	0	0	0	0	0	0	0	0	0	0	0	0	0	0	0	0	0	0	0	0	0	0	0	0	0	0	0	0	0	0	0	0	0	0	0	0	0	0	0	0
0088d406828b304c605e3e1160696e35	0	0	0	0	0	0	0	0	0	0	0	0	0	0	0	0	0	0	0	0	0	0	0	0	0	0	0	0	0	0	0	0	0	0	0	0	0	0	0	0	0	0	0	0	0	0	0	0	0
8f2e68bee269f226166a95cecaae3da3	0	0	0	0	0	0	0	0	0	0	0	0	0	0	0	0	0	0	0	0	0	0	0	0	0	0	0	0	0	0	0	0	0	0	0	0	0	0	0	0	0	0	0	0	0	0	0	0	0
899daaec499d16cbe0642bed9bf5642a	0	0	0	0	0	0	0	0	0	0	0	0	0	0	0	0	0	0	0	0	0	0	0	0	0	0	0	0	0	0	0	0	0	0	0	0	0	0	0	0	0	0	0	0	0	0	0	0	0
0b16a42db737b704b989081012004006	0	0	0	137	0	0	0	0	0	0	0	0	0	0	0	0	0	0	0	0	0	0	0	0	0	0	0	0	0	0	0	0	0	0	0	0	0	0	0	0	0	0	0	0	0	0	0	0	0
bb88b41c9304945b513d8cec4a67f8e9	0	0	0	0	0	0	0	99	0	0	0	0	0	0	0	0	0	0	0	0	0	0	0	0	0	0	0	0	0	0	0	0	0	0	38	0	0	0	0	0	0	0	0	0	0	0	0	0	0
39a9109681a5153fca06d1f7bfa8e074	0	0	0	0	0	0	0	0	0	0	0	0	0	0	0	0	0	0	0	0	0	0	0	0	0	0	0	0	0	0	0	18	0	0	0	0	0	0	0	0	0	0	0	0	0	0	0	0	0
b10188c788ef6376d585f4563d6271fb	0	0	0	0	0	0	0	0	0	0	0	0	0	0	0	0	0	0	0	0	0	0	0	0	0	0	0	0	0	0	0	0	0	0	0	0	0	0	0	0	0	0	0	0	0	0	0	0	0
46288d86f11e93a1d66154893794dc96	0	0	0	0	0	0	0	4	0	0	0	8	0	0	0	7	3	0	0	0	0	0	0	0	10	0	0	0	0	0	0	0	0	0	0	3	0	0	0	0	0	0	0	0	9	0	0	0	0
db61f8c3dc8df94044ce86a925dce662	0	0	0	0	0	0	0	0	0	0	0	0	0	0	0	0	0	0	0	44	0	0	0	0	0	0	0	0	0	0	0	0	0	0	0	0	0	0	0	40	0	0	0	0	0	0	0	0	0
c5bb507be2325467b2bdf644777dd593	0	0	0	0	0	0	0	0	0	0	0	0	0	0	0	0	0	0	0	0	0	0	0	0	8	0	0	0	7	0	0	0	0	0	0	0	0	0	0	0	35	0	0	0	6	0	0	0	0
b734e5ee4aa5c55e4f3f6265cb35afed	0	0	0	0	0	0	0	0	0	0	0	0	0	0	0	0	0	0	0	0	0	0	0	0	0	0	0	0	0	0	0	0	0	0	0	0	0	0	0	0	0	0	0	0	0	0	0	0	0
d251a0e3dac7df67b756ba9feee70175	0	0	0	0	0	0	0	0	0	0	0	2	0	0	0	0	0	0	0	0	0	0	0	0	0	0	0	0	9	0	0	0	0	0	0	0	0	0	0	0	0	0	0	0	0	0	0	0	0
ee4bcb3f09ab78644cf49badc8e51310	0	0	0	0	0	0	0	0	0	0	0	0	0	0	0	0	0	0	0	0	0	0	0	0	0	0	0	0	0	0	53	0	0	0	0	0	0	0	0	0	0	0	0	0	0	0	0	0	0
0d5a1913f424ae4f52dce1bfd39ab77e	0	0	0	0	0	0	0	0	0	0	0	0	0	0	0	0	0	0	0	0	0	0	0	0	0	0	0	0	0	0	0	0	0	0	0	0	0	0	0	3	0	0	0	0	0	0	0	0	0
4ad84cd42cb9084d25c08e08adfa86aa	0	0	0	0	0	0	0	0	0	0	0	0	0	0	0	0	0	0	0	0	0	0	0	0	0	0	0	0	0	0	0	0	0	0	0	0	0	0	0	0	0	0	0	0	0	0	0	0	0
d2bad353b886345361a188f8722ada47	90	0	0	0	0	0	0	0	0	0	0	0	0	0	0	0	0	0	0	0	0	0	0	0	0	0	0	0	0	0	0	0	0	0	0	0	0	0	0	0	0	0	0	0	0	0	0	0	0
ff2d91d82176a36d14d45f8e19711911	0	0	0	0	0	0	0	3	0	0	0	0	0	0	0	0	0	0	0	0	0	0	0	4	0	0	0	0	0	0	0	0	0	0	0	0	0	0	0	2	0	0	8	34	0	0	0	6	0
df37b0d9c21d147c7cec198f5aa4eb54	0	0	0	0	0	0	0	0	0	0	0	0	0	0	0	40	0	0	0	0	0	0	0	0	0	0	0	0	0	0	0	0	0	0	0	0	0	0	0	0	0	0	0	0	0	0	0	0	0
0e7dc3d0966d8100dac7fc57912998c3	0	0	0	0	0	0	0	0	0	0	0	0	0	0	0	0	0	0	0	0	0	0	0	0	0	0	0	0	0	0	48	0	0	0	0	0	0	0	0	0	0	0	0	16	0	0	0	0	0
e3355674d33b0cf0dd973a0392011b28	0	0	0	0	0	0	0	0	0	0	0	0	0	0	0	0	0	0	0	0	0	0	0	0	0	0	0	0	0	0	0	0	0	0	0	0	26	0	0	0	0	0	0	0	0	0	0	0	0
481e665759856724f896ea7e1518c733	0	0	0	0	0	0	0	0	0	0	0	0	0	0	0	0	0	0	0	0	0	0	0	0	0	0	0	0	0	0	0	0	0	0	0	0	0	0	0	0	0	0	0	0	0	0	0	0	0
fea9d6000fd00e6279a13d673acbbbca	0	0	0	0	0	0	0	10	0	0	0	0	0	0	0	0	0	0	0	0	0	0	0	0	0	0	0	0	0	0	0	0	0	0	0	0	0	0	0	0	0	0	5	0	0	0	0	0	0
5e642900aac150c9a6bafef7ae6f33e5	0	0	0	0	0	0	0	0	0	0	0	35	0	0	0	0	0	0	0	0	0	0	0	0	0	0	0	0	0	0	0	0	0	0	0	0	0	0	0	0	0	0	0	0	0	0	0	0	0
d988684f516fcf3f4665d7f2130c386f	0	0	0	0	0	0	0	0	0	0	0	0	5	0	0	0	0	0	0	0	0	0	0	0	0	0	0	0	0	0	0	0	0	0	0	0	11	0	0	0	0	0	0	0	0	0	0	0	0
e8cd5897f2347a7c3630309743026cdd	0	0	0	0	0	0	0	0	0	0	0	0	0	0	0	0	2	0	0	0	0	0	0	0	0	0	0	0	0	0	0	0	0	0	0	0	0	0	0	0	0	0	0	0	4	0	0	0	0
d1daf33bc34d4c30c98224fa1b0755bd	0	0	0	0	0	0	0	0	0	0	0	0	0	0	0	0	0	0	0	0	0	0	0	0	0	0	0	0	0	0	0	0	0	0	0	0	0	0	0	4	0	0	0	0	0	0	0	0	0
0e39ecb40db55a647d89bd1f7d953930	0	0	0	0	0	0	0	0	0	0	0	0	0	0	0	0	0	0	0	0	0	0	0	0	0	0	0	0	0	0	0	0	0	0	0	0	0	0	0	0	0	0	0	0	132	0	0	0	0
c4a9192e908f15cecb8c6988a327f965	0	0	0	0	0	0	0	0	0	0	0	0	0	0	0	0	0	0	0	0	0	0	0	0	0	0	0	0	0	0	0	0	0	0	0	0	0	0	0	0	0	0	0	0	0	0	0	0	0
de6b41eb1306e809341cf877059e8d3e	0	0	0	0	0	0	0	0	0	0	0	0	0	0	0	0	0	0	0	0	0	0	0	0	0	0	0	0	0	0	0	0	0	0	0	0	0	0	0	0	0	0	0	0	0	0	0	0	0
4ac00e40108a17adf8ebfa249e2ee142	0	0	0	0	0	0	0	0	0	0	0	0	0	0	0	0	0	0	0	0	0	0	0	0	0	0	0	0	0	0	0	0	0	0	0	0	0	0	0	0	0	0	0	0	0	0	0	0	0
68c22259d24350e293f900ddeb8b46a6	5	0	0	0	0	0	0	0	0	0	0	0	0	0	0	0	0	0	0	0	0	0	0	0	0	0	0	0	0	0	0	0	0	0	0	0	0	0	0	0	0	0	0	0	0	0	0	0	0
4e32447b678559dc881ce94430dcdcd4	0	0	0	10	0	0	0	0	0	0	0	12	0	0	0	0	0	0	0	0	0	0	0	0	0	0	0	0	0	0	0	9	0	0	0	6	0	0	0	0	0	0	6	0	0	0	0	0	0
99f6cb3af655dfd635fe70b64c23aeb6	0	0	0	0	0	0	0	0	0	0	0	0	0	0	0	0	0	0	0	0	0	0	0	0	0	0	0	0	0	0	0	0	0	0	0	0	0	0	0	0	0	0	0	0	0	0	0	0	0
0d4e8c69f4f471cbb9771d67d5c43e2d	0	0	0	0	0	0	0	0	0	0	0	0	0	0	0	0	0	0	0	0	0	0	0	0	0	0	0	0	0	0	0	0	0	0	0	0	0	0	0	0	0	0	0	0	0	0	0	0	0
6e3befd88bd14ab750bfc11ca4b1c00d	0	0	0	0	0	0	0	0	0	0	0	0	0	0	0	0	0	0	0	0	0	0	0	0	0	0	0	0	0	0	0	0	0	0	0	0	0	0	0	0	0	0	0	0	0	0	0	0	0
10d37e6f54e138a2637ddad14eae93a7	0	0	0	0	0	0	0	0	0	0	0	0	0	0	0	0	0	0	0	0	0	0	0	0	0	0	0	0	0	0	0	0	0	0	0	0	0	0	0	0	0	0	0	0	0	0	0	0	0
b1c3e80e4caf49673fe933d26356964f	0	0	0	0	0	0	0	0	0	130	0	0	0	0	0	0	0	0	0	0	0	0	0	0	0	0	0	0	0	0	0	0	0	0	0	0	0	0	0	0	0	0	0	0	0	0	0	0	0
7aa8dc189d57b93e763efd80b7ef2eee	0	0	0	0	0	0	0	0	0	0	0	0	0	0	0	0	0	0	0	0	38	0	0	0	0	0	0	0	26	0	0	0	0	0	0	0	0	0	0	0	62	0	0	0	4	0	0	0	0
c617044d62af6f2e6de3d5af255b8af6	0	0	0	0	0	0	0	0	0	0	0	0	0	0	0	0	0	0	0	0	0	0	0	0	0	0	0	0	0	0	107	0	0	0	0	0	0	0	0	0	0	0	0	23	0	0	0	0	0
3c9d2c89de733a64ad58d2d56b405586	0	0	0	0	0	0	0	0	0	0	0	0	0	0	0	0	0	0	0	0	0	0	0	0	0	0	0	0	0	0	0	0	0	0	0	0	0	0	0	0	91	0	0	0	0	0	0	0	0
7d24d6470e0090d0a2faf7d0b305b749	0	0	0	0	0	0	0	0	0	0	0	0	0	0	0	0	0	0	0	0	0	0	0	0	0	0	0	0	0	0	0	0	0	0	0	0	0	0	0	0	0	0	127	0	0	0	0	0	0
ba52cfe3693c34847ce44f9ef56ed750	0	0	0	0	0	0	0	0	0	0	0	0	0	0	0	0	0	0	0	0	0	0	0	0	0	0	0	0	0	0	0	0	0	0	0	0	0	0	0	0	0	0	0	0	51	45	0	0	0
71b0ed6731ff087cfbd7067fa206fbe0	0	0	0	0	0	0	0	0	0	0	0	0	56	0	0	0	0	0	0	0	0	0	0	0	10	0	0	0	0	0	0	0	0	0	0	0	0	0	0	0	0	0	0	0	0	0	0	0	0
9b77dfab9cd806082f17e1503b65a61e	0	0	0	0	0	0	0	0	0	0	0	0	0	0	0	0	129	0	0	0	0	0	0	0	0	0	0	0	0	0	0	0	0	0	0	0	0	0	0	0	0	0	0	0	0	0	0	0	0
5cc0bccd76daca5725a8e87997f22e87	0	0	0	0	0	0	0	0	0	0	0	0	0	0	0	0	0	0	0	0	0	0	0	0	0	0	0	129	0	0	0	0	0	0	0	0	0	0	0	0	0	0	0	0	0	0	0	0	0
c585d456a0cb347fcf4abcb659852c23	0	0	0	0	0	0	0	0	0	0	0	0	0	0	0	0	0	0	0	0	0	0	0	0	0	0	0	0	0	0	0	0	0	0	0	0	0	0	0	4	0	0	0	0	0	0	0	0	0
37103615d0b3d17f55c4877986176e20	0	0	0	0	0	0	0	0	0	0	0	0	0	0	0	0	0	0	0	0	0	0	0	0	0	0	0	0	0	0	0	0	0	0	0	0	0	0	0	0	0	0	0	0	0	0	0	0	0
675a8026db33b94e678534817f7cfd32	0	0	0	0	0	0	0	0	0	0	0	0	0	0	0	0	0	0	0	0	0	0	0	0	0	0	0	0	0	0	0	0	0	128	0	0	0	0	0	0	0	0	0	0	0	0	0	0	0
2f3ad41797477e6740f56d1417ea74b5	0	0	0	0	0	0	0	0	0	0	0	0	0	0	0	0	0	0	0	0	0	0	0	0	0	0	0	0	0	0	0	0	0	0	0	0	0	0	0	0	0	0	0	0	0	0	0	0	0
b01d049f6698dd7980cf364d19c6f120	0	0	0	5	0	0	0	0	0	0	0	5	0	0	0	0	0	0	0	0	0	0	0	0	0	0	0	0	0	0	0	0	0	0	0	0	0	0	0	0	0	0	0	0	0	0	0	0	0
db26cbc2bc0c8bfff5956c7543ca6d7f	0	0	0	0	0	0	0	0	0	0	0	0	0	0	0	0	0	0	0	0	0	0	0	0	0	0	0	0	4	0	0	0	0	0	0	0	0	0	0	0	3	0	0	0	0	0	0	0	0
5df22a5bf28d18bf4d24f02b493bcb06	0	0	0	0	0	0	0	0	0	0	0	0	0	0	0	0	0	0	0	0	0	0	0	0	0	0	0	0	0	0	0	0	0	0	0	3	0	0	0	0	0	0	0	0	0	0	0	0	0
557660a664bcab99e1505827afa7104e	0	0	0	0	0	0	0	0	0	0	0	0	0	0	0	0	0	0	0	0	0	0	0	0	0	0	0	0	0	0	0	0	0	0	0	0	0	0	0	0	0	0	0	0	0	0	0	0	0
74ee78ad8c326b46a20bc6c3b0e9a2e4	0	0	0	0	0	0	0	0	0	0	0	0	0	0	0	0	0	0	0	0	0	0	0	0	0	0	0	0	0	0	0	0	0	0	0	0	0	0	0	0	0	0	0	0	0	0	0	0	0
c47850ae68733dc7d17b0f8c7f0a0b3c	0	0	0	0	0	0	0	0	0	0	0	0	0	0	0	0	0	0	0	0	0	0	0	0	0	0	0	0	0	0	0	0	0	0	0	0	0	0	0	0	0	0	0	0	0	0	0	0	0
cbfe3ad8923cf7be8cd441244038536d	0	0	0	0	101	0	0	0	0	0	0	0	0	0	0	0	0	0	0	0	0	0	0	0	0	0	0	0	0	0	0	0	0	0	0	0	0	0	0	0	25	0	0	0	0	0	0	0	0
48e1c2502d0693ca8c2285c9906c15a3	0	0	0	0	0	0	0	0	39	0	0	0	0	0	0	0	30	0	0	0	0	0	0	0	0	0	0	0	57	0	0	0	0	0	0	0	0	0	0	0	0	0	0	0	0	0	0	0	0
78c5ec2855318c7d0013ef912a541765	0	0	0	0	0	0	0	0	0	0	0	5	0	0	0	0	0	0	0	0	0	0	0	0	0	0	0	0	0	0	0	92	0	0	0	0	0	0	0	0	0	0	0	0	0	0	0	0	0
8a5c0f66b9f50181704e8821f6f282aa	0	0	0	0	0	0	0	0	0	0	0	0	0	0	0	0	0	0	0	0	0	0	0	0	0	0	0	0	0	0	0	0	0	0	0	0	0	0	0	0	0	0	0	0	0	0	0	0	0
5441d05e1fb8b652bf60da0a344a46e7	0	0	0	0	0	0	0	0	0	0	0	0	0	0	0	0	0	0	0	0	0	0	0	2	0	0	0	0	0	0	0	0	0	0	0	0	0	0	0	0	0	0	0	0	0	0	0	0	0
dd7479750aba3cba6127638623559216	0	0	0	0	0	0	0	0	0	0	0	0	0	0	0	0	0	0	0	0	0	0	0	0	17	0	0	0	0	0	0	0	0	0	0	0	0	0	0	0	0	0	0	0	29	0	0	0	0
d0a7d87fe1198c7bf68de86f0b99a5c0	0	0	0	0	0	0	0	0	0	0	0	0	0	0	0	0	0	0	0	0	0	0	0	0	0	125	0	0	0	0	0	0	0	0	0	0	0	0	0	0	0	0	0	0	0	0	0	0	0
cffac7aed2b8727798f043d1affd1f30	0	0	0	0	0	0	0	0	0	0	0	0	0	0	0	0	0	0	0	0	0	0	0	0	0	0	0	0	0	0	0	0	0	0	0	46	0	0	0	0	0	0	0	0	0	0	0	0	0
821d185397e0be2d01a6b5169889f7cf	0	0	0	0	0	0	0	0	0	0	0	0	0	0	0	0	0	0	0	0	0	0	0	0	0	0	0	0	0	0	0	0	0	0	0	0	0	0	0	0	0	0	0	0	0	0	0	0	0
7e417ea0cd45fd94ff3f1222d7c11796	0	0	0	0	0	0	0	0	0	0	0	0	0	0	0	0	0	0	0	0	0	0	0	0	0	0	0	0	0	0	0	0	0	0	0	0	0	0	0	0	0	0	0	0	0	0	0	0	0
ae0f101f1703e694c7f012ee1b253200	0	0	0	0	0	0	0	0	0	0	0	0	0	0	0	0	0	0	0	0	0	0	0	0	0	0	0	0	0	0	0	0	0	0	0	0	0	0	0	0	0	0	0	0	0	0	0	0	0
8a7e3c01d53b831a17d4afb868622da2	0	0	0	0	0	0	0	0	0	0	0	0	0	0	0	0	0	0	0	0	0	0	0	0	0	0	0	0	0	0	0	0	0	0	0	0	0	0	0	0	0	0	0	0	0	0	0	0	0
fb17e52971bea255140641afeae359b0	0	0	0	0	6	0	0	0	0	0	0	0	0	0	0	0	5	0	0	0	12	0	0	0	8	0	0	0	0	0	0	0	0	0	0	0	0	0	0	0	0	0	0	0	4	0	0	0	0
13293cf44483750df7e19ec21109669f	0	0	0	0	0	0	0	0	0	0	0	0	0	0	74	0	0	0	0	0	0	0	0	0	0	0	0	0	0	0	0	0	0	0	0	0	0	0	0	0	0	0	0	0	0	0	0	0	0
a1e68556bfa2ba0eeaa71b7fd451b732	0	0	0	0	0	0	0	0	0	0	0	0	0	0	0	0	0	0	0	0	0	0	0	0	0	0	0	0	0	0	0	57	0	0	0	0	0	0	0	0	0	0	0	0	0	0	0	0	0
bff725b52a00eec8090956d1fd500d83	0	0	0	0	0	0	0	0	0	0	0	0	0	0	0	0	0	0	0	0	0	0	0	0	0	0	0	0	0	0	0	0	0	0	0	0	0	0	0	0	0	0	0	0	0	0	0	0	0
b00ed3fca6b00e900a675815aca618dd	0	0	0	0	0	0	0	4	0	0	0	0	0	0	0	0	0	0	0	0	0	0	119	0	0	0	0	0	0	0	0	0	0	0	0	0	0	0	0	0	0	0	0	0	0	0	0	0	0
99e35960c103c28ab6c466cb85a77ac0	0	0	0	0	0	0	0	0	0	0	0	0	0	0	0	0	0	0	0	0	0	0	0	0	0	0	0	0	0	0	0	0	0	0	0	0	0	0	0	0	0	0	0	0	0	0	0	0	0
35e3dcb5f39de9f88f74b5a89eb23387	0	0	0	0	0	0	0	8	0	0	0	0	0	0	0	0	0	0	8	0	0	0	0	0	0	0	0	0	0	0	0	0	0	0	0	0	0	0	0	0	0	0	0	4	0	0	0	0	0
6f32099ab3d10a75f27518ab1aa3f43f	0	0	0	0	0	0	0	0	0	0	0	5	0	0	0	0	0	0	0	0	0	0	0	82	0	0	0	0	0	0	0	0	0	0	0	0	0	0	0	0	0	0	0	0	0	0	0	0	0
e5ba3374f5f05f3de213fca133329650	0	0	0	0	0	0	0	0	0	0	0	0	0	0	0	0	0	0	16	0	0	0	0	0	0	0	0	0	0	0	0	0	0	0	0	0	0	0	0	0	0	0	0	0	0	0	0	0	0
ee18634020636de1bd8c78b6760663e5	0	0	0	0	0	0	0	0	0	0	0	0	0	0	0	0	0	0	0	0	0	0	0	0	0	0	0	0	0	0	0	0	0	0	0	65	0	0	0	0	0	0	0	0	0	0	0	0	0
17bdf98d137aa727509ad5e86622d693	0	0	0	0	0	0	0	0	0	0	0	0	0	0	0	0	0	0	0	0	0	0	0	0	0	0	0	0	0	0	0	0	0	0	0	0	0	0	0	0	0	0	0	0	0	0	0	0	0
6ec8ec2ffdf8086cfbfdd2139ea0b87d	0	0	0	0	0	0	0	0	0	0	0	0	0	0	0	0	0	0	0	0	0	0	0	0	0	0	0	0	0	0	0	0	0	0	0	0	0	0	0	0	0	0	0	0	0	0	0	0	0
dccffbf55938e52c3eccfa790ba186ca	0	0	0	0	0	0	0	0	0	0	0	0	0	0	0	0	0	0	0	0	0	0	0	0	0	0	0	0	0	0	0	0	0	0	0	0	0	0	0	0	0	0	0	0	0	0	0	0	0
7d6240f5afd7c98004458f48c415ff9f	0	0	0	0	0	0	0	0	0	0	0	0	0	0	0	0	0	0	0	0	0	0	0	0	0	0	0	0	0	0	0	0	0	0	0	0	0	0	0	0	0	0	0	0	0	0	0	0	0
8623cd637faec95fe9791c001407c38a	121	0	0	0	0	0	0	0	0	0	0	0	0	0	0	0	0	0	0	0	0	0	0	0	0	0	0	0	0	0	0	0	0	0	0	0	0	0	0	0	0	0	0	0	0	0	0	0	0
d5ce269eea30842cc5d1bc7d4bbbdbda	5	0	0	0	0	0	0	0	0	0	0	0	16	0	0	0	0	0	0	0	0	0	0	0	0	0	0	0	0	0	0	0	0	0	0	0	0	0	0	0	0	0	0	0	34	0	0	0	0
1e781d160b7dc341513a36f196fc1cad	0	0	0	0	0	0	0	0	0	0	0	0	0	0	0	0	121	0	0	0	0	0	0	0	0	0	0	0	0	0	0	0	0	0	0	0	0	0	0	0	0	0	0	0	0	0	0	0	0
beec83ec60ef9f7213abf5626e51784f	0	0	0	0	0	0	0	0	0	0	0	0	0	0	0	0	0	0	0	0	0	0	0	0	0	0	0	0	0	0	0	0	0	0	0	0	0	0	0	0	0	0	0	0	0	0	0	0	0
6b04a183c2706993099f2f94fe57bcbd	0	0	0	0	0	0	0	0	0	0	0	0	0	0	0	0	0	0	0	0	0	0	0	0	0	0	0	0	0	0	0	0	0	0	0	0	0	0	0	0	0	0	0	0	0	0	0	0	0
eed40653f74f9510942a1e84628b5eda	0	0	0	0	0	0	0	0	0	0	0	0	0	0	0	0	0	0	0	0	0	0	0	0	0	0	0	0	0	0	0	0	0	0	0	0	0	0	0	0	0	0	0	0	0	0	0	0	0
689c3ab60bb6a1f767efee28c1d1befd	0	0	0	120	0	0	0	0	0	0	0	0	0	0	0	0	0	0	0	0	0	0	0	0	0	0	0	0	0	0	0	0	0	0	0	0	0	0	0	0	0	0	0	0	0	0	0	0	0
6f5f29165df8a5ac54567a531b47cbda	0	0	0	0	0	0	120	0	0	0	0	0	0	0	0	0	0	0	0	0	0	0	0	0	0	0	0	0	0	0	0	0	0	0	0	0	0	0	0	0	0	0	0	0	0	0	0	0	0
68c97cfe024dd2da958e21a87d3a56fe	0	0	0	0	0	0	0	0	0	0	0	0	0	0	0	0	0	0	0	24	0	0	0	0	0	0	0	0	0	0	0	0	0	0	0	0	0	0	0	0	0	0	0	0	0	0	0	0	0
b00d5f175863f9afd34254c32422d4b0	0	0	0	0	0	0	0	0	0	0	0	0	0	0	0	0	0	0	0	0	0	0	0	0	2	0	0	0	0	0	0	0	0	0	0	0	0	0	0	0	0	0	0	0	0	0	0	0	0
822dea0efd0cfa0bfd4568b0dfa81312	0	0	0	0	0	0	0	0	0	0	0	0	0	0	0	0	0	0	0	0	0	0	0	0	0	0	0	0	0	0	0	0	0	0	0	0	120	0	0	0	0	0	0	0	0	0	0	0	0
2deb5fa66f8191fb69e8cd9a38900730	0	0	0	0	0	0	0	0	0	0	0	0	0	0	0	0	0	0	0	0	0	0	0	0	0	0	0	0	0	0	0	0	0	0	0	0	0	0	0	0	0	0	0	0	0	0	0	0	0
937c663a384c9d907728f6fe391ee120	0	0	0	0	0	0	0	0	0	0	0	0	0	0	0	0	0	0	0	0	0	0	0	0	0	0	0	0	0	0	0	0	0	0	0	0	0	0	0	0	0	0	0	0	0	0	0	0	0
709c8f7b00b08fcd9bb1ac46022301de	83	0	0	0	0	0	0	0	0	0	0	0	0	0	0	0	0	0	0	0	0	0	0	0	0	0	0	0	0	0	0	0	0	0	0	0	0	0	0	0	0	0	0	0	0	0	0	0	0
d318d5e570e25e699c96937b10e75b76	0	0	0	2	0	0	0	0	0	0	0	0	0	0	0	0	0	0	0	0	0	0	0	0	0	0	0	0	0	0	0	0	0	0	0	0	0	0	0	0	5	0	0	0	0	0	0	0	0
0365dc2f9c944b5ab77b410e57c360af	0	0	0	0	0	0	0	14	0	0	0	0	0	0	0	0	0	0	0	0	0	0	0	0	0	0	0	0	0	0	0	0	0	0	0	0	0	0	0	0	0	0	0	0	0	0	0	0	0
42bb882acfb8abcf31501d6a1299de57	0	0	0	0	0	0	0	0	0	0	0	119	0	0	0	0	0	0	0	0	0	0	0	0	0	0	0	0	0	0	0	0	0	0	0	0	0	0	0	0	0	0	0	0	0	0	0	0	0
f7ed0e37c285e9b183deeeb0b593a091	0	0	0	0	0	0	0	0	0	0	0	10	0	0	0	0	0	0	0	0	0	0	0	0	0	0	0	0	0	0	0	0	0	0	0	0	0	0	0	0	0	0	0	0	0	0	0	0	0
e48348ba26908f1193698c5e3fe90570	0	0	0	0	0	0	0	0	0	0	0	0	0	0	0	0	0	0	0	119	0	0	0	0	0	0	0	0	0	0	0	0	0	0	0	0	0	0	0	0	0	0	0	0	0	0	0	0	0
936a6f1d46623c593fa981102f8bf2fe	0	0	0	0	0	0	0	0	0	0	0	0	0	0	0	0	0	0	0	0	0	0	0	0	0	0	0	0	0	0	0	0	0	0	0	0	0	0	0	0	0	0	0	0	0	0	0	0	0
aad399ecce9eb3e7b955c4eecc9d8103	0	0	0	0	0	0	0	0	0	0	0	0	0	0	0	0	0	0	0	0	0	0	0	0	0	0	0	0	0	0	0	0	0	0	0	0	0	0	0	0	0	0	0	0	0	0	0	0	0
56e15eef6f48aa75e765d95cc446b722	0	0	0	0	0	0	0	0	0	0	0	0	0	0	0	0	0	0	0	0	0	0	0	0	0	0	0	0	0	0	0	0	0	0	0	0	0	0	0	0	0	0	0	0	0	0	0	0	0
746b802533eba6e61bae7bc0b4af4d15	0	0	0	0	118	0	0	0	0	0	0	0	0	0	0	0	0	0	0	0	0	0	0	0	0	0	0	0	0	0	0	0	0	0	0	0	0	0	0	0	0	0	0	0	0	0	0	0	0
a7b0aeca51a8e112d343e0afbd2f6bf7	0	0	0	0	0	0	0	5	0	0	0	0	0	0	0	0	0	0	0	0	0	0	0	2	0	0	0	0	0	0	0	0	0	0	0	0	0	0	0	4	0	0	0	0	0	0	0	0	0
9bf950b77dbc646c7b38171caa9a0794	0	0	0	0	0	0	0	0	0	0	0	0	0	0	0	0	0	0	0	0	118	0	0	0	0	0	0	0	0	0	0	0	0	0	0	0	0	0	0	0	0	0	0	0	0	0	0	0	0
176990a390e4bca25f6bceb7de478712	0	0	0	0	0	0	0	0	0	0	0	0	0	0	0	0	0	0	0	0	0	0	0	0	0	0	0	0	0	0	0	0	0	0	0	0	0	0	0	0	0	0	0	0	0	0	0	0	0
ac0c584a820762c4a14a6dddbf1c7045	0	0	0	0	0	0	0	0	0	0	0	0	0	0	0	0	0	0	0	0	0	0	0	0	0	0	0	0	0	0	0	0	0	0	0	0	0	0	0	0	0	0	0	0	0	0	0	0	0
e207883ed34b2a3e631ae78ebe5a7ec4	117	0	0	0	0	0	0	0	0	0	0	0	0	0	0	0	0	0	0	0	0	0	0	0	0	0	0	0	0	0	0	0	0	0	0	0	0	0	0	0	0	0	0	0	0	0	0	0	0
93babbad2f1736cbbf049a160ed13e25	0	0	0	7	0	0	0	0	0	2	0	0	5	0	0	0	0	0	0	0	3	0	0	0	0	0	0	0	0	0	0	0	0	0	0	0	0	0	0	0	0	0	0	0	0	0	0	0	3
5da9680db60aee6be03cb0aae7b46cf2	0	0	0	2	0	0	0	0	0	0	0	0	0	0	0	0	0	0	0	0	0	0	0	0	0	0	0	0	0	0	0	0	0	0	0	0	0	0	0	0	0	0	0	19	0	0	0	0	0
24f18be94c7a26c80f5595e6d02ebedd	0	0	0	0	0	0	0	0	0	0	0	75	0	0	0	0	0	0	0	0	0	0	0	10	0	0	0	0	0	0	0	0	0	0	0	0	0	0	0	0	0	0	0	0	0	0	0	0	0
f782678f6e77ad483a91fd52b3f77ac1	0	0	0	0	0	0	0	0	0	0	0	0	0	0	0	0	0	0	0	0	0	0	0	0	0	0	0	0	0	0	0	0	0	0	0	0	0	0	0	0	0	0	0	0	0	0	0	0	0
cbf52e378ba88528bda406a153ffec17	0	0	0	0	0	0	0	0	0	0	0	0	0	0	0	0	0	0	0	0	0	0	0	0	0	0	0	0	0	0	0	0	0	0	0	0	0	0	0	0	0	0	0	0	0	0	0	0	0
4b5b1aa8e00961a991980d1170de9bdf	116	0	0	0	0	0	0	0	0	0	0	0	0	0	0	0	0	0	0	0	0	0	0	0	0	0	0	0	0	0	0	0	0	0	0	0	0	0	0	0	0	0	0	0	0	0	0	0	0
e3c182dc42d9e1ec8efa64a5e5430b98	0	0	0	0	16	0	0	0	0	0	0	0	0	0	0	0	0	0	0	0	0	0	0	0	0	0	0	0	3	0	0	0	0	0	0	0	0	0	0	0	0	0	0	0	0	0	0	0	0
8f37d40ae7ce9abe1807db8d9e81cd41	0	0	0	0	0	0	0	0	7	0	0	0	11	0	0	0	0	0	0	0	0	0	0	0	0	0	0	0	30	0	0	0	0	0	0	0	0	0	0	0	0	0	0	0	0	0	0	0	0
ca20cfe053520f0085b104dbb345f232	0	0	0	0	0	0	0	0	0	0	0	0	15	0	0	0	0	0	0	0	53	0	0	0	0	0	0	0	0	0	0	0	0	0	0	0	0	0	0	0	0	0	0	0	0	0	0	0	0
9f953ed26c9a89fbee780f6d1c700228	0	0	0	0	0	0	0	0	0	0	0	0	12	0	0	0	0	0	0	0	0	0	0	0	0	0	0	50	0	0	0	0	0	0	0	0	0	0	0	0	0	0	0	0	0	0	0	0	0
f8dd926675d25e5b2e8868a7b323fb60	0	0	0	0	0	0	0	0	0	0	0	0	0	0	0	69	0	0	0	0	0	0	0	0	0	0	0	0	0	0	0	2	0	0	0	0	0	0	0	0	0	0	0	0	0	0	0	0	0
08179aab66513fc6a9db84cca4a3c7ea	0	0	0	0	0	0	0	0	0	0	0	0	0	0	0	0	0	0	0	0	0	0	0	0	0	116	0	0	0	0	0	0	0	0	0	0	0	0	0	0	0	0	0	0	0	0	0	0	0
3233d84c354764db1997d8c4079e83a3	0	0	0	0	0	0	0	0	0	0	0	0	0	0	0	0	0	0	0	0	0	0	0	0	0	0	0	0	0	0	0	0	0	0	0	0	0	0	0	0	0	0	0	37	0	0	0	55	0
1020145d5fd5a542163315543c610666	0	0	0	0	0	0	0	0	0	0	0	0	0	0	0	0	0	0	0	0	0	0	0	0	0	0	0	0	0	0	0	0	0	0	0	0	0	0	0	0	0	0	0	0	0	0	0	0	0
09f21338fb4af53fc16862c30809b082	0	0	0	0	0	0	0	0	0	0	0	0	0	0	0	0	0	0	0	0	0	0	0	0	0	0	0	0	0	0	0	0	0	0	0	0	0	0	0	0	0	0	0	0	0	0	0	0	0
5797d5c60d9dd9488c6330cc062d5cbe	0	0	0	0	0	0	0	0	0	0	0	0	0	0	0	0	0	0	0	0	0	0	0	0	0	0	0	0	0	0	0	0	0	0	0	0	0	0	0	0	0	0	0	0	0	0	0	0	0
842a60fc7d8365f6051364a069be0978	115	0	0	0	0	0	0	0	0	0	0	0	0	0	0	0	0	0	0	0	0	0	0	0	0	0	0	0	0	0	0	0	0	0	0	0	0	0	0	0	0	0	0	0	0	0	0	0	0
0482b1639449a60371829ef39f7d4db2	53	0	0	0	40	0	0	0	0	0	0	0	0	0	0	0	0	0	0	0	0	0	0	0	0	0	0	0	0	0	0	0	0	0	0	0	0	0	0	0	0	0	0	0	0	0	0	0	0
e1ce8b7997dada125e1de848dfd52a50	0	0	0	50	0	0	0	15	0	0	0	2	0	0	0	0	0	0	0	0	0	0	0	4	0	0	0	0	0	0	0	0	0	0	0	0	0	0	0	3	0	0	0	0	0	0	0	0	0
6546f76b868b72e558e3f3a22988b45b	0	0	0	0	0	0	0	15	0	0	0	0	0	0	0	0	0	0	0	0	0	0	0	0	0	0	0	0	0	0	0	0	0	0	0	0	0	0	0	0	0	0	0	0	0	0	0	0	0
d47613cc7b459e0a73e4b6be12256529	0	0	0	0	0	0	0	0	0	0	0	0	0	0	0	0	0	0	0	0	4	0	0	0	0	0	0	0	0	0	0	0	0	0	0	0	0	0	0	0	89	0	0	0	0	0	0	0	0
433907b5f85cc3daf8d1b3902d4a0ac3	0	0	0	0	0	0	0	0	0	0	0	0	0	0	0	0	0	0	0	0	0	0	0	0	0	0	0	0	0	0	0	0	0	0	0	0	0	0	0	0	0	0	0	0	0	0	0	0	0
6909223609a07c7d55857a7b7b0a6bfa	0	0	0	0	0	0	0	0	0	0	0	0	0	0	0	0	0	0	0	0	0	0	0	0	0	0	0	0	0	0	0	0	0	0	0	0	0	0	0	0	0	0	0	0	0	0	0	0	0
e9d5edc7682041146045584b1d461e57	0	0	0	0	0	0	0	0	0	0	0	0	0	0	0	0	0	0	0	0	0	0	0	0	0	0	0	0	0	0	0	0	0	0	0	0	0	0	0	0	0	0	0	0	0	0	0	0	0
35aeaee010af96be60f9206eaefec29c	0	0	0	0	0	0	0	0	0	0	0	0	0	0	0	0	0	0	0	0	0	0	0	0	0	0	0	0	0	0	0	0	0	0	0	0	0	0	0	0	0	0	0	0	0	0	0	0	0
17b356f415e29ad82d93873c4ccc1ef4	0	0	0	0	0	0	0	0	0	0	0	0	0	0	0	0	0	0	0	0	0	0	0	0	0	0	0	0	0	0	0	0	0	0	0	0	0	0	0	0	0	0	0	0	0	0	0	0	0
8387d1c5bc93ca3f4c56344ecb246993	0	0	0	41	0	0	0	0	0	0	0	0	0	0	0	0	0	0	0	0	0	0	0	0	0	0	0	0	0	0	0	0	0	0	0	0	0	0	0	0	0	0	0	0	0	0	0	0	0
a96cac672323eac21a33066ede549c3d	0	0	0	0	0	0	0	0	60	0	0	0	47	0	0	0	0	0	0	0	0	0	0	0	0	0	0	0	0	0	0	0	0	0	0	0	0	0	0	0	0	0	0	0	0	0	0	0	0
4a1595701e03d819afce616db7f69f61	0	0	0	0	0	0	0	0	0	114	0	0	0	0	0	0	0	0	0	0	0	0	0	0	0	0	0	0	0	0	0	0	0	0	0	0	0	0	0	0	0	0	0	0	0	0	0	0	0
92c7a81256a4c4011a8301f6f0facb0e	0	0	0	0	0	0	0	0	0	0	0	0	29	0	0	0	0	0	0	0	0	0	0	0	31	0	0	0	0	0	0	0	0	0	0	0	0	0	0	0	0	0	0	0	0	0	0	0	0
198477c99ef66906442f7d1193049009	0	0	0	0	0	0	0	0	0	0	0	0	0	0	0	0	0	0	0	0	0	0	0	0	114	0	0	0	0	0	0	0	0	0	0	0	0	0	0	0	0	0	0	0	0	0	0	0	0
37e09e853c698c05ff4e02a8bdfdf3e8	0	0	0	0	0	0	0	0	0	0	0	0	0	0	0	0	0	0	0	0	0	0	0	0	0	0	0	4	0	0	0	0	0	0	0	0	0	0	0	0	0	0	0	0	0	0	0	4	0
d2478165bcf3b69d9c4290bea2528374	0	0	0	0	0	0	0	0	0	0	0	0	0	0	0	0	0	0	0	0	0	0	0	0	0	0	0	0	0	0	0	0	0	0	0	0	0	0	0	0	0	0	0	0	0	0	0	0	0
b155f20d92b9576738a915557cb3c98a	0	0	0	0	0	0	0	0	0	0	0	0	0	0	0	0	0	0	0	0	0	0	0	0	0	0	0	0	0	0	0	0	0	0	0	0	0	0	0	0	0	0	0	0	0	0	0	0	0
38e24f403a363078c8dfb4315edeffcb	0	0	0	0	0	0	0	0	0	0	0	0	0	0	0	0	0	0	0	0	0	0	0	0	0	0	0	0	0	0	0	0	0	0	0	0	0	0	0	0	0	0	0	0	0	0	0	0	0
d79aca581ccf2f3754b1c0d3f69c2018	31	0	0	0	0	0	0	0	0	0	0	0	0	0	0	0	0	0	0	0	0	0	0	0	18	0	0	0	0	0	0	0	0	0	0	0	0	0	0	0	0	0	0	0	0	0	0	0	0
2390845cc0b068ae237120698a9f0f02	0	0	0	0	0	0	0	0	0	0	0	0	11	0	0	0	0	0	0	5	3	0	0	0	0	0	0	0	0	0	0	0	3	0	0	0	0	0	0	0	6	0	0	0	20	0	0	0	0
566b8dea33515cb527e39cd1b784a5d3	0	0	0	0	0	0	0	0	0	0	0	0	0	0	0	0	0	0	0	113	0	0	0	0	0	0	0	0	0	0	0	0	0	0	0	0	0	0	0	0	0	0	0	0	0	0	0	0	0
731082aed264d9b3f0996e3d978096ff	0	0	0	0	0	0	0	0	0	0	0	0	0	0	0	0	0	0	0	0	0	0	0	0	0	0	0	0	0	0	0	0	0	0	0	0	0	0	18	0	0	0	0	0	0	0	0	0	0
e7d43f67dc6aaf1f07b2d16100b3a5e6	0	0	0	0	0	0	0	0	0	0	0	0	0	0	0	0	0	0	0	0	0	0	0	0	0	0	0	0	0	0	0	0	0	0	0	0	0	0	0	0	0	0	0	0	0	0	0	0	0
719fa02d76ee3e88eedd9b4e8d254cb4	70	0	0	0	0	0	0	0	0	0	0	0	0	0	0	0	0	0	0	0	0	0	0	0	0	0	0	0	0	0	0	0	0	0	0	0	0	0	0	0	0	0	0	0	0	0	0	0	0
9681dda42b34c3ff79a66b61c2d77605	0	0	0	56	0	0	0	0	0	0	0	0	0	0	0	0	0	0	0	0	0	0	0	9	0	0	0	0	0	0	0	0	0	0	0	0	0	0	0	0	0	0	0	0	0	0	0	0	0
4ef54fd553b2f9c330bd9c03ce774fc3	0	0	0	38	0	0	0	52	0	0	0	0	0	0	0	0	0	0	0	0	0	0	0	0	0	0	0	0	0	0	0	0	0	0	0	0	0	0	0	0	0	0	0	0	0	0	0	0	0
7bb2743f36c2afedeef5d3a7a99925c4	0	0	0	0	0	0	0	5	0	0	0	0	0	0	0	9	0	0	0	0	0	0	0	0	0	0	0	0	0	0	0	18	0	0	0	0	0	0	0	0	0	0	0	0	0	0	0	3	0
e4f8043741db38bed77635310f01dc7e	0	0	0	0	0	0	0	0	0	0	0	0	0	0	0	0	0	0	0	0	0	0	0	0	0	0	0	0	0	0	0	0	0	0	0	0	0	0	0	0	0	0	0	0	0	0	0	0	98
a1ac285c800e66e7e6958120a76d17bd	0	0	0	0	0	0	0	0	0	0	0	0	0	0	0	0	0	0	0	0	0	0	0	0	0	0	0	0	0	0	0	0	0	0	0	0	0	0	0	0	0	0	0	0	0	0	0	0	0
914c9884524e5bd3ef7599a0a10e1934	0	0	0	0	0	0	0	0	0	0	0	0	0	0	0	0	0	0	0	0	0	0	0	0	0	0	0	0	0	0	0	0	0	0	0	0	0	0	0	0	0	0	0	0	0	0	0	0	0
b5208b57e534a1e99b8d64917e955dc4	0	0	19	0	0	0	0	0	0	0	0	0	0	0	0	0	0	0	0	0	0	0	0	0	0	0	0	0	0	0	0	0	0	0	0	0	0	0	0	0	0	0	0	0	0	0	0	0	0
79adf91b19e21ed4d8f5709684896826	0	0	0	0	0	0	0	0	0	0	0	2	0	0	0	0	0	0	0	0	0	0	0	0	0	0	0	0	0	0	0	9	0	0	0	0	0	0	0	0	0	0	0	0	0	0	0	0	0
cfcab3504ed373b093c7c073bfd430d7	0	0	0	0	0	0	0	0	0	0	0	0	0	0	0	0	21	0	0	0	0	0	0	0	0	0	0	0	0	0	0	0	0	0	0	0	0	0	0	0	0	0	0	0	0	0	0	0	0
f9dbb3b636997833062bb065651ef997	0	0	0	0	0	0	0	0	0	0	0	0	0	0	0	0	0	0	0	0	0	0	0	0	0	0	0	0	0	0	0	23	0	0	0	0	0	0	0	0	0	0	0	0	16	0	0	0	0
f0f060b2c993a0749f1806a19a151613	0	0	0	0	0	0	0	0	0	0	0	0	0	0	0	0	0	0	0	0	0	0	0	0	0	0	0	0	0	0	0	0	0	0	0	0	0	0	0	0	0	0	0	6	0	0	0	0	0
48a2e7c8902ca2fe0d075db8923d7c71	0	0	0	0	0	0	0	0	0	0	0	0	0	0	0	0	0	0	0	0	0	0	0	0	0	0	0	0	0	0	0	0	0	0	0	0	0	0	0	0	0	0	0	0	0	0	0	0	0
691cdefb69985395c6b53bfb2efa8d07	0	0	0	3	0	0	0	2	0	0	0	0	0	0	0	0	0	0	0	0	0	0	0	0	0	0	0	0	0	0	0	34	0	0	0	0	0	0	0	5	0	0	8	0	0	0	0	0	0
a15d43473744d5d377eb1f15c3aa4534	0	0	0	0	0	0	0	5	0	0	0	0	0	0	0	0	0	0	0	28	0	0	0	2	0	0	0	0	0	0	0	7	0	0	0	2	0	0	0	0	0	0	15	3	0	0	0	0	0
998bf52b351a075a1cc44df9656bab59	0	0	0	0	0	0	0	0	0	0	0	4	0	0	0	0	0	0	0	7	0	0	0	0	0	0	0	0	0	0	0	0	0	0	0	0	0	0	0	0	0	0	0	0	0	0	0	0	0
d69e14e18c7bc3e533791162c24e213a	0	0	0	0	0	0	0	0	0	0	0	0	0	0	0	0	17	0	0	0	22	0	0	0	0	0	0	0	0	0	0	0	0	0	0	0	0	0	0	0	0	0	0	0	0	0	0	0	0
fa2aff1672ab74471a9470b61b61ef35	0	0	0	0	0	0	0	0	0	0	0	0	0	0	0	0	0	0	0	44	0	0	0	0	0	0	0	0	0	0	0	0	0	0	0	0	0	0	0	0	0	0	0	0	0	0	0	0	0
596d2152155e97dc75244d3eca570009	0	0	0	0	0	0	0	0	0	0	0	0	0	0	0	0	0	0	0	0	0	0	0	0	0	0	0	0	0	0	0	0	0	110	0	0	0	0	0	0	0	0	0	0	0	0	0	0	0
279303d90686d5e0bf80f4f2ae3f13a3	0	0	0	101	0	0	0	0	0	0	0	0	0	0	0	0	0	0	0	0	0	0	0	0	0	0	0	0	0	0	0	0	0	0	0	0	0	0	0	0	0	0	0	0	0	0	0	0	0
1414a532706edcd9db736e1599f18c7b	0	0	0	0	0	0	0	0	0	0	0	0	26	0	0	0	0	0	0	0	0	0	0	0	0	0	0	0	0	0	0	0	0	0	0	0	45	0	0	0	0	0	0	0	0	0	0	0	0
3be7b0f9733d4d61f692a983d8d75479	0	0	0	0	0	0	0	0	0	0	0	0	0	0	0	0	0	0	0	0	0	0	5	0	0	0	0	0	0	0	0	35	0	0	0	0	0	0	0	0	0	0	0	0	0	0	0	0	0
f7e1900bc99d74d34d4c28372c1cca56	0	0	0	0	0	0	0	0	0	0	0	0	0	0	0	0	0	0	0	0	0	0	0	0	0	0	0	0	0	0	0	0	0	0	0	0	0	0	0	0	0	0	0	0	0	0	0	16	0
f7a835da8a73b2f8c4b8cceec21c6404	0	0	0	0	0	0	0	0	0	0	0	0	0	0	0	0	0	0	0	0	0	0	0	0	0	0	0	0	0	0	0	0	0	0	0	0	0	0	0	0	0	0	0	0	0	0	0	0	0
fa4fbefe041bbe7532b22857da9a767f	0	0	0	0	0	0	0	0	0	0	0	0	0	0	0	0	0	0	0	0	0	0	0	0	0	0	0	0	0	0	0	0	0	0	0	0	0	0	0	0	0	0	0	0	0	0	0	0	0
aa3408ca8d7aa349d8ac75a8e278e5a1	0	0	0	0	0	0	0	0	0	0	0	0	0	0	0	0	0	0	0	0	0	0	0	0	0	0	0	0	0	0	0	0	0	0	0	0	0	0	0	0	0	0	0	0	0	0	0	0	0
786e35c0cd8e9baca7a73611dce8c7d0	0	0	0	13	0	0	0	0	0	0	0	0	0	0	0	0	0	0	0	0	0	0	0	0	0	0	0	0	0	0	0	0	0	0	0	0	0	0	0	0	0	0	0	0	0	0	0	0	0
f686582ea39127742f3262228125a9e6	0	0	0	0	0	0	0	95	0	0	0	0	0	0	0	0	0	0	0	0	0	0	0	0	0	0	0	0	0	0	0	0	0	0	0	0	0	0	0	0	0	0	0	0	0	0	0	0	0
98481bddbc60743b2acfac06835510fb	0	0	0	0	0	0	0	40	0	0	0	0	0	0	0	0	0	0	0	0	0	0	0	0	0	0	0	0	0	0	0	0	0	0	0	0	0	0	0	0	0	0	0	0	0	0	0	0	0
a54e94d145516341a22a0150e0dc9163	0	0	0	0	0	0	0	0	0	0	0	0	0	0	108	0	0	0	0	0	0	0	0	0	0	0	0	0	0	0	0	0	0	0	0	0	0	0	0	0	0	0	0	0	0	0	0	0	0
26cc0b986bcc80628b93d0054b26b89c	0	0	0	0	0	0	0	0	0	0	0	0	0	0	0	0	0	0	0	0	0	0	0	108	0	0	0	0	0	0	0	0	0	0	0	0	0	0	0	0	0	0	0	0	0	0	0	0	0
af790d22dea12f7124f256f2c4d1efb6	0	0	0	0	0	0	0	0	0	0	0	0	0	0	0	0	0	0	0	0	0	0	0	0	0	0	0	0	0	0	0	0	0	0	0	0	0	0	0	5	0	0	0	0	0	0	0	0	0
2be47e91992e9d176dbdc89f2e32a620	0	0	0	0	0	0	0	0	0	0	0	0	0	0	0	0	0	0	0	0	0	0	0	0	0	0	0	0	0	0	0	0	0	0	0	0	0	0	0	0	0	0	0	0	0	0	0	0	0
d2562d35265d07e720ebd68db6ceb7f2	0	0	0	8	0	0	0	0	0	0	0	0	0	0	0	0	0	0	0	0	0	0	0	0	0	0	0	0	0	0	0	0	0	0	0	0	0	0	0	0	0	0	0	0	0	0	0	0	0
355710d445581190790b8f3901ea61ef	0	0	0	0	4	0	0	0	0	0	0	0	0	0	0	0	14	0	0	0	0	0	0	0	0	0	0	0	6	0	0	0	0	0	0	0	0	0	0	0	0	0	0	0	0	0	0	0	0
bd21ff3ecea89ae4f59bb85666e34419	0	0	0	0	0	3	0	0	0	0	0	0	0	0	0	0	0	0	0	0	0	0	0	0	0	0	0	0	0	0	0	0	0	2	0	0	0	0	0	0	0	0	0	0	0	0	0	0	0
b29345c196114d28bd6b2376c001176d	0	0	0	0	0	0	0	0	17	0	0	0	0	0	0	0	0	0	0	0	0	0	0	0	0	0	0	0	0	0	0	0	0	0	0	0	0	0	0	0	90	0	0	0	0	0	0	0	0
660bbabb5f58f275d804566fea3c3604	0	0	0	0	0	0	0	0	0	0	0	0	0	0	0	0	0	0	0	0	0	0	0	0	0	91	0	0	0	0	0	0	0	0	0	0	0	0	0	0	0	0	0	0	0	0	0	0	0
0e1bbab549c2dd8d4f3b888dbb467e3a	0	0	0	0	0	0	0	0	0	0	0	0	0	0	0	0	0	0	0	0	0	0	0	0	0	0	0	0	0	0	0	0	0	0	0	0	0	0	0	0	0	0	0	0	0	0	0	6	0
d31e32de98d52df95f142fb898cfb4cc	0	0	0	0	0	0	0	0	0	0	0	0	0	0	0	0	0	0	0	0	0	0	0	0	0	0	0	0	0	0	0	0	0	0	0	0	0	0	0	0	0	0	0	0	0	0	0	0	0
42da54366de30c4566b8d51f9bdc4950	0	0	0	0	0	0	0	0	0	0	0	0	0	0	0	0	0	0	0	0	0	0	0	0	0	0	0	0	0	0	0	0	0	0	0	0	0	0	0	0	0	0	0	0	0	0	0	0	0
6b9c326629e7a8b47ea55660499bc6fa	0	0	0	0	0	0	0	0	0	0	0	0	0	0	0	0	0	0	0	0	0	0	0	0	0	0	0	0	0	0	0	0	0	0	0	0	0	0	0	0	0	0	0	0	0	0	0	0	0
fc83db9049407b69af2cd337630cb732	0	0	0	0	0	0	0	0	0	0	0	0	0	0	0	0	0	0	0	0	0	0	0	0	0	0	0	0	0	0	0	0	0	0	0	0	0	0	0	0	0	0	0	0	0	0	0	0	0
5bd3a73b5fddf1d6bd8fd035d789b078	38	0	0	0	0	0	0	0	0	0	0	0	0	0	0	0	0	0	0	0	0	0	0	0	0	0	0	0	0	0	0	0	0	0	0	0	0	0	0	0	0	0	0	0	0	0	0	0	0
b4745a06957c4af3eefad325f98db367	0	0	0	0	0	0	0	95	0	0	0	0	0	0	0	0	0	0	0	0	0	0	0	0	0	0	0	0	0	0	0	0	0	0	0	0	0	0	0	0	0	0	0	0	0	0	0	0	0
501c679ba50da23fb4869afa9b08d1e1	0	0	0	0	0	0	0	0	0	0	0	0	0	0	0	55	0	0	0	0	0	0	0	0	0	0	0	0	0	0	0	0	0	0	0	0	0	0	0	0	0	0	0	0	0	0	0	0	0
4b8636d60dfcb3773dfffa3b90cd4dbd	0	0	0	0	0	0	0	0	0	0	0	0	0	0	0	3	0	0	0	0	0	0	0	0	0	0	0	0	0	0	0	0	0	0	0	0	0	0	0	0	0	0	0	0	0	0	0	0	0
35ba4fe09b6962b3f76d13ee6360e2f8	0	0	0	0	0	0	0	0	0	0	0	0	0	0	0	0	66	0	0	0	0	0	0	0	0	0	0	0	0	0	0	0	0	0	0	0	0	0	0	0	0	0	0	0	0	0	0	0	0
d4d68733519597bf122a4a86927acf98	0	0	0	0	0	0	0	0	0	0	0	0	0	0	0	0	0	0	0	0	106	0	0	0	0	0	0	0	0	0	0	0	0	0	0	0	0	0	0	0	0	0	0	0	0	0	0	0	0
5217765a050dd3a3a49e8da69447ecc0	0	0	0	0	0	0	0	0	0	0	0	0	0	0	0	0	0	0	0	0	0	0	0	0	0	0	0	0	0	0	0	0	0	0	0	0	0	0	0	0	0	0	71	0	0	0	0	0	0
124bca72ad875b9400a5403702de6b38	0	0	0	0	0	0	0	0	0	0	0	0	0	0	0	0	0	0	0	0	0	0	0	0	0	0	0	0	0	0	0	0	0	0	0	0	0	0	0	0	0	0	0	3	0	0	0	0	0
86c1c8cd2594c1dcbead9517cf049df6	0	0	0	0	0	0	0	0	0	0	0	0	0	0	0	0	0	0	0	0	0	0	0	0	0	0	0	0	0	0	0	0	0	0	0	0	0	0	0	0	0	0	0	0	0	0	0	0	0
23462b7a576cffc21631a374075f2c9c	0	0	0	0	0	0	0	0	0	0	0	0	0	0	0	0	0	0	0	0	0	0	0	0	0	0	0	0	0	0	0	0	0	0	0	0	0	0	0	0	0	0	0	0	0	0	0	0	0
a12badeeff01bdc9c8a9ae5a402bf84b	0	0	0	0	0	0	0	0	0	0	0	0	0	0	0	0	0	0	0	0	0	0	0	0	0	0	0	0	0	0	0	0	0	0	0	0	0	0	0	0	0	0	0	0	0	0	0	0	0
d66c3b107f0c27e45161c4db0d49d9e5	105	0	0	0	0	0	0	0	0	0	0	0	0	0	0	0	0	0	0	0	0	0	0	0	0	0	0	0	0	0	0	0	0	0	0	0	0	0	0	0	0	0	0	0	0	0	0	0	0
aa3ba1618470999aa8ffdd85723a9284	0	0	0	0	0	0	0	0	0	0	0	0	0	0	0	0	0	0	0	0	0	0	0	5	0	0	0	0	0	0	0	11	0	0	0	0	0	0	0	6	0	0	0	0	0	0	0	0	0
54cf38a7e76514249ed2591334bea946	0	0	0	0	4	0	0	0	0	0	0	0	5	0	0	0	5	0	0	0	3	0	0	0	0	0	0	0	0	0	0	0	0	0	0	0	0	0	0	0	0	0	0	0	0	0	0	0	5
3a8fa86df88d71dde928fb546a6d6bbe	0	0	0	0	0	0	0	0	0	0	0	0	0	0	0	0	0	0	0	0	104	0	0	0	0	0	0	0	0	0	0	0	0	0	0	0	0	0	0	0	0	0	0	0	0	0	0	0	0
f9a590d6e82c3e6f0a611502abed26e3	0	0	0	0	0	0	0	0	0	0	0	0	0	0	0	0	0	0	0	0	0	0	0	0	0	0	0	0	0	0	0	0	0	0	0	0	0	0	0	0	49	0	0	0	0	0	0	0	0
217b1f6e4904c1bb800f3fa9b0df620b	0	0	0	0	0	0	0	0	0	0	0	0	0	0	0	0	0	0	0	0	0	0	0	0	0	0	0	0	0	0	0	0	0	0	0	0	0	0	0	0	0	0	0	0	104	0	0	0	0
38443ab03af5ebdabe74024c9d007956	0	0	0	0	0	0	0	0	0	0	0	0	0	0	0	0	0	0	0	0	0	0	0	0	0	0	0	0	0	0	0	0	0	0	0	0	0	0	0	0	0	0	0	0	0	0	0	0	0
385be5bd074f3eb7d6fed8603ad12520	0	0	0	0	0	0	0	0	0	0	0	0	0	0	0	0	0	0	0	0	0	0	0	0	0	0	0	0	0	0	0	0	0	0	0	0	0	0	0	0	0	0	0	0	0	0	0	0	0
da01f17761dca88e377baf2bb08b3703	0	0	0	0	0	0	0	0	0	0	0	0	0	0	0	0	0	0	0	0	0	0	0	0	0	0	0	0	0	0	0	0	0	0	0	0	0	0	0	0	0	0	0	0	0	0	0	0	0
a283941f81567263230fd202ee972c27	0	0	0	0	0	0	0	0	0	0	0	0	0	0	0	0	0	0	0	0	0	0	0	0	0	0	0	0	0	0	0	0	0	0	0	0	0	0	0	0	0	0	0	0	0	0	0	0	0
90a5f90a46364c37e85dcdc322829acb	0	0	0	26	0	0	0	20	0	0	0	0	0	0	0	0	0	0	0	0	0	0	0	0	0	0	0	0	0	0	0	0	0	0	9	0	0	0	0	0	0	0	0	0	0	0	48	0	0
1bc9cf6e90e532ddfdf8223e282752d7	0	0	0	0	38	0	0	0	0	0	0	0	0	0	0	0	0	0	0	0	0	0	0	0	0	0	0	0	0	0	0	0	0	19	0	0	0	0	0	0	0	0	0	0	0	0	0	0	0
f89360f613a6b37322487eaddde6d3f4	0	0	0	0	0	0	0	0	27	0	0	0	0	0	0	0	0	0	0	0	0	0	0	0	0	0	0	0	0	0	0	0	0	0	0	0	0	0	0	0	0	0	0	0	0	0	0	0	0
a0ab27104cb09ac7c3e9a7c79954a268	0	0	0	0	0	0	0	0	4	0	0	0	0	0	0	0	9	0	0	0	0	0	0	0	0	0	0	0	28	0	0	0	0	0	0	0	0	0	0	0	0	0	0	0	0	0	0	0	0
a352f6f0402bb6a180308c7d428b4d23	0	0	0	0	0	0	0	0	0	0	0	0	0	0	0	0	8	0	0	0	0	0	0	0	0	0	0	0	0	0	0	8	0	0	0	0	0	0	0	0	0	0	0	68	0	0	0	0	0
403213fc437e9a5860a6519bedde0c26	0	0	0	0	0	0	0	0	0	0	0	0	0	0	0	0	0	0	0	0	80	0	0	0	0	0	0	0	0	0	0	0	0	0	0	0	0	0	0	0	0	0	0	0	0	0	0	0	0
2f06dc1e215015399d0aeaabdf2b20db	0	0	0	0	0	0	0	0	0	0	0	0	0	0	0	0	0	0	0	0	0	0	0	0	0	0	0	81	0	0	0	0	0	0	0	0	0	0	0	0	0	0	0	0	0	0	0	0	0
97a60e9e3f8df4491ee01109e217ba2f	0	0	0	0	0	0	0	0	0	0	0	0	0	0	0	0	0	0	0	0	0	0	0	0	0	0	0	0	0	0	0	0	0	0	0	0	12	0	0	0	0	0	0	0	0	0	0	0	0
fb574d0a27107ffe589efef266b3e220	0	0	0	0	0	0	0	0	0	0	0	0	0	0	0	0	0	0	0	0	0	0	0	0	0	0	0	0	0	0	0	0	0	0	0	0	0	0	0	0	0	0	0	0	0	0	0	0	0
95f4de87258af39a45ef6a5086dbc6e8	0	0	0	39	0	0	0	21	0	0	0	0	0	0	0	0	0	0	0	0	0	0	0	0	0	0	0	0	0	0	0	0	0	0	0	0	0	0	0	0	0	0	0	0	0	0	42	0	0
ed81556f39268bb241e84651b03d13a7	0	0	0	0	0	0	0	0	0	0	0	0	0	0	0	0	0	0	0	0	0	0	0	0	37	0	0	0	0	0	0	0	0	0	0	0	0	0	0	0	0	0	0	0	0	0	0	0	0
db1f0e911d31efffcb2ea4ea094916a1	0	0	0	0	0	0	0	0	0	0	0	0	0	0	0	0	0	0	0	0	0	0	0	0	0	0	0	0	0	0	0	0	0	0	0	0	0	0	0	0	0	0	0	0	0	0	0	22	0
5ec091e88ec0e74139fb06add836dace	0	0	0	0	0	0	0	0	0	0	0	0	0	0	0	0	0	0	0	0	0	0	0	0	0	0	0	0	0	0	0	0	0	0	0	0	0	0	0	0	0	0	0	0	0	0	0	0	0
67bf73b7c0bad01f50bac0f52c98c7e6	0	0	0	0	0	0	0	0	0	0	0	0	0	0	0	0	0	0	0	0	0	0	0	0	0	0	0	0	0	0	0	0	0	0	0	0	0	0	0	0	0	0	0	0	0	0	0	0	0
c43fd381b571945ee9f49d880d85aa98	0	0	0	0	0	0	0	0	0	0	0	0	0	0	0	0	0	0	0	0	0	0	0	0	0	0	0	0	0	0	0	0	0	0	0	0	0	0	0	0	0	0	0	0	0	0	0	0	0
8b2a8aabbe67aa5312c968ac3e2dfb38	0	0	0	0	0	0	0	0	0	0	0	0	0	0	0	0	0	0	0	0	0	0	0	0	0	0	0	0	0	0	0	0	0	0	0	0	0	0	0	0	0	0	0	0	0	0	0	0	0
1967fedb430a63ff294885af4a5d4180	0	0	0	0	0	0	0	0	0	0	0	0	0	0	0	0	0	0	0	0	0	0	0	0	0	0	0	0	0	0	0	0	0	0	0	0	0	0	0	0	0	0	0	0	0	0	0	0	0
9c0881043ced7e5f84752338053ff719	101	0	0	0	0	0	0	0	0	0	0	0	0	0	0	0	0	0	0	0	0	0	0	0	0	0	0	0	0	0	0	0	0	0	0	0	0	0	0	0	0	0	0	0	0	0	0	0	0
665a73abe777bc645519e34dc75030f6	0	0	0	0	0	0	0	16	0	0	0	0	0	0	0	0	0	0	0	0	0	0	0	0	0	0	0	0	0	0	0	0	0	0	0	0	15	0	0	0	0	0	0	0	0	0	0	0	0
501de26114487223d19ffdc8c5f989eb	0	0	0	0	0	0	0	0	0	0	0	0	0	0	0	0	4	0	0	0	0	0	0	0	0	0	0	0	0	0	0	0	0	0	0	0	0	0	0	0	0	0	0	0	95	2	0	0	0
1b2762bad5b7f8332d72ad0be49f31dc	0	0	0	0	0	0	0	0	0	0	0	0	0	0	0	0	0	0	101	0	0	0	0	0	0	0	0	0	0	0	0	0	0	0	0	0	0	0	0	0	0	0	0	0	0	0	0	0	0
bc09dea746a1ccdc4c8c09ac59b01dc5	0	0	0	0	0	0	0	0	0	0	0	0	0	0	0	0	0	0	0	0	23	0	0	0	25	0	0	0	0	0	0	0	0	0	0	0	0	0	0	0	0	0	0	0	0	0	0	0	0
1484d514e1fb2d5edd0e36f58327d3c5	0	0	0	0	0	0	0	0	0	0	0	0	0	0	0	0	0	0	0	0	0	0	0	0	0	0	0	51	0	0	0	0	0	0	0	0	0	0	0	0	0	0	0	0	0	0	0	0	0
1dab841f7ae60a1b44e9b535899c1992	0	0	0	0	0	0	0	0	0	0	0	0	0	0	0	0	0	0	0	0	0	0	0	0	0	0	0	34	0	0	0	2	0	0	0	0	0	0	0	0	0	0	0	0	0	0	0	0	0
a85e3c6dd26a1284f671b238611b1881	0	0	0	0	0	0	0	0	0	0	0	0	0	0	0	0	0	0	0	0	0	0	0	0	0	0	0	0	4	0	0	0	0	0	0	0	0	0	0	0	83	0	0	0	0	0	0	0	0
fd4d1175bd6dd28ad492adace8707634	0	0	0	0	0	0	0	0	0	0	0	0	0	0	0	0	0	0	0	0	0	0	0	0	0	0	0	0	0	0	0	0	0	0	0	0	0	0	0	0	0	0	0	0	13	0	0	0	0
ac4d762f5b18395e7cc8969d56342b33	0	0	0	0	0	0	0	0	0	0	0	0	0	0	0	0	0	0	0	0	0	0	0	0	0	0	0	0	0	0	0	0	0	0	0	0	0	0	0	0	0	0	0	0	0	0	0	0	0
735f61d826506208d1a70ba1becb2d62	0	0	0	0	0	0	0	0	0	0	0	0	0	0	0	0	0	0	0	0	0	0	0	0	0	0	0	0	0	0	0	0	0	0	0	0	0	0	0	0	0	0	0	0	0	0	0	0	0
6d342bc62373b926046ebfae1c022213	0	0	0	0	0	0	0	0	7	0	0	0	7	0	0	0	0	0	0	0	7	0	0	0	5	0	0	0	10	0	0	0	0	0	0	0	0	0	0	0	0	0	0	0	0	0	0	0	3
b710e762f3d2b192b7de009e8f8bbd63	0	0	0	0	0	0	0	0	0	0	0	6	0	0	0	14	0	0	0	0	0	0	0	0	0	0	0	0	0	0	0	0	0	0	0	0	0	0	0	32	0	0	0	0	0	0	0	0	0
aea0c6da50809f3e011e44d236c78ac8	0	0	0	0	0	0	0	0	0	0	0	0	0	0	0	0	0	0	0	78	0	0	0	0	0	0	0	0	0	0	0	0	0	0	0	0	0	0	0	0	0	0	0	0	0	0	0	0	0
a526d9c77c0bf46f3a7f87219f63a911	0	0	0	0	0	0	0	0	0	0	0	0	0	0	0	0	0	0	0	0	0	0	0	0	0	0	0	0	0	0	0	0	0	0	0	0	0	0	0	0	0	0	0	0	0	0	0	46	0
8824df579e77359b18ff13c162a924d3	0	0	0	0	0	0	0	0	0	0	0	0	0	0	0	0	0	0	0	0	0	0	0	0	0	0	0	0	0	0	0	0	0	0	0	0	0	0	0	0	0	0	0	0	0	0	0	0	0
f1ca1b591f8c877b8d51be51f6968db3	0	0	0	0	0	0	0	0	0	0	0	0	0	0	0	0	0	0	0	0	0	0	0	0	0	0	0	0	0	0	0	0	0	0	0	0	0	0	0	0	0	0	0	0	0	0	0	0	0
b9de5da0d019c593fd0e1306af830fdc	0	0	0	0	0	0	0	0	0	0	0	0	0	0	0	0	0	0	0	0	0	0	0	0	0	0	0	0	0	0	0	0	0	0	0	0	0	0	0	0	0	0	0	0	0	0	0	0	0
3f31cdc861c73857c9ef3889f1bf9b27	0	0	0	17	0	0	0	0	0	0	0	0	0	0	0	0	0	0	0	0	0	0	0	0	0	0	0	0	0	0	16	0	0	0	0	0	0	0	0	0	0	0	9	26	0	0	0	0	0
ccb7eed42312f0209027899d8936bb35	0	0	0	0	0	0	0	0	2	0	0	0	0	0	0	0	56	0	0	0	0	0	0	0	0	0	0	0	0	0	0	0	0	0	0	0	0	0	0	0	0	0	0	0	0	0	0	0	0
13169f02a5bdeadcbf147038dcf34db7	0	0	0	0	0	0	0	0	0	0	0	5	0	0	0	0	0	0	0	6	0	0	0	0	0	0	0	0	0	0	0	0	0	0	0	0	0	0	0	10	0	0	0	0	0	0	0	0	0
fba1b775f41b123b3de2367bddf5c38c	0	0	0	0	0	0	0	0	0	0	0	0	0	0	68	17	0	0	0	0	0	0	0	0	0	0	0	0	0	0	0	0	0	0	0	0	0	0	0	0	0	0	0	0	0	0	0	0	0
b5272bbbc9087404c4458cc40e2d112f	0	0	0	0	0	0	0	0	0	0	0	0	0	0	0	0	0	0	0	99	0	0	0	0	0	0	0	0	0	0	0	0	0	0	0	0	0	0	0	0	0	0	0	0	0	0	0	0	0
6c65c45236a2bc373caaf8d6e5cf17e7	0	0	0	0	0	0	0	0	0	0	0	0	0	0	0	0	0	0	0	0	0	0	0	0	0	0	0	0	0	0	12	0	0	0	0	0	0	0	0	0	0	0	0	87	0	0	0	0	0
86f7cb1833691b8e1e66e9919de8f450	0	0	0	0	0	0	0	0	0	0	0	0	0	0	0	0	0	0	0	0	0	0	0	0	0	0	0	0	0	0	0	99	0	0	0	0	0	0	0	0	0	0	0	0	0	0	0	0	0
39a82ccbde2af1bd0159fd7330527dc2	0	0	0	0	0	0	0	0	0	0	0	0	0	0	0	0	0	0	0	0	0	0	0	0	0	0	0	0	0	0	0	0	0	0	0	33	0	0	0	0	0	0	0	0	0	0	0	0	0
209f22f09c83bd5eb32de57a4622f353	0	0	0	0	0	0	0	0	0	0	0	0	0	0	0	0	0	0	0	0	0	0	0	0	0	0	0	0	0	0	0	0	0	0	0	0	0	0	0	0	0	0	0	4	0	0	0	0	0
d8ed857e218cd85734d9221404446950	0	0	0	0	0	0	0	0	0	0	0	0	0	0	0	0	0	0	0	0	0	0	0	0	0	0	0	0	0	0	0	0	0	0	0	0	0	0	0	0	0	0	0	0	0	0	0	0	0
b44f4471afc7591d8708cd4a6dfccf3a	0	0	0	0	0	0	0	0	0	0	0	0	0	0	0	0	0	0	0	0	0	0	0	0	0	0	0	0	0	0	0	0	0	0	0	0	0	0	0	0	0	0	0	0	0	0	0	0	0
b6df8e87296270b11c7420bb065fd4c9	0	0	0	0	5	0	0	0	0	0	0	0	12	0	0	0	0	0	0	0	7	0	0	0	0	0	0	0	0	0	0	0	0	0	0	0	0	0	0	0	0	0	0	0	13	0	0	0	0
1f6d814bcf9810bc4689d01683693c9c	0	0	0	0	0	0	0	0	5	0	0	0	0	0	0	0	9	0	0	0	0	0	0	0	0	0	0	0	0	0	0	0	0	0	0	0	0	0	0	0	0	0	0	0	0	0	0	0	8
9c170c1470a58177f59cccb0c9cefcac	0	0	0	0	0	0	0	0	0	0	0	0	0	0	0	2	0	0	0	6	0	0	0	10	0	0	0	5	0	0	0	0	0	0	0	0	0	0	0	4	0	0	0	0	0	0	0	0	0
6ec9bfe9157b792be88b0c1de7c9ccc2	0	0	0	0	0	0	0	0	0	0	0	0	0	0	0	0	98	0	0	0	0	0	0	0	0	0	0	0	0	0	0	0	0	0	0	0	0	0	0	0	0	0	0	0	0	0	0	0	0
f656882122c2126256900f511e32dc57	0	0	0	0	0	0	0	0	0	0	0	0	0	0	0	0	0	0	0	0	98	0	0	0	0	0	0	0	0	0	0	0	0	0	0	0	0	0	0	0	0	0	0	0	0	0	0	0	0
8c91a0c6a6307ca7dfc537b634b1b06d	0	0	0	0	0	0	0	0	0	0	0	0	0	0	0	0	0	0	0	0	0	0	0	0	0	0	0	0	0	0	0	0	0	0	0	0	0	0	0	0	0	0	0	0	0	0	0	0	0
6f4ae8c29a2b9dd7c77f1948aab48bc8	0	0	0	0	0	0	0	0	0	0	0	0	0	0	0	0	0	0	0	0	0	0	0	0	0	0	0	0	0	0	0	0	0	0	0	0	0	0	0	0	0	0	0	0	0	0	0	0	0
cf61b5e7ceaa56bd22ff8260338449f2	0	0	0	0	0	0	0	0	0	0	0	0	0	0	0	0	0	0	0	0	0	0	0	0	0	0	0	0	0	0	0	0	0	0	0	0	0	0	0	0	0	0	0	0	0	0	0	0	0
2fb6f9736bfc8194b3855d25a8412f2c	0	0	0	0	0	0	0	0	0	0	0	0	0	0	0	0	0	0	0	0	0	0	0	0	0	0	0	0	0	0	0	0	0	0	0	0	0	0	0	0	0	0	0	0	0	0	0	0	0
cd15f01c35470b6a21132ec4e0dd1620	0	0	0	0	0	0	0	0	0	0	0	0	0	0	0	0	0	0	0	0	0	0	0	0	0	0	0	0	0	0	0	0	0	0	0	0	0	0	0	0	0	0	0	0	0	0	0	0	0
033c00f5009d13a92faa97b0b204e3cf	0	0	0	0	0	0	0	0	0	0	0	10	0	0	0	0	0	0	9	0	0	0	0	0	0	0	0	0	0	0	0	0	0	0	0	0	0	0	0	0	0	0	0	0	0	0	0	0	0
74fa1115f14e4061868d1e153351dae9	0	0	0	0	0	0	0	0	0	0	0	0	0	0	0	0	0	0	0	0	0	0	0	0	0	0	0	0	0	0	0	0	0	0	0	0	0	0	0	0	0	0	0	0	9	0	0	0	0
aa8ecd7d353b92be01525ca8b940babc	0	0	0	0	0	0	0	0	0	0	0	0	0	0	0	0	0	0	0	0	0	0	0	0	0	0	0	0	0	0	0	0	0	0	0	0	0	0	0	0	0	0	0	0	5	0	0	0	0
58f362a398793b22be060c593135f81c	0	0	0	0	0	0	0	0	0	0	0	0	0	0	0	0	0	0	0	0	0	0	0	0	0	0	0	0	0	0	0	0	0	0	0	0	0	0	0	0	0	0	0	0	0	0	0	0	0
4b44873b4881e326abc408fd7cd4abdc	0	0	0	0	0	0	0	0	0	0	0	0	0	0	0	0	0	0	0	0	0	0	0	0	0	0	0	0	0	0	0	0	0	0	0	0	0	0	0	0	0	0	0	0	0	0	0	0	0
7bc22ca489089edc0bdcba65a9a85a2c	0	0	0	0	0	0	0	0	0	0	0	0	0	0	0	0	0	0	0	0	0	0	0	0	0	0	0	0	0	0	0	0	0	0	0	0	0	0	0	0	0	0	0	0	0	0	0	0	0
d26c280fe58bfb075dcdcf96a4213e35	0	0	0	35	0	0	0	4	0	0	0	0	0	0	0	0	0	0	0	0	0	0	0	25	0	0	0	0	0	0	0	6	0	0	0	0	0	0	0	0	0	0	0	0	0	0	0	0	0
7b247ec188fc79a3433a57344c0643af	0	0	0	0	16	0	0	0	0	0	0	0	0	0	0	0	0	0	0	0	0	0	0	0	17	0	0	0	0	0	0	0	0	0	0	0	0	0	0	0	0	0	0	0	0	0	0	0	0
a02119479e66e376bde5d53efb13f3d9	0	0	0	0	0	0	0	0	0	0	0	0	96	0	0	0	0	0	0	0	0	0	0	0	0	0	0	0	0	0	0	0	0	0	0	0	0	0	0	0	0	0	0	0	0	0	0	0	0
72383bb07d36423dc6d315f2f98c2d42	0	0	0	0	0	0	0	0	0	0	0	0	0	0	0	0	0	0	0	0	17	0	0	0	10	0	0	0	0	0	0	0	0	0	0	0	0	0	0	0	0	0	0	0	0	0	0	0	0
f67768b3563dd1d1d271c784580faa5e	0	0	0	0	0	0	0	0	0	0	0	0	0	0	0	0	0	0	0	0	0	0	0	0	0	0	0	0	0	0	0	0	0	0	0	0	0	0	0	0	0	0	0	0	0	0	0	0	0
02bee995f3db331dbff652ee3e3c8a09	0	0	0	0	0	0	0	0	0	0	0	63	0	0	0	0	0	0	0	0	0	0	0	0	0	0	0	0	0	0	0	0	0	0	0	0	0	0	0	0	0	0	0	0	0	0	0	0	0
75f8ab477cd4563d2364631809cb36dd	0	0	0	0	0	0	0	0	0	0	0	0	0	0	0	4	0	0	0	0	0	0	0	0	0	0	0	0	0	0	0	0	0	0	0	3	0	0	0	11	0	0	0	0	0	0	0	0	0
c8c15b9cf51b70277e0685dd144481ff	0	0	0	0	0	0	0	0	0	0	0	0	0	0	0	0	0	0	0	10	0	0	0	0	0	0	0	11	0	0	0	0	0	0	0	3	0	0	0	0	0	0	0	0	0	0	0	0	0
da4be0315925edcec5e105f7f1695db7	0	0	0	0	0	0	0	0	0	0	0	0	0	0	0	0	0	0	0	0	0	0	0	0	0	0	0	0	0	0	0	0	0	0	0	0	0	0	0	0	0	0	0	0	0	0	0	0	0
587c078c6de2adbc1e7f5423a8e0bf53	0	0	0	0	0	0	0	0	0	0	0	0	0	0	0	0	0	0	0	0	0	0	0	0	0	0	0	0	0	0	0	0	0	0	0	0	0	0	0	0	0	0	0	0	0	0	0	0	0
c6b11ed157888c0434be2064a5bfd09a	0	0	0	0	0	0	0	0	0	0	0	0	0	0	0	0	0	0	0	0	0	0	0	0	0	0	0	0	0	0	0	0	0	0	0	0	0	0	0	0	0	0	0	0	0	0	0	0	0
3a8f85498bb360e25d9c1d199ad340f4	0	0	0	0	0	0	0	0	0	0	0	0	0	0	0	0	0	0	0	0	0	0	0	0	0	0	0	0	0	0	0	0	0	0	0	0	0	0	0	0	0	0	0	0	0	0	0	0	0
8c4e51c8c40f5cdf018c4bbf504d5d7a	0	0	0	0	0	0	0	0	0	0	0	0	0	0	0	0	0	0	0	0	0	0	0	0	0	0	0	0	0	0	0	0	0	0	0	0	0	0	0	0	0	0	0	0	0	0	0	0	0
a357053bd81e03972c1adcb1829fc2bd	0	0	0	0	0	0	0	0	0	0	0	0	0	0	0	0	0	0	0	0	0	0	0	0	0	0	0	0	0	0	0	0	0	0	0	0	0	0	0	0	0	0	0	0	0	0	0	0	0
150077d59ee8dbdd19375839d1a3ff6f	0	0	0	21	0	0	0	0	0	0	0	0	0	0	0	0	0	0	0	0	0	0	0	0	0	0	0	0	0	0	0	2	0	0	0	0	0	0	0	0	0	0	0	0	0	0	0	0	0
dcb943b3f6412d8bc353ac71d19eb86c	0	0	0	8	0	0	0	0	0	0	0	0	0	0	0	0	0	0	0	0	0	0	0	0	0	0	0	0	0	0	0	0	0	0	0	0	0	0	0	0	0	0	0	0	0	0	0	0	0
af0ddc65b09305035a39de486ecfc6d7	0	0	0	7	0	0	0	0	0	0	0	0	0	0	0	0	0	0	0	0	0	0	0	0	0	0	0	0	0	0	0	0	0	0	0	0	0	0	0	0	0	0	0	19	0	0	41	0	0
4d08250681f36af469b5370b8059fdca	0	0	0	4	0	0	0	0	0	0	0	12	0	0	0	0	0	0	0	0	0	0	0	0	0	0	0	0	0	0	0	0	0	0	0	0	0	0	0	0	0	0	0	0	0	0	0	0	0
d2d1eec37c33db04cbe640ee74311673	0	0	0	0	71	0	0	0	0	0	0	0	0	0	0	0	0	0	0	0	0	0	0	0	0	0	0	0	0	0	0	0	0	0	0	0	0	0	0	0	0	0	0	0	0	0	0	0	0
14e9370f02feb66844bfb19d176032d1	0	0	0	0	0	0	0	6	0	0	0	0	0	0	0	0	0	0	0	0	0	0	0	0	0	0	0	0	0	0	0	0	0	0	0	0	0	0	0	0	0	0	0	27	0	0	0	8	0
20f9505de351ff75958891b0b9b4fc98	0	0	0	0	0	0	0	0	0	0	0	0	0	0	0	0	0	0	0	0	0	0	0	0	29	0	0	0	0	0	0	0	0	0	0	0	0	0	0	0	0	0	0	0	0	0	0	0	0
78e1a369b3c1628cffe8f22cebba1a17	0	0	0	0	0	0	0	0	0	0	0	0	0	0	0	0	0	0	0	0	0	0	0	0	0	0	0	0	82	0	0	0	0	0	0	0	0	0	0	0	0	0	0	0	0	0	0	0	0
a3f95b0465c31dd54c5a83e140d50099	0	0	0	0	0	0	0	0	0	0	0	0	0	0	0	0	0	0	0	0	0	0	0	0	0	0	0	0	0	0	0	0	0	0	0	0	17	0	0	0	0	0	0	0	0	0	0	0	0
30e95687163fe27ae2e6e9a05c73c1ae	0	0	0	0	0	0	0	0	0	0	0	0	0	0	0	0	0	0	0	0	0	0	0	0	0	0	0	0	0	0	0	0	0	0	0	0	0	0	0	0	0	0	0	0	0	0	0	36	0
b71834a3c9b05da2e1a749990f1b3f34	0	0	0	0	0	0	0	0	0	0	0	0	0	0	0	0	0	0	0	0	0	0	0	0	0	0	0	0	0	0	0	0	0	0	0	0	0	0	0	0	0	0	0	0	0	0	0	0	0
11cf9c2f46dd9e623a5c8a0b497740fe	0	0	0	0	0	0	0	0	0	0	0	0	0	0	0	0	0	0	0	0	0	0	0	0	0	0	0	0	0	0	0	0	0	0	0	0	0	0	0	0	0	0	0	0	0	0	0	0	0
1ff6d80bd5c7bb6fb7071498be10cb32	0	0	0	0	0	0	0	12	0	0	0	0	0	0	0	4	0	0	0	0	0	0	0	0	0	0	0	0	0	0	0	0	0	0	0	0	0	0	0	0	0	0	0	18	0	0	0	0	0
4b399e35d67c739ec06b4647fde2bf4f	0	0	0	0	0	0	0	0	0	0	0	0	9	0	0	0	0	0	0	0	0	0	0	0	0	0	0	0	0	0	0	0	0	0	0	0	0	0	0	0	0	0	0	0	18	0	0	0	0
997a37caabd6c7b30eea144479ab76a9	0	0	0	0	0	0	0	0	0	0	0	0	0	0	0	60	0	0	0	0	0	0	0	0	0	0	0	0	0	0	0	0	0	0	0	0	0	0	0	0	0	0	0	0	0	0	0	0	0
745329cc7ac98d37d0e7daccd6db40e0	0	0	0	0	0	0	0	0	0	0	0	0	0	0	0	0	0	0	0	0	0	0	0	0	0	0	0	0	93	0	0	0	0	0	0	0	0	0	0	0	0	0	0	0	0	0	0	0	0
9bcd741fa36506b218eb570f016f3617	0	0	0	0	0	0	0	0	0	0	0	0	0	0	0	0	0	0	0	0	0	0	0	0	0	0	0	0	0	0	0	0	0	0	0	0	0	0	0	93	0	0	0	0	0	0	0	0	0
85252a2b52f35815263f0e698080779f	0	0	0	0	0	0	0	0	0	0	0	0	0	0	0	0	0	0	0	0	0	0	0	0	0	0	0	0	0	0	0	0	0	0	0	0	0	0	0	0	0	0	0	0	0	0	0	0	0
1012fd737b97e7ac036d12a65f7052f9	0	0	0	0	0	0	0	0	0	0	0	0	0	0	0	0	0	0	0	0	0	0	0	0	0	0	0	0	0	0	0	0	0	0	0	0	0	0	0	0	0	0	0	0	0	0	0	0	0
11f103c12c701f3d0679554df022d587	0	0	0	0	0	0	0	0	0	0	0	0	0	0	0	0	0	0	0	0	0	0	0	0	0	0	0	0	0	0	0	0	0	0	0	0	0	0	0	0	0	0	0	0	0	0	0	0	0
2063e841502adb3f2690fc165abd9eb3	0	0	0	0	0	0	0	0	0	0	0	0	0	0	0	0	0	0	0	0	0	0	0	0	0	0	0	0	0	0	0	0	0	0	0	0	0	0	0	0	0	0	0	0	0	0	0	0	0
835af1fac2debb5540fbde43597c242f	0	0	0	0	0	0	0	0	0	0	0	0	0	0	0	0	0	0	0	0	0	0	0	0	0	0	0	0	0	0	0	0	0	0	0	0	0	0	0	0	0	0	0	0	0	0	0	0	0
738ccb0acf238bedb4f11fc46857f774	0	0	0	0	0	20	0	0	0	0	0	0	0	0	0	0	0	0	0	0	0	0	0	0	0	0	0	0	3	0	0	0	0	0	0	0	4	0	0	0	0	0	0	0	0	0	0	0	0
123b2aca9cb39c4cd555974be506945a	0	0	0	0	0	0	0	5	0	0	0	0	0	0	0	0	0	0	0	0	0	0	0	0	0	0	0	0	0	0	0	0	0	0	0	0	0	0	0	0	0	0	0	0	0	0	0	0	0
f77d7aae523535297da9fb13a23cddd4	0	0	0	0	0	0	0	0	0	0	0	0	54	0	0	0	0	0	0	0	0	0	0	0	0	0	0	0	3	0	0	0	0	0	0	0	0	0	0	0	18	0	0	0	0	0	0	0	0
b6702b6c5f8b793f9d8138e21895f1c3	0	0	0	0	0	0	0	0	0	0	0	0	9	0	0	0	0	0	0	0	0	0	0	0	0	0	0	0	0	0	0	0	0	0	0	0	0	0	0	0	0	0	0	8	0	0	0	0	0
acfaa159ac4bff953b7fad40ecc9fcff	0	0	0	0	0	0	0	0	0	0	0	0	0	0	0	0	0	0	0	0	0	0	0	0	0	0	0	0	0	0	0	29	0	0	0	4	0	0	0	0	0	0	0	13	0	0	0	0	0
09936667e3d9109fb885139a901c273a	0	0	0	0	0	0	0	0	0	0	0	0	0	0	0	0	0	0	0	0	0	0	0	0	0	0	0	0	0	0	0	0	0	0	0	0	0	0	0	0	0	0	0	0	0	0	0	0	0
163c75b6e046f5970d3dcaca50cfedd8	0	0	0	0	0	0	0	0	0	0	0	0	0	0	0	0	0	0	0	0	0	0	0	0	0	0	0	0	0	0	0	0	0	0	0	0	0	0	0	0	0	0	0	0	0	0	0	0	0
2fedf92bf73e2a1b1f1072a2f07f103b	0	0	0	0	0	0	0	0	0	0	0	0	0	0	0	0	0	0	0	0	0	0	0	0	0	0	0	0	0	0	0	0	0	0	0	0	0	0	0	0	0	0	0	0	0	0	0	0	0
86ebc2cffb5c6e1bcea0ffc9a5ab223d	0	0	0	0	0	0	0	0	0	0	0	0	0	0	0	0	0	0	0	0	0	0	0	0	0	0	0	0	0	0	0	0	0	0	0	0	0	0	0	0	0	0	0	0	0	0	0	0	0
b19fa316a032b50aa8a2120ee726d6b0	9	0	0	0	7	0	0	0	0	0	0	0	0	0	0	0	0	0	0	0	3	0	0	0	0	0	0	0	0	0	0	0	0	0	0	0	0	0	0	0	0	0	0	0	0	0	0	0	0
9769ef6a79ae4a2bcfe8d9eca871a130	0	0	0	0	0	0	0	0	0	0	0	0	13	0	0	0	0	0	0	0	27	0	0	0	51	0	0	0	0	0	0	0	0	0	0	0	0	0	0	0	0	0	0	0	0	0	0	0	0
f20f70e91f41845ed44673064facb162	0	0	0	0	0	0	0	0	0	0	0	0	7	0	0	0	0	0	0	0	0	0	0	0	0	0	0	0	0	0	0	0	0	0	0	0	0	0	0	0	0	0	0	0	0	0	0	0	0
28c4cf20b4c9830c48d0d8eebf98b5f3	0	0	0	0	0	0	0	0	0	0	0	0	0	0	0	0	0	0	0	0	14	0	0	0	0	0	0	0	0	0	0	0	0	0	0	0	0	0	0	0	27	0	0	0	0	0	0	0	0
ee0b1332a7d3bcccce5847b0b7a4fbc1	0	0	0	0	0	0	0	0	0	0	0	0	0	0	0	0	0	0	0	0	0	0	0	0	0	0	0	0	0	0	0	0	0	0	0	0	0	0	0	0	0	0	0	0	27	0	0	0	12
c631b6cd287fa9f9c61b0dedd902adeb	0	0	0	0	0	0	0	0	0	0	0	0	0	0	0	0	0	0	0	0	0	0	0	0	0	0	0	0	0	0	0	0	0	0	0	0	0	0	0	0	0	0	0	0	0	0	0	12	0
235292261c9e8275bf5eae5eb8043023	0	0	0	0	0	0	0	0	0	0	0	0	0	0	0	0	0	0	0	0	0	0	0	0	0	0	0	0	0	0	0	0	0	0	0	0	0	0	0	0	0	0	0	0	0	0	0	0	0
da51eacf83fb86268376241ce819039b	0	0	0	0	0	0	0	0	0	0	0	0	0	0	0	0	0	0	0	0	0	0	0	0	0	0	0	0	0	0	0	0	0	0	0	0	0	0	0	0	0	0	0	0	0	0	0	0	0
95e3f3413a27e40f0c61d9d1a7d892e3	0	0	0	0	0	0	0	0	0	0	0	0	0	0	0	0	0	0	0	0	0	0	0	0	0	0	0	0	0	0	0	0	0	0	0	0	0	0	0	0	0	0	0	0	0	0	0	0	0
4e819631eec4aa211a5bf07fac9e7c6a	10	0	0	0	0	0	0	0	11	0	0	0	0	0	0	0	4	0	0	0	5	0	0	0	0	0	0	0	0	0	0	0	0	0	0	0	0	0	0	0	0	0	0	0	0	0	0	0	0
a454411d8240786fa1638f63432acc75	0	0	0	90	0	0	0	0	0	0	0	0	0	0	0	0	0	0	0	0	0	0	0	0	0	0	0	0	0	0	0	0	0	0	0	0	0	0	0	0	0	0	0	0	0	0	0	0	0
4d575bf9f500491b9b72e9d322f37b77	0	0	0	0	0	0	0	0	0	0	0	0	0	0	33	0	0	0	0	0	0	0	0	0	0	0	0	0	0	0	0	0	0	0	0	0	0	0	0	0	0	0	0	0	0	0	0	0	0
3438b073364670adff3a4a025b2acc93	0	0	0	0	0	0	0	0	0	0	0	0	0	0	0	0	0	0	0	0	27	0	0	0	16	0	0	0	0	0	0	0	0	0	0	0	0	0	0	0	0	0	0	0	0	0	0	0	0
92fccc498a3e204f0a691ae313fe6879	0	0	0	0	0	0	0	0	0	0	0	0	0	0	0	0	0	0	0	0	0	0	0	0	0	0	0	0	0	0	0	0	0	0	0	0	0	0	0	0	0	0	0	0	0	0	0	0	0
9e0a9033fb97dd5e81204fa3363b921e	0	0	0	0	0	0	0	0	0	0	0	0	0	0	0	0	0	0	0	0	0	0	0	0	0	0	0	0	0	0	0	0	0	0	0	0	0	0	0	0	0	0	0	0	0	0	0	0	0
9def5c7fb13b8fd682a8cd84be786bcc	0	0	0	0	0	0	0	0	0	0	0	0	0	0	0	0	0	0	0	0	0	0	0	0	0	0	0	0	0	0	0	0	0	0	0	0	0	0	0	0	0	0	0	0	0	0	0	0	0
f241a0c200fa91149fa31cc4414fe843	0	0	0	0	0	0	0	0	0	0	0	0	0	0	0	0	0	0	0	0	0	0	0	0	0	0	0	0	0	0	0	0	0	0	0	0	0	0	0	0	0	0	0	0	0	0	0	0	0
09bc2656f39fa3937a260de2cdbc50bc	0	0	0	0	0	0	0	0	0	0	0	0	0	0	0	0	0	0	0	0	0	0	0	0	0	0	0	0	0	0	0	0	0	0	0	0	0	0	0	0	0	0	0	0	0	0	0	0	0
b66f4158c459a26cc86c557ae95107e1	0	0	0	17	0	0	0	0	0	0	0	0	0	0	0	0	0	0	0	0	0	0	0	0	0	0	0	0	0	0	0	0	0	0	0	0	0	0	0	0	0	0	5	0	0	0	0	0	0
712706ca8361145a0a9444734ef6a343	0	0	0	0	0	0	0	0	0	0	0	0	0	0	0	0	0	0	0	0	0	0	0	14	0	0	0	0	0	0	0	0	0	0	0	0	0	0	0	0	0	0	0	0	0	0	0	0	0
1cc7885447ae0d6afe8c9a27b1a34d01	0	0	0	0	0	0	0	0	0	0	0	0	0	0	0	0	0	0	0	0	0	0	0	0	0	0	0	0	0	0	0	0	0	0	0	0	0	0	0	0	0	0	0	0	0	0	0	0	0
8541d5f4272324d2a70cf238d8bee424	0	0	0	0	0	0	0	0	0	0	0	0	0	0	0	0	0	0	0	0	0	0	0	0	0	0	0	0	0	0	0	0	0	0	0	0	0	0	0	0	0	0	0	0	0	0	0	0	0
7f446940add81ac0fedd5692e43f1324	0	0	0	0	0	0	0	0	0	0	0	0	0	0	0	0	0	0	0	0	0	0	0	0	0	0	0	0	0	0	0	0	0	0	0	0	0	0	0	0	0	0	0	0	0	0	0	0	0
4aca776d59093e7971bbb9a4a9aa8347	0	0	0	0	0	0	0	0	0	0	0	0	0	0	0	39	0	0	0	0	0	0	0	0	0	0	0	0	0	0	0	0	0	0	0	0	0	0	0	0	0	0	0	0	0	0	0	0	0
c5dffc7fef4f8d8a44e8d5aff4857904	0	0	0	0	0	0	0	0	0	0	0	0	0	0	0	18	0	0	0	0	0	0	0	0	0	0	0	0	0	0	0	0	0	0	0	0	0	0	0	0	0	0	0	0	0	0	0	0	0
46a42457987678f416ff0fe036478bff	0	0	0	0	0	0	0	0	0	0	0	0	0	0	0	0	0	0	0	88	0	0	0	0	0	0	0	0	0	0	0	0	0	0	0	0	0	0	0	0	0	0	0	0	0	0	0	0	0
b08ab352532fc9f3ce46439ad9557e3e	0	0	0	0	0	0	0	0	0	0	0	0	0	0	0	0	0	0	0	0	88	0	0	0	0	0	0	0	0	0	0	0	0	0	0	0	0	0	0	0	0	0	0	0	0	0	0	0	0
56cf858a46db9e78ec31cc7885594d16	0	0	0	0	0	0	0	0	0	0	0	0	0	0	0	0	0	0	0	0	30	0	0	0	27	0	0	0	0	0	0	0	0	0	0	0	0	0	0	0	0	0	0	0	0	0	0	0	0
79e54e1f8c2289f66d661ca0aaa78f06	0	0	0	0	0	0	0	0	0	0	0	0	0	0	0	0	0	0	0	0	0	7	0	0	0	0	0	0	0	0	0	0	0	0	0	0	0	0	0	0	0	0	0	0	0	0	0	0	0
b6edbbee47b3b9f42560154b09734040	0	0	0	0	0	0	0	0	0	0	0	0	0	0	0	0	0	0	0	0	0	0	21	0	0	0	0	0	0	0	0	0	0	0	0	0	0	0	0	0	0	0	0	0	0	0	0	0	0
53309ed1bccaeef205e4d899e8bfc299	0	0	0	0	0	0	0	0	0	0	0	0	0	0	0	0	0	0	0	0	0	0	0	4	0	0	0	0	0	0	0	41	0	0	0	0	0	0	0	0	0	0	16	6	0	0	0	0	0
08020ed483160ac56e8112e0470885f8	0	0	0	0	0	0	0	0	0	0	0	0	0	0	0	0	0	0	0	0	0	0	0	0	0	0	0	0	0	0	0	0	0	88	0	0	0	0	0	0	0	0	0	0	0	0	0	0	0
dbd67e411de38b639b0ee1c387e3afb4	0	0	0	0	0	0	0	0	0	0	0	0	0	0	0	0	0	0	0	0	0	0	0	0	0	0	0	0	0	0	0	0	0	0	0	0	11	0	0	0	0	0	0	0	0	0	0	0	0
872d39cf57b12753f41d0f2575aa05a1	0	0	0	0	0	0	0	0	0	0	0	0	0	0	0	0	0	0	0	0	0	0	0	0	0	0	0	0	0	0	0	0	0	0	0	0	0	0	0	0	0	88	0	0	0	0	0	0	0
261a0a1350e670b5e63647e0133cc7a1	0	0	0	0	0	0	0	0	0	0	0	0	0	0	0	0	0	0	0	0	0	0	0	0	0	0	0	0	0	0	0	0	0	0	0	0	0	0	0	0	0	0	0	0	0	0	0	0	0
73963d8f8a3243d9dd09b627377129ec	0	0	0	0	0	0	0	0	0	0	0	0	0	0	0	0	0	0	0	0	0	0	0	0	0	0	0	0	0	0	0	0	0	0	0	0	0	0	0	0	0	0	0	0	0	0	0	0	0
80ecd5be72aeabf11c5df8f33c7b17a2	0	0	0	0	0	0	0	0	0	0	0	0	0	0	0	0	6	0	0	0	0	0	0	0	29	0	0	0	0	0	0	0	0	0	0	0	0	0	0	0	0	0	0	0	0	0	0	0	0
e2483ef458c980ff1493c87931d241bc	0	0	0	0	0	0	0	0	0	0	0	0	0	0	0	0	0	0	0	0	0	0	0	0	0	0	0	5	0	0	0	0	0	0	0	0	0	0	0	0	0	0	0	0	0	0	0	0	0
3a406d096cf36d13038f8e5054b60ccc	0	0	0	0	0	0	0	0	0	0	0	0	0	0	0	0	0	0	0	0	0	0	0	0	0	0	0	0	0	0	0	0	0	0	0	28	0	0	0	0	0	0	59	0	0	0	0	0	0
a65fe5229dfbe77b7f04ec4757ec4cb0	0	0	0	0	0	0	0	0	0	0	0	0	0	0	0	0	0	0	0	0	0	0	0	0	0	0	0	0	0	0	0	0	0	0	0	0	0	0	0	0	0	0	0	0	0	0	0	18	0
83a1a1f9f1740714d6b372dc1f3a37e7	0	0	0	0	0	0	0	0	0	0	0	0	0	0	0	0	0	0	0	0	0	0	0	0	0	0	0	0	0	0	0	0	0	0	0	0	0	0	0	0	0	0	0	0	0	0	0	0	0
93f9b5b4a0e5c93f4c30274c9ee0b656	0	0	0	0	0	0	0	0	0	0	0	0	0	0	0	0	0	0	0	0	0	0	0	0	0	0	0	0	0	0	0	0	0	0	0	0	0	0	0	0	0	0	0	0	0	0	0	0	0
7240c73f753d58f4aaaa959035783b9d	0	0	0	0	0	0	0	0	0	0	0	0	0	0	0	0	0	0	0	0	0	0	0	0	0	0	0	0	0	0	0	0	0	0	0	0	0	0	0	0	0	0	0	0	0	0	0	0	0
d651abd471e3b7dced48c7c3bb93fe23	0	0	0	0	18	0	0	0	0	0	0	0	6	0	0	0	10	0	0	0	0	0	0	0	0	0	0	0	0	0	0	0	0	0	0	0	0	0	0	0	0	0	0	0	0	0	0	0	0
c55f6178482d9e58e2b4304e64505b33	0	0	0	0	0	0	0	86	0	0	0	0	0	0	0	0	0	0	0	0	0	0	0	0	0	0	0	0	0	0	0	0	0	0	0	0	0	0	0	0	0	0	0	0	0	0	0	0	0
0a1ba88c2aab1750948ed8dd1338a670	0	0	0	0	0	0	0	0	0	0	0	8	0	0	0	0	0	0	0	0	0	0	0	0	0	0	0	0	0	0	0	0	0	0	0	0	0	0	0	0	0	0	0	0	0	0	0	0	0
6f6783158caa933f2a48519d7c646cdb	0	0	0	0	0	0	0	0	0	0	0	0	0	0	0	0	0	0	0	0	0	0	0	37	0	0	0	0	0	0	0	0	0	0	0	0	0	0	0	8	0	0	0	0	0	0	0	0	0
39d1446b11ecb0ff6b9430ea4b3e1f62	0	0	0	0	0	0	0	0	0	0	0	0	0	0	0	0	0	0	0	0	0	0	0	0	0	0	0	0	0	0	0	0	0	0	0	0	0	0	0	0	0	0	0	0	11	0	0	0	0
9c846592212ede5c90ef718e7ee4ec4f	0	0	0	0	0	0	0	0	0	0	0	0	0	0	0	0	0	0	0	0	0	0	0	0	0	0	0	0	0	0	0	0	0	0	0	0	0	0	0	0	0	0	0	0	0	0	0	24	0
1129fca8cf5a9fe0ff404f3f41bddf5a	0	0	0	0	0	0	0	0	0	0	0	0	0	0	0	0	0	0	0	0	0	0	0	0	0	0	0	0	0	0	0	0	0	0	0	0	0	0	0	0	0	0	0	0	0	0	0	0	0
2e0b27fb01d9630588ae16c8df8633cd	0	0	0	0	0	0	0	0	0	0	0	0	0	0	0	0	0	0	0	0	0	0	0	0	0	0	0	0	0	0	0	0	0	0	0	0	0	0	0	0	0	0	0	0	0	0	0	0	0
2d09c75db1957244d7d68016c7b53c18	85	0	0	0	0	0	0	0	0	0	0	0	0	0	0	0	0	0	0	0	0	0	0	0	0	0	0	0	0	0	0	0	0	0	0	0	0	0	0	0	0	0	0	0	0	0	0	0	0
2464e91561f32ca147c44b8f45ffe7ca	0	0	0	0	0	0	0	0	0	0	0	0	0	0	0	0	0	0	0	0	0	0	0	0	7	0	0	0	20	0	0	0	0	0	0	0	0	0	0	0	34	0	0	0	0	0	0	0	0
255ff7103512542269df1ff6de7fa3f8	0	0	0	0	0	0	0	0	0	0	0	0	0	0	0	0	0	0	0	0	0	0	0	0	0	0	0	0	0	0	0	0	0	0	0	0	0	0	0	0	0	0	0	0	0	0	0	15	0
08cf332da5e1ab6c861823d4f96fc55b	0	0	0	0	0	0	0	0	0	0	0	0	0	0	0	0	0	0	0	0	0	0	0	0	0	0	0	0	0	0	0	0	0	0	0	0	0	0	0	0	0	0	0	0	0	0	0	5	0
013ec527da4bf6bddacc5d16925dc6d7	0	0	0	0	0	0	0	0	0	0	0	0	0	0	0	0	0	0	0	0	0	0	0	0	0	0	0	0	0	0	0	0	0	0	0	0	0	0	0	0	0	0	0	0	0	0	0	0	0
b18f1b3cc35171cdff2f67b37092abcd	0	0	0	0	0	0	0	0	0	0	0	0	0	0	0	0	0	0	0	0	0	0	0	0	0	0	0	0	0	0	0	0	0	0	0	0	0	0	0	0	0	0	0	0	0	0	0	0	0
15761936fbbe463343d2aab54487acb9	0	0	0	0	0	0	0	0	0	0	0	0	0	0	0	0	0	0	0	0	0	0	0	0	0	0	0	0	0	0	0	0	0	0	0	0	0	0	0	0	0	0	0	0	0	0	0	0	0
f255e5a214466212872ea6a05a5de049	0	0	0	0	0	0	0	0	0	0	0	0	0	0	0	0	0	0	0	0	0	0	0	0	0	0	0	0	0	0	0	0	0	0	0	0	0	0	0	0	0	0	0	0	0	0	0	0	0
888b8df26ea47a61420dc83fc7fe617a	0	0	0	0	0	0	0	0	0	0	0	0	0	0	0	0	0	0	0	0	0	0	0	0	0	0	0	0	0	0	0	0	0	0	0	0	0	0	0	0	0	0	0	0	0	0	0	0	0
479484be03a1bf012ae5cd973a958938	0	0	0	0	0	0	0	0	0	0	0	0	45	0	0	0	0	0	0	0	0	0	0	0	0	0	0	0	0	0	0	0	0	0	0	0	0	0	0	0	0	0	0	0	0	0	0	0	0
b71ff1685f3e22441196abe2c2991ae3	0	0	0	0	0	0	0	0	0	0	0	0	0	0	0	0	0	0	0	84	0	0	0	0	0	0	0	0	0	0	0	0	0	0	0	0	0	0	0	0	0	0	0	0	0	0	0	0	0
6a3562f3e02f3ef5d8fec7b4e52c1d5c	0	0	0	0	0	0	0	0	0	0	0	0	0	0	0	0	0	0	0	57	0	0	0	0	0	0	0	0	0	0	0	0	0	0	0	0	0	0	0	0	0	0	0	0	0	0	0	0	0
aa4ab7a9467f075e0ceb78c1f4b9e78d	0	0	0	0	0	0	0	0	0	0	0	0	0	0	0	0	0	0	0	0	0	0	0	0	0	0	0	0	0	0	0	73	0	0	0	0	0	0	0	0	0	0	0	0	0	0	0	0	0
89076f6c4536d85bd262fb5fce270356	0	0	0	0	0	0	0	0	0	0	0	0	0	0	0	0	0	0	0	0	0	0	0	0	0	0	0	0	0	0	0	0	0	0	0	0	0	0	0	0	0	84	0	0	0	0	0	0	0
6395860b944fa4be52c13a99f694468d	0	0	0	0	0	0	0	0	0	0	0	0	0	0	0	0	0	0	0	0	0	0	0	0	0	0	0	0	0	0	0	0	0	0	0	0	0	0	0	0	0	0	0	0	0	0	0	0	0
c19589a4ffa6c0611d635ec323f097b1	0	0	0	0	0	0	0	0	0	0	0	0	0	0	0	0	0	0	0	0	0	0	0	0	0	0	0	0	0	0	0	0	0	0	0	0	0	0	0	0	0	0	0	0	0	0	0	0	0
[truncated: 4,687 more rows]
[truncated: 111 more columns]
