# Supplementary material for: Microbiome Variation Across Two Hemlock Species With Hemlock Woolly Adelgid Infestation
Source: Front Microbiol. 2020 Jul 7;11:1528. doi: 10.3389/fmicb.2020.01528 (PMC7358439; doi:10.3389/fmicb.2020.01528)
Supplement: Supplementary file 2 [file Data_Sheet_2.zip › Table S8.CSV]

	Kingdom	Phylum	Class	Order	Family	Genus	Species
49a702b57f99ba42a5c49033398639f4	k__Fungi	p__Ascomycota	c__Dothideomycetes	o__Pleosporales	NA	NA	NA
df3f87b47aa332d3feb2232d74d5d6e7	k__Fungi	p__Ascomycota	c__Leotiomycetes	o__Helotiales	f__unidentified	g__unidentified	s__unidentified
bdffcd95c5aba86715144047d0364543	k__Fungi	p__Ascomycota	c__Eurotiomycetes	o__Chaetothyriales	f__unidentified	g__unidentified	s__unidentified
508600e675717067732e51341d63bcc7	k__Fungi	p__Ascomycota	c__Eurotiomycetes	o__unidentified	f__unidentified	g__unidentified	s__unidentified
c5e120ae9bf3dd2eeb2e968afcbad613	k__Fungi	p__Ascomycota	c__Dothideomycetes	o__Capnodiales	f__Mycosphaerellaceae	NA	NA
3b4a5dec69ef8638e0535757359f887b	k__Fungi	p__Basidiomycota	c__Agaricomycetes	o__Agaricales	f__Inocybaceae	g__Inocybe	s__Inocybe_mixtilis
e198ec51e67f31e2b02241ceebedffbd	k__Fungi	p__Basidiomycota	c__Agaricomycetes	o__Thelephorales	f__Thelephoraceae	NA	NA
44fb0122352e73572ff6069c26348ff4	k__Fungi	p__Ascomycota	c__Sordariomycetes	o__Xylariales	f__Xylariales_fam_Incertae_sedis	NA	NA
b12fdef7bc55ff2c8177bf77d3ac4ba8	k__Fungi	p__Ascomycota	c__Dothideomycetes	o__Capnodiales	f__Cladosporiaceae	g__Cladosporium	NA
c0061ec3c96a6e98694c6e27791f8c21	k__Fungi	p__Ascomycota	c__Eurotiomycetes	o__Chaetothyriales	f__Chaetothyriales_fam_Incertae_sedis	g__Strelitziana	NA
78875c93b54447499c7d46ff427ffc30	k__Fungi	p__Ascomycota	c__Leotiomycetes	o__Helotiales	NA	NA	NA
39df0d56d708761d72b1e695c4fa3a2a	k__Fungi	p__Basidiomycota	c__Agaricomycetes	o__Sebacinales	f__Sebacinaceae	g__Sebacina	s__unidentified
4654a12d3dea9dae9804b2c3a6a47ab3	k__Fungi	p__Ascomycota	c__Eurotiomycetes	o__Chaetothyriales	NA	NA	NA
9d37eff30ba3b877c18feae606f95172	k__Fungi	p__Ascomycota	c__Dothideomycetes	o__Pleosporales	f__Teichosporaceae	g__Teichospora	NA
9868b2c0b849e2e9745e7c44e5bd97d2	k__Fungi	p__Ascomycota	c__Leotiomycetes	o__Helotiales	NA	NA	NA
9af62b5fca6ed99afb5ce9b7fc2d5139	k__Fungi	p__Ascomycota	c__Leotiomycetes	o__Helotiales	f__unidentified	g__unidentified	s__unidentified
f2f3a37a2d034609d1f9831b2be28786	k__Fungi	p__Ascomycota	c__Leotiomycetes	o__Helotiales	NA	NA	NA
3dc4ca231b1f2c9043a1a8cdac23fdef	k__Fungi	p__Ascomycota	c__Dothideomycetes	o__Pleosporales	NA	NA	NA
f9a97ee8a2277187e5e93422e6d94594	k__Fungi	NA	NA	NA	NA	NA	NA
a41857aebee59613f53528f567b8fe53	k__Fungi	p__Ascomycota	c__Dothideomycetes	o__Pleosporales	f__Didymellaceae	g__Didymella	NA
81f62f137c282a06cf284be8cfc31d44	k__Fungi	p__Basidiomycota	c__Agaricomycetes	o__Thelephorales	f__Thelephoraceae	g__unidentified	s__unidentified
4763d2a761c9e9674c2cf2ad9557d99a	k__Fungi	p__Ascomycota	c__Dothideomycetes	o__Dothideomycetes_ord_Incertae_sedis	f__Dothideomycetes_fam_Incertae_sedis	g__Peltaster	NA
c411605390f594f7bcdf650f6799b001	k__Fungi	p__Ascomycota	c__Dothideomycetes	o__Pleosporales	NA	NA	NA
7a75ffc092318097f4ab53ff1d31604d	k__Fungi	NA	NA	NA	NA	NA	NA
8fbea97a4b3f7dff8a9ffb79653b6aec	k__Fungi	p__Ascomycota	c__Dothideomycetes	o__Capnodiales	f__unidentified	g__unidentified	s__unidentified
30571afe824442e746d89aad4e5a45ea	k__Fungi	p__Basidiomycota	c__Agaricomycetes	o__Thelephorales	f__Thelephoraceae	g__Tomentella	NA
600b3d03c75ee653158d4e6c0aa7406d	k__Fungi	p__Ascomycota	c__Eurotiomycetes	o__Chaetothyriales	NA	NA	NA
2c6bf1f4a82ab618a92366030252e5bf	k__Fungi	p__Ascomycota	c__Dothideomycetes	o__Mytilinidales	f__Gloniaceae	g__Cenococcum	s__Cenococcum_geophilum
1e2e029a5af2a273349579a244d0021b	k__Fungi	p__Basidiomycota	c__Microbotryomycetes	NA	NA	NA	NA
60bc03761c0ed450617b69300af853eb	k__Fungi	p__Ascomycota	c__Dothideomycetes	o__Pleosporales	NA	NA	NA
bba44b622a7d0fd2295436eeea71d73c	k__Fungi	p__Ascomycota	c__Dothideomycetes	NA	NA	NA	NA
48a0e4ba7296038e2864742ded1b1e2c	k__Fungi	p__Ascomycota	c__Eurotiomycetes	o__Chaetothyriales	NA	NA	NA
08cff39425d14885758fb3ca545970e8	k__Fungi	p__Ascomycota	c__Eurotiomycetes	o__Chaetothyriales	f__unidentified	g__unidentified	s__unidentified
2862a6030fec033b7d9686f23db25309	k__Fungi	p__Basidiomycota	c__Tremellomycetes	o__Tremellales	NA	NA	NA
8e57d7c1c6ebac2bf1363c987718f295	k__Fungi	p__Ascomycota	c__Sordariomycetes	o__Hypocreales	f__Clavicipitaceae	NA	NA
80a38a15898204c8c43a20a151b0bd24	k__Fungi	p__Ascomycota	c__Dothideomycetes	o__Pleosporales	f__Didymosphaeriaceae	g__Paraphaeosphaeria	NA
64bc0cd2303f6ad403f06a875f69e62d	k__Fungi	p__Ascomycota	c__Leotiomycetes	o__Helotiales	NA	NA	NA
bc070f05ec5e86b8729620752717954d	k__Fungi	p__Ascomycota	c__Sordariomycetes	o__Hypocreales	f__Nectriaceae	NA	NA
4d15b76c6e2dc0a8c15ac0b066f7208e	k__Fungi	p__Ascomycota	c__Dothideomycetes	o__Pleosporales	f__Teichosporaceae	g__Teichospora	NA
a8213b273e5af5afdd4b34e4e8b7a2b6	k__Fungi	p__Ascomycota	c__Eurotiomycetes	o__Chaetothyriales	NA	NA	NA
db1e07198ed837eb1fe0d247b22c0035	k__Fungi	p__Ascomycota	c__Dothideomycetes	o__Capnodiales	NA	NA	NA
555e8d53edc1d00ee3d666da23742098	k__Fungi	p__Ascomycota	c__Dothideomycetes	o__Mytilinidales	f__Gloniaceae	g__Cenococcum	s__Cenococcum_geophilum
5fc8158f7b9eccc0d54084f57f6eacdc	k__Fungi	p__Ascomycota	c__Dothideomycetes	o__Capnodiales	NA	NA	NA
f18f84699181c79a1d3a9f18835d8187	k__Fungi	p__Ascomycota	c__Leotiomycetes	o__Helotiales	NA	NA	NA
2deb23cee7ecb2719fef8b7563b5da79	k__Fungi	p__Mortierellomycota	c__Mortierellomycetes	o__Mortierellales	f__Mortierellaceae	g__Mortierella	NA
ab8d2f6abad4d08a0274bd4c8de7c416	k__Fungi	p__Ascomycota	c__Dothideomycetes	o__Pleosporales	NA	NA	NA
2b12cab6a03ebe1a1e62a5298fb875d3	k__Fungi	p__Ascomycota	c__Eurotiomycetes	o__Chaetothyriales	f__Herpotrichiellaceae	NA	NA
dca2566b2c37247f347a5f435c356d76	k__Fungi	p__Ascomycota	c__Dothideomycetes	o__Pleosporales	NA	NA	NA
62fca9c085fccd65934479212becfff1	k__Fungi	p__Ascomycota	c__Dothideomycetes	o__Pleosporales	f__Phaeosphaeriaceae	NA	NA
0878960952973ea3fb7a262813682888	k__Fungi	p__Ascomycota	c__Eurotiomycetes	o__Chaetothyriales	NA	NA	NA
8811f91aac6d8b2e72ddb266d94883fb	k__Fungi	p__Ascomycota	c__Sordariomycetes	o__Hypocreales	f__Nectriaceae	g__Fusarium	s__Fusarium_oxysporum
abd0a7c9952d8710a12a9fe2cd4cffab	k__Fungi	p__Ascomycota	c__Dothideomycetes	o__Capnodiales	NA	NA	NA
5e0491edf147be59041eb39d3c1e5ca7	k__Fungi	p__Basidiomycota	c__Agaricomycetes	o__Agaricales	f__Inocybaceae	g__Inocybe	NA
d2138d1cee45185b8874fee308d8d5a2	k__Fungi	p__Ascomycota	c__Dothideomycetes	o__Pleosporales	NA	NA	NA
d69a366049fe535a58455a6118f5bfba	k__Fungi	p__Ascomycota	c__Pezizomycetes	o__Pezizales	f__Pyronemataceae	g__Pustularia	s__unidentified
cad5395c6fad2fab8c48b53d50b1de3c	k__Fungi	p__Basidiomycota	c__Agaricomycetes	o__Agaricales	f__Inocybaceae	g__Inocybe	s__Inocybe_mixtilis
72ccb548d06343e9020419130327fb03	k__Fungi	p__Ascomycota	c__Dothideomycetes	o__Pleosporales	NA	NA	NA
7fcda0a2983593a40dc5a97d4bb5bcd3	k__Fungi	p__Ascomycota	c__Leotiomycetes	NA	NA	NA	NA
3c391a9242684e5d158179ca8a6b127a	k__Fungi	p__Ascomycota	c__Pezizomycetes	o__Pezizales	f__Pyronemataceae	NA	NA
1c0a228d2d751800805eb3acb569ae96	k__Fungi	p__Basidiomycota	c__Agaricomycetes	o__Agaricales	f__Tricholomataceae	g__Flagelloscypha	NA
c56ee3f8716f4e556b2399d0f5a494b5	k__Fungi	p__Basidiomycota	c__Agaricomycetes	o__Trechisporales	NA	NA	NA
a18ff4b6acca010a0355199e42f5f99f	k__Fungi	p__Ascomycota	c__Dothideomycetes	o__Mytilinidales	f__Gloniaceae	g__Cenococcum	s__Cenococcum_geophilum
aae63be174c7322ea75846d22b10835e	k__Fungi	p__Basidiomycota	c__Agaricomycetes	o__Agaricales	f__Inocybaceae	g__Inocybe	s__unidentified
4a710d02f827b8fde5e299655d1cd347	k__Fungi	p__Ascomycota	c__Dothideomycetes	o__Mytilinidales	f__Gloniaceae	g__Cenococcum	s__Cenococcum_geophilum
0493770d44501b94cae60c003214ed33	k__Fungi	p__Basidiomycota	c__Agaricomycetes	o__Agaricales	f__Inocybaceae	g__Inocybe	s__unidentified
dc18999dd59ba0d75eb2c6bac44885dc	k__Fungi	p__Ascomycota	c__Eurotiomycetes	o__Eurotiales	f__Aspergillaceae	g__Penicillium	NA
d6a616608ba7276c14fa02472ca4cdc7	k__Fungi	p__Ascomycota	c__Pezizomycetes	o__Pezizales	f__Pyronemataceae	g__Trichophaea	s__unidentified
4d7ae1955cfe11a7e4bdb30ef46af92a	k__Fungi	p__Ascomycota	c__Dothideomycetes	o__Pleosporales	f__Didymellaceae	NA	NA
1fd3d8dbbeaaf1870ecabe90b9a2ae06	k__Fungi	p__Ascomycota	c__Orbiliomycetes	o__Orbiliales	f__Orbiliaceae	g__Orbilia	s__unidentified
3f64d0d861d89aa4a4df220258a95ee7	k__Fungi	p__Basidiomycota	c__Agaricomycetes	o__Agaricales	f__Tricholomataceae	g__Flagelloscypha	NA
bdc0ebc93afad84709ccef1cb2bd8fba	k__Fungi	p__Ascomycota	c__Eurotiomycetes	o__Chaetothyriales	NA	NA	NA
1d01c2faab4cdf98600b507a2f35cd9b	k__Fungi	p__Ascomycota	c__Pezizomycetes	o__Pezizales	f__Tuberaceae	g__Tuber	s__unidentified
bbac86134e0bc004ecbe36fa87f07319	k__Fungi	p__Ascomycota	c__Leotiomycetes	o__Helotiales	NA	NA	NA
409dd1eff9728faa88a8d26800a0f869	k__Fungi	p__Ascomycota	c__Dothideomycetes	o__Pleosporales	f__Lophiostomataceae	NA	NA
ef796799dcc7e617e95cc3b2d4d8246d	k__Fungi	p__Basidiomycota	c__Agaricomycetes	o__Thelephorales	f__Thelephoraceae	g__Tomentella	s__unidentified
d23a55dd0c19dc909de81601851e4442	k__Fungi	p__Ascomycota	c__Dothideomycetes	o__Mytilinidales	f__Gloniaceae	g__Cenococcum	s__Cenococcum_geophilum
f9da3bcd58bfbdaaa22e20b0b3d2959c	k__Fungi	p__Basidiomycota	c__Agaricomycetes	o__Thelephorales	f__Thelephoraceae	g__unidentified	s__unidentified
6bfee3f984973b9523bae9b9c56af341	k__Fungi	p__Ascomycota	c__Pezizomycetes	o__Pezizales	f__Pyronemataceae	g__Trichophaea	s__unidentified
78de9a6be00d8ca13bb5f2a2526779e8	k__Fungi	p__Basidiomycota	c__Agaricomycetes	o__Agaricales	f__Inocybaceae	g__Inocybe	NA
c386f1d16d6837d62d8a1382690c8612	k__Fungi	NA	NA	NA	NA	NA	NA
e44604e71cda00f02b7d6c2474fc301d	k__Fungi	p__Basidiomycota	c__Agaricomycetes	o__Agaricales	f__Inocybaceae	g__Inocybe	s__Inocybe_mixtilis
9a93d2d8bf9ba7d0038d61152a66bf4c	k__Fungi	p__Basidiomycota	c__Agaricomycetes	o__Thelephorales	f__Thelephoraceae	g__Tomentella	s__unidentified
018b566874a65c7bbfae689df36df736	k__Fungi	p__Ascomycota	c__Leotiomycetes	NA	NA	NA	NA
da5a4b5b2430fddfa0cef92c02aede58	k__Fungi	p__Ascomycota	c__Eurotiomycetes	o__Chaetothyriales	f__Chaetothyriales_fam_Incertae_sedis	g__Strelitziana	NA
f5bb8a19768e11990e200d3df14a17cc	k__Fungi	p__Ascomycota	c__Eurotiomycetes	o__Chaetothyriales	f__Trichomeriaceae	NA	NA
146dc7492cf2d543b20d66548ad911d1	k__Fungi	p__Ascomycota	c__Dothideomycetes	o__Capnodiales	NA	NA	NA
bfee8492fce0e41e0ded4c159ca04cb9	k__Fungi	p__Ascomycota	c__Dothideomycetes	o__Pleosporales	NA	NA	NA
2eab391e7c80dd70a49acd04c56ce22c	k__Fungi	p__Mortierellomycota	c__Mortierellomycetes	o__Mortierellales	f__Mortierellaceae	g__Mortierella	NA
b949254239112a026d0974352384060a	k__Fungi	p__Ascomycota	c__Leotiomycetes	o__Helotiales	f__unidentified	g__unidentified	s__unidentified
ef5bacb011ec80223d15883926857007	k__Fungi	p__Ascomycota	c__Leotiomycetes	o__Helotiales	NA	NA	NA
de47616ef5d4d968c8dec0a449517ed1	k__Fungi	p__Basidiomycota	c__Agaricomycetes	o__Agaricales	f__Inocybaceae	g__Inocybe	NA
59baaef0f6a7fadfc26f232946a201e7	k__Fungi	p__Ascomycota	c__Dothideomycetes	o__Dothideales	NA	NA	NA
4fd4ab332e0098a0a01cd382aa8a40e7	k__Fungi	p__Ascomycota	c__Dothideomycetes	o__Capnodiales	f__Dissoconiaceae	g__Ramichloridium	NA
cfa3a1b7e8b6bbce1368a2c46d49042e	k__Fungi	p__Basidiomycota	c__Agaricomycetes	o__Agaricales	f__Inocybaceae	g__Inocybe	s__unidentified
b56df52a896a89dcc77edb725eb37bfe	k__Fungi	p__Basidiomycota	c__Agaricomycetes	o__Agaricales	f__Inocybaceae	g__Inocybe	s__unidentified
55a66effd5e9f2cf47d749b4b1d7004d	k__Fungi	p__Ascomycota	c__Leotiomycetes	o__Helotiales	NA	NA	NA
925fe792939f3f48aaab48496c21cb84	k__Fungi	p__Ascomycota	c__Lecanoromycetes	o__Ostropales	f__Stictidaceae	g__Cryptodiscus	NA
893b5c474338afc2558eb6c071f56c58	k__Fungi	p__Ascomycota	c__Dothideomycetes	o__Capnodiales	f__Teratosphaeriaceae	NA	NA
d8a26dd90e40c46687317d97bd53c2bf	k__Fungi	p__Ascomycota	c__Leotiomycetes	NA	NA	NA	NA
3eef0fd4b4e3443b35ce402570aab21f	k__Fungi	p__Ascomycota	c__Eurotiomycetes	o__unidentified	f__unidentified	g__unidentified	s__unidentified
8c1a0ec7864e53284bd2d2936e5d9e25	k__Fungi	p__Ascomycota	c__Leotiomycetes	o__Helotiales	f__unidentified	g__unidentified	s__unidentified
e0a5270fc926928e6aa127902356b2b1	k__Fungi	p__Ascomycota	c__Dothideomycetes	o__Dothideomycetes_ord_Incertae_sedis	f__Dothideomycetes_fam_Incertae_sedis	g__Peltaster	NA
3300d5eebc3c6f8422a5d203319e1496	k__Fungi	p__Ascomycota	c__Pezizomycetes	o__Pezizales	f__Pezizaceae	g__unidentified	s__unidentified
7577821e7269b60e3b88faed9447d1de	k__Fungi	p__Ascomycota	c__Sordariomycetes	o__Xylariales	NA	NA	NA
d569354175517813a98013d6578fa2a3	k__Fungi	p__Ascomycota	c__Sordariomycetes	o__Sordariales	NA	NA	NA
7ce739d54e0ed1d93a92d4ec8cc373da	k__Fungi	p__Ascomycota	c__Eurotiomycetes	o__Chaetothyriales	f__Cyphellophoraceae	g__Cyphellophora	NA
edea2347115e337bbf7ff3f0aa063912	k__Fungi	p__Ascomycota	c__Pezizomycetes	o__Pezizales	f__Tuberaceae	g__Tuber	s__unidentified
ccc3cf94f3cc9ac93ea2fc81ae03fd7d	k__Fungi	p__Basidiomycota	c__Agaricomycetes	o__Agaricales	f__Inocybaceae	g__Inocybe	s__Inocybe_mixtilis
ced7b9a00d5c9ad900135a1dcb07af6e	k__Fungi	p__Ascomycota	c__Leotiomycetes	o__Helotiales	NA	NA	NA
3ba0b579309ab12f3494882a91d11efb	k__Fungi	p__Ascomycota	c__Dothideomycetes	o__Pleosporales	NA	NA	NA
743c1f814cd1d7810492c526e6ffb6ae	k__Fungi	p__Ascomycota	c__Eurotiomycetes	o__Chaetothyriales	NA	NA	NA
8cbc09a09d2e1dc549e5280924e891b6	k__Fungi	p__Basidiomycota	c__Agaricomycetes	o__Thelephorales	f__Thelephoraceae	NA	NA
3629f7ba4d1ce6dee8380ec584d84646	k__Fungi	p__Ascomycota	c__Leotiomycetes	o__Helotiales	NA	NA	NA
c330d9f4037c72e74504fe37a2ddc985	k__Fungi	p__Ascomycota	c__Dothideomycetes	o__Capnodiales	NA	NA	NA
492442915a933c0623a26c547d95f498	k__Fungi	p__Ascomycota	c__Eurotiomycetes	o__Chaetothyriales	f__Cyphellophoraceae	g__Cyphellophora	NA
82df8bdfd0f4ec00e50dccecbbcbc2e6	k__Fungi	p__Basidiomycota	c__Agaricomycetes	o__Thelephorales	f__Thelephoraceae	NA	NA
1f597c56c64c1ef484e63d764ed26632	k__Fungi	p__Ascomycota	c__Eurotiomycetes	o__Chaetothyriales	f__unidentified	g__unidentified	s__unidentified
c30c11046bcdb4d5f62f4d2a7a6236eb	k__Fungi	p__Basidiomycota	c__Agaricomycetes	o__Agaricales	f__Strophariaceae	g__Galerina	NA
249367ed0af9d6199bfa7e2fcba6399b	k__Fungi	p__Ascomycota	c__Leotiomycetes	o__Helotiales	NA	NA	NA
ec2a302ad9fbf5a45d50a9d4417ed26d	k__Fungi	p__Basidiomycota	c__Cystobasidiomycetes	o__Erythrobasidiales	f__Erythrobasidiaceae	g__Erythrobasidium	s__unidentified
de0d5627511cc129a2e091988c2580a5	k__Fungi	p__Basidiomycota	c__Agaricomycetes	o__Thelephorales	f__Thelephoraceae	g__Tomentella	NA
df53fadacf0ebfccb07b11b501db5b20	k__Fungi	p__Ascomycota	c__Dothideomycetes	o__Pleosporales	NA	NA	NA
fe883f4785c00ebbb7d77f370bbdc0e3	k__Fungi	p__Ascomycota	c__Dothideomycetes	o__Pleosporales	f__Pleosporaceae	g__Alternaria	NA
01cda1cf8f813095eecbfa9c1fa94d7b	k__Fungi	p__Ascomycota	c__Pezizomycetes	o__Pezizales	f__Tuberaceae	g__Tuber	s__unidentified
66db43b2e0ea99820a59e6aa4a0d927c	k__Fungi	p__Ascomycota	c__Sordariomycetes	o__Hypocreales	f__Nectriaceae	NA	NA
7f3d081be057d1ee4fe83064caa45e1a	k__Fungi	p__Basidiomycota	c__Agaricomycetes	o__Thelephorales	f__Thelephoraceae	g__Tomentella	NA
4d4db89486fa70760b3a363393d694e6	k__Fungi	p__Ascomycota	c__Leotiomycetes	o__Helotiales	f__Myxotrichaceae	g__Oidiodendron	s__unidentified
e7b70629faf6c3735f9141da703dca3f	k__Fungi	p__Ascomycota	c__Dothideomycetes	o__Pleosporales	f__Dictyosporiaceae	NA	NA
012485b0feb8c64b4f233e4a4258c210	k__Fungi	p__Ascomycota	c__Eurotiomycetes	o__Chaetothyriales	f__Chaetothyriales_fam_Incertae_sedis	g__Strelitziana	NA
3addc669339d551a3415f40f94510b34	k__Fungi	p__Ascomycota	c__Eurotiomycetes	o__Chaetothyriales	f__Cyphellophoraceae	g__Cyphellophora	NA
d2f328cbb05333ec77b2fff081f87051	k__Fungi	p__Ascomycota	c__Dothideomycetes	o__Capnodiales	f__Mycosphaerellaceae	NA	NA
7f93441321bf34c1ba5048d462fce643	k__Fungi	p__Ascomycota	c__Dothideomycetes	o__Capnodiales	f__Cladosporiaceae	g__Cladosporium	NA
cb582b5db418c53161ad0c7c2e7b1848	k__Fungi	p__Ascomycota	c__Leotiomycetes	o__Helotiales	f__Hyaloscyphaceae	g__Lachnum	NA
cb1dac2b597f01589eb044a717e49aae	k__Fungi	p__Ascomycota	c__Dothideomycetes	o__Pleosporales	NA	NA	NA
57763834fa2f0dd80c308a914b00cbb1	k__Fungi	p__Ascomycota	c__Leotiomycetes	o__Helotiales	NA	NA	NA
e2653563ef5701c67961f01faf615ed4	k__Fungi	p__Ascomycota	c__Sordariomycetes	o__Xylariales	f__Xylariales_fam_Incertae_sedis	NA	NA
d8a5dce51f4fc926a18d7d1f7fbc3071	k__Fungi	p__Ascomycota	c__Dothideomycetes	o__Capnodiales	f__Cladosporiaceae	g__Cladosporium	NA
45bd8cf22711a3e3ee4df5119d446689	k__Fungi	p__Ascomycota	c__Eurotiomycetes	o__Chaetothyriales	f__Cyphellophoraceae	g__Cyphellophora	NA
6d64a4c3047d00d0f1a76ae828e57090	k__Fungi	p__Ascomycota	c__Lecanoromycetes	o__Lecanorales	f__Ramalinaceae	NA	NA
0d27490b79b07229ca369478388c5169	k__Fungi	p__Ascomycota	c__Dothideomycetes	o__Pleosporales	NA	NA	NA
29cf3699d0132ef37f1ac4f0497478c6	k__Fungi	p__Ascomycota	c__Sordariomycetes	o__Hypocreales	f__Hypocreaceae	g__Trichoderma	NA
8e5aece3d3322dc01c711b7ff56a6180	k__Fungi	p__Basidiomycota	c__Agaricomycetes	o__Agaricales	f__Strophariaceae	g__Galerina	NA
beaf42be1b04474dcc8217f377612bd7	k__Fungi	p__Ascomycota	c__Eurotiomycetes	o__Chaetothyriales	NA	NA	NA
9df234b6e8da0d0c0091e2a1dd93c9f5	k__Fungi	p__Ascomycota	c__Dothideomycetes	o__Pleosporales	f__Teichosporaceae	g__Teichospora	NA
7d41bb73dc9d894f51eb8ec3c045840c	k__Fungi	p__Ascomycota	c__Dothideomycetes	o__Pleosporales	f__Massarinaceae	g__Helminthosporium	NA
f8bfcde0c05aa72bd71298620f6ae524	k__Fungi	p__Ascomycota	c__Dothideomycetes	o__Capnodiales	NA	NA	NA
adcd22f5a11eaee0aca977a36a35662a	k__Fungi	p__Basidiomycota	c__Agaricomycetes	o__Cantharellales	f__Cantharellales_fam_Incertae_sedis	g__Sistotrema	s__unidentified
e43a374d70b57f137cfad8e7f7c6435b	k__Fungi	p__Ascomycota	c__Pezizomycetes	o__Pezizales	f__Pezizaceae	g__unidentified	s__unidentified
1bf4f84dea0d712f2878ad9ba9090688	k__Fungi	p__Ascomycota	c__Dothideomycetes	o__Pleosporales	NA	NA	NA
9eb113a5bbfdc07af19353f9ef408c5f	k__Fungi	p__Ascomycota	c__Dothideomycetes	o__Pleosporales	f__unidentified	g__unidentified	s__unidentified
e5954708912e680b47feda24474e3637	k__Fungi	p__Ascomycota	c__Leotiomycetes	o__Helotiales	f__Hyaloscyphaceae	g__Lachnum	NA
bf1f60867578fb6c0169caf5798b5786	k__Fungi	p__Ascomycota	c__Leotiomycetes	o__Helotiales	NA	NA	NA
52114b02b66524e5fa76149df1d03f99	k__Fungi	p__Ascomycota	c__Lecanoromycetes	o__Lecanorales	f__Ramalinaceae	NA	NA
f671adb07b756fef15a0c98d38f67710	k__Fungi	p__Mortierellomycota	c__Mortierellomycetes	o__Mortierellales	f__Mortierellaceae	g__Mortierella	NA
d0e1d242279f3f8d23804d92d7314a86	k__Fungi	p__Basidiomycota	c__Agaricomycetes	o__Agaricales	f__Inocybaceae	g__Inocybe	s__Inocybe_mixtilis
7f2719d3a61b697adab19b5d52e04a74	k__Fungi	p__Basidiomycota	c__Agaricomycetes	o__Agaricales	f__Inocybaceae	g__Inocybe	s__unidentified
47df5e1c3c5057eb760d4893e4645e79	k__Fungi	p__Ascomycota	c__Dothideomycetes	o__Capnodiales	f__Mycosphaerellaceae	NA	NA
c950787867df30cd325188e4b9b4646a	k__Fungi	p__Ascomycota	c__Pezizomycetes	o__Pezizales	f__Tuberaceae	g__Tuber	NA
5ac46c3d706ff46e309b11f5b5515323	k__Fungi	p__Basidiomycota	c__Agaricomycetes	o__Thelephorales	f__Thelephoraceae	g__unidentified	s__unidentified
2cafcef643967f73f914f32214e1f42e	k__Fungi	p__Ascomycota	c__Leotiomycetes	o__Helotiales	NA	NA	NA
c8568af885b9e0de1477c1ab608fe05f	k__Fungi	p__Basidiomycota	c__Agaricomycetes	o__Thelephorales	f__Thelephoraceae	g__unidentified	s__unidentified
c88b62ed46704111c7a377f0f0b871aa	k__Fungi	p__Ascomycota	c__Pezizomycetes	o__Pezizales	f__Pyronemataceae	NA	NA
aebdb5ec22f604c661d361005d73606a	k__Fungi	p__Basidiomycota	c__Agaricomycetes	o__Sebacinales	f__Sebacinaceae	g__Sebacina	NA
99ee09571ff5719a44a923a3a8735dd7	k__Fungi	p__Ascomycota	c__Lecanoromycetes	o__Lecanorales	f__Ramalinaceae	NA	NA
3f628d5fbcf921bdab9aa4fd79c64527	k__Fungi	p__Ascomycota	c__Eurotiomycetes	o__Chaetothyriales	NA	NA	NA
c6b37816252103e5b8b90636dbea70ed	k__Fungi	p__Ascomycota	c__Sordariomycetes	NA	NA	NA	NA
e9daa3ec0e5bcd1a3b90d53eae229197	k__Fungi	p__Ascomycota	c__Dothideomycetes	NA	NA	NA	NA
0bf497bcc908f28cba5772b5c979eaa9	k__Fungi	p__Basidiomycota	c__Agaricomycetes	o__Agaricales	f__Inocybaceae	g__Inocybe	s__unidentified
e8be1293a8244a5344f838a67b32c159	k__Fungi	p__Ascomycota	c__Pezizomycetes	o__Pezizales	f__Pyronemataceae	NA	NA
9f27d95e29689801f7d0dee3b2cde9f5	k__Fungi	p__Ascomycota	c__Eurotiomycetes	o__Chaetothyriales	f__Herpotrichiellaceae	g__Cladophialophora	NA
bd1867f3178771b33285e5800b1521e1	k__Fungi	p__Ascomycota	c__Orbiliomycetes	o__Orbiliales	f__Orbiliaceae	g__Orbilia	s__Orbilia_hesperidea
4e8bdfbe1a4be87246f8321cb1f146a4	k__Fungi	p__Ascomycota	c__Taphrinomycetes	o__Taphrinales	f__Taphrinaceae	g__Taphrina	NA
7c16e9b7e587efbffcdfe61bf0b3840f	k__Fungi	p__Ascomycota	c__Dothideomycetes	o__Pleosporales	f__Teichosporaceae	g__Teichospora	NA
2a80d047cfc3a2fe5511396c5530f3c9	k__Fungi	p__Ascomycota	c__Dothideomycetes	o__Pleosporales	f__Didymellaceae	NA	NA
8c816b82452d52fb42d0338cc1a5d1b6	k__Fungi	p__Basidiomycota	NA	NA	NA	NA	NA
9ba47e5f7156ccd725ce83a658cc5144	k__Fungi	p__Ascomycota	c__Dothideomycetes	o__Pleosporales	NA	NA	NA
1bf6dd898bb6095210761fb599b12dab	k__Fungi	p__Basidiomycota	c__Agaricomycetes	o__Thelephorales	f__Thelephoraceae	NA	NA
e589fda5874e53412d4ba7ec0f72c56f	k__Fungi	p__Ascomycota	c__Leotiomycetes	o__Helotiales	NA	NA	NA
2356e64edf606373e1a5c9300ba47edd	k__Fungi	p__Ascomycota	c__Dothideomycetes	o__Pleosporales	f__Phaeosphaeriaceae	NA	NA
4bda639d85912c1ccbc0270845e109b4	k__Fungi	p__Ascomycota	c__Dothideomycetes	o__Pleosporales	f__Lophiostomataceae	NA	NA
c287edadeda51a1762254a4f87841bbf	k__Fungi	p__Basidiomycota	c__Agaricomycetes	o__Thelephorales	f__Thelephoraceae	g__unidentified	s__unidentified
253eeeeda3f4f8e5f8ea0ff6d9be98a1	k__Fungi	p__Ascomycota	c__Leotiomycetes	o__Helotiales	NA	NA	NA
915e68eefab40721486042145f6f8c1a	k__Fungi	p__Ascomycota	c__Dothideomycetes	o__Pleosporales	f__Lophiostomataceae	NA	NA
03fff6724c005c110ccf0936acc7c13c	k__Fungi	p__Basidiomycota	c__Agaricomycetes	o__Agaricales	f__Inocybaceae	g__Inocybe	s__unidentified
6adb1230680b6b8e57c0c9328937ee94	k__Fungi	p__Ascomycota	c__Dothideomycetes	o__Capnodiales	f__Teratosphaeriaceae	NA	NA
679fb922b942063ec1b22dbfb4650bf9	k__Fungi	p__Ascomycota	c__Pezizomycetes	o__Pezizales	f__Tuberaceae	g__Tuber	s__unidentified
f1a9531eb3ea8d518b7254290d300610	k__Fungi	p__Ascomycota	c__Eurotiomycetes	o__Chaetothyriales	NA	NA	NA
dfac7f09f47dbc6695a7c0bb3354499b	k__Fungi	p__Ascomycota	c__Dothideomycetes	o__Mytilinidales	f__Gloniaceae	g__Cenococcum	s__Cenococcum_geophilum
0e9b8868a713ade29e66fd0b0bd0fc1d	k__Fungi	p__Basidiomycota	c__Agaricomycetes	o__Agaricales	f__Inocybaceae	g__Inocybe	NA
fd9f999068618edbc15d71498fa4242e	k__Fungi	p__Basidiomycota	c__Exobasidiomycetes	o__Exobasidiales	f__Exobasidiaceae	g__Exobasidium	NA
97fde26689d1763ab1abffcf56329536	k__Fungi	p__Ascomycota	c__Dothideomycetes	o__Myriangiales	NA	NA	NA
5c324a4d8f066d6e24ea8ec76afe0a57	k__Fungi	NA	NA	NA	NA	NA	NA
9600b6741da3301c382d95fe5846363b	k__Fungi	p__Chytridiomycota	c__Rhizophydiomycetes	o__Rhizophydiales	f__Rhizophydiales_fam_Incertae_sedis	g__Operculomyces	s__Operculomyces_laminatus
b5f7663752e755d550df1e6241040a95	k__Fungi	p__Ascomycota	NA	NA	NA	NA	NA
67d09a9204677ec2cc0e5c4e014e8333	k__Fungi	p__Ascomycota	c__Dothideomycetes	o__Capnodiales	f__unidentified	g__unidentified	s__unidentified
2ac15ec625c84bcef5eba57535398f3e	k__Fungi	p__Basidiomycota	c__Agaricomycetes	o__Russulales	f__Russulaceae	g__Lactarius	NA
a2d05ff8d56ce4d3e9fa4153474005f1	k__Fungi	p__Ascomycota	c__Lecanoromycetes	o__Lecanorales	NA	NA	NA
6bafa5ad5d4e148440e160882958990e	k__Fungi	p__Ascomycota	c__Sordariomycetes	o__Hypocreales	f__Nectriaceae	NA	NA
1450ce0e5e8564d57ecf805b4b520e8c	k__Fungi	p__Ascomycota	c__Dothideomycetes	o__Pleosporales	f__Didymellaceae	NA	NA
03b778e39bfb384320962d1513bd2b36	k__Fungi	p__Ascomycota	c__Dothideomycetes	o__Capnodiales	f__unidentified	g__unidentified	s__unidentified
c391556172d94ffe307ed5f99afc655f	k__Fungi	p__Ascomycota	c__Dothideomycetes	o__Capnodiales	f__unidentified	g__unidentified	s__unidentified
2caa5c19e899237fd0dffbafa2fa29ae	k__Fungi	p__Ascomycota	c__Dothideomycetes	o__Capnodiales	f__unidentified	g__unidentified	s__unidentified
e8da3720f29641016239f83e08a7b870	k__Fungi	p__Basidiomycota	c__Agaricomycetes	o__Auriculariales	f__unidentified	g__unidentified	s__unidentified
d41b697f0022b6d8c1424e5d12e132fd	k__Fungi	p__Ascomycota	c__Dothideomycetes	o__Capnodiales	f__unidentified	g__unidentified	s__unidentified
2ac50f4502b9e3971a0d714111a1cc45	k__Fungi	p__Basidiomycota	c__Agaricomycetes	o__Cantharellales	f__Ceratobasidiaceae	g__Ceratobasidium	s__unidentified
61f171adbc110055dc302b13d65432bf	k__Fungi	p__Ascomycota	c__Eurotiomycetes	o__Chaetothyriales	NA	NA	NA
a5ed7b3638a06629d90fe797c3632d28	k__Fungi	p__Ascomycota	c__Leotiomycetes	o__Helotiales	NA	NA	NA
798fa520fa943590069249a19e47edd8	k__Fungi	p__Basidiomycota	c__Cystobasidiomycetes	o__Erythrobasidiales	f__Erythrobasidiaceae	g__Erythrobasidium	s__unidentified
af416911e6e25f8d4759847a35754124	k__Fungi	p__Basidiomycota	c__Agaricomycetes	o__Thelephorales	f__Thelephoraceae	g__Tomentella	s__unidentified
c323f616dfbf399a79511a2577c74e1e	k__Fungi	p__Basidiomycota	NA	NA	NA	NA	NA
bbe630cabd91935578ee1a15c82dc776	k__Fungi	p__Ascomycota	c__Leotiomycetes	o__Helotiales	f__Hyaloscyphaceae	g__Hyaloscypha	NA
33572ea380e695123807c0292432dbe9	k__Fungi	p__Ascomycota	c__Lecanoromycetes	o__Lecanorales	f__Ramalinaceae	NA	NA
bac45a0faec01d7165b133f974a28a4e	k__Fungi	p__Basidiomycota	c__Tremellomycetes	o__Tremellales	f__Tremellaceae	g__Cryptococcus	s__unidentified
7dad0ad3d2e71dc1f9e9f84ae7529c89	k__Fungi	p__Ascomycota	c__unidentified	o__unidentified	f__unidentified	g__unidentified	s__unidentified
cadb223abe852412062d0f32052a13a5	k__Fungi	p__Basidiomycota	c__Agaricomycetes	o__Agaricales	f__Inocybaceae	g__Inocybe	NA
b0cc732f527cb71ea54953c7491031fc	k__Fungi	p__Ascomycota	c__Dothideomycetes	o__Capnodiales	f__Teratosphaeriaceae	NA	NA
9cb8a229aba1b260dc0491feff8a48a4	k__Fungi	p__Mortierellomycota	c__Mortierellomycetes	o__Mortierellales	f__Mortierellaceae	g__Mortierella	NA
28678226dd6c560a1334fdfd2a5735d8	k__Fungi	p__Ascomycota	c__Dothideomycetes	o__Mytilinidales	f__Gloniaceae	g__Cenococcum	s__Cenococcum_geophilum
9d09ade6809f235980a7b5be550cb618	k__Fungi	p__Basidiomycota	c__Agaricomycetes	o__Thelephorales	f__Thelephoraceae	g__unidentified	s__unidentified
af92cf744f85715e8312fb32a909062b	k__Fungi	p__Ascomycota	c__Dothideomycetes	o__Mytilinidales	f__Gloniaceae	g__Cenococcum	s__Cenococcum_geophilum
c58ea5476744817c1a5785a966e7d961	k__Fungi	p__Basidiomycota	c__Agaricomycetes	o__Agaricales	f__Inocybaceae	g__Inocybe	s__unidentified
aa1c410fa3462160204057fd838ed840	k__Fungi	p__Ascomycota	c__Sordariomycetes	o__Hypocreales	f__Hypocreaceae	g__Trichoderma	NA
8057ec82d2b9c808f9f013632df9cfdf	k__Fungi	p__Basidiomycota	c__Agaricomycetes	o__Cantharellales	f__Ceratobasidiaceae	g__Ceratobasidium	s__unidentified
65b8e1810ea8d5e59e06ccc8afd2305c	k__Fungi	p__Basidiomycota	c__Agaricomycetes	o__Sebacinales	f__Sebacinaceae	g__Sebacina	s__unidentified
27b96805a40827817c9b6bf58f2e64d8	k__Fungi	p__Ascomycota	c__Dothideomycetes	o__Capnodiales	f__Mycosphaerellaceae	NA	NA
f39b3409e81310d0115ba842fdffeb2b	k__Fungi	p__Ascomycota	c__Dothideomycetes	o__Pleosporales	NA	NA	NA
eb4490875510ede77cea35492a313b7d	k__Fungi	p__Basidiomycota	c__Cystobasidiomycetes	o__Erythrobasidiales	f__Erythrobasidiaceae	g__Erythrobasidium	s__unidentified
e27e2c647833d7890e3027f410df9fa3	k__Fungi	p__Basidiomycota	c__Exobasidiomycetes	o__Exobasidiales	f__Exobasidiaceae	g__Exobasidium	NA
e04a6cdf24b0db2818825ecb270a3833	k__Fungi	p__Basidiomycota	c__Agaricomycetes	o__Agaricales	f__Tricholomataceae	g__Flagelloscypha	NA
8e49e6ac8992511169d11b492efdda8f	k__Fungi	p__Ascomycota	c__Dothideomycetes	o__Capnodiales	NA	NA	NA
5717b1d46a83cb56d8efbe118bf0d626	k__Fungi	p__Mortierellomycota	c__Mortierellomycetes	o__Mortierellales	f__Mortierellaceae	g__Mortierella	NA
db006efb60af9baff8222b1cece4afb6	k__Fungi	p__Ascomycota	c__Dothideomycetes	NA	NA	NA	NA
ac390fc583f83373fc2ea91082183c8f	k__Fungi	p__Ascomycota	c__Dothideomycetes	o__Pleosporales	f__Didymosphaeriaceae	g__Paraphaeosphaeria	NA
835784e3b7fb133985fd443908aece4a	k__Fungi	p__Ascomycota	c__Eurotiomycetes	NA	NA	NA	NA
8adafac765d6a0bccac81d3b8d5885af	k__Fungi	p__Basidiomycota	c__Agaricomycetes	o__Thelephorales	f__Thelephoraceae	g__unidentified	s__unidentified
b2337174f3ca0fb47976278e6c369c1b	k__Fungi	p__Ascomycota	c__Eurotiomycetes	o__Chaetothyriales	f__Herpotrichiellaceae	NA	NA
f8ce64018d1b2fa710e68cf36836ebc9	k__Fungi	p__Basidiomycota	c__Agaricomycetes	o__Agaricales	f__Cyphellaceae	g__Henningsomyces	s__Henningsomyces_candidus
409d011696e0c9e867ab2aa497ae01cf	k__Fungi	p__Ascomycota	c__Leotiomycetes	o__Helotiales	f__unidentified	g__unidentified	s__unidentified
54cee15749f964d507c4cde66d24bf80	k__Fungi	p__Basidiomycota	NA	NA	NA	NA	NA
9bc600f79420e6e0e43c68f4c4f78987	k__Fungi	p__Basidiomycota	c__Agaricomycetes	o__Cantharellales	f__Ceratobasidiaceae	g__Ceratobasidium	s__unidentified
d0862c99ba8602533c06ef8ef489aeeb	k__Fungi	p__Basidiomycota	c__Tremellomycetes	o__Tremellales	f__unidentified	g__unidentified	s__unidentified
49912b28aa619c31ac0e749881969e19	k__Fungi	NA	NA	NA	NA	NA	NA
c306e28ccbb586fde8e24173850cb5eb	k__Fungi	p__unidentified	c__unidentified	o__unidentified	f__unidentified	g__unidentified	s__unidentified
e6e0045324b7261a904188528567833c	k__Fungi	p__Basidiomycota	c__Agaricomycetes	o__Agaricales	f__Inocybaceae	g__Inocybe	s__unidentified
07cd880660400c8abc4eeae9031a2a5c	k__Fungi	p__Basidiomycota	c__Agaricomycetes	o__Agaricales	f__Lyophyllaceae	g__Lyophyllum	NA
baf3b4ff19521b1ab22b9e26b83e8405	k__Fungi	p__Ascomycota	c__Eurotiomycetes	o__Chaetothyriales	NA	NA	NA
bd048ac3492d7e4654f870800eeff8a3	k__Fungi	p__Ascomycota	c__Sordariomycetes	o__Hypocreales	NA	NA	NA
aa136edfd30ed5c066ba7a2086220dc8	k__Fungi	p__Ascomycota	c__Sordariomycetes	o__Xylariales	f__Sporocadaceae	g__Pestalotiopsis	NA
4516923960a01571bd471ce03f49b575	k__Fungi	p__Ascomycota	c__Dothideomycetes	o__Capnodiales	f__unidentified	g__unidentified	s__unidentified
c6940280d6fd56f087b648b34e3cd604	k__Fungi	p__Basidiomycota	c__Agaricomycetes	o__Agaricales	f__Cyphellaceae	g__Henningsomyces	s__Henningsomyces_candidus
2c59a20552c33d1557ed512555b9f400	k__Fungi	p__Ascomycota	c__Leotiomycetes	o__Helotiales	f__Helotiaceae	NA	NA
2e932882e7d9dd08028afd3ad0ece50b	k__Fungi	p__Ascomycota	c__Dothideomycetes	o__Pleosporales	f__Pleosporaceae	g__Curvularia	NA
ac94d0f7b530e993cda722291ddc589c	k__Fungi	p__Ascomycota	c__Dothideomycetes	o__Pleosporales	NA	NA	NA
282745f174f30ad997c332aceaf9a4d2	k__Fungi	p__Ascomycota	c__unidentified	o__unidentified	f__unidentified	g__unidentified	s__unidentified
8161e79553b46c92fd79bfd6c852505e	k__Fungi	p__Basidiomycota	c__Tremellomycetes	o__Tremellales	f__Tremellaceae	g__Cryptococcus	s__unidentified
583664fbbe09c95f2f4132734edee0c5	k__Fungi	p__Ascomycota	c__Dothideomycetes	o__Pleosporales	NA	NA	NA
ea91faab7909b6829bb9ed117bbb401a	k__Fungi	p__Ascomycota	c__Sordariomycetes	o__Diaporthales	f__Diaporthaceae	g__Diaporthe	NA
c974757915ff71c0503fef8e1cadf822	k__Fungi	p__Ascomycota	c__Leotiomycetes	o__Helotiales	NA	NA	NA
61f07f144ca2e186b449336aa6149403	k__Fungi	p__Basidiomycota	c__Cystobasidiomycetes	o__Erythrobasidiales	f__Erythrobasidiaceae	g__Erythrobasidium	s__unidentified
b435d2f887ebdc48da8c65f324bc9f23	k__Fungi	p__unidentified	c__unidentified	o__unidentified	f__unidentified	g__unidentified	s__unidentified
585111889c762f48eaddf9ee8cd439d8	k__Fungi	p__Ascomycota	c__Lecanoromycetes	o__Lecanorales	NA	NA	NA
42f790ad26e90a5cb357c6b8c1592bce	k__Fungi	p__Ascomycota	c__Pezizomycetes	o__Pezizales	f__Tuberaceae	g__Tuber	s__unidentified
50971cd969374c2553751782aefe550d	k__Fungi	p__Basidiomycota	c__Exobasidiomycetes	o__Exobasidiales	f__Exobasidiaceae	g__Exobasidium	NA
39000eb53fbaa310e0a66bbb1fdb6f94	k__Fungi	p__Ascomycota	c__Sordariomycetes	o__Hypocreales	f__Clavicipitaceae	g__Metarhizium	s__Metarhizium_anisopliae
8e6f286cd675413784a19ff00f5a5ac7	k__Fungi	p__Basidiomycota	NA	NA	NA	NA	NA
5fb7d5e52acd0c1ae5eb8e78093485d9	k__Fungi	p__Ascomycota	NA	NA	NA	NA	NA
4cd287cfba42c73e4d7a32fbe2feba58	k__Fungi	p__Ascomycota	c__Dothideomycetes	o__Capnodiales	f__Mycosphaerellaceae	NA	NA
b5b1fb815485d58858eaeee3a7d27b49	k__Fungi	p__Ascomycota	NA	NA	NA	NA	NA
0753f7b24319c658c5a055752cc40e32	k__Fungi	p__Basidiomycota	c__Agaricomycetes	o__Agaricales	f__Inocybaceae	g__Inocybe	s__unidentified
3456bdd5b087821c86eb0ae540f4dfd8	k__Fungi	p__Ascomycota	c__unidentified	o__unidentified	f__unidentified	g__unidentified	s__unidentified
7f6b33bf4b169cb02fb16a581cf0ed5b	k__Fungi	p__Ascomycota	c__Eurotiomycetes	o__Eurotiales	f__Elaphomycetaceae	g__unidentified	s__unidentified
5b29b05588ab0b731a17b02f4cb7539e	k__Fungi	p__Basidiomycota	c__Agaricomycetes	o__Agaricales	f__Inocybaceae	g__Inocybe	NA
64a40823b790f212d1df4c4d04eff36d	k__Fungi	p__Basidiomycota	c__Agaricomycetes	o__Thelephorales	f__Thelephoraceae	g__Tomentella	s__unidentified
68a9fe881dfc7a7074d4a82ea0c9d238	k__Fungi	p__Ascomycota	c__Leotiomycetes	o__Helotiales	f__unidentified	g__unidentified	s__unidentified
c179743422ad0f0a9d53b5a28b2e487f	k__Fungi	p__Basidiomycota	c__Tremellomycetes	o__Tremellales	f__Cuniculitremaceae	g__Kockovaella	NA
050d2a788cb850fb3590b1daa6436588	k__Fungi	p__Ascomycota	c__Leotiomycetes	o__Helotiales	f__unidentified	g__unidentified	s__unidentified
f3ee67db795b54a1d4feb5e4f9d12abe	k__Fungi	p__Ascomycota	c__Sordariomycetes	o__unidentified	f__unidentified	g__unidentified	s__unidentified
39b0475dfe0cacbbc65970d560367e7d	k__Fungi	p__Basidiomycota	c__Agaricostilbomycetes	o__Agaricostilbales	f__Chionosphaeraceae	NA	NA
868a8452cc75266a5083fab6804e8b81	k__Fungi	p__Olpidiomycota	c__GS18	o__unidentified	f__unidentified	g__unidentified	s__unidentified
284f581692aa783dde938a6933827a5b	k__Fungi	p__Ascomycota	c__Dothideomycetes	o__Pleosporales	f__Pleosporaceae	g__Alternaria	NA
837ccaeeba8e4c5c7492a3d745b1a99f	k__Fungi	p__Ascomycota	c__Dothideomycetes	o__Pleosporales	f__Pleosporaceae	g__Curvularia	NA
4428d2b270396dbcaa8c5a6d17498d5d	k__Fungi	p__Basidiomycota	c__Tremellomycetes	o__Tremellales	f__Trimorphomycetaceae	g__unidentified	s__unidentified
4197514088885162e793883187e90b98	k__Fungi	p__Ascomycota	c__Sordariomycetes	o__Xylariales	f__Sporocadaceae	g__Neopestalotiopsis	NA
b91638e8473dfc98d142353c144b469e	k__Fungi	p__Ascomycota	c__Dothideomycetes	o__Capnodiales	f__Mycosphaerellaceae	NA	NA
73f4511a34d91cfbdbd9e825903f9cc8	k__Fungi	p__Mortierellomycota	c__Mortierellomycetes	o__Mortierellales	f__Mortierellaceae	g__Mortierella	NA
1a8e32903c80f19505b8cde731663f0c	k__Fungi	p__Ascomycota	c__Leotiomycetes	o__Helotiales	f__Hyaloscyphaceae	g__Lachnum	NA
9268c5cc5c79360ce23ef67131f350f4	k__Fungi	p__Basidiomycota	c__Agaricomycetes	o__Agaricales	f__Tricholomataceae	g__Flagelloscypha	NA
7e1140204527fae7238fc5422b445502	k__Fungi	p__Ascomycota	c__Eurotiomycetes	o__unidentified	f__unidentified	g__unidentified	s__unidentified
d65f9af40a5c14c3ead27452fda5a68c	k__Fungi	p__Basidiomycota	c__Agaricomycetes	o__Agaricales	f__Inocybaceae	g__Inocybe	s__unidentified
a45e6855a685ec1e5ddc712e10e92917	k__Fungi	p__Ascomycota	c__Dothideomycetes	NA	NA	NA	NA
023b5b512daa3ca2e53bc3024fe92d27	k__Fungi	p__Basidiomycota	c__Agaricomycetes	o__Agaricales	f__Tricholomataceae	g__Flagelloscypha	NA
68b1efd4bba949c069699751fcc74d50	k__Fungi	p__Ascomycota	NA	NA	NA	NA	NA
c91d0f8a974a5ccc11e94df1ca8eac6b	k__Fungi	p__Ascomycota	c__Sordariomycetes	o__Xylariales	f__Sporocadaceae	g__Pestalotiopsis	NA
92ff5fd44d9f604d69184bd38d5d4179	k__Fungi	p__Ascomycota	c__unidentified	o__unidentified	f__unidentified	g__unidentified	s__unidentified
06f7be1361765e0c88dcde864e9980c7	k__Fungi	p__Basidiomycota	c__Agaricomycetes	o__Thelephorales	f__Thelephoraceae	g__unidentified	s__unidentified
87f53b955ba61b63026f3dbedefc917b	k__Fungi	p__Ascomycota	c__Dothideomycetes	o__Pleosporales	NA	NA	NA
b9c1defbe526544fe6ea0a9af04ed0fe	k__Fungi	p__Mortierellomycota	c__Mortierellomycetes	o__Mortierellales	f__Mortierellaceae	g__Mortierella	s__unidentified
885e943e4a62fbfc7f523d2cd000cb1a	k__Fungi	p__Ascomycota	c__Leotiomycetes	o__Helotiales	f__Myxotrichaceae	g__Oidiodendron	s__unidentified
4c78cbb00db7571beb1fdf6c4123f87f	k__Fungi	p__Basidiomycota	NA	NA	NA	NA	NA
23c03b23cef7cd8c43e19fa8872b4d5c	k__Fungi	p__Ascomycota	c__Dothideomycetes	o__Capnodiales	f__Teratosphaeriaceae	NA	NA
8e2872af05c936176396b301a0f3a013	k__Fungi	p__Basidiomycota	c__Agaricomycetes	o__Sebacinales	NA	NA	NA
25274ea46738810e49e7026aa091cd31	k__Fungi	p__Basidiomycota	c__Agaricomycetes	o__Auriculariales	f__unidentified	g__unidentified	s__unidentified
71be810cc667c0b183823a5633d5d6ca	k__Fungi	p__Basidiomycota	c__Agaricomycetes	o__Agaricales	f__Tricholomataceae	g__Flagelloscypha	NA
2078227de00d5c92f6b9346deaa3a88e	k__Fungi	p__Ascomycota	c__Sordariomycetes	o__Hypocreales	f__Nectriaceae	g__Gibberella	NA
54c4acb7f00f6c94a60f7e0a24ca053f	k__Fungi	p__Basidiomycota	c__Agaricomycetes	o__Thelephorales	f__Thelephoraceae	g__unidentified	s__unidentified
8d7b9afd8df5ef3a722d31812ee7b4d2	k__Fungi	p__Ascomycota	c__Sordariomycetes	o__Hypocreales	f__Nectriaceae	NA	NA
c20978d8856dda417b9698af8ace557d	k__Fungi	p__Ascomycota	c__Leotiomycetes	o__Helotiales	f__Myxotrichaceae	g__Oidiodendron	s__unidentified
623398abab44ddb7e2cbc94917472b76	k__Fungi	NA	NA	NA	NA	NA	NA
3ba415a693fd3614b5e209ac8f88ebd4	k__Fungi	p__Ascomycota	c__Dothideomycetes	o__Pleosporales	f__Didymellaceae	NA	NA
3cdf2c2643ad056bfbfcc71f52fe8f8e	k__Fungi	p__Ascomycota	c__Leotiomycetes	o__Helotiales	NA	NA	NA
a217e2a4bb37c0bfb0e45e87f2b00515	k__Fungi	p__Ascomycota	NA	NA	NA	NA	NA
376302e6f472656e44e43fffad18916f	k__Fungi	p__Ascomycota	c__Lecanoromycetes	o__Ostropales	f__Stictidaceae	g__Cryptodiscus	NA
5418c7789e80e0de1708eee03a571b6e	k__Fungi	p__Ascomycota	NA	NA	NA	NA	NA
1b5d0d8569b138800c60caf71c9d1244	k__Fungi	p__Ascomycota	c__Leotiomycetes	o__Helotiales	NA	NA	NA
8b6f7ce78bc92c0491320c5dad537625	k__Fungi	p__Ascomycota	c__Lecanoromycetes	o__Ostropales	f__Stictidaceae	g__Cryptodiscus	NA
cfb1d3e316a2ff0c8cc25ad4a17a3e1c	k__Fungi	NA	NA	NA	NA	NA	NA
347727c3b2f3ba091acfc6964b3aef48	k__Fungi	p__Basidiomycota	c__Agaricomycetes	o__Auriculariales	f__Auriculariaceae	g__Auricularia	s__unidentified
ef183c7983e829f244a6ca5550288163	k__Fungi	p__Ascomycota	c__Dothideomycetes	o__Dothideales	f__Dothideaceae	NA	NA
32c2a9d5c0ee697ead52907d57fd4e2a	k__Fungi	p__unidentified	c__unidentified	o__unidentified	f__unidentified	g__unidentified	s__unidentified
a706661181de6040d0cd0704deef4196	k__Fungi	p__Ascomycota	c__Sordariomycetes	o__Sordariales	f__Chaetomiaceae	g__Chaetomium	NA
7811c1ae9fa87edc9c53786e4c8cb395	k__Fungi	p__Ascomycota	c__Dothideomycetes	NA	NA	NA	NA
0813513d28455c56a4a39b8aabd6099c	k__Fungi	p__Basidiomycota	c__Agaricomycetes	o__Agaricales	f__Tricholomataceae	g__Mycena	NA
749834a17a74483682f38caf7adac32d	k__Fungi	p__Ascomycota	c__Dothideomycetes	o__Pleosporales	NA	NA	NA
6f88bf32abb645fc87e58fc99ef9fc4d	k__Fungi	p__Ascomycota	c__Leotiomycetes	o__Helotiales	NA	NA	NA
e20b7807e444db2584efa03dadea01f8	k__Fungi	p__Mortierellomycota	c__Mortierellomycetes	o__Mortierellales	f__Mortierellaceae	g__Mortierella	NA
ccb7499d28c1d37ddf03f80c50c67682	k__Fungi	p__Ascomycota	c__Sordariomycetes	o__Hypocreales	f__Nectriaceae	NA	NA
aca340adca13eb4276c6e6655350f9d6	k__Fungi	p__Ascomycota	c__Leotiomycetes	NA	NA	NA	NA
300e2f7d6ce83b956c6e0958226930a7	k__Fungi	p__Ascomycota	c__unidentified	o__unidentified	f__unidentified	g__unidentified	s__unidentified
ef60c300981e5654232ad72a5bff5d3d	k__Fungi	p__Mortierellomycota	c__Mortierellomycetes	o__Mortierellales	f__Mortierellaceae	g__Mortierella	NA
15fe4238aefacfb15b41d0d3e4ebf14c	k__Fungi	p__Basidiomycota	c__Agaricomycetes	o__Thelephorales	f__Thelephoraceae	g__Tomentella	NA
3e15f0f525d22dc2bbb4525e3e72b794	k__Fungi	p__Ascomycota	c__Eurotiomycetes	o__Chaetothyriales	NA	NA	NA
0904f9929c8f3fa15f79edf410d2aa1a	k__Fungi	p__Ascomycota	c__Dothideomycetes	NA	NA	NA	NA
1c623be89092673a7fa9cfc6f8397543	k__Fungi	p__Basidiomycota	c__Agaricomycetes	o__Auriculariales	f__Auriculariaceae	g__Auricularia	s__unidentified
820ed7af11722fe7150ccb784a4e0b79	k__Fungi	p__Basidiomycota	c__Agaricomycetes	o__Thelephorales	f__Thelephoraceae	NA	NA
81f8717529624bb2ee4898c9352e9139	k__Fungi	p__Ascomycota	c__Dothideomycetes	o__Pleosporales	f__Lophiostomataceae	g__Lophiostoma	s__unidentified
9c0d0b308ad85d587bb8a101036f946f	k__Fungi	p__Ascomycota	NA	NA	NA	NA	NA
be3f34a0d25d30bf87ebbaf20801fbd5	k__Fungi	p__Ascomycota	c__Dothideomycetes	o__Capnodiales	NA	NA	NA
c777ee762a5626e358dca7ce0e2c8976	k__Fungi	p__Basidiomycota	c__Agaricomycetes	o__Thelephorales	f__Thelephoraceae	g__Tomentella	NA
f4b3295ad30a482cbd06fa4a47c85951	k__Fungi	p__Ascomycota	c__Leotiomycetes	o__Helotiales	NA	NA	NA
c943730f28a402df06f627362e676d90	k__Fungi	p__Ascomycota	c__Pezizomycetes	o__Pezizales	f__Pyronemataceae	NA	NA
6e0c52a92bb044759936a778107bbfe2	k__Fungi	p__Ascomycota	c__Dothideomycetes	o__Capnodiales	f__Teratosphaeriaceae	NA	NA
9b40a37d6339d1c6deebbbb3d5b33094	k__Fungi	p__Ascomycota	c__Sordariomycetes	o__Hypocreales	NA	NA	NA
d4e765d71ce2b761cb7612e49b2b3368	k__Fungi	p__Ascomycota	c__Dothideomycetes	NA	NA	NA	NA
32dfe361184f8c970e7f7b0bd595d955	k__Fungi	p__unidentified	c__unidentified	o__unidentified	f__unidentified	g__unidentified	s__unidentified
e61db0c19bc495d33c5832a04f4ca29d	k__Fungi	p__Basidiomycota	c__Tremellomycetes	o__Tremellales	f__Tremellaceae	g__Cryptococcus	s__unidentified
8fda2175ba04aaf2e8068d83f286789b	k__Fungi	p__Ascomycota	c__Dothideomycetes	o__Pleosporales	NA	NA	NA
ffc224cd4697422d2d947d3a26ddbc38	k__Fungi	p__Ascomycota	c__Dothideomycetes	o__Pleosporales	NA	NA	NA
639336292000e6b133a7a829a35534e0	k__Fungi	p__Basidiomycota	c__Agaricomycetes	o__Agaricales	f__Inocybaceae	g__Inocybe	NA
e19984adbdf9dde731f61e809b1705c7	k__Fungi	p__Ascomycota	c__Leotiomycetes	o__Helotiales	f__Helotiales_fam_Incertae_sedis	NA	NA
cc1e3a11fd849a3562b77eace36f5775	k__Fungi	p__Basidiomycota	c__Agaricomycetes	o__Thelephorales	f__Thelephoraceae	g__Tomentella	NA
43c5e2a766bd5080168e3902f69c1f61	k__Fungi	p__Ascomycota	c__Eurotiomycetes	o__Chaetothyriales	f__Trichomeriaceae	NA	NA
4b806043ee6b13d64e096714ce07dceb	k__Fungi	p__Ascomycota	c__Sordariomycetes	o__Hypocreales	f__Cordycipitaceae	g__Lecanicillium	NA
9ae4e8763eab9760ec2bb1a4291ff028	k__Fungi	p__Ascomycota	c__Leotiomycetes	o__Helotiales	NA	NA	NA
a62ac08a3ea93c8bc7ccd95398cd2018	k__Fungi	p__Basidiomycota	c__Agaricomycetes	o__Thelephorales	f__Thelephoraceae	g__Tomentella	NA
20e4183cc085864359dc8c84b959ee01	k__Fungi	p__Ascomycota	c__Dothideomycetes	o__Capnodiales	NA	NA	NA
012adbbf9bce874f8bf93fb54b960a75	k__Fungi	p__Basidiomycota	c__Pucciniomycetes	o__Septobasidiales	f__Septobasidiaceae	g__Septobasidium	NA
2492d0a656d93457ca9d438df44383d2	k__Fungi	p__Ascomycota	c__Dothideomycetes	o__unidentified	f__unidentified	g__unidentified	s__unidentified
65f0f56884318f6a2740b3e7ff61abf2	k__Fungi	p__Ascomycota	c__Dothideomycetes	o__Capnodiales	NA	NA	NA
52d80e767867434f850bae5692738201	k__Fungi	p__Ascomycota	c__Dothideomycetes	o__Mytilinidales	f__Gloniaceae	g__Cenococcum	s__Cenococcum_geophilum
ef33baa0e560288bbdfe93368ea45555	k__Fungi	p__Ascomycota	c__Lecanoromycetes	o__unidentified	f__unidentified	g__unidentified	s__unidentified
77ae11fded887bf805d0e92ad62f071f	k__Fungi	NA	NA	NA	NA	NA	NA
640420e071cda9538c7f13bae211353d	k__Fungi	p__Basidiomycota	c__Tremellomycetes	o__Cystofilobasidiales	f__Mrakiaceae	g__Udeniomyces	NA
6a918502e5926c0186db7589550a6d38	k__Fungi	p__Basidiomycota	c__Tremellomycetes	o__Tremellales	NA	NA	NA
45826fe5ecf3d202e9aa8ade05e35688	k__Fungi	p__Basidiomycota	c__Agaricomycetes	o__Agaricales	f__Inocybaceae	g__Inocybe	NA
0efa212c1a69420189f9af1f808dd716	k__Fungi	p__Ascomycota	NA	NA	NA	NA	NA
5c45dbe0baefcf531c6b4b02e3980ffa	k__Fungi	p__Ascomycota	c__Lecanoromycetes	o__Caliciales	f__Physciaceae	g__Physcia	NA
a7991b84499736d1021d34992339e710	k__Fungi	p__Basidiomycota	c__Tremellomycetes	o__Tremellales	f__Tremellaceae	g__Cryptococcus	s__unidentified
a527860b3668875c3bb812205d1f247b	k__Fungi	p__Ascomycota	c__Leotiomycetes	o__Helotiales	NA	NA	NA
03ac8bb19f0a5a7214ba2459f8d76dfe	k__Fungi	p__Ascomycota	c__Eurotiomycetes	o__Chaetothyriales	NA	NA	NA
3035e54384c35c21747447f6963ce001	k__Fungi	p__Mortierellomycota	c__Mortierellomycetes	o__Mortierellales	f__Mortierellaceae	g__Mortierella	NA
787e8bf333ffe2068ec83a1dbe38d07e	k__Fungi	p__Basidiomycota	c__Agaricomycetes	o__Agaricales	f__Tricholomataceae	g__Mycena	NA
840690468b6352225533024692c99d18	k__Fungi	p__Ascomycota	c__Dothideomycetes	o__Myriangiales	NA	NA	NA
02b31c52a107d22f3b0fa959f7a9b4c8	k__Fungi	p__Ascomycota	c__Sordariomycetes	o__Xylariales	f__Xylariales_fam_Incertae_sedis	NA	NA
f370a34c9c4753736575efc686f0a33d	k__Fungi	p__Ascomycota	c__Eurotiomycetes	o__Chaetothyriales	f__Herpotrichiellaceae	g__Cladophialophora	NA
1bee49f57a0b3d61be77a90a38f10ac5	k__Fungi	p__Basidiomycota	c__Agaricomycetes	o__Agaricales	f__Inocybaceae	g__Inocybe	NA
e19954c6e1990f962e937fc29f3e292b	k__Fungi	p__Ascomycota	c__Sordariomycetes	o__Hypocreales	f__Hypocreaceae	g__Trichoderma	NA
6cadc5962eb7471fcc2c961c426492ad	k__Fungi	p__Ascomycota	c__Leotiomycetes	o__Helotiales	NA	NA	NA
88a38abd496630f31cc8dafad1b9bf53	k__Fungi	p__Basidiomycota	c__Agaricomycetes	o__Auriculariales	f__unidentified	g__unidentified	s__unidentified
4f645a96c2bbc227f2acd50913a8aa11	k__Fungi	p__Ascomycota	c__Dothideomycetes	NA	NA	NA	NA
894c6eabb8b168486b77c560fc49041b	k__Fungi	p__Ascomycota	c__Eurotiomycetes	o__Chaetothyriales	f__Herpotrichiellaceae	g__Cladophialophora	s__unidentified
cb7c8558768b3fb7021e7c2a716b82ba	k__Fungi	p__Ascomycota	c__Dothideomycetes	o__Pleosporales	NA	NA	NA
0e7a3c06239d0aad548710704443a0df	k__Fungi	p__Ascomycota	c__Dothideomycetes	o__Pleosporales	f__unidentified	g__unidentified	s__unidentified
67f2c59a9d487f40d7755ef253de1476	k__Fungi	p__Ascomycota	c__Dothideomycetes	o__Pleosporales	f__Dictyosporiaceae	NA	NA
3e93e8f44c7a54d6190c1d8eacba5e75	k__Fungi	p__Ascomycota	c__Eurotiomycetes	o__Chaetothyriales	NA	NA	NA
d5cee66fb3ff55dbf8adf38e26595acb	k__Fungi	p__Basidiomycota	c__Exobasidiomycetes	o__Exobasidiales	f__Exobasidiaceae	g__Exobasidium	NA
0ab5db216be2844598040d27f761159c	k__Fungi	p__Ascomycota	c__Leotiomycetes	o__Helotiales	NA	NA	NA
955e1eb595512c2ee384945c3b579d85	k__Fungi	p__Basidiomycota	c__Tremellomycetes	o__Tremellales	f__Cuniculitremaceae	NA	NA
9c72de151ee85de6f94bc96af2183ffa	k__Fungi	p__Basidiomycota	c__Pucciniomycetes	o__Septobasidiales	f__Septobasidiaceae	g__Septobasidium	NA
bc50b811f26fa968276d5bd5545fb07b	k__Fungi	p__Basidiomycota	c__Agaricomycetes	o__Thelephorales	f__Thelephoraceae	NA	NA
19217540654031b0bdc0356a8a070368	k__Fungi	p__Ascomycota	c__Taphrinomycetes	o__Taphrinales	f__Taphrinaceae	g__Taphrina	NA
0bfd6a77cc480954fc5d667005cf33a7	k__Fungi	p__Ascomycota	c__Orbiliomycetes	o__Orbiliales	f__Orbiliaceae	g__Orbilia	s__unidentified
97bece902c2b95a96e71c4d45e0e6f13	k__Fungi	p__Ascomycota	c__Eurotiomycetes	o__Eurotiales	f__Aspergillaceae	g__Penicillium	NA
13175caee35ac2a7b4efad87fd344f73	k__Fungi	p__Ascomycota	c__Sordariomycetes	o__Hypocreales	f__Hypocreaceae	g__Trichoderma	NA
7a4debfad1ee84c80582700092029fc2	k__Fungi	p__Basidiomycota	NA	NA	NA	NA	NA
9ca4650d0f2d91f31a6771b2bcbdfbc5	k__Fungi	p__Ascomycota	c__Dothideomycetes	o__Pleosporales	NA	NA	NA
202956b270732ac1be2ab82b3fe3f164	k__Fungi	p__unidentified	c__unidentified	o__unidentified	f__unidentified	g__unidentified	s__unidentified
bdd4bd1708c0edcd5960bc81ab29d5ba	k__Fungi	p__Ascomycota	c__Eurotiomycetes	o__Chaetothyriales	f__Chaetothyriales_fam_Incertae_sedis	g__Strelitziana	NA
ad71708457e3f5e3c764e74ba31781ec	k__Fungi	NA	NA	NA	NA	NA	NA
45cc501619a030d84b925b2812455983	k__Fungi	p__Ascomycota	c__Lecanoromycetes	o__unidentified	f__unidentified	g__unidentified	s__unidentified
59c178bb076e897b0d76f4f591d40750	k__Fungi	p__Ascomycota	c__Sordariomycetes	o__Sordariales	f__Chaetomiaceae	NA	NA
a4e81f86064944b295715ed4931a9a88	k__Fungi	p__Ascomycota	c__Pezizomycetes	o__Pezizales	f__Tuberaceae	g__Tuber	s__unidentified
6e4432c397b49b2fbe41186c0a7ed437	k__Fungi	p__Ascomycota	c__Dothideomycetes	o__Pleosporales	f__Teichosporaceae	g__Teichospora	NA
15f0fe963daa530a79b5c913a3561f9b	k__Fungi	p__Ascomycota	c__Leotiomycetes	o__Helotiales	f__unidentified	g__unidentified	s__unidentified
d61562333591cb83248c1a10baa3d793	k__Fungi	p__Ascomycota	c__Dothideomycetes	o__Pleosporales	NA	NA	NA
45d5e093c611bc720ef516d163567a75	k__Fungi	p__Ascomycota	c__Leotiomycetes	o__Rhytismatales	f__Rhytismataceae	NA	NA
0cf13d89311cecbb237f8e37e765c465	k__Fungi	NA	NA	NA	NA	NA	NA
8a7d3eacea36c511ce65b33fff89261f	k__Fungi	p__Ascomycota	c__Eurotiomycetes	o__Chaetothyriales	NA	NA	NA
9230418ee4ae838c982a758ac34b2eec	k__Fungi	p__Ascomycota	c__Sordariomycetes	o__Diaporthales	NA	NA	NA
111ba3fd79ec00eb7cb0ce965c168154	k__Fungi	p__Ascomycota	c__Leotiomycetes	o__Helotiales	NA	NA	NA
aab40e91f37bff1df44e94fea0000970	k__Fungi	p__Ascomycota	c__Pezizomycetes	o__Pezizales	f__Pezizaceae	g__unidentified	s__unidentified
018a570f4e6383fcbb05b40275d9796a	k__Fungi	p__Basidiomycota	c__Agaricomycetes	o__Agaricales	f__Tricholomataceae	NA	NA
58bbe7ad212f9a2f7cbb36fd32b2cc4e	k__Fungi	p__Ascomycota	c__Dothideomycetes	o__Capnodiales	NA	NA	NA
703814c67ff93c4b107ed100456742c3	k__Fungi	p__Basidiomycota	c__Agaricomycetes	o__Agaricales	f__Inocybaceae	g__Inocybe	s__unidentified
751c9ebe749e6c03090ac2e3f8bae8a9	k__Fungi	p__Ascomycota	c__Eurotiomycetes	o__Chaetothyriales	NA	NA	NA
2bbdd8b7457c67df1771bcb000081bbf	k__Fungi	p__Basidiomycota	c__Agaricomycetes	o__Agaricales	f__Inocybaceae	g__Inocybe	NA
099ce0f4d0a98e6b8e83e23156f87da2	k__Fungi	p__Ascomycota	c__Leotiomycetes	o__Helotiales	NA	NA	NA
c498ca190936ae3d84a44f13aded70b7	k__Fungi	p__Ascomycota	c__Dothideomycetes	o__Pleosporales	f__unidentified	g__unidentified	s__unidentified
01db50ff20d8cec7199ea05b999c5b97	k__Fungi	p__Ascomycota	c__Dothideomycetes	o__Capnodiales	f__unidentified	g__unidentified	s__unidentified
81c6f47ec4064ec54f8c7dd18884acf8	k__Fungi	NA	NA	NA	NA	NA	NA
4e87c3074c113dc74af181101ae3b282	k__Fungi	p__Ascomycota	c__Dothideomycetes	NA	NA	NA	NA
ab80b5bc7f36e5f1f56026c4b2b69859	k__Fungi	p__Ascomycota	c__Eurotiomycetes	o__Chaetothyriales	NA	NA	NA
5f9bcf23f7804bfb7a47073b34feda6a	k__Fungi	p__Ascomycota	c__Leotiomycetes	o__Helotiales	f__unidentified	g__unidentified	s__unidentified
f80a7f82ad6aa181c9b0994d72a570ee	k__Fungi	p__Ascomycota	c__Sordariomycetes	o__Diaporthales	f__Diaporthaceae	g__Diaporthe	NA
87b81ec9692d098dca9f1cb53f0984c1	k__Fungi	p__Ascomycota	c__Dothideomycetes	o__Pleosporales	NA	NA	NA
f3b946e37b05bf99d32a6a6eae7afbd3	k__Fungi	p__Ascomycota	c__Sordariomycetes	o__Hypocreales	f__Nectriaceae	NA	NA
1203655a6346747dd876aa9062fd9add	k__Fungi	p__Ascomycota	c__Leotiomycetes	o__Helotiales	NA	NA	NA
f77b1bc47d3df55a019502e72bbc63fe	k__Fungi	p__Basidiomycota	c__Agaricomycetes	o__Cantharellales	NA	NA	NA
ca1dbda51da2631191a8f2fbdd7d2c2f	k__Fungi	p__Ascomycota	c__Leotiomycetes	o__Helotiales	f__unidentified	g__unidentified	s__unidentified
ed13421c488d274eecad88153e34d4ed	k__Fungi	p__Basidiomycota	c__Tremellomycetes	o__Filobasidiales	f__Piskurozymaceae	g__Solicoccozyma	NA
4617faa9b28082281091ab788c1de4c4	k__Fungi	p__Ascomycota	c__Pezizomycetes	o__Pezizales	f__Pyronemataceae	g__Pustularia	s__unidentified
4271831202cc2d59a9a80c91f3b897bd	k__Fungi	p__Ascomycota	c__Sordariomycetes	o__Glomerellales	f__Plectosphaerellaceae	g__Plectosphaerella	NA
c1e14a879b04d5c461fccaa2b3b04c9e	k__Fungi	p__Ascomycota	c__Leotiomycetes	o__Helotiales	NA	NA	NA
171cc0cb25aacadfdb95d6f2e39dd5c9	k__Fungi	p__Ascomycota	c__Eurotiomycetes	o__Chaetothyriales	f__Trichomeriaceae	NA	NA
11ade17804fc75510fcc994eaf06528b	k__Fungi	p__Ascomycota	c__Dothideomycetes	o__Dothideales	f__Aureobasidiaceae	g__Aureobasidium	NA
1b1f23f2679cd938ccb22f80a0236f67	k__Fungi	p__Ascomycota	c__Leotiomycetes	o__Helotiales	NA	NA	NA
298fbac4c48cda861225f2a0193ad38b	k__Fungi	p__Basidiomycota	c__Cystobasidiomycetes	o__Erythrobasidiales	f__Erythrobasidiaceae	g__Erythrobasidium	s__unidentified
355e7a324b09e57e60c10a6b1254ab1f	k__Fungi	p__Ascomycota	c__Dothideomycetes	o__Capnodiales	f__unidentified	g__unidentified	s__unidentified
be71630668d0e7b02122e2b3ca46f2e9	k__Fungi	p__Basidiomycota	c__Agaricomycetes	o__Cantharellales	f__Cantharellales_fam_Incertae_sedis	g__Sistotrema	s__unidentified
d75011b998acec7312b64f71ecf953cf	k__Fungi	p__Ascomycota	c__Dothideomycetes	o__Pleosporales	f__Didymellaceae	NA	NA
2eddaf90bc7d8664c2732d404bbb8846	k__Fungi	p__Ascomycota	c__Sordariomycetes	o__Hypocreales	f__Nectriaceae	g__Fusarium	NA
29f4a612b9b74caffd09e29de61f3f12	k__Fungi	p__Ascomycota	c__Eurotiomycetes	o__Chaetothyriales	NA	NA	NA
3c1a1e4471dbd37271f3f6dc08f4d165	k__Fungi	p__Ascomycota	c__Dothideomycetes	o__Capnodiales	NA	NA	NA
75ee600b8e0e8aef25d01e106e22f5db	k__Fungi	p__Entorrhizomycota	c__Entorrhizomycetes	o__Entorrhizales	f__Entorrhizaceae	g__Entorrhiza	NA
206383aa9a0e3e897ef698fa840c68d8	k__Fungi	p__Basidiomycota	c__Agaricomycetes	o__Boletales	f__Sclerodermataceae	g__Scleroderma	s__unidentified
99f4500a3aceef76b402736958ac96d5	k__Fungi	p__Ascomycota	c__Lecanoromycetes	o__Lecanorales	NA	NA	NA
187c026ac303b5f7298149f891be8ba8	k__Fungi	p__Basidiomycota	c__Agaricomycetes	o__Cantharellales	f__Cantharellales_fam_Incertae_sedis	g__Sistotrema	s__unidentified
4532b85d9dfbf84d59bf9c03d4bb220f	k__Fungi	p__Basidiomycota	c__Agaricomycetes	o__Auriculariales	f__Auriculariaceae	NA	NA
90f5e26338949c7784cd7e67ebce8399	k__Fungi	p__Ascomycota	c__Dothideomycetes	o__Venturiales	f__Sympoventuriaceae	NA	NA
d7e6521a66cb0793aa806c1801b1e952	k__Fungi	p__Ascomycota	c__Dothideomycetes	o__Myriangiales	f__Elsinoaceae	NA	NA
16dcc4778b6333e2e12e21a0362e0aeb	k__Fungi	p__Ascomycota	c__Eurotiomycetes	o__Chaetothyriales	NA	NA	NA
256e0882255721ca45053493ca986034	k__Fungi	p__Basidiomycota	c__Cystobasidiomycetes	o__Erythrobasidiales	f__Erythrobasidiaceae	g__Erythrobasidium	s__unidentified
a5a7ec171b0934639a4d0bcd51606d32	k__Fungi	p__Ascomycota	c__Dothideomycetes	o__Capnodiales	NA	NA	NA
66f2d2b93e6d10a95e63fdaf2b67b9f7	k__Fungi	p__Ascomycota	c__Dothideomycetes	o__Pleosporales	f__Phaeosphaeriaceae	g__Paraphoma	NA
e42b1d1e5482ba93ed56a5bcfa565b16	k__Fungi	p__Ascomycota	c__Dothideomycetes	o__Pleosporales	NA	NA	NA
ccd2288d7eec157c5587bf1ab1275cf7	k__Fungi	p__Ascomycota	c__Orbiliomycetes	o__Orbiliales	f__Orbiliaceae	g__Orbilia	s__unidentified
47a197bb61212a28563e238c10ebebce	k__Fungi	p__Ascomycota	c__Dothideomycetes	o__Capnodiales	f__Mycosphaerellaceae	g__Pseudocercospora	NA
f7c02873b613009ee96ef145128cc2d5	k__Fungi	p__Ascomycota	c__Dothideomycetes	o__Pleosporales	f__Periconiaceae	NA	NA
af38fa07839cc0b8f553b4e99740310c	k__Fungi	p__Ascomycota	c__Lecanoromycetes	o__Ostropales	NA	NA	NA
b680b7e2d1676a386def50f6bf51e3fe	k__Fungi	p__Ascomycota	c__Taphrinomycetes	o__Taphrinales	f__Taphrinaceae	g__Taphrina	s__Taphrina_pruni
c3d20d0e2725efdffa03010a5f81e14d	k__Fungi	p__Mortierellomycota	c__Mortierellomycetes	o__Mortierellales	f__Mortierellaceae	g__Mortierella	NA
f8f97dac3663d8bbe405d456390b4a48	k__Fungi	p__Ascomycota	c__Eurotiomycetes	o__Chaetothyriales	f__Cyphellophoraceae	g__Cyphellophora	NA
4c00a5c40810d90bfb9ff997d7c68f98	k__Fungi	p__Basidiomycota	c__Exobasidiomycetes	o__Exobasidiales	f__Exobasidiaceae	g__Exobasidium	NA
d225957e2bd9b9d1e6e099b75baddadf	k__Fungi	p__Basidiomycota	c__Agaricomycetes	o__Sebacinales	f__unidentified	g__unidentified	s__unidentified
ebb3499be5d3bbaf0d5ccfcfa99511e7	k__Fungi	p__Basidiomycota	c__Tremellomycetes	o__Tremellales	f__unidentified	g__unidentified	s__unidentified
78350ac90f374b50a9cb61ae34a63493	k__Fungi	p__Basidiomycota	c__Agaricomycetes	o__Boletales	f__Sclerodermataceae	g__Scleroderma	NA
92c873fe7d618319da69404b131798be	k__Fungi	p__Ascomycota	c__Eurotiomycetes	o__Chaetothyriales	NA	NA	NA
14272e8311f9aa553b7fae7d0779e3f8	k__Fungi	p__Ascomycota	c__Eurotiomycetes	o__Chaetothyriales	f__unidentified	g__unidentified	s__unidentified
9ac6f24584300278a5875b278a22f0d4	k__Fungi	p__Basidiomycota	c__Agaricomycetes	o__Agaricales	f__Inocybaceae	g__Inocybe	s__Inocybe_griseovelata
caed6502d4aec55e751b059eb7798153	k__Fungi	p__Ascomycota	c__Dothideomycetes	NA	NA	NA	NA
7c80a1746912d03a8d84e7857429d51e	k__Fungi	p__Ascomycota	c__Taphrinomycetes	o__Taphrinales	f__Taphrinaceae	g__Taphrina	NA
5052b6c11093ea9a24c6c993ad4f8273	k__Fungi	p__Ascomycota	c__Dothideomycetes	o__Myriangiales	NA	NA	NA
5111087e91d36cc4337390e128cae009	k__Fungi	p__Ascomycota	c__Leotiomycetes	o__Helotiales	NA	NA	NA
83c4c5f997c0cd00f751bd36502833a4	k__Fungi	p__Mucoromycota	c__Endogonomycetes	o__Endogonales	f__Endogonaceae	g__Endogone	NA
a46b24959c8c6a9a4df92eca78d57093	k__Fungi	p__Ascomycota	c__Lecanoromycetes	o__Lecanorales	NA	NA	NA
2db7457b2120461191f809b52218444f	k__Fungi	p__Mortierellomycota	c__Mortierellomycetes	o__Mortierellales	f__Mortierellaceae	g__Mortierella	s__unidentified
95f991079316e1d2c10073dd356ad031	k__Fungi	p__Basidiomycota	c__Cystobasidiomycetes	o__Erythrobasidiales	f__Erythrobasidiaceae	g__Erythrobasidium	s__unidentified
7b56c849577dd583093a752537ca58c7	k__Fungi	p__Ascomycota	c__Leotiomycetes	o__Helotiales	NA	NA	NA
71e44bfdb4c2b93c06147ea9d168a3a5	k__Fungi	p__Basidiomycota	c__Agaricostilbomycetes	o__Agaricostilbales	NA	NA	NA
9569041ec5e1ba3560e4b65b30e1adc1	k__Fungi	p__Ascomycota	c__Leotiomycetes	o__Helotiales	NA	NA	NA
3a2476762d4b94024e2a6bc0adee9942	k__Fungi	p__Ascomycota	c__Leotiomycetes	o__Helotiales	NA	NA	NA
085f7c61d885a2a69a3f8e5a52bf5fb6	k__Fungi	p__Ascomycota	c__Dothideomycetes	o__Pleosporales	NA	NA	NA
f936db5fb1b80313cc16c238ba38eb65	k__Fungi	p__Basidiomycota	c__Agaricomycetes	o__Agaricales	f__Tricholomataceae	g__Flagelloscypha	NA
c9a4f466a937f4451e19157825841df4	k__Fungi	p__Basidiomycota	c__Agaricomycetes	o__unidentified	f__unidentified	g__unidentified	s__unidentified
a1a522847d63fefd85f2d933a1d47ecc	k__Fungi	p__Ascomycota	c__Pezizomycetes	o__Pezizales	f__Pezizaceae	g__unidentified	s__unidentified
ec72113bc95e84d7c7e9a6c475771976	k__Fungi	p__Ascomycota	c__Eurotiomycetes	o__Chaetothyriales	f__unidentified	g__unidentified	s__unidentified
8d458d784c68cced18c7c67cabe6043d	k__Fungi	p__Ascomycota	c__Eurotiomycetes	o__Chaetothyriales	f__Herpotrichiellaceae	g__Cladophialophora	s__unidentified
4e4a421c2c4242f396d2542b2716603e	k__Fungi	p__Basidiomycota	c__Agaricomycetes	o__Agaricales	f__Tricholomataceae	g__Delicatula	NA
d8f8a1fa6ceb1b34d149ce03167c9637	k__Fungi	p__Ascomycota	c__Dothideomycetes	o__Capnodiales	NA	NA	NA
46138b8eec9c4ecc077db58b46806d30	k__Fungi	p__Basidiomycota	c__Exobasidiomycetes	o__Exobasidiales	f__Exobasidiaceae	g__Exobasidium	NA
29dbca8fa91860ff4f4de6ec8e7b2c61	k__Fungi	p__Ascomycota	c__Leotiomycetes	o__Helotiales	NA	NA	NA
9aeac706b179e938bf178e6166c9516f	k__Fungi	p__Mortierellomycota	c__Mortierellomycetes	o__Mortierellales	f__Mortierellaceae	g__Mortierella	NA
e880767e8d576d31a9e18ea0afeefc0f	k__Fungi	p__Ascomycota	c__Sordariomycetes	NA	NA	NA	NA
0733191249a96212a540d2952f9da144	k__Fungi	p__Basidiomycota	c__Agaricomycetes	o__Agaricales	f__Tricholomataceae	NA	NA
e812d8c09953261f67ec6e86dcef9a71	k__Fungi	p__Basidiomycota	c__Agaricomycetes	o__Agaricales	f__Tricholomataceae	NA	NA
d19525d880ba9a8f4aca50f3e3cc6812	k__Fungi	p__Basidiomycota	c__Tremellomycetes	o__Tremellales	NA	NA	NA
267c5b202b89ba204c15ef24cdea6381	k__Fungi	p__Ascomycota	c__Dothideomycetes	o__Mytilinidales	f__Gloniaceae	g__Cenococcum	s__Cenococcum_geophilum
1ca3bbec9fff08600f37f77e187003fe	k__Fungi	p__Basidiomycota	c__Agaricomycetes	o__Agaricales	f__Inocybaceae	g__Inocybe	NA
8515a280989f8ff1079a02c80df8e69b	k__Fungi	p__Ascomycota	c__Eurotiomycetes	o__Chaetothyriales	f__Herpotrichiellaceae	g__Cladophialophora	s__unidentified
f810894a741f1cfa09787a8086ff3559	k__Fungi	p__Basidiomycota	c__Tremellomycetes	o__Tremellales	f__Bulleribasidiaceae	g__Vishniacozyma	NA
9f44e58f6d60baff242dba932890c7ad	k__Fungi	p__Basidiomycota	c__Agaricomycetes	o__Agaricales	f__Marasmiaceae	g__Marasmius	NA
74dbc335c41c039a8080e98970a612cb	k__Fungi	p__Ascomycota	NA	NA	NA	NA	NA
5d9fb00eb2015493aafb050d7473acb0	k__Fungi	p__Ascomycota	c__Dothideomycetes	o__Capnodiales	f__unidentified	g__unidentified	s__unidentified
644115aeed783ca5d4cc10c67889d8d0	k__Fungi	p__Basidiomycota	c__Agaricomycetes	o__Thelephorales	f__Thelephoraceae	g__Tomentella	s__unidentified
3ba181f93f5834878456d32c587ab3b2	k__Fungi	p__Ascomycota	c__Dothideomycetes	o__Pleosporales	NA	NA	NA
633fd61fa0bff8cfbb86e4555c45a01b	k__Fungi	p__Basidiomycota	c__Agaricostilbomycetes	o__Agaricostilbales	f__Chionosphaeraceae	g__Cystobasidiopsis	NA
60b2554c588eb7dbd671958d50a518b7	k__Fungi	p__Ascomycota	c__Sordariomycetes	o__Hypocreales	NA	NA	NA
ba0021d2a6db3cb4765e6a3afabeea21	k__Fungi	p__Basidiomycota	c__Agaricomycetes	o__Agaricales	f__Inocybaceae	g__Inocybe	s__unidentified
efab4e715bce3507a36b750180225daa	k__Fungi	p__Ascomycota	c__Dothideomycetes	NA	NA	NA	NA
53be7def2ebc1fe5e1651a831341a4ef	k__Fungi	p__Ascomycota	c__Sordariomycetes	o__unidentified	f__unidentified	g__unidentified	s__unidentified
ff544ba4242c189d3f475fa03b3bcd42	k__Fungi	p__Ascomycota	c__Dothideomycetes	o__Pleosporales	f__Didymellaceae	NA	NA
9b2a88a51fed6234b785926d3ab18283	k__Fungi	p__Basidiomycota	c__Agaricomycetes	o__Cantharellales	f__Ceratobasidiaceae	g__unidentified	s__unidentified
90032bc8be6346af9e69086936b5390c	k__Fungi	p__Basidiomycota	c__Agaricomycetes	o__Agaricales	f__Tricholomataceae	g__Delicatula	NA
c890a4154e286d303e831c3ca11164e8	k__Fungi	p__Ascomycota	c__Dothideomycetes	NA	NA	NA	NA
46ed3f3fc66e1107878828460fecd380	k__Fungi	p__Ascomycota	c__Leotiomycetes	o__Helotiales	NA	NA	NA
f13e79a3ed6325adda9f881cd4bb82d8	k__Fungi	p__Ascomycota	c__Dothideomycetes	o__Pleosporales	f__Phaeosphaeriaceae	NA	NA
aeb31935269f0692b1d19d768bd9dd57	k__Fungi	p__Ascomycota	c__Leotiomycetes	o__Helotiales	NA	NA	NA
2836081a229e9c19e740eb9876934bf7	k__Fungi	p__Ascomycota	c__Dothideomycetes	o__Pleosporales	f__unidentified	g__unidentified	s__unidentified
c70916ac6fa870dd1f813c399cd21cef	k__Fungi	p__Ascomycota	c__Eurotiomycetes	o__Eurotiales	f__Trichocomaceae	g__Talaromyces	NA
60e74f3a1c2ea56baa856d70dcbabcf5	k__Fungi	p__Basidiomycota	c__Agaricomycetes	o__Sebacinales	f__unidentified	g__unidentified	s__unidentified
c710239a5e980c30897544bd69f88675	k__Fungi	p__Ascomycota	c__Dothideomycetes	o__Pleosporales	f__Phaeosphaeriaceae	g__Paraphoma	NA
ec760fe423c083c9d4ff2cb5290b0773	k__Fungi	p__Mortierellomycota	c__Mortierellomycetes	o__Mortierellales	f__Mortierellaceae	g__Mortierella	NA
3e7f71426d1fcb51d7811419cfbb05af	k__Fungi	p__Ascomycota	c__Dothideomycetes	o__Tubeufiales	f__Tubeufiaceae	NA	NA
32a51c007daa9dd235ab683d914cfeb0	k__Fungi	p__Basidiomycota	c__Agaricomycetes	o__Agaricales	f__Tricholomataceae	g__Mycena	NA
fce21913812f98839f07c66581fe2d47	k__Fungi	p__Basidiomycota	c__Agaricomycetes	o__Agaricales	f__Inocybaceae	g__Inocybe	s__unidentified
053bfb36df7435624b12a690ed53e230	k__Fungi	p__Basidiomycota	c__Agaricomycetes	o__Agaricales	f__Inocybaceae	g__Inocybe	NA
52ddf9d2460a8ae37d406e8169f4d2b1	k__Fungi	p__Mortierellomycota	c__Mortierellomycetes	o__Mortierellales	f__Mortierellaceae	g__Mortierella	NA
5c6ac2e0775253e83c57288369224481	k__Fungi	p__Basidiomycota	c__Agaricomycetes	o__Agaricales	f__Inocybaceae	g__Inocybe	s__Inocybe_mixtilis
22e7179b340ee27022cff2d35ace7144	k__Fungi	p__Ascomycota	c__unidentified	o__unidentified	f__unidentified	g__unidentified	s__unidentified
e0b88860c1f04e31fe202777aa178961	k__Fungi	p__Basidiomycota	c__Agaricomycetes	o__Agaricales	f__Inocybaceae	g__Inocybe	s__unidentified
16da53312bc6b766231c361e4537b25d	k__Fungi	p__Ascomycota	c__Dothideomycetes	o__Capnodiales	f__Mycosphaerellaceae	NA	NA
2810485fb19f8153461b9300caa4844b	k__Fungi	p__Mucoromycota	c__Endogonomycetes	o__Endogonales	f__Endogonaceae	g__Endogone	NA
1cf795a1d0c4209d7493e2cf5f511635	k__Fungi	p__Ascomycota	c__Taphrinomycetes	o__Taphrinales	f__Taphrinaceae	g__Taphrina	NA
c6e4258f76632c3e47d00abe7eeae3d1	k__Fungi	p__Ascomycota	c__Dothideomycetes	o__Pleosporales	f__Phaeosphaeriaceae	g__Paraphoma	NA
956f0fba92ea94b13df1852c4cd0ae43	k__Fungi	p__Ascomycota	c__Dothideomycetes	o__Capnodiales	f__unidentified	g__unidentified	s__unidentified
bee317ace52b834e462ea1af11bd12aa	k__Fungi	p__Ascomycota	c__Dothideomycetes	NA	NA	NA	NA
f74c334e835a20242559fc10ee698270	k__Fungi	p__Basidiomycota	c__Cystobasidiomycetes	o__Erythrobasidiales	f__Erythrobasidiaceae	g__Erythrobasidium	s__unidentified
701f6d6060c67534e3a8c7870c3b4a3d	k__Fungi	p__Ascomycota	c__Dothideomycetes	o__Pleosporales	NA	NA	NA
8112927f1fa0845828ffd916437a1646	k__Fungi	p__Basidiomycota	c__Agaricomycetes	o__Agaricales	f__Tricholomataceae	g__Delicatula	NA
8609ce8cd8e4de95b14ad02754b735b2	k__Fungi	p__Basidiomycota	c__Agaricomycetes	o__Thelephorales	f__Thelephoraceae	g__Tomentella	NA
5f9dec17078b0624be8d37cb3fc3e378	k__Fungi	p__Basidiomycota	c__Cystobasidiomycetes	o__Erythrobasidiales	f__Erythrobasidiaceae	g__Erythrobasidium	s__unidentified
4794476a13d91cf58ee6b681160fe695	k__Fungi	p__Basidiomycota	c__Agaricomycetes	o__Thelephorales	f__Thelephoraceae	g__unidentified	s__unidentified
83c610973e5d4ecea3cdc48df2bb1dc2	k__Fungi	p__Ascomycota	c__Dothideomycetes	o__Capnodiales	f__unidentified	g__unidentified	s__unidentified
213db4f39e865128ae573154ce48cf09	k__Fungi	p__Ascomycota	c__Dothideomycetes	o__Capnodiales	f__Teratosphaeriaceae	NA	NA
bd8aea3e9bc0a626c336e72ec0a64aef	k__Fungi	p__Ascomycota	c__unidentified	o__unidentified	f__unidentified	g__unidentified	s__unidentified
635e640be831b19221f5d5605a4111fc	k__Fungi	p__Ascomycota	c__Dothideomycetes	o__Pleosporales	f__unidentified	g__unidentified	s__unidentified
2b698a612e9629077e4170534beae1be	k__Fungi	p__Ascomycota	c__Sordariomycetes	o__Hypocreales	f__Clavicipitaceae	NA	NA
6bc1da3f10bf05b8578c6537236a0506	k__Fungi	p__Ascomycota	c__Dothideomycetes	o__Pleosporales	f__Massarinaceae	g__Helminthosporium	NA
7f49a6b7cc3908d7510667ba7c47dd87	k__Fungi	p__Ascomycota	c__Dothideomycetes	o__Capnodiales	f__Mycosphaerellaceae	NA	NA
d68ad73eb70c4f29ccfbeac1a39c8c1f	k__Fungi	p__Ascomycota	c__Pezizomycetes	o__Pezizales	f__Pyronemataceae	g__Trichophaea	s__unidentified
2d3a7a8b490ff0fc4a2f23a654daabb5	k__Fungi	p__Ascomycota	c__Sordariomycetes	o__Hypocreales	f__Nectriaceae	g__Thelonectria	NA
24497511d86b9824f1d9d8c89140025c	k__Fungi	p__Ascomycota	c__Dothideomycetes	NA	NA	NA	NA
6d32333049aed8ee7a3702b993e327c0	k__Fungi	p__Basidiomycota	c__Agaricomycetes	o__unidentified	f__unidentified	g__unidentified	s__unidentified
afce8e5dfdc0df2ff3f3145cfe31286a	k__Fungi	p__Ascomycota	c__Eurotiomycetes	o__Chaetothyriales	NA	NA	NA
f3f91931749bb0da90547d2a9a6401ea	k__Fungi	p__Basidiomycota	c__Agaricomycetes	o__Agaricales	f__Inocybaceae	g__Inocybe	s__unidentified
d152720faf06e5f47548c46f6f255074	k__Fungi	p__Basidiomycota	c__Microbotryomycetes	o__Sporidiobolales	f__Sporidiobolaceae	NA	NA
278b91bb5907304df08fbd73a440cf35	k__Fungi	p__Mucoromycota	c__Endogonomycetes	o__Endogonales	f__Endogonaceae	g__Endogone	NA
8c084217f619b92847fa179fd35421cd	k__Fungi	p__Mucoromycota	c__Endogonomycetes	o__Endogonales	f__Endogonaceae	g__Endogone	NA
7c5fb79532801423455a0c96bf4955bb	k__Fungi	p__Ascomycota	c__Orbiliomycetes	o__Orbiliales	f__Orbiliaceae	g__Orbilia	s__unidentified
9e0143b551e1e251e3d8a7dfe1374aab	k__Fungi	p__Ascomycota	c__Sordariomycetes	o__Sordariales	f__Chaetomiaceae	NA	NA
a15fa93882c396cf704025fec56630af	k__Fungi	p__Ascomycota	c__Dothideomycetes	o__Capnodiales	f__Cladosporiaceae	g__Cladosporium	NA
a72e6c0403e06a5a874413eb1f533e87	k__Fungi	p__Ascomycota	c__Dothideomycetes	o__Pleosporales	NA	NA	NA
9e964ab2366086071bb95adcff522ff3	k__Fungi	p__Basidiomycota	c__Microbotryomycetes	NA	NA	NA	NA
f5f66f2995fe4476b5bd5fee82d39307	k__Fungi	p__Basidiomycota	c__Agaricomycetes	o__Agaricales	f__Tricholomataceae	NA	NA
3d7f27efb64ad1fe1469659517d184cb	k__Fungi	p__Ascomycota	c__Leotiomycetes	o__Helotiales	NA	NA	NA
bd286cce85d2f1c6cd3ca39a0d70fc01	k__Fungi	p__Ascomycota	c__Dothideomycetes	o__Pleosporales	f__Periconiaceae	NA	NA
2cb41c95e865077330748bfca7078b98	k__Fungi	p__Basidiomycota	c__Tremellomycetes	o__Tremellales	f__Tremellaceae	g__Cryptococcus	s__unidentified
5c61878dabfc9022ce1b84ce58fe5946	k__Fungi	p__Ascomycota	c__Dothideomycetes	o__Tubeufiales	f__unidentified	g__unidentified	s__unidentified
4a7c6c5b187ad7cd1b092ed621f53b4e	k__Fungi	p__Basidiomycota	c__Tremellomycetes	o__Tremellales	f__Bulleribasidiaceae	g__Vishniacozyma	NA
540895ddc6b43af70be2f873394837b7	k__Fungi	p__Ascomycota	c__Sordariomycetes	o__Hypocreales	f__Nectriaceae	NA	NA
60e9ca14e256ff56f9ea2355f7da1268	k__Fungi	p__Basidiomycota	c__Agaricomycetes	o__Thelephorales	f__Thelephoraceae	NA	NA
ffb577f424b37f4690a2a35f6e282d76	k__Fungi	p__Ascomycota	c__Eurotiomycetes	o__Chaetothyriales	f__Herpotrichiellaceae	g__Exophiala	NA
cabe95088f99a11cbf290c3c5f143468	k__Fungi	p__Basidiomycota	c__Agaricomycetes	o__Agaricales	f__Tricholomataceae	g__Delicatula	NA
7ee08fe3899a5cdbad69d4353c6bbf4b	k__Fungi	p__Ascomycota	c__Sordariomycetes	o__unidentified	f__unidentified	g__unidentified	s__unidentified
d85a16e8008ab2af91c16f18e432aadf	k__Fungi	p__Ascomycota	c__Sordariomycetes	o__Xylariales	f__Sporocadaceae	g__Pestalotiopsis	NA
815757a144ac998c71eea6df7f48a87b	k__Fungi	p__Ascomycota	c__Dothideomycetes	o__Pleosporales	NA	NA	NA
5fa7411ab4eaaa41d6ffcf072a9fffc8	k__Fungi	p__Basidiomycota	c__Agaricomycetes	o__Thelephorales	f__Thelephoraceae	g__Tomentella	NA
69a6ff32ba772b6a89a392bb4b7cd0cf	k__Fungi	p__Basidiomycota	c__Pucciniomycetes	o__Septobasidiales	f__Septobasidiaceae	NA	NA
5d098242024cb779b8cb1f66a114b0bb	k__Fungi	p__Ascomycota	c__Eurotiomycetes	o__Chaetothyriales	NA	NA	NA
178e219683fb292d5f059484ccc4b748	k__Fungi	p__Basidiomycota	c__Agaricomycetes	o__Agaricales	f__Tricholomataceae	NA	NA
c2124c881f85da0c8ddf980af8cdbf8e	k__Fungi	p__Ascomycota	c__Dothideomycetes	o__Myriangiales	f__Elsinoaceae	g__unidentified	s__unidentified
7ce9da484c1353c957321f61399ce8dd	k__Fungi	p__Basidiomycota	c__Agaricomycetes	o__Agaricales	f__Catathelasmataceae	g__Callistosporium	s__Callistosporium_luteo-olivaceum
a294aa6dc2b0de153ad13d96085283e9	k__Fungi	p__Mucoromycota	c__Mucoromycetes	o__Mucorales	f__Mucoraceae	g__Mucor	NA
47b5c65d8cc31dc11062b27118b9e984	k__Fungi	p__Ascomycota	c__Lecanoromycetes	o__Lecanorales	NA	NA	NA
d47b17e716851853128daa96a3f785d1	k__Fungi	p__Ascomycota	c__Dothideomycetes	o__Mytilinidales	f__Gloniaceae	g__Cenococcum	s__Cenococcum_geophilum
bbfadf11b0ef4473b7af0080bea387a4	k__Fungi	p__Ascomycota	NA	NA	NA	NA	NA
1be72254500cacbc3d53f233346d979f	k__Fungi	p__Glomeromycota	c__Glomeromycetes	o__Glomerales	f__Glomeraceae	g__Funneliformis	s__Funneliformis_mosseae
721738dee041cd1899efcb047f2b60f5	k__Fungi	p__Ascomycota	c__unidentified	o__unidentified	f__unidentified	g__unidentified	s__unidentified
d94a8c2465ba6839ee954c9bdb0b1d32	k__Fungi	p__Basidiomycota	c__Exobasidiomycetes	o__Exobasidiales	f__Exobasidiaceae	g__Exobasidium	NA
f20e610a71deb4e7dc29abcbb61229dd	k__Fungi	p__Ascomycota	c__Dothideomycetes	o__Pleosporales	NA	NA	NA
2f302aedc6b456d89a5dd77f7f5542cc	k__Fungi	p__Basidiomycota	c__Agaricostilbomycetes	o__Agaricostilbales	f__Chionosphaeraceae	g__Stilbum	NA
1502c9602b06fe483379c59b2440ebdf	k__Fungi	p__Mucoromycota	c__Umbelopsidomycetes	o__Umbelopsidales	f__Umbelopsidaceae	g__Umbelopsis	NA
4baeabc7c82e2700074fad5901fc453c	k__Fungi	p__Ascomycota	c__Dothideomycetes	o__Pleosporales	f__unidentified	g__unidentified	s__unidentified
25c0455924e4c3d39d5c6a96afd78378	k__Fungi	p__Mortierellomycota	c__Mortierellomycetes	o__Mortierellales	f__Mortierellaceae	g__Mortierella	NA
e73c8d4f12d939f2ccb212f4f2d611b8	k__Fungi	p__Ascomycota	c__Sordariomycetes	o__Hypocreales	f__Nectriaceae	g__Fusarium	NA
74b812b07eff56f66e8eb46a6cef489c	k__Fungi	p__Basidiomycota	c__Tremellomycetes	o__Tremellales	NA	NA	NA
284c00e5b8e6df7860dd4cf13220caab	k__Fungi	p__Mucoromycota	c__Endogonomycetes	o__Endogonales	f__Endogonaceae	g__Endogone	NA
3c348549fe15ee86ce87d3c3714b48d7	k__Fungi	NA	NA	NA	NA	NA	NA
ff252e2610a101bd2ab033acdb81374a	k__Fungi	p__Ascomycota	c__Dothideomycetes	o__Pleosporales	NA	NA	NA
0f437d9cd9f2e2c49487b49528f29d96	k__Fungi	p__Ascomycota	c__Leotiomycetes	o__Helotiales	f__unidentified	g__unidentified	s__unidentified
a69ecdd7954a68e989189ab49d03809e	k__Fungi	p__Basidiomycota	c__Agaricomycetes	o__Agaricales	f__Lyophyllaceae	g__Lyophyllum	NA
8b2065891253273eafc68a5b2681f633	k__Fungi	p__Ascomycota	c__unidentified	o__unidentified	f__unidentified	g__unidentified	s__unidentified
fb420168ce30d4bf6f4ffa3855218671	k__Fungi	p__Ascomycota	c__Dothideomycetes	o__Pleosporales	f__unidentified	g__unidentified	s__unidentified
a7a631057c288a2e6a92a516f18502d9	k__Fungi	p__Ascomycota	NA	NA	NA	NA	NA
c2666e7afd554dfc1856bd014a7d9144	k__Fungi	p__Ascomycota	c__Sordariomycetes	o__Hypocreales	NA	NA	NA
f3ec76409718636b50b3913dab3f513e	k__Fungi	p__Ascomycota	c__Sordariomycetes	o__Hypocreales	f__Hypocreaceae	g__Trichoderma	s__Trichoderma_harzianum
05012b941684db861696849617f6eb23	k__Fungi	p__Ascomycota	c__Lecanoromycetes	o__Lecanorales	f__Ramalinaceae	NA	NA
03f862248293d2e64c3fbd88546f7d30	k__Fungi	p__Glomeromycota	c__Glomeromycetes	o__Glomerales	f__Glomeraceae	g__Funneliformis	s__Funneliformis_mosseae
1ab56d6f93ed8896a3d197f715b2013c	k__Fungi	p__Basidiomycota	c__Cystobasidiomycetes	o__Erythrobasidiales	f__Erythrobasidiaceae	NA	NA
37a4943cd327002c69dc809a6329f76e	k__Fungi	p__Ascomycota	c__unidentified	o__unidentified	f__unidentified	g__unidentified	s__unidentified
8537512e153a6fa38155a70432ba1c23	k__Fungi	p__Basidiomycota	c__Tremellomycetes	o__Filobasidiales	f__Piskurozymaceae	g__Solicoccozyma	NA
c3784b8cc4b3e5bb81f5fee0630214c6	k__Fungi	p__Ascomycota	c__Eurotiomycetes	o__Chaetothyriales	f__Herpotrichiellaceae	g__Cladophialophora	s__unidentified
86b2e93a741068c1cf372ff6fb771482	k__Fungi	p__Chytridiomycota	c__Rhizophydiomycetes	o__Rhizophydiales	f__Rhizophydiales_fam_Incertae_sedis	g__Operculomyces	s__Operculomyces_laminatus
86064bfe9859fd69cb7a0e17c01e25f8	k__Fungi	p__Chytridiomycota	c__Rhizophydiomycetes	o__Rhizophydiales	f__Rhizophydiales_fam_Incertae_sedis	g__Operculomyces	s__Operculomyces_laminatus
71fd916ad67efff736df9bc6103a25aa	k__Fungi	p__Ascomycota	c__Dothideomycetes	o__Capnodiales	f__Mycosphaerellaceae	g__Pseudocercospora	s__unidentified
63feb92d0bd880299c0b5727acc75c9d	k__Fungi	p__Mucoromycota	c__Endogonomycetes	o__Endogonales	f__Endogonaceae	g__Endogone	NA
7a24c80024eafc6ecd097aa89a9957b9	k__Fungi	p__Basidiomycota	c__Agaricomycetes	o__Agaricales	f__Tricholomataceae	g__Mycena	NA
cb7db5f4bd23a86027f47e33bb6008ad	k__Fungi	p__Ascomycota	c__Dothideomycetes	o__Pleosporales	NA	NA	NA
e46ae91e50fa88188787ced028679402	k__Fungi	p__Ascomycota	c__Eurotiomycetes	o__Chaetothyriales	NA	NA	NA
e8182a7e8baf996f5c32962100ac31ef	k__Fungi	p__Ascomycota	NA	NA	NA	NA	NA
959fca94608ea4fef56d42bba1f6f546	k__Fungi	p__Ascomycota	c__Dothideomycetes	o__Capnodiales	NA	NA	NA
368b8cced53816bb61b7d7200e2d0e18	k__Fungi	p__Basidiomycota	c__Agaricomycetes	o__Agaricales	f__Tricholomataceae	NA	NA
37b18d0905e459b9b842fc71de45d61f	k__Fungi	p__Ascomycota	c__Dothideomycetes	o__Capnodiales	f__unidentified	g__unidentified	s__unidentified
088f2910b804842e74555d140853a2e8	k__Fungi	p__Ascomycota	c__Dothideomycetes	o__Pleosporales	f__unidentified	g__unidentified	s__unidentified
968be6c5e5501a8734d365d855f260e9	k__Fungi	p__Ascomycota	c__Dothideomycetes	NA	NA	NA	NA
8ee85ad70d54c3cdbf3b32009e93c586	k__Fungi	p__Ascomycota	c__Dothideomycetes	NA	NA	NA	NA
69458c9650535cf0e5739d7159fa01ba	k__Fungi	p__Ascomycota	c__Sordariomycetes	o__Hypocreales	f__Nectriaceae	NA	NA
6667ac8764660790a2a4877a378d0168	k__Fungi	p__Basidiomycota	c__Agaricomycetes	o__Auriculariales	NA	NA	NA
b49ccbe945011fa0c620805593eaa14e	k__Fungi	p__Basidiomycota	c__Agaricomycetes	o__Cantharellales	f__Ceratobasidiaceae	g__unidentified	s__unidentified
376b12992c25300292f2251b980eedac	k__Fungi	p__Ascomycota	c__Lecanoromycetes	o__Lecanorales	f__Ramalinaceae	NA	NA
01d86bf82897519e9202ef2d545813ea	k__Fungi	p__Basidiomycota	c__Agaricomycetes	o__Agaricales	f__Inocybaceae	g__Inocybe	NA
81c1ae6c9c8f4a5876f7338c42a064e0	k__Fungi	p__Basidiomycota	c__Agaricomycetes	o__Agaricales	f__Inocybaceae	g__Inocybe	NA
23b436f17fd0ab200f6bd4b8f1c4c72d	k__Fungi	p__Ascomycota	c__Dothideomycetes	o__Pleosporales	NA	NA	NA
6db3538ad9991832dec09e4b116e3b15	k__Fungi	p__Ascomycota	c__Dothideomycetes	o__Pleosporales	f__Teichosporaceae	g__Teichospora	NA
3794bd0856ebebb96118b5f4605eb9c5	k__Fungi	p__Ascomycota	c__Leotiomycetes	o__Helotiales	f__unidentified	g__unidentified	s__unidentified
7d4845099d07eed26d9a184ed83d7917	k__Fungi	p__Ascomycota	c__Dothideomycetes	o__Capnodiales	NA	NA	NA
5d59c14c03f25be1a7b6accf43980e6b	k__Fungi	p__Basidiomycota	c__Agaricomycetes	o__Agaricales	f__Tricholomataceae	g__Flagelloscypha	NA
3e246a71ff96034fdf415681f3675934	k__Fungi	p__Ascomycota	c__Pezizomycetes	o__Pezizales	f__Pezizaceae	g__unidentified	s__unidentified
c7632a7e77a4ec4c4b9e6be6ca6bbffb	k__Fungi	p__Glomeromycota	c__Glomeromycetes	o__Glomerales	f__Glomeraceae	g__Funneliformis	s__Funneliformis_mosseae
4d4ea4d345ef8ab100f01181150e23cd	k__Fungi	p__Mucoromycota	c__Endogonomycetes	o__Endogonales	f__Endogonaceae	g__Endogone	NA
3d643a6353760f7c747457c8145113bf	k__Fungi	p__Ascomycota	c__Dothideomycetes	o__Tubeufiales	f__Tubeufiaceae	NA	NA
1084d75201f8733d9f43f267703b0eaa	k__Fungi	p__Ascomycota	c__Dothideomycetes	o__Pleosporales	f__unidentified	g__unidentified	s__unidentified
87385367f8f223314f3503265b09a328	k__Fungi	p__Ascomycota	c__Eurotiomycetes	o__Chaetothyriales	f__Chaetothyriales_fam_Incertae_sedis	g__Strelitziana	NA
783ec2719b9966d1c4ccce6a0262adc9	k__Fungi	p__Rozellomycota	c__Rozellomycotina_cls_Incertae_sedis	o__GS11	f__unidentified	g__unidentified	s__unidentified
303bb1132a2875574a8d45885a080b1b	k__Fungi	p__Rozellomycota	c__Rozellomycotina_cls_Incertae_sedis	o__GS11	f__unidentified	g__unidentified	s__unidentified
b072270f7a58ded378928871d12169c2	k__Fungi	p__Ascomycota	c__Orbiliomycetes	o__Orbiliales	f__Orbiliaceae	g__Orbilia	s__unidentified
270d80d407c6d3044a12d6cc1bc03797	k__Fungi	p__Ascomycota	NA	NA	NA	NA	NA
d0a73897302e6d85e27c153d0cfd64bd	k__Fungi	p__Ascomycota	c__Sordariomycetes	o__Chaetosphaeriales	f__Chaetosphaeriaceae	NA	NA
26c54b02aa5108de56da0254106342e6	k__Fungi	p__Ascomycota	c__Leotiomycetes	o__Helotiales	NA	NA	NA
dce19cf31635c1554fda50fe3d34ade4	k__Fungi	p__Ascomycota	c__Dothideomycetes	o__Venturiales	f__Venturiaceae	g__unidentified	s__unidentified
07781a7d220aaf5fa5d3d0e232f6be0c	k__Fungi	p__Ascomycota	c__Sordariomycetes	o__Hypocreales	f__Cordycipitaceae	g__Lecanicillium	NA
32074158b5961146f575d052dc15ef6d	k__Fungi	p__Ascomycota	c__Eurotiomycetes	o__Chaetothyriales	f__Herpotrichiellaceae	NA	NA
5de5279a764b5a054f0b03a827530035	k__Fungi	p__Mortierellomycota	c__Mortierellomycetes	o__Mortierellales	f__Mortierellaceae	g__Mortierella	NA
6118c92cf16a3bd35126d141fe29973a	k__Fungi	p__Ascomycota	c__Eurotiomycetes	o__Chaetothyriales	NA	NA	NA
fbeac4491830dcc802c6cc0e38aba11a	k__Fungi	p__Ascomycota	c__Taphrinomycetes	o__Taphrinales	f__Taphrinaceae	g__Taphrina	NA
352c6e48b0076e36f0f4e0fd1a4fcb46	k__Fungi	p__Basidiomycota	c__Exobasidiomycetes	o__Exobasidiales	f__Exobasidiaceae	g__Exobasidium	NA
a7c227d187ed57b7d4998f0b8bba8b84	k__Fungi	p__Ascomycota	c__Eurotiomycetes	o__Chaetothyriales	NA	NA	NA
addc7304d4721a6f6b6b72afc45f9884	k__Fungi	p__Basidiomycota	c__Pucciniomycetes	o__Septobasidiales	f__Septobasidiaceae	g__Septobasidium	NA
f56ae13e8645241e1d13266cb96016f0	k__Fungi	p__Ascomycota	c__Taphrinomycetes	o__Taphrinales	f__Taphrinaceae	g__Taphrina	NA
b68da67b8b6bc8614467e407801f2f57	k__Fungi	p__Ascomycota	c__Eurotiomycetes	o__Chaetothyriales	NA	NA	NA
40922489e5612e6f49887897e51facf4	k__Fungi	p__Basidiomycota	c__Agaricostilbomycetes	NA	NA	NA	NA
24060c4ddaec34600b1dcdbe2af68bf8	k__Fungi	p__Ascomycota	c__Sordariomycetes	o__Glomerellales	f__Plectosphaerellaceae	NA	NA
010bbf553732c8a66e636c95d07b57de	k__Fungi	p__Ascomycota	NA	NA	NA	NA	NA
8dd93653f0546f136d7dcee7003907c6	k__Fungi	p__Ascomycota	c__Eurotiomycetes	o__Chaetothyriales	NA	NA	NA
2bab87e4e13d41fc766d247b45c4b578	k__Fungi	p__Ascomycota	c__Dothideomycetes	o__Venturiales	f__Sympoventuriaceae	g__Ochroconis	s__unidentified
1f45f3598c972e990ecafe334984acca	k__Fungi	p__Ascomycota	c__Dothideomycetes	o__Pleosporales	f__unidentified	g__unidentified	s__unidentified
1b4571b941be98193ae4c8ea42441270	k__Fungi	p__Ascomycota	c__Dothideomycetes	o__Pleosporales	f__Lophiostomataceae	NA	NA
c02f209f342b157ca3f0d363a58d14b7	k__Fungi	p__Ascomycota	c__Dothideomycetes	o__Pleosporales	NA	NA	NA
4457a7744ba073bc85f016a6278f03c4	k__Fungi	p__Ascomycota	c__Eurotiomycetes	o__Chaetothyriales	NA	NA	NA
03f32541740ffcca45644d4472bc180d	k__Fungi	p__unidentified	c__unidentified	o__unidentified	f__unidentified	g__unidentified	s__unidentified
560d9dad6f308f0de2e21cec52812eb7	k__Fungi	p__Basidiomycota	c__Tremellomycetes	o__Tremellales	f__Tremellaceae	g__Cryptococcus	s__unidentified
a6c744ae8a874643fb4eff8a1fb11857	k__Fungi	p__Ascomycota	c__Eurotiomycetes	o__Phaeomoniellales	f__Phaeomoniellaceae	NA	NA
a8ce90d911612a03555db18bf14f908c	k__Fungi	p__Basidiomycota	c__Agaricomycetes	o__Agaricales	f__Inocybaceae	g__Inocybe	s__unidentified
1db415fad30c963468f6a41608e6b34b	k__Fungi	p__Ascomycota	c__Leotiomycetes	o__Helotiales	f__Helotiaceae	NA	NA
11e9e88fefcbc9b01c0547faea6121b4	k__Fungi	p__Ascomycota	c__Dothideomycetes	o__Capnodiales	f__Mycosphaerellaceae	g__Sphaerulina	NA
3d5962246cb24590579a4285118f8123	k__Fungi	p__Ascomycota	c__Dothideomycetes	o__Pleosporales	NA	NA	NA
df73e13c3734a4eb3683010cbdc6e13c	k__Fungi	p__Ascomycota	c__Leotiomycetes	o__Helotiales	f__Sclerotiniaceae	NA	NA
34016f729f2e802f340ca81714d69ff9	k__Fungi	p__Mucoromycota	NA	NA	NA	NA	NA
d12d2b299c2623298e678618d85003fc	k__Fungi	p__Ascomycota	c__Eurotiomycetes	o__Eurotiales	f__Aspergillaceae	g__Penicillium	NA
440640c4beafa266c8c151efd1a73e7f	k__Fungi	p__Ascomycota	c__Eurotiomycetes	o__Chaetothyriales	f__Chaetothyriales_fam_Incertae_sedis	g__Strelitziana	NA
8bae9b9d1d048778e53bae9d87fb0df8	k__Fungi	p__Basidiomycota	c__Agaricomycetes	o__Russulales	f__Lachnocladiaceae	g__Asterostroma	s__unidentified
f419d98ae24b55d3b77d8da9e396254e	k__Fungi	p__Mortierellomycota	c__Mortierellomycetes	o__Mortierellales	f__Mortierellaceae	g__Mortierella	NA
cb2c5acc1d66cc640261501626f5d819	k__Fungi	p__Ascomycota	c__Sordariomycetes	o__Hypocreales	NA	NA	NA
2957801609193d429b20385a006cea08	k__Fungi	p__unidentified	c__unidentified	o__unidentified	f__unidentified	g__unidentified	s__unidentified
e1428785770c1c1ebc606654949831cf	k__Fungi	p__Ascomycota	c__Dothideomycetes	o__Pleosporales	f__Lophiostomataceae	NA	NA
405a456b8b57088f2dde268be5afe119	k__Fungi	p__Ascomycota	c__Dothideomycetes	o__Pleosporales	NA	NA	NA
1083b02e17b431cf2a6682a175e7535f	k__Fungi	p__Mucoromycota	c__Endogonomycetes	o__Endogonales	f__Endogonaceae	g__Endogone	NA
fda9c0a4703c975f8d8cd19f82e141bd	k__Fungi	p__Ascomycota	c__Dothideomycetes	o__Pleosporales	NA	NA	NA
cf3a31452a7491928bc229bc88471119	k__Fungi	p__Ascomycota	c__Orbiliomycetes	o__Orbiliales	f__unidentified	g__unidentified	s__unidentified
0dcb6be9d57fa91462e0b6489d992421	k__Fungi	p__Basidiomycota	NA	NA	NA	NA	NA
14a7b5b9058754f355b5d3fa5de1a8bb	k__Fungi	p__Ascomycota	c__Dothideomycetes	o__Venturiales	f__Venturiaceae	g__unidentified	s__unidentified
9a7c3aec1d2e3fa8c1a9da369adaa639	k__Fungi	p__Ascomycota	c__Dothideomycetes	o__Mytilinidales	f__Gloniaceae	g__Cenococcum	s__Cenococcum_geophilum
389493eae6f634667a47214eeb1f5c77	k__Fungi	p__Ascomycota	c__Taphrinomycetes	o__Taphrinales	f__Taphrinaceae	g__Taphrina	NA
4321f4ccdfd724fe8bc4fad53008889b	k__Fungi	p__Ascomycota	c__Sordariomycetes	o__Hypocreales	f__Clavicipitaceae	NA	NA
cbf7cbbf2f6a0d6017b7611feacb1ad1	k__Fungi	p__Basidiomycota	c__Exobasidiomycetes	o__Exobasidiales	f__Exobasidiaceae	g__Exobasidium	NA
7f5121324674cb0027be83c9643fc04e	k__Fungi	p__Basidiomycota	c__Agaricomycetes	o__Hymenochaetales	f__Schizoporaceae	NA	NA
b3a8797492d9055c53ecb4d4cc0aabef	k__Fungi	p__Ascomycota	c__Dothideomycetes	o__Pleosporales	NA	NA	NA
b645db62ad983a091012389bc7086bcd	k__Fungi	p__Basidiomycota	c__Agaricomycetes	o__Russulales	f__Lachnocladiaceae	g__Asterostroma	s__unidentified
a601bacee0817d8954596df1e39212af	k__Fungi	p__Ascomycota	c__Dothideomycetes	o__Pleosporales	NA	NA	NA
d7aa9905091e86729e8745e62cd6b7d0	k__Fungi	p__Ascomycota	c__Dothideomycetes	o__Myriangiales	f__Elsinoaceae	g__unidentified	NA
91e69dae5f9ea4a1a1012766d66b87b6	k__Fungi	p__Ascomycota	NA	NA	NA	NA	NA
85d703a4120bce4b3333a10a38171b00	k__Fungi	p__Mucoromycota	c__Endogonomycetes	o__Endogonales	f__Endogonaceae	g__Endogone	NA
5feeb45309152060ab1c36a7e935dc8a	k__Fungi	p__Ascomycota	c__Taphrinomycetes	o__Taphrinales	f__Taphrinaceae	g__Taphrina	NA
2d6eaf2cabf1500d440900cdae468e38	k__Fungi	p__Ascomycota	c__Sordariomycetes	o__Hypocreales	f__unidentified	g__unidentified	s__unidentified
4bf230c6bb9560ff51fb8bf7b763a316	k__Fungi	p__Ascomycota	c__Dothideomycetes	o__Pleosporales	f__Didymellaceae	NA	NA
0633afa50fd0d7c3ae7bbf9795ba728f	k__Fungi	p__Ascomycota	c__Dothideomycetes	o__Pleosporales	NA	NA	NA
58edb4c0f81fa54548c3d0ba4d3011ce	k__Fungi	p__Ascomycota	c__Dothideomycetes	NA	NA	NA	NA
98c2d92d86cfce01090b3f44061f7f9d	k__Fungi	p__Ascomycota	c__Dothideomycetes	o__Capnodiales	f__Mycosphaerellaceae	g__Zasmidium	NA
4c519aa5f3592f0783e5a818d3285569	k__Fungi	NA	NA	NA	NA	NA	NA
d8df291e10947b8845d0b61acaba785f	k__Fungi	p__Basidiomycota	c__Agaricomycetes	o__Sebacinales	f__Sebacinaceae	g__Sebacina	s__unidentified
486a3e722289026b29b9112f0f6f7781	k__Fungi	p__Ascomycota	c__Dothideomycetes	o__Capnodiales	f__Teratosphaeriaceae	NA	NA
efa1b220e50e490889af46e416dba38c	k__Fungi	p__Ascomycota	c__Dothideomycetes	o__Pleosporales	f__unidentified	g__unidentified	s__unidentified
c5ba9beed12b00aa2cd6cf5ea3724b44	k__Fungi	p__Ascomycota	c__Orbiliomycetes	o__Orbiliales	f__Orbiliaceae	g__Orbilia	s__unidentified
ecb869db497ffce94ab8c34bab4bc676	k__Fungi	p__Ascomycota	c__Dothideomycetes	o__Capnodiales	f__unidentified	g__unidentified	s__unidentified
8323901efdb47bc9d9c3e248d91c1b09	k__Fungi	p__Ascomycota	c__Dothideomycetes	o__Capnodiales	f__Teratosphaeriaceae	NA	NA
2704b0eb2ac611164490143314515f0c	k__Fungi	p__Ascomycota	c__Leotiomycetes	o__Helotiales	NA	NA	NA
4a4eed3faeab34e1b2fe95567f9133de	k__Fungi	NA	NA	NA	NA	NA	NA
5b4186f033d90930f73fc4496157a65d	k__Fungi	p__Ascomycota	c__Dothideomycetes	o__Pleosporales	f__unidentified	g__unidentified	s__unidentified
7fbffdec2eb9ad7b3ece6e382b5c590a	k__Fungi	p__Ascomycota	c__Sordariomycetes	o__Diaporthales	f__Diaporthaceae	g__Diaporthe	NA
a1088870302c206876b9013daabc62ac	k__Fungi	p__Basidiomycota	c__Tremellomycetes	o__Tremellales	f__Tremellaceae	g__Cryptococcus	s__unidentified
88b429cf9889debe7393aee10395bd2c	k__Fungi	p__Mortierellomycota	c__Mortierellomycetes	o__Mortierellales	f__Mortierellaceae	g__Mortierella	NA
81bb230bedbcee71a4e8dbdfa2f00260	k__Fungi	p__Ascomycota	c__Sordariomycetes	o__Hypocreales	f__Nectriaceae	NA	NA
52e1245ab8672e998761f5eb793a24a0	k__Fungi	p__Ascomycota	c__Dothideomycetes	o__Pleosporales	NA	NA	NA
a640c0ea7c03c1124319bf4386d75b50	k__Fungi	p__Ascomycota	c__Dothideomycetes	NA	NA	NA	NA
172a6ae4f807270a83d33689ca6bccd4	k__Fungi	p__Basidiomycota	c__Agaricomycetes	o__Phallales	f__Phallaceae	g__Phallus	s__Phallus_rugulosus
bdda5b2b860a8dfead4a5249389fec4f	k__Fungi	p__Ascomycota	c__Sordariomycetes	NA	NA	NA	NA
32f02ec6f96ed6f795cbafb2ddce633e	k__Fungi	p__Ascomycota	c__Leotiomycetes	o__Helotiales	NA	NA	NA
6fa65a66bb6cbb3de02e4cdb2d1ece3f	k__Fungi	p__Chytridiomycota	c__unidentified	o__unidentified	f__unidentified	g__unidentified	s__unidentified
3791b09229e54f599b37e68fafce4057	k__Fungi	p__unidentified	c__unidentified	o__unidentified	f__unidentified	g__unidentified	s__unidentified
0fa30ea529fef85fdeb9062233b99bbf	k__Fungi	p__Ascomycota	c__Eurotiomycetes	o__Chaetothyriales	f__unidentified	g__unidentified	s__unidentified
4185deacfe17b5c8721cd7aa5a0864d9	k__Fungi	p__Ascomycota	c__Eurotiomycetes	o__Chaetothyriales	f__Cyphellophoraceae	g__Cyphellophora	NA
918af45620eeac40c48339304073ed9b	k__Fungi	p__Ascomycota	c__Leotiomycetes	o__Helotiales	NA	NA	NA
91f2f4e0ab8ae39c95f916120ca8e26a	k__Fungi	p__Ascomycota	c__Dothideomycetes	o__Capnodiales	f__Teratosphaeriaceae	NA	NA
59f62ed9391cfcbb7e82b243906652dc	k__Fungi	p__Ascomycota	c__Sordariomycetes	o__Xylariales	f__Sporocadaceae	g__Neopestalotiopsis	NA
23c663c270ecbaa4f24f21eeb231afbf	k__Fungi	p__Glomeromycota	c__Glomeromycetes	o__Glomerales	f__Glomeraceae	g__unidentified	s__unidentified
982573267842f60ac67d08abbb8d2b26	k__Fungi	p__Ascomycota	c__Eurotiomycetes	o__Chaetothyriales	f__Herpotrichiellaceae	g__Exophiala	NA
784bd831e96fc3c1025a5a48d30bd0a2	k__Fungi	p__Ascomycota	c__Sordariomycetes	o__Diaporthales	NA	NA	NA
267c1bbfdc0cbdfc14eb7f36d27c6e5e	k__Fungi	p__Basidiomycota	c__Pucciniomycetes	NA	NA	NA	NA
43a090489d28f170676885d8b2481fed	k__Fungi	NA	NA	NA	NA	NA	NA
91067ffaa0ce524431f0e60d54954fc0	k__Fungi	p__Basidiomycota	c__Agaricostilbomycetes	o__Agaricostilbales	f__Chionosphaeraceae	NA	NA
c929c70ea8499e3037decc3edaec4c6a	k__Fungi	p__Ascomycota	c__Dothideomycetes	o__Pleosporales	f__Lophiostomataceae	NA	NA
b3bbd4285163ae7c4ba59a99317a1a13	k__Fungi	p__Ascomycota	c__Dothideomycetes	o__Capnodiales	f__unidentified	g__unidentified	s__unidentified
f5872afbd12d9b15d47908cf71397f89	k__Fungi	p__Ascomycota	c__Dothideomycetes	o__Pleosporales	f__Lophiostomataceae	NA	NA
730ed7c28b7438b34eb48bb18d5e3a20	k__Fungi	p__Ascomycota	c__Eurotiomycetes	o__Eurotiales	f__Aspergillaceae	g__Penicillium	NA
80a02e3dc3aeb44aad2216faa17c11d0	k__Fungi	p__Ascomycota	c__Dothideomycetes	o__Capnodiales	f__Cladosporiaceae	g__Rachicladosporium	NA
863cf899e760d6c9a250591a081b7311	k__Fungi	p__Ascomycota	c__Dothideomycetes	o__Pleosporales	NA	NA	NA
dca2e63521fcd30535f5f94d472cfd0a	k__Fungi	p__unidentified	c__unidentified	o__unidentified	f__unidentified	g__unidentified	s__unidentified
723021c89d15596c7822a039557f9e1e	k__Fungi	p__Ascomycota	c__Sordariomycetes	o__unidentified	f__unidentified	g__unidentified	s__unidentified
ea2e0fa72d368ca9f49544c615e25087	k__Fungi	p__Basidiomycota	c__Agaricomycetes	o__Agaricales	NA	NA	NA
5d9e95ea45284a36e25f2779d6e33eae	k__Fungi	p__Ascomycota	c__Dothideomycetes	o__Capnodiales	NA	NA	NA
fbcc067680e2b6039d25383638520524	k__Fungi	p__Ascomycota	c__Sordariomycetes	o__Diaporthales	f__Diaporthaceae	g__Diaporthe	NA
02a871d404b237620189f39cfee68d17	k__Fungi	p__Chytridiomycota	NA	NA	NA	NA	NA
6dd8f6435bc9cf9949bba6df9dc9b4ed	k__Fungi	p__Ascomycota	c__Sordariomycetes	o__Hypocreales	NA	NA	NA
0863298bb29136132fc9b1fdf04738a8	k__Fungi	p__Ascomycota	c__Leotiomycetes	o__Helotiales	f__Dermateaceae	g__Pezicula	NA
5683b028564e921a09fb7579f5ac95b8	k__Fungi	p__Ascomycota	c__Dothideomycetes	o__Pleosporales	NA	NA	NA
d8705f662a41eeb8183d11bf88679c39	k__Fungi	p__Basidiomycota	c__Agaricomycetes	o__Agaricales	f__Tricholomataceae	g__Flagelloscypha	NA
1b442e476dee0fea7c9d435694b029e9	k__Fungi	p__Ascomycota	c__Dothideomycetes	o__Pleosporales	f__Massarinaceae	g__Helminthosporium	NA
033dd7dd34c22a44e50e857578dddb24	k__Fungi	p__Ascomycota	c__Orbiliomycetes	o__Orbiliales	NA	NA	NA
bca9af7c021afb046914b472b6eb5d55	k__Fungi	p__Ascomycota	c__Eurotiomycetes	o__Chaetothyriales	f__unidentified	g__unidentified	s__unidentified
c5f7183801238ac589bca8df6ac0e924	k__Fungi	p__Ascomycota	c__Pezizomycetes	o__Pezizales	f__Pyronemataceae	g__Trichophaea	s__unidentified
b6c7ad8923f4fe9451a8d56e9291d81c	k__Fungi	p__Basidiomycota	c__Agaricomycetes	o__Auriculariales	NA	NA	NA
b0612cba12db2be9279fddc368eb739b	k__Fungi	p__Ascomycota	c__Dothideomycetes	o__Pleosporales	NA	NA	NA
89a850c437283bcd3dcc1c0da80c4f19	k__Fungi	p__Basidiomycota	c__Exobasidiomycetes	o__Exobasidiales	f__Exobasidiaceae	g__Exobasidium	NA
fd35a01b5258e58d7ce204f20147cb78	k__Fungi	p__Basidiomycota	c__Agaricomycetes	o__Phallales	f__Phallaceae	g__Phallus	s__Phallus_rugulosus
86fc9882bd4745f73037a04d3408b9b6	k__Fungi	p__Basidiomycota	c__Tremellomycetes	o__Cystofilobasidiales	f__Mrakiaceae	g__Udeniomyces	NA
32becf941d64ed6ca57aedc3bb678869	k__Fungi	p__Ascomycota	c__Dothideomycetes	o__Hysteriales	f__Hysteriaceae	g__unidentified	s__unidentified
9c7359b7ff8a66f61981d2126850a6ea	k__Fungi	p__Ascomycota	c__Dothideomycetes	o__unidentified	f__unidentified	g__unidentified	s__unidentified
16268b6a91ecfd4f2d52d5beb1612045	k__Fungi	p__Basidiomycota	c__Cystobasidiomycetes	o__Erythrobasidiales	f__Erythrobasidiaceae	g__Erythrobasidium	s__unidentified
170c058f06a0fb2af9e144632756c1e2	k__Fungi	p__Mucoromycota	c__Endogonomycetes	o__Endogonales	f__Endogonaceae	g__Endogone	NA
555eec8c14b303fa0f8c1bc97234fb08	k__Fungi	p__Ascomycota	c__Dothideomycetes	o__Capnodiales	f__unidentified	g__unidentified	s__unidentified
4d275d129e2e1be6930a359ef9e00585	k__Fungi	p__Basidiomycota	c__Agaricostilbomycetes	o__Agaricostilbomycetes_ord_Incertae_sedis	f__Agaricostilbomycetes_fam_Incertae_sedis	g__Jianyunia	s__Jianyunia_sakaguchii
7112b8b5ff965e11a4a4f7e6d866681f	k__Fungi	p__Ascomycota	c__Lecanoromycetes	o__Lecanorales	NA	NA	NA
1e6007528a44cec296836ea3de1fabca	k__Fungi	p__Basidiomycota	c__Tremellomycetes	o__Tremellales	f__Bulleribasidiaceae	g__Hannaella	NA
14ae2e19cf4c8e3c1d608dab9900d07a	k__Fungi	p__unidentified	c__unidentified	o__unidentified	f__unidentified	g__unidentified	s__unidentified
c8e9feb9da030d05f9b2bb8f8ef1a559	k__Fungi	p__Ascomycota	c__Leotiomycetes	o__Helotiales	NA	NA	NA
3627d35b513e2a3cbbf3b3a5048c977e	k__Fungi	p__Ascomycota	c__Eurotiomycetes	o__Chaetothyriales	NA	NA	NA
76df1bf41e4d61cd3fa92835861c3b0a	k__Fungi	p__Ascomycota	c__unidentified	o__unidentified	f__unidentified	g__unidentified	s__unidentified
98fc2c8d0658503095b35d66c3f0fe2f	k__Fungi	p__Ascomycota	c__Dothideomycetes	o__Pleosporales	NA	NA	NA
a437e14cb80ec8a7cc81e592b59e72f9	k__Fungi	p__Rozellomycota	c__Rozellomycotina_cls_Incertae_sedis	o__GS11	f__unidentified	g__unidentified	s__unidentified
08544613ff4a1fd3df1e394f024e9ce4	k__Fungi	p__Basidiomycota	c__Tremellomycetes	o__Tremellales	NA	NA	NA
5e95a17e2f1270d8302fa145f5ba93aa	k__Fungi	p__Basidiomycota	c__Agaricomycetes	o__Thelephorales	f__Thelephoraceae	g__Tomentella	s__unidentified
28153dc0acb3b1c8f88c76e8294b8d00	k__Fungi	p__Basidiomycota	c__Agaricomycetes	o__Cantharellales	NA	NA	NA
117af654634205fd38adced9e660ad70	k__Fungi	p__Basidiomycota	c__Agaricomycetes	o__Auriculariales	NA	NA	NA
06d71afcdaa08f8b39111cc7b353dcdb	k__Fungi	p__Ascomycota	c__Dothideomycetes	o__Capnodiales	f__Mycosphaerellaceae	NA	NA
f43626809b1c9baa75b36bd3a1a38292	k__Fungi	p__Olpidiomycota	c__GS18	o__unidentified	f__unidentified	g__unidentified	s__unidentified
2d58d502138f7132f234e191fac87ccc	k__Fungi	p__Ascomycota	c__Dothideomycetes	o__Pleosporales	f__Lophiostomataceae	NA	NA
55ca574af46f9436967f43631b43030e	k__Fungi	p__Ascomycota	c__Dothideomycetes	o__Pleosporales	NA	NA	NA
b93c27b9a9a6c316c7e84d2bc6e5c202	k__Fungi	p__Ascomycota	c__Eurotiomycetes	o__Chaetothyriales	NA	NA	NA
1eaa85d43b20c4b328a03e8875b6aeec	k__Fungi	p__Ascomycota	c__Dothideomycetes	o__Pleosporales	NA	NA	NA
2085076603e9f215992cb03a3793f5d0	k__Fungi	p__Ascomycota	c__Dothideomycetes	o__Pleosporales	f__Tetraplosphaeriaceae	g__Tetraplosphaeria	NA
3e7c229b197cad8a850382a792246d61	k__Fungi	p__Ascomycota	c__Leotiomycetes	o__Helotiales	NA	NA	NA
ee15dc47e0ed54e1180554ec76cf7905	k__Fungi	p__Ascomycota	c__Sordariomycetes	o__unidentified	f__unidentified	g__unidentified	s__unidentified
3c2fab5e4a705c9f19f9849b85222ebf	k__Fungi	p__Ascomycota	c__Sordariomycetes	o__Hypocreales	NA	NA	NA
5adadc38c15e128579df7597dbd5f5ba	k__Fungi	p__Basidiomycota	c__Agaricomycetes	o__Agaricales	f__Tricholomataceae	g__Mycena	NA
5d3561db8cb996d6b9b0eb2f8b65162d	k__Fungi	p__Basidiomycota	c__Agaricomycetes	o__Corticiales	f__Vuilleminiaceae	NA	NA
84f4dd14be4b056c1dca1fb808328cb0	k__Fungi	p__Ascomycota	c__Dothideomycetes	o__Capnodiales	f__Mycosphaerellaceae	NA	NA
bfc2a78b3a909ef795781fc96d0a77a8	k__Fungi	p__Ascomycota	c__Sordariomycetes	o__Hypocreales	NA	NA	NA
b4c3c962f317e39d05c450c42688a271	k__Fungi	p__Ascomycota	c__Leotiomycetes	o__Helotiales	f__unidentified	g__unidentified	s__unidentified
b2b9250315b77a77cf518519bb8fc2d1	k__Fungi	p__Basidiomycota	c__Agaricomycetes	o__Russulales	f__Russulaceae	g__Lactarius	NA
c52d2780ea2c1f49d30879927ce90eee	k__Fungi	p__Basidiomycota	c__Exobasidiomycetes	o__Exobasidiales	f__Exobasidiaceae	g__Exobasidium	s__Exobasidium_pieridis-ovalifoliae
ddd9026880c976dbac960dff06c3039a	k__Fungi	p__Ascomycota	c__Dothideomycetes	o__Pleosporales	NA	NA	NA
808f6b6db3333a9b43978c2d57eaa423	k__Fungi	p__Ascomycota	c__Leotiomycetes	o__Helotiales	NA	NA	NA
7c30b227cfd5686d52cd9a9f0cec6596	k__Fungi	p__Ascomycota	c__Dothideomycetes	o__Pleosporales	f__Didymellaceae	NA	NA
204d9e0aa7f51d7d64b8b7dc31e68363	k__Fungi	p__Ascomycota	c__Leotiomycetes	o__Helotiales	NA	NA	NA
55c756eddaba9211ca106232e347e817	k__Fungi	p__Ascomycota	c__Dothideomycetes	o__Patellariales	f__Patellariaceae	g__Banhegyia	s__unidentified
dc3e083686c6e7e55b5543cbcb898844	k__Fungi	p__Basidiomycota	c__Tremellomycetes	o__Filobasidiales	f__Piskurozymaceae	g__Solicoccozyma	NA
ef0c708cfb10771b2a81f6a104b805c3	k__Fungi	p__Ascomycota	c__Orbiliomycetes	o__Orbiliales	f__Orbiliaceae	g__Orbilia	s__unidentified
0e8f0fdf2aa22271c51c039115f6cd1c	k__Fungi	p__Ascomycota	c__Orbiliomycetes	o__Orbiliales	f__unidentified	g__unidentified	s__unidentified
133c378c3d626f32d23aff9bbd0a0deb	k__Fungi	p__Ascomycota	c__Eurotiomycetes	NA	NA	NA	NA
a159686fdd7687a6eb0a243258ad77a0	k__Fungi	p__Basidiomycota	c__Agaricomycetes	o__Cantharellales	f__Ceratobasidiaceae	g__Ceratobasidium	s__unidentified
90340b9a3f8a4a0890e0ed448ba0098c	k__Fungi	NA	NA	NA	NA	NA	NA
898979872615923bff0a419c8b6dd32d	k__Fungi	p__Ascomycota	c__Sordariomycetes	o__Sordariales	NA	NA	NA
3ad68b7d29a27e024aaee96d8543e341	k__Fungi	p__Ascomycota	c__Dothideomycetes	o__Myriangiales	f__Elsinoaceae	g__unidentified	s__unidentified
6f1e23ac44aa674896b90ad07c176cdd	k__Fungi	p__Mucoromycota	c__Endogonomycetes	o__Endogonales	f__Endogonaceae	g__Endogone	NA
26a680411878d7afe64a512bc7d8af50	k__Fungi	p__Ascomycota	c__Sordariomycetes	o__Diaporthales	f__Diaporthaceae	g__Diaporthe	s__unidentified
46df63da8aa54d0d6be744a228573bc4	k__Fungi	p__Ascomycota	c__Eurotiomycetes	o__Chaetothyriales	f__Cyphellophoraceae	g__Cyphellophora	NA
9baa1417ee56da396168359625a44de0	k__Fungi	p__Ascomycota	c__Dothideomycetes	o__Pleosporales	f__Periconiaceae	NA	NA
ae626fd4e55928f7e6d59ce4af40f13a	k__Fungi	p__Ascomycota	c__Leotiomycetes	o__Helotiales	f__Hyaloscyphaceae	NA	NA
7aadc97bebaf5f82b28d0821f440513a	k__Fungi	p__Ascomycota	c__Eurotiomycetes	o__Chaetothyriales	NA	NA	NA
9ebc1aeda659d5b84025eb76e33614bd	k__Fungi	p__Ascomycota	c__Dothideomycetes	o__Pleosporales	f__unidentified	g__unidentified	s__unidentified
3248fca00fa8d102a14ada757f4b29f7	k__Fungi	p__unidentified	c__unidentified	o__unidentified	f__unidentified	g__unidentified	s__unidentified
5a18352e909151b81a32dac3ec175bb7	k__Fungi	p__Basidiomycota	c__Agaricomycetes	o__Agaricales	f__Tricholomataceae	g__Flagelloscypha	NA
d3c6607894d91251bc6fcdfe8b91e30e	k__Fungi	p__Basidiomycota	c__Agaricomycetes	o__Agaricales	f__Inocybaceae	g__Inocybe	s__Inocybe_griseovelata
db2a9ce8511c35e26a8d41ecc177620d	k__Fungi	p__Basidiomycota	NA	NA	NA	NA	NA
9154f39e534d9a5e4a7dc38f9fec6909	k__Fungi	p__Basidiomycota	c__Agaricomycetes	o__Auriculariales	f__unidentified	g__unidentified	s__unidentified
0f06bf9ef8741ccdfc41e8a417606bae	k__Fungi	p__Ascomycota	c__Leotiomycetes	o__Helotiales	NA	NA	NA
46b6c21f183e57cc8504056909039a26	k__Fungi	p__Basidiomycota	c__Agaricomycetes	o__Agaricales	f__Hydnangiaceae	g__Laccaria	NA
4e76afd2ba4a2aee7246b3c62e5e4c76	k__Fungi	p__Basidiomycota	NA	NA	NA	NA	NA
3ef06e2a56d8f4e5d50892c678687b7c	k__Fungi	p__Ascomycota	c__Leotiomycetes	o__Helotiales	f__Dermateaceae	g__Pezicula	NA
4f7eec3dfc7b82a4b8e9b000a3d7c39b	k__Fungi	p__Basidiomycota	c__Agaricomycetes	o__Agaricales	f__Inocybaceae	g__Inocybe	NA
b4b26643bdabdbe9160e0f5e82d06f96	k__Fungi	p__Basidiomycota	c__Agaricomycetes	o__Thelephorales	f__Thelephoraceae	NA	NA
bcb9ccca66ef494a518bacfafcf8fe1e	k__Fungi	p__Ascomycota	c__Dothideomycetes	o__Pleosporales	f__Didymellaceae	NA	NA
afa10447183f74d4ef4fc0cc296e8ee8	k__Fungi	p__Basidiomycota	c__Agaricomycetes	o__Phallales	f__Clathraceae	NA	NA
0656c51bd4cd2b64447e488118bd56cb	k__Fungi	p__Ascomycota	c__Dothideomycetes	o__Pleosporales	f__Didymellaceae	NA	NA
845fb25e6de06435820c2bcd302c4688	k__Fungi	p__Ascomycota	c__Sordariomycetes	o__unidentified	f__unidentified	g__unidentified	s__unidentified
2cefbd14935fcaa1bd8a52c3293b3358	k__Fungi	p__Basidiomycota	c__Agaricomycetes	o__Cantharellales	NA	NA	NA
df9645b722da617df1082d4c05525198	k__Fungi	p__Ascomycota	c__Sordariomycetes	o__Diaporthales	f__Diaporthaceae	g__Diaporthe	NA
1d9f1b3269231ded18cdee732f5f97e3	k__Fungi	p__Ascomycota	NA	NA	NA	NA	NA
33811cb629fc06975ee2db43351b15a9	k__Fungi	p__Ascomycota	c__Sordariomycetes	o__Hypocreales	f__Hypocreaceae	g__Trichoderma	NA
1c3cafef4099aef528014415f5656ebd	k__Fungi	p__Ascomycota	c__Dothideomycetes	o__Pleosporales	f__unidentified	g__unidentified	s__unidentified
cf5b7dd23f1fedd80a5cb47243d8e0e4	k__Fungi	p__Ascomycota	c__Dothideomycetes	o__Pleosporales	NA	NA	NA
db74a84d50d1864905e8ea67a9ae679f	k__Fungi	p__Ascomycota	c__Taphrinomycetes	o__Taphrinales	f__Taphrinaceae	g__Taphrina	NA
b9e8cec78304b39afd22537c94c499b6	k__Fungi	p__Ascomycota	c__Dothideomycetes	o__Capnodiales	f__Teratosphaeriaceae	NA	NA
28f9cc787e34b8f57e85cd533d6616eb	k__Fungi	p__Ascomycota	c__Dothideomycetes	o__Capnodiales	f__unidentified	g__unidentified	s__unidentified
12ad080f2b353cc51b0e82368b1c36da	k__Fungi	p__Ascomycota	c__Leotiomycetes	o__Thelebolales	f__Pseudeurotiaceae	NA	NA
13567ea956c6dd4526a34549e805257c	k__Fungi	p__Ascomycota	c__Eurotiomycetes	o__Chaetothyriales	NA	NA	NA
b4ae0ecacbd5d632f10480ab131e4c2e	k__Fungi	p__Ascomycota	c__Dothideomycetes	o__Mytilinidales	f__Gloniaceae	g__Cenococcum	s__Cenococcum_geophilum
f51a5b853402419cf2d9afdefe61e0ee	k__Fungi	p__Ascomycota	c__Lecanoromycetes	o__Lecanorales	f__Lecanoraceae	g__Lecanora	NA
25547f123083833894bc7a494ce59393	k__Fungi	p__Basidiomycota	c__Tremellomycetes	o__Trichosporonales	f__Trichosporonaceae	g__Apiotrichum	NA
94ae628426f44799e5121b08e9bee73b	k__Fungi	p__Basidiomycota	c__Agaricomycetes	o__Thelephorales	f__Thelephoraceae	g__unidentified	s__unidentified
9bbb89ae2b0d39ce7517974a08357e6b	k__Fungi	p__Ascomycota	c__Dothideomycetes	o__Capnodiales	NA	NA	NA
927d21e12e0fe0f53771a5a6e11cb994	k__Fungi	p__Ascomycota	NA	NA	NA	NA	NA
c40aad1862bb96eac8799fb43054198e	k__Fungi	p__Basidiomycota	c__Agaricomycetes	o__Agaricales	f__Inocybaceae	g__Inocybe	NA
60db2ed420f938b43f17fd75832126d9	k__Fungi	p__Basidiomycota	c__Agaricomycetes	o__Cantharellales	f__Cantharellales_fam_Incertae_sedis	g__Sistotrema	s__unidentified
4f04f460cd3d5fa3829cff5904862eaf	k__Fungi	p__Ascomycota	c__Dothideomycetes	o__Pleosporales	NA	NA	NA
2644bec07f4f88038765ebacb54f8907	k__Fungi	p__Ascomycota	NA	NA	NA	NA	NA
e2ba71584b9bca7e1f67d67de2dbdaeb	k__Fungi	p__Ascomycota	c__Dothideomycetes	NA	NA	NA	NA
f31f638a9f0809193b079b155a788126	k__Fungi	p__Ascomycota	c__Dothideomycetes	o__Pleosporales	f__unidentified	g__unidentified	s__unidentified
a4c618d6369406315ab65ab5350cba03	k__Fungi	p__Ascomycota	c__Dothideomycetes	o__Pleosporales	NA	NA	NA
2e348d08125d8d25957ef412378b72b2	k__Fungi	p__Basidiomycota	c__Agaricomycetes	o__Agaricales	f__Lycoperdaceae	g__Lycoperdon	NA
fdb917011f1fa2fc205aac16bc205c09	k__Fungi	p__unidentified	c__unidentified	o__unidentified	f__unidentified	g__unidentified	s__unidentified
385b6ca876b42566993c5a2267327af4	k__Fungi	p__Ascomycota	c__Dothideomycetes	o__Capnodiales	NA	NA	NA
cce0d4d70dc4df5bdbe5edc5cf87a580	k__Fungi	p__Ascomycota	c__Lecanoromycetes	o__Ostropales	f__unidentified	g__unidentified	s__unidentified
844234a8e670dab095f427470d5ddf69	k__Fungi	p__Ascomycota	c__Eurotiomycetes	NA	NA	NA	NA
d39b992233d040e6717def425688b052	k__Fungi	p__Ascomycota	c__Dothideomycetes	o__Hysteriales	f__Hysteriaceae	g__unidentified	s__unidentified
b3e0620f0e53c362660e4a192ebf9552	k__Fungi	p__Ascomycota	c__Leotiomycetes	NA	NA	NA	NA
b5d28bf28754a95a1a3370ff63efeb0c	k__Fungi	p__Ascomycota	c__Sordariomycetes	o__Xylariales	f__Sporocadaceae	g__Pestalotiopsis	NA
106ed97e189fff39a2a1abfd96e43bd2	k__Fungi	p__Chytridiomycota	NA	NA	NA	NA	NA
6a655ea5567c0245c75f8cb6b3d11258	k__Fungi	p__Basidiomycota	c__Tremellomycetes	o__Cystofilobasidiales	NA	NA	NA
b4cf4753cd44ea14a941e049f7ef9dce	k__Fungi	p__Ascomycota	NA	NA	NA	NA	NA
a036347e5961b7080fa2a0deab680256	k__Fungi	p__Ascomycota	c__Dothideomycetes	o__Pleosporales	f__unidentified	g__unidentified	s__unidentified
7609b7ab9d68f7b025cd76950645e4ef	k__Fungi	p__Ascomycota	c__Dothideomycetes	o__Pleosporales	NA	NA	NA
b2e8db4c1c7957e4c8b3aaaa838005d9	k__Fungi	p__Basidiomycota	c__Exobasidiomycetes	o__Exobasidiales	f__Exobasidiaceae	g__Exobasidium	NA
6cd1e7629d4bb82640d7f9da5db11800	k__Fungi	p__Basidiomycota	c__Agaricomycetes	o__Thelephorales	f__Thelephoraceae	g__Tomentella	NA
edf91a6cae93f13433e15314cd5beba0	k__Fungi	p__Ascomycota	c__Orbiliomycetes	o__Orbiliales	f__Orbiliaceae	g__Orbilia	s__unidentified
624921d97bc935eed8f7a8fbcbcbafaf	k__Fungi	p__Ascomycota	c__Dothideomycetes	o__Pleosporales	NA	NA	NA
66c70124c137c7fefc288279302059b3	k__Fungi	p__Mortierellomycota	c__Mortierellomycetes	o__Mortierellales	f__Mortierellaceae	g__Mortierella	NA
b8cd329f335e5436ec243e6a7f990ab6	k__Fungi	p__Mortierellomycota	c__Mortierellomycetes	o__Mortierellales	f__Mortierellaceae	g__Mortierella	s__unidentified
0713dd46d78c5a5f95a4d6a8646d6ba4	k__Fungi	p__Basidiomycota	c__Agaricomycetes	o__Thelephorales	f__Thelephoraceae	g__unidentified	s__unidentified
ce753c8a6e4c0b8b0646005ce86dd248	k__Fungi	p__Ascomycota	c__Pezizomycetes	o__Pezizales	f__Tuberaceae	g__Tuber	s__unidentified
54416265c511b17d81ce135a0040c508	k__Fungi	p__Ascomycota	c__Eurotiomycetes	o__Chaetothyriales	NA	NA	NA
bcd1fdf33bf86dd9ddffc2d946672598	k__Fungi	p__Ascomycota	NA	NA	NA	NA	NA
ba44ccab2e6b0cb0e4a4b47c0de6b130	k__Fungi	p__Ascomycota	c__Lecanoromycetes	o__Lecanorales	f__Lecanoraceae	g__Lecanora	NA
f57c1c5e91e211b24dbaddaa8e87e0c7	k__Fungi	p__Ascomycota	c__Dothideomycetes	o__Pleosporales	f__unidentified	g__unidentified	s__unidentified
2556091fde360ba8c83721c1c4a4d3b1	k__Fungi	p__Ascomycota	c__Dothideomycetes	o__Pleosporales	NA	NA	NA
ea32796fd04e5b8f29786767e0f185e2	k__Fungi	p__Ascomycota	c__Dothideomycetes	o__Pleosporales	f__unidentified	g__unidentified	s__unidentified
7470610fa98d5c6d59af5686c2c170a1	k__Fungi	p__Ascomycota	c__Eurotiomycetes	o__unidentified	f__unidentified	g__unidentified	s__unidentified
708527573a08a4b1091f829d68b9fac8	k__Fungi	p__Ascomycota	c__Dothideomycetes	o__Pleosporales	f__unidentified	g__unidentified	s__unidentified
a3abe0d2e8e1119af7f9301b36e4348c	k__Fungi	p__Basidiomycota	c__Tremellomycetes	o__Tremellales	f__Bulleribasidiaceae	g__Dioszegia	NA
b53dd42d8f615dd722b05e3bb652bf14	k__Fungi	p__Ascomycota	c__Dothideomycetes	o__Pleosporales	NA	NA	NA
563545bcaa955f3089426265d2b4e3ce	k__Fungi	p__Ascomycota	c__Eurotiomycetes	o__Chaetothyriales	f__Herpotrichiellaceae	NA	NA
789c84ba77cdb6e1e8d662ed15502770	k__Fungi	p__Ascomycota	c__Dothideomycetes	o__Capnodiales	f__Dissoconiaceae	NA	NA
9234ab854a48ae4b9c0cc8973bc8679a	k__Fungi	p__Basidiomycota	c__Agaricomycetes	o__Auriculariales	f__unidentified	g__unidentified	s__unidentified
4ce37681669b32df235b49fda665bd81	k__Fungi	p__Ascomycota	c__Dothideomycetes	o__Pleosporales	NA	NA	NA
6cc74e9f806ab48cea8f1411975412c9	k__Fungi	p__Chytridiomycota	c__Rhizophydiomycetes	o__Rhizophydiales	f__Rhizophydiales_fam_Incertae_sedis	g__Operculomyces	s__Operculomyces_laminatus
ee536116ea0eeedc94aaf02630af6571	k__Fungi	p__Mucoromycota	c__Mucoromycetes	o__Mucorales	f__Mucoraceae	g__Mucor	s__Mucor_circinelloides
e252865ed303adf7ab8a14e40090a5ba	k__Fungi	p__Basidiomycota	c__Agaricomycetes	o__Trechisporales	NA	NA	NA
81e83aa2652eecc125fe42ce7d0143e2	k__Fungi	p__Ascomycota	c__Leotiomycetes	o__Helotiales	NA	NA	NA
3a286db98755b105acfe9c499b72d5c1	k__Fungi	p__Basidiomycota	c__Agaricomycetes	o__Cantharellales	f__Ceratobasidiaceae	NA	NA
9f830458f6ee4a4362bea848133437ea	k__Fungi	p__Ascomycota	c__Pezizomycetes	o__Pezizales	f__Pezizaceae	g__unidentified	s__unidentified
dad024cb8510424aa439ec7d59815e91	k__Fungi	NA	NA	NA	NA	NA	NA
0a18f19b1469e1328a5666cdc2d84103	k__Fungi	p__Ascomycota	c__Leotiomycetes	o__Helotiales	f__Dermateaceae	g__Pezicula	NA
2da68a006ce0db3849a26f232869c1cc	k__Fungi	p__Basidiomycota	c__Tremellomycetes	NA	NA	NA	NA
bce6e580d2c0b45dff8e7c89b7f055a4	k__Fungi	p__Basidiomycota	c__Tremellomycetes	o__Tremellales	f__Tremellaceae	g__Cryptococcus	s__unidentified
0f77b3d4c499dfab5694562f4cf8d106	k__Fungi	p__Ascomycota	c__unidentified	o__unidentified	f__unidentified	g__unidentified	s__unidentified
5a258fb1178ed000621d33e630d1409a	k__Fungi	p__Basidiomycota	c__Agaricomycetes	o__Sebacinales	f__Serendipitaceae	g__unidentified	s__unidentified
234f9b788d651c773b6f41162d96c090	k__Fungi	p__Ascomycota	c__Lecanoromycetes	o__Caliciales	f__Physciaceae	g__Physcia	NA
87ef3a9e9bca7fe45de02235a0af22d7	k__Fungi	p__Ascomycota	c__Dothideomycetes	o__Pleosporales	f__Massarinaceae	g__Helminthosporium	NA
663fe91f42a9429fc563460e74217849	k__Fungi	p__Ascomycota	c__Sordariomycetes	o__Sordariales	NA	NA	NA
bd63fe891516ad3389a77e91557a04bb	k__Fungi	p__Ascomycota	c__Eurotiomycetes	o__Chaetothyriales	f__Chaetothyriaceae	g__Ceramothyrium	s__Ceramothyrium_carniolicum
da9c917d965c41ccaa85b52d65ad0d16	k__Fungi	p__Mucoromycota	c__Endogonomycetes	o__Endogonales	f__Endogonaceae	g__Endogone	NA
25792fbfc2e08c870271b38909a34c7c	k__Fungi	p__unidentified	c__unidentified	o__unidentified	f__unidentified	g__unidentified	s__unidentified
c7d1f1d076cb9254ca4b03f41f677a26	k__Fungi	p__Ascomycota	NA	NA	NA	NA	NA
a445bbe31f9492fc854082339d372dc9	k__Fungi	p__Ascomycota	c__Eurotiomycetes	o__Eurotiales	f__Aspergillaceae	g__Penicillium	NA
8205757458ce184d13a9cd5f3d9bf917	k__Fungi	p__Ascomycota	c__Dothideomycetes	o__Mytilinidales	f__Gloniaceae	g__Cenococcum	s__Cenococcum_geophilum
d6381b8e7fee1b19e90328f1df365ff4	k__Fungi	p__Ascomycota	c__Dothideomycetes	o__Pleosporales	f__Lophiostomataceae	NA	NA
72b699156fe2f98f39505195ff9ea714	k__Fungi	p__Ascomycota	c__Dothideomycetes	o__Pleosporales	f__Dictyosporiaceae	NA	NA
718f04dba07c14dcc03dcb116e29b3b4	k__Fungi	p__Ascomycota	c__Dothideomycetes	o__Pleosporales	NA	NA	NA
89c6647c6243ce9f9fe2f9c398661d6d	k__Fungi	p__Ascomycota	c__Eurotiomycetes	o__Eurotiales	f__Aspergillaceae	NA	NA
e2bc6eb6c9652cbbf22564b986d24190	k__Fungi	p__Ascomycota	c__Dothideomycetes	o__unidentified	f__unidentified	g__unidentified	s__unidentified
8d04c62f75b215af02a630dcb1a577f7	k__Fungi	p__Basidiomycota	c__Agaricomycetes	o__Thelephorales	f__Thelephoraceae	NA	NA
93f9d4af48250069e6058390cc23a1ae	k__Fungi	p__Ascomycota	c__Eurotiomycetes	o__Chaetothyriales	f__Herpotrichiellaceae	NA	NA
3e7a1e48d6ee6f035e79e3125f536e44	k__Fungi	p__Ascomycota	c__Dothideomycetes	o__Capnodiales	NA	NA	NA
8ff9ba8e5f102e08b1abf60d02aea4f5	k__Fungi	p__Chytridiomycota	c__unidentified	o__unidentified	f__unidentified	g__unidentified	s__unidentified
8d5202e7d49782a3b1fe21e957d0672e	k__Fungi	p__Ascomycota	c__Dothideomycetes	o__Pleosporales	NA	NA	NA
e7df55386d45a93c9cf3b11f1d6a29bf	k__Fungi	p__Basidiomycota	c__Tremellomycetes	o__Cystofilobasidiales	f__Mrakiaceae	g__Udeniomyces	NA
0cc1e409efcb2c97433f5c62f8142c87	k__Fungi	p__Ascomycota	c__Dothideomycetes	o__Pleosporales	f__unidentified	g__unidentified	s__unidentified
dc25df24911599f79f52b13314d5cf26	k__Fungi	p__Ascomycota	c__Dothideomycetes	o__Venturiales	f__Sympoventuriaceae	g__Neocoleroa	s__Neocoleroa_metrosideri
390f866f384c5623e992c347b948e629	k__Fungi	p__Ascomycota	c__Dothideomycetes	NA	NA	NA	NA
be2801ed16cc169cebfd010745327d2a	k__Fungi	p__Ascomycota	c__Dothideomycetes	o__Pleosporales	f__Massarinaceae	g__Helminthosporium	NA
e1eeca6567411df99d7c9d7db0a7665b	k__Fungi	p__Basidiomycota	c__Agaricomycetes	o__Corticiales	f__Corticiaceae	NA	NA
aaba7f7c20f293732a78f8237d1c7702	k__Fungi	p__Ascomycota	NA	NA	NA	NA	NA
060f03c038e2dee7983de21320d034bf	k__Fungi	p__Glomeromycota	c__Glomeromycetes	o__Glomerales	f__Claroideoglomeraceae	g__Claroideoglomus	NA
13e5bc2916d64ea22651f37052dc1af1	k__Fungi	p__Basidiomycota	c__Tremellomycetes	o__Tremellales	f__Bulleribasidiaceae	g__Vishniacozyma	NA
579eb163d23b8e7055fc9b384c77e3c4	k__Fungi	p__Ascomycota	c__Sordariomycetes	o__Hypocreales	f__Hypocreaceae	g__Trichoderma	NA
bdfb9195c906d7345950f01056032ae0	k__Fungi	p__Ascomycota	NA	NA	NA	NA	NA
0363b4bf184b9ea834982fde44358966	k__Fungi	p__Ascomycota	c__Dothideomycetes	o__Pleosporales	f__unidentified	g__unidentified	s__unidentified
7022ae563546a18522c3a64834a5bb04	k__Fungi	p__Mortierellomycota	c__Mortierellomycetes	o__Mortierellales	f__Mortierellaceae	g__Mortierella	NA
ab061b1c63fb552ae8249745806e5619	k__Fungi	p__Ascomycota	c__Eurotiomycetes	o__Eurotiales	f__Aspergillaceae	g__Penicillium	NA
efcd0c456c38ac5198c858ebd60f0813	k__Fungi	p__Ascomycota	c__Eurotiomycetes	o__Chaetothyriales	NA	NA	NA
42b396cce3af0a4d3a4fed8ede801b3e	k__Fungi	p__Basidiomycota	c__Tremellomycetes	o__Cystofilobasidiales	f__Mrakiaceae	g__Udeniomyces	NA
940e0516d2d2ffd9f46514bd99bb9026	k__Fungi	p__Ascomycota	c__Eurotiomycetes	o__Chaetothyriales	NA	NA	NA
abb249e6f23c7aac48ff53bdc6290b8b	k__Fungi	p__Ascomycota	c__Sordariomycetes	o__Hypocreales	f__Nectriaceae	g__Gibberella	NA
6cbb20c2f22b8c781a19bce54d00cb1e	k__Fungi	p__Basidiomycota	c__Agaricomycetes	o__Sebacinales	f__Sebacinaceae	g__unidentified	s__unidentified
1085b89acdecc979fabfd0e902562607	k__Fungi	p__Ascomycota	NA	NA	NA	NA	NA
5f07eb0aa94dc34feb2ae1db891e0185	k__Fungi	p__Mucoromycota	c__Mucoromycetes	o__Mucorales	f__Mucoraceae	g__Mucor	s__Mucor_circinelloides
7cbe362449b50fd9f9c75f3ec0ebf389	k__Fungi	p__Ascomycota	c__Dothideomycetes	o__Pleosporales	NA	NA	NA
8163ef431412861a791b88cd947151c2	k__Fungi	p__Ascomycota	c__Pezizomycetes	o__Pezizales	f__Pyronemataceae	NA	NA
c8c4e6b67bf1274135e0be50e295f6c6	k__Fungi	p__unidentified	c__unidentified	o__unidentified	f__unidentified	g__unidentified	s__unidentified
d0e9c957957b830d6610a268187ae620	k__Fungi	p__Ascomycota	c__Dothideomycetes	o__Pleosporales	NA	NA	NA
79f0c3a00522952781ab123d1cb6713d	k__Fungi	p__Ascomycota	c__Eurotiomycetes	o__Chaetothyriales	NA	NA	NA
a2855e4099cfcc517ae240912430f476	k__Fungi	p__Ascomycota	c__Sordariomycetes	o__Diaporthales	f__Diaporthaceae	g__Diaporthe	NA
763a87e86b668c20850a6a736ec1170e	k__Fungi	p__Ascomycota	NA	NA	NA	NA	NA
6f16d1316fde655de545dd77626069b6	k__Fungi	p__Ascomycota	c__Pezizomycetes	o__Pezizales	NA	NA	NA
eaf0a0dab8f51d0bd9a50f2b5c64073d	k__Fungi	p__Ascomycota	c__Dothideomycetes	o__Dothideales	NA	NA	NA
82d959a00e5ffbf9eeb3e6e0c235c09c	k__Fungi	p__Chytridiomycota	c__Rhizophydiomycetes	o__Rhizophydiales	f__Rhizophydiales_fam_Incertae_sedis	g__Operculomyces	s__Operculomyces_laminatus
6468eb7e508ac318f2f09def242db352	k__Fungi	NA	NA	NA	NA	NA	NA
2aa50646e8764e15ca01b274b98a00ee	k__Fungi	p__Chytridiomycota	c__Rhizophydiomycetes	o__Rhizophydiales	f__Rhizophydiaceae	g__Rhizophydium	s__unidentified
cd51f22d64ea73d3b24f4e5c840a9c7b	k__Fungi	p__Basidiomycota	c__Agaricomycetes	NA	NA	NA	NA
aa033bebc9e399eb919daf5ddad974ea	k__Fungi	p__Basidiomycota	c__Agaricomycetes	o__Agaricales	f__Tricholomataceae	g__Delicatula	NA
7356b01b0c37f894d1f1d914284d1756	k__Fungi	p__Mortierellomycota	c__Mortierellomycetes	o__Mortierellales	f__Mortierellaceae	g__Mortierella	NA
bccff872bd3313b6d27fbe312bce5f9a	k__Fungi	p__Basidiomycota	c__Agaricomycetes	o__Agaricales	f__Tricholomataceae	g__Mycena	NA
31e7113eddd81d45a6940c9f8bab6ce4	k__Fungi	p__Chytridiomycota	c__Spizellomycetes	o__Spizellomycetales	f__Spizellomycetaceae	g__Spizellomyces	s__Spizellomyces_pseudodichotomus
98236067e84089357cef006dff551576	k__Fungi	p__Ascomycota	c__Dothideomycetes	o__Mytilinidales	f__Gloniaceae	g__Cenococcum	s__Cenococcum_geophilum
cafff88db54ddff17361db6af3227017	k__Fungi	p__Ascomycota	c__Pezizomycetes	o__Pezizales	f__Pyronemataceae	g__Trichophaea	s__unidentified
7336770931eef681791efb43457dee97	k__Fungi	p__Ascomycota	c__Sordariomycetes	o__Hypocreales	f__Hypocreaceae	NA	NA
7a5057ec466e6c707f8a1d92ccd29756	k__Fungi	p__Basidiomycota	c__Exobasidiomycetes	o__Exobasidiales	f__Exobasidiaceae	g__Exobasidium	NA
2f1cc1d56eefcbad9d153d4895df273a	k__Fungi	p__Ascomycota	c__Dothideomycetes	o__Pleosporales	f__unidentified	g__unidentified	s__unidentified
ce70c6cb737d918bb79bc767fa0bc21d	k__Fungi	p__Glomeromycota	c__Glomeromycetes	o__Glomerales	f__Glomeraceae	g__unidentified	s__unidentified
7202afdf0c4272bb00b9ea97564da362	k__Fungi	p__Ascomycota	c__Dothideomycetes	NA	NA	NA	NA
7b4f8d2fb1a6dbfadbe60c45762703d7	k__Fungi	p__Ascomycota	c__Sordariomycetes	o__Glomerellales	f__Glomerellaceae	g__Colletotrichum	NA
458ac96eb5871f976b75458a92a2b482	k__Fungi	p__Basidiomycota	c__Tremellomycetes	o__Tremellales	NA	NA	NA
7646c93be0071091710ef917df7dbebc	k__Fungi	p__Ascomycota	c__Eurotiomycetes	o__Chaetothyriales	f__Trichomeriaceae	NA	NA
c7a4f2bf09e84f24a97b182d676ab726	k__Fungi	p__Ascomycota	c__Sordariomycetes	o__Hypocreales	NA	NA	NA
7e525a4cfc6c8cdc1e79fcabf5b1b93f	k__Fungi	p__Basidiomycota	c__Exobasidiomycetes	o__Exobasidiales	f__Exobasidiaceae	g__Exobasidium	NA
a9a1a0599cbe775267ed1d6ffcb1e149	k__Fungi	p__Ascomycota	c__unidentified	o__unidentified	f__unidentified	g__unidentified	s__unidentified
37c4c192cb37a3093645e13e934a500e	k__Fungi	p__Ascomycota	c__Dothideomycetes	o__Pleosporales	NA	NA	NA
8cd6e84843b15a533c749d82dfa81b3c	k__Fungi	p__Ascomycota	c__Sordariomycetes	o__Hypocreales	f__Clavicipitaceae	NA	NA
6380830fd325a99fe059b990f905ce56	k__Fungi	p__Ascomycota	c__Dothideomycetes	o__Pleosporales	f__Periconiaceae	NA	NA
51a8c0791033c698fa007bca3184c26b	k__Fungi	p__Basidiomycota	c__Tremellomycetes	o__Tremellales	f__Bulleribasidiaceae	g__Hannaella	NA
46cb868d9f58b30aea0bcdfde7110f60	k__Fungi	p__Ascomycota	c__Dothideomycetes	o__Pleosporales	f__Pleosporaceae	g__Bipolaris	NA
66fc75afb33100b7c32cc591c68d3d47	k__Fungi	p__Ascomycota	c__Dothideomycetes	NA	NA	NA	NA
8025338a498930069bbe03777fd0be45	k__Fungi	p__Ascomycota	c__Eurotiomycetes	o__Chaetothyriales	NA	NA	NA
f3a88b94e15ac6570a605b594f505696	k__Fungi	p__Chytridiomycota	c__Rhizophydiomycetes	o__Rhizophydiales	f__Rhizophydiales_fam_Incertae_sedis	g__Operculomyces	s__Operculomyces_laminatus
21425064077e209137fcec2c75e3bf97	k__Fungi	p__Ascomycota	c__Lecanoromycetes	o__Ostropales	f__Stictidaceae	g__Absconditella	s__Absconditella_rubra
21e7f0e34b35b104d23f55e918fca2f7	k__Fungi	p__Basidiomycota	c__Tremellomycetes	o__Tremellales	f__Trimorphomycetaceae	g__unidentified	s__unidentified
c8561b8b104fe53b880ee4e51d867a80	k__Fungi	p__Ascomycota	c__Lecanoromycetes	o__Lecanorales	f__Ramalinaceae	NA	NA
18c31d2b5fc8915542937a63f8109570	k__Fungi	p__Ascomycota	c__Leotiomycetes	o__Helotiales	NA	NA	NA
f641f762bd5e3495b51e0eb8b9f3c571	k__Fungi	p__Basidiomycota	c__Agaricomycetes	o__unidentified	f__unidentified	g__unidentified	s__unidentified
4b15ca926690a01befe4b23887d709c0	k__Fungi	p__Ascomycota	c__Eurotiomycetes	o__Chaetothyriales	NA	NA	NA
6590694281b25a4a563a3bbe17df2727	k__Fungi	p__Ascomycota	c__Pezizomycetes	o__Pezizales	f__Pyronemataceae	g__unidentified	s__unidentified
53152fd34d942f91533b52952921083b	k__Fungi	p__Basidiomycota	c__Microbotryomycetes	NA	NA	NA	NA
d4a7412154755e2fd58c7d7fd966b7a8	k__Fungi	p__Ascomycota	c__Leotiomycetes	NA	NA	NA	NA
b46c6d1129dba9ef3465487a38e3cec3	k__Fungi	p__Ascomycota	c__Taphrinomycetes	o__Taphrinales	f__Taphrinaceae	g__Taphrina	s__Taphrina_pruni
64173838731fd7f9b05592aafb16f532	k__Fungi	p__Ascomycota	c__Leotiomycetes	o__Helotiales	f__Helotiaceae	NA	NA
46b6e4305a8cc2a73d3218f5b0f3c0f7	k__Fungi	p__Ascomycota	c__Dothideomycetes	o__Pleosporales	f__Pleosporales_fam_Incertae_sedis	g__Pseudorobillarda	s__unidentified
29d2308806d744a6b1f0981924346ffc	k__Fungi	p__Ascomycota	c__Taphrinomycetes	o__Taphrinales	f__Taphrinaceae	g__Taphrina	s__Taphrina_pruni
5982673bea96d39047767293421f54a7	k__Fungi	p__Ascomycota	c__Leotiomycetes	o__Helotiales	f__Hyaloscyphaceae	g__Lachnum	NA
0be52e6bb2f609ae1d56f8b62ce75d8d	k__Fungi	p__Ascomycota	c__Dothideomycetes	o__Myriangiales	NA	NA	NA
bb29a7807efe05db7bdbac1b0a0a5893	k__Fungi	p__Mortierellomycota	c__Mortierellomycetes	o__Mortierellales	f__Mortierellaceae	g__Mortierella	NA
4642b8004ecdcd9a61a7928c25f2d001	k__Fungi	p__Ascomycota	c__Dothideomycetes	o__Pleosporales	NA	NA	NA
f065b0e12432d6663f56f53d3eb7577a	k__Fungi	p__Basidiomycota	c__Agaricomycetes	o__Agaricales	f__Tricholomataceae	g__Flagelloscypha	NA
916869933ba6a8dd21e32a313b663500	k__Fungi	p__Basidiomycota	c__Agaricomycetes	o__Agaricales	f__Inocybaceae	g__Inocybe	s__unidentified
f2a2101ea2ca27800e82f5532b6bd4fd	k__Fungi	p__Ascomycota	c__Dothideomycetes	o__unidentified	f__unidentified	g__unidentified	s__unidentified
45cdfa64a1939f29e814935c3b38d096	k__Fungi	p__Ascomycota	c__Dothideomycetes	o__Pleosporales	f__unidentified	g__unidentified	s__unidentified
4787a6ff338a92a4e0b1b4be8b655b1f	k__Fungi	p__Ascomycota	c__Leotiomycetes	o__Helotiales	NA	NA	NA
e2967a49fcf9c94699938682509abf2b	k__Fungi	p__Ascomycota	c__Eurotiomycetes	o__Eurotiales	f__Aspergillaceae	g__Penicillium	NA
2b649c16cf2f3fce4bf2f0a412bffebd	k__Fungi	p__Ascomycota	c__Eurotiomycetes	o__Chaetothyriales	f__Herpotrichiellaceae	NA	NA
a55291bc41804af91d9ba72109a91b64	k__Fungi	p__Ascomycota	c__unidentified	o__unidentified	f__unidentified	g__unidentified	s__unidentified
2d96b4a92f7aaf8bbfa05c09879a34bd	k__Fungi	p__Ascomycota	c__Dothideomycetes	o__Capnodiales	NA	NA	NA
5944c4d74eed016ffe6e49024cbad839	k__Fungi	p__Ascomycota	c__Dothideomycetes	NA	NA	NA	NA
57e365544cbdd424ab4400a2af422205	k__Fungi	p__Ascomycota	c__Sordariomycetes	o__Xylariales	f__Xylariales_fam_Incertae_sedis	NA	NA
704920013b5136f3708504c05f4d7994	k__Fungi	p__Ascomycota	c__Lecanoromycetes	o__Lecanorales	f__Parmeliaceae	g__Canoparmelia	NA
a145919471dc2a9774f4014f26e71108	k__Fungi	p__Ascomycota	c__Dothideomycetes	o__Mytilinidales	f__Gloniaceae	g__Cenococcum	s__Cenococcum_geophilum
2b0095a3823304278731849bb391c0d0	k__Fungi	p__Glomeromycota	c__Glomeromycetes	o__Glomerales	f__Glomeraceae	g__Funneliformis	s__Funneliformis_mosseae
9827683558a1c3c6dc1c87a8f1d7f59b	k__Fungi	p__Ascomycota	c__Dothideomycetes	o__Capnodiales	NA	NA	NA
69e451b925cc1fca8f70bff01492801d	k__Fungi	p__Ascomycota	c__Dothideomycetes	o__Pleosporales	f__Didymosphaeriaceae	g__Paraphaeosphaeria	NA
d23e45d6ef148f8397c43d95753388f2	k__Fungi	p__Ascomycota	c__Dothideomycetes	o__Pleosporales	f__Pleosporaceae	NA	NA
d464d67a905cd4b82464c8974035f88d	k__Fungi	p__Basidiomycota	c__Tremellomycetes	o__Tremellales	NA	NA	NA
4197eb63759aaa09b90be8b8a6ca5863	k__Fungi	p__Basidiomycota	c__Agaricomycetes	o__Sebacinales	f__Serendipitaceae	g__unidentified	s__unidentified
47c109f61c96e91b124d10f61e88ad9b	k__Fungi	p__Ascomycota	c__Sordariomycetes	o__Diaporthales	f__Diaporthaceae	g__Diaporthe	NA
e0f2a854a216a3c73d16aa0fa817dd6d	k__Fungi	p__Ascomycota	c__Sordariomycetes	o__Sordariales	NA	NA	NA
c02582292623c8b163768489834693a7	k__Fungi	p__Ascomycota	c__Leotiomycetes	o__Helotiales	f__Myxotrichaceae	g__Oidiodendron	s__unidentified
be2db6aea5b17228ea0d5897b2a9d967	k__Fungi	p__Basidiomycota	c__Geminibasidiomycetes	o__Geminibasidiales	f__Geminibasidiaceae	g__Geminibasidium	NA
16d5c87f9afbdb4508a9799c28e505c3	k__Fungi	p__Ascomycota	c__Eurotiomycetes	o__Chaetothyriales	f__Chaetothyriales_fam_Incertae_sedis	g__Strelitziana	NA
e7c7270a41f416e11034f89a84247bae	k__Fungi	p__Ascomycota	c__Dothideomycetes	o__Pleosporales	f__Torulaceae	g__Torula	NA
3f307f8d6107f2402b27343c966154af	k__Fungi	p__Ascomycota	NA	NA	NA	NA	NA
e97fd0426dc8255c028ada5253fa9eb9	k__Fungi	p__Ascomycota	c__unidentified	o__unidentified	f__unidentified	g__unidentified	s__unidentified
547f242c3a4b2820c9b09e2fd90358f6	k__Fungi	p__Glomeromycota	c__Glomeromycetes	o__Glomerales	f__Glomeraceae	g__unidentified	s__unidentified
5fa5205bb2d4f79f236099007a4ba10c	k__Fungi	p__Ascomycota	c__Eurotiomycetes	o__Chaetothyriales	f__unidentified	g__unidentified	s__unidentified
7809200c17ed1bb45cbfa07130dbf6ba	k__Fungi	p__Ascomycota	c__Dothideomycetes	o__Capnodiales	f__unidentified	g__unidentified	s__unidentified
11390cea80bd3bdcc10b4a86b14bd364	k__Fungi	p__Ascomycota	NA	NA	NA	NA	NA
3262e4f3fac2e6205ee665d6ca9e57e0	k__Fungi	p__Ascomycota	c__Leotiomycetes	o__Helotiales	NA	NA	NA
04b30ffa21ae0fa205e96ef1f68f6501	k__Fungi	p__Ascomycota	c__Eurotiomycetes	o__Chaetothyriales	f__Herpotrichiellaceae	g__Cladophialophora	NA
c46e8abde5bf9cca2c868fd0f1ff3865	k__Fungi	p__Basidiomycota	c__Tremellomycetes	o__Tremellales	f__Bulleribasidiaceae	g__Hannaella	NA
5d901423eac724397ab1fd42145b31ac	k__Fungi	p__Ascomycota	c__Leotiomycetes	o__Helotiales	f__Hyaloscyphaceae	g__Hyaloscypha	NA
eecaffe1177dda33a277df645097805f	k__Fungi	p__Ascomycota	c__Dothideomycetes	o__Pleosporales	NA	NA	NA
84eebb686324a838ae352180f6432303	k__Fungi	p__Ascomycota	c__Dothideomycetes	o__Capnodiales	NA	NA	NA
95d5365a400aa2607c5f651b789082c6	k__Fungi	NA	NA	NA	NA	NA	NA
c1d14992c3448e54d302f0a2a1f61b1c	k__Fungi	p__Ascomycota	c__Dothideomycetes	o__Pleosporales	f__Phaeosphaeriaceae	g__Paraphoma	NA
e9dbf98e782c6932a4ed9e0d24a471a0	k__Fungi	p__Basidiomycota	c__Exobasidiomycetes	o__Exobasidiales	f__Exobasidiaceae	g__Exobasidium	NA
6da4b01fa87a2e3a45927d9862f19d72	k__Fungi	p__Ascomycota	c__Dothideomycetes	o__Dothideomycetes_ord_Incertae_sedis	f__Dothideomycetes_fam_Incertae_sedis	g__Peltaster	NA
f462a38d8e0409100105c9a70a67af3f	k__Fungi	p__Ascomycota	c__Dothideomycetes	o__Capnodiales	f__Mycosphaerellaceae	g__Zasmidium	NA
112454fae40b34121525635ad011d68c	k__Fungi	p__Ascomycota	c__Dothideomycetes	o__Capnodiales	f__unidentified	g__unidentified	s__unidentified
1f7180d731fa760ecb0cfe68b03d257b	k__Fungi	p__Ascomycota	c__Sordariomycetes	o__Xylariales	f__Xylariaceae	NA	NA
917027f5d2639d2f4621b777d3c30a26	k__Fungi	p__Ascomycota	c__Dothideomycetes	o__Dothideomycetes_ord_Incertae_sedis	f__Dothideomycetes_fam_Incertae_sedis	g__Peltaster	s__Peltaster_fructicola
f1f3b8d18bd08df3c557ea51c9983667	k__Fungi	p__Ascomycota	c__Dothideomycetes	o__Pleosporales	f__unidentified	g__unidentified	s__unidentified
05143d94e1bb6f4d7fb9b4d20768db28	k__Fungi	p__Basidiomycota	NA	NA	NA	NA	NA
82cf88cd39976d5a86a6b27dd7899bf7	k__Fungi	p__Rozellomycota	c__Rozellomycotina_cls_Incertae_sedis	o__GS11	f__unidentified	g__unidentified	s__unidentified
2a5b650cfe4c0147a638a09b2905ca07	k__Fungi	p__Ascomycota	c__Dothideomycetes	o__Myriangiales	NA	NA	NA
29cdbc990ab39b966a6aae6c08365229	k__Fungi	p__Basidiomycota	c__Agaricomycetes	o__Agaricales	f__Inocybaceae	g__Inocybe	NA
f30b5eddc0f7b67aa3db584feb884425	k__Fungi	p__Glomeromycota	c__Glomeromycetes	o__Glomerales	f__Glomeraceae	g__Funneliformis	s__Funneliformis_mosseae
a8772f942b6f1b5311c9b443b3ff1f98	k__Fungi	p__Basidiomycota	c__Agaricomycetes	o__Sebacinales	f__unidentified	g__unidentified	s__unidentified
b691f7e36b000483043a11ae64b18fdc	k__Fungi	p__Ascomycota	c__Dothideomycetes	o__Capnodiales	f__Teratosphaeriaceae	NA	NA
33eb2e20dd902adbf5721526be0bc34b	k__Fungi	p__Ascomycota	c__Orbiliomycetes	o__Orbiliales	f__Orbiliaceae	g__unidentified	s__unidentified
13350e7c8757cba87813a57b5404b490	k__Fungi	p__Ascomycota	c__Orbiliomycetes	o__Orbiliales	f__Orbiliaceae	NA	NA
aa28e4305d1273a44f2ab0fc38eb6361	k__Fungi	p__Ascomycota	c__Eurotiomycetes	o__Chaetothyriales	NA	NA	NA
84a38fb9c80a3078f9c2d7136785d47d	k__Fungi	p__Ascomycota	c__Sordariomycetes	o__Myrmecridiales	f__Myrmecridiaceae	g__Myrmecridium	NA
fc398faf67ac2576de2d2d4c965dd94d	k__Fungi	p__Ascomycota	c__Eurotiomycetes	o__Chaetothyriales	f__Herpotrichiellaceae	g__Cladophialophora	NA
0d675b13c9668c44a290b268eaa29315	k__Fungi	p__Ascomycota	c__Orbiliomycetes	o__Orbiliales	f__unidentified	g__unidentified	s__unidentified
0ebd91e3a1c30fae9503888599163b3c	k__Fungi	p__Ascomycota	c__Dothideomycetes	o__Pleosporales	NA	NA	NA
f92c8a1cd0f9aa730d10b72525092a95	k__Fungi	p__Ascomycota	c__Dothideomycetes	o__Capnodiales	NA	NA	NA
a19bd290728ca5318a45b8731fdedad3	k__Fungi	p__Ascomycota	c__Dothideomycetes	o__Pleosporales	f__Teichosporaceae	g__Teichospora	NA
e0db9bee3bb9181a20f9f7ff69e74e47	k__Fungi	p__Basidiomycota	c__Agaricomycetes	o__Agaricales	f__Pleurotaceae	NA	NA
edf3ede9bcb7e7a04fd67ad310b1a1c3	k__Fungi	p__Basidiomycota	c__Agaricomycetes	o__Agaricales	f__Tricholomataceae	g__Mycena	NA
e18fe419e405cc4480875f0f002e46e5	k__Fungi	p__Ascomycota	c__Dothideomycetes	NA	NA	NA	NA
cd5b791157630634760436afc8592e14	k__Fungi	p__Rozellomycota	c__Rozellomycotina_cls_Incertae_sedis	o__GS10	f__unidentified	g__unidentified	s__unidentified
70008fa4f47c4f13cb228496f9209cbc	k__Fungi	p__Ascomycota	NA	NA	NA	NA	NA
55b2f043a3d39762a4eecb0eb708124c	k__Fungi	p__Basidiomycota	c__Tremellomycetes	o__Tremellales	f__Bulleribasidiaceae	g__Derxomyces	NA
d56f4922614bb20e690849077f04573d	k__Fungi	p__Basidiomycota	c__Agaricomycetes	o__Agaricales	f__Tricholomataceae	g__Delicatula	NA
053b130b708d74ccd8f4495b752dcc8a	k__Fungi	p__Ascomycota	c__Eurotiomycetes	o__Eurotiales	f__Trichocomaceae	g__Talaromyces	NA
61cf684420ddb23d418d2c98c61203bf	k__Fungi	p__Ascomycota	c__Eurotiomycetes	o__Chaetothyriales	f__Cyphellophoraceae	g__Cyphellophora	NA
874beb78ec354f1a56e534a44c19b422	k__Fungi	p__Mortierellomycota	c__Mortierellomycetes	o__Mortierellales	f__Mortierellaceae	g__Mortierella	s__unidentified
d5ed7b819fd5172f68d887c7c0d0a8cf	k__Fungi	p__Ascomycota	c__Sordariomycetes	o__Hypocreales	f__Nectriaceae	NA	NA
153453485763789bdad4f9db97add661	k__Fungi	p__Ascomycota	c__Sordariomycetes	o__Hypocreales	f__Clavicipitaceae	NA	NA
daaf0bd275caf281117db6c6baa77134	k__Fungi	p__Basidiomycota	NA	NA	NA	NA	NA
b2177c3fc87e5cd627f430ebc6aa495e	k__Fungi	p__Basidiomycota	c__Agaricomycetes	o__Agaricales	f__Inocybaceae	g__Inocybe	NA
85736ec40b8d8dd3e20c90f117775059	k__Fungi	p__Basidiomycota	c__Agaricomycetes	o__Agaricales	f__Inocybaceae	g__Inocybe	s__unidentified
ee11128f2dcd7599871d806390b5f0c6	k__Fungi	p__Ascomycota	c__Eurotiomycetes	o__Chaetothyriales	f__Herpotrichiellaceae	NA	NA
d9fa37a45ef5e2574bdbf98d535a5b89	k__Fungi	p__Basidiomycota	c__Agaricostilbomycetes	o__Agaricostilbales	f__Chionosphaeraceae	NA	NA
0e4369452e8cf077662c17775b7d176a	k__Fungi	p__Basidiomycota	c__Exobasidiomycetes	o__Exobasidiales	f__Exobasidiaceae	g__Exobasidium	NA
5f85cb15e4793d40869ca9ab769a7e40	k__Fungi	p__Ascomycota	c__Leotiomycetes	o__Helotiales	NA	NA	NA
e00606c051e74a77d7311704f8e645f1	k__Fungi	p__Ascomycota	c__Dothideomycetes	o__Pleosporales	f__Didymellaceae	NA	NA
d30efe261de0e64556945ba646430865	k__Fungi	p__Basidiomycota	c__Agaricomycetes	o__Sebacinales	f__Sebacinaceae	g__Sebacina	NA
4b83c43264e8447f30127ced1939d296	k__Fungi	p__Ascomycota	c__Sordariomycetes	o__Sordariales	NA	NA	NA
c0e3bc505893f3402b74b83c6e52ffc7	k__Fungi	p__Ascomycota	c__Sordariomycetes	NA	NA	NA	NA
06e983b085fc868f064dd8110495c30f	k__Fungi	p__Ascomycota	c__Leotiomycetes	o__Helotiales	f__Dermateaceae	g__Dermea	NA
5a88036637a4496fade24d19b31ce15c	k__Fungi	p__Ascomycota	c__Dothideomycetes	o__Capnodiales	f__Mycosphaerellaceae	NA	NA
61064a50afe699e905918f5b40150a2a	k__Fungi	p__Ascomycota	c__Taphrinomycetes	o__Taphrinales	f__Taphrinaceae	g__Taphrina	NA
df4f4a796f2e8c5ba1a3c969849ec256	k__Fungi	p__Ascomycota	c__Sordariomycetes	o__Hypocreales	f__Hypocreaceae	g__Trichoderma	NA
28e8664dae611ac5701a685fab2bc9fb	k__Fungi	p__Ascomycota	c__Dothideomycetes	o__Pleosporales	f__Didymellaceae	g__Didymella	NA
b42f10674531eaaf0e4d9d60dd92e3f9	k__Fungi	p__Basidiomycota	c__Tremellomycetes	o__Tremellales	NA	NA	NA
47f1178f3590505fbaecec7b56d2aef4	k__Fungi	p__unidentified	c__unidentified	o__unidentified	f__unidentified	g__unidentified	s__unidentified
ba8ae66da38ee16a15e2a2cf816be649	k__Fungi	p__Basidiomycota	c__Cystobasidiomycetes	o__Erythrobasidiales	f__Erythrobasidiaceae	g__Erythrobasidium	s__unidentified
55c4a8bc387c877c11e479ce77ba2904	k__Fungi	p__Ascomycota	c__Eurotiomycetes	o__Chaetothyriales	f__Herpotrichiellaceae	g__Exophiala	NA
1b8af998f8c0c506a3cb92686c8ebd5e	k__Fungi	p__unidentified	c__unidentified	o__unidentified	f__unidentified	g__unidentified	s__unidentified
ad757c0ce9bfd7ce5e755493c3d88045	k__Fungi	p__Ascomycota	c__Eurotiomycetes	o__Chaetothyriales	NA	NA	NA
664fad3e7231965d8bdc5526bbb0c15a	k__Fungi	p__Basidiomycota	c__Agaricomycetes	o__Agaricales	f__Inocybaceae	g__Inocybe	NA
15d722528b4dcebcab0a2cbede05d7b8	k__Fungi	p__Ascomycota	c__Leotiomycetes	o__Helotiales	NA	NA	NA
89c2b0473621abb0c2bb8ac2093ce81c	k__Fungi	p__Ascomycota	c__Eurotiomycetes	o__Chaetothyriales	f__Herpotrichiellaceae	NA	NA
10728fae7d23d5cbac1002637707b4f9	k__Fungi	p__Chytridiomycota	c__Spizellomycetes	o__Spizellomycetales	f__Spizellomycetaceae	g__Kochiomyces	NA
b2271aaf9e78f6c50c50a1477d0e84cb	k__Fungi	p__Ascomycota	c__Dothideomycetes	o__Tubeufiales	f__Wiesneriomycetaceae	NA	NA
1df08523c35e536103834df7e4df01da	k__Fungi	p__Basidiomycota	c__Pucciniomycetes	o__Septobasidiales	f__Septobasidiaceae	NA	NA
6ea22f912bf7dff25fa06f409b5c2cb2	k__Fungi	p__Ascomycota	c__Leotiomycetes	o__Helotiales	NA	NA	NA
f3aacd5348bf0178769311a5ba83d53e	k__Fungi	p__Ascomycota	c__Eurotiomycetes	o__Eurotiales	f__Aspergillaceae	g__Aspergillus	NA
7c48c93d73f0c6a5d0bea09e5d5eaf41	k__Fungi	p__Ascomycota	c__Sordariomycetes	o__unidentified	f__unidentified	g__unidentified	s__unidentified
32f53be8c2332efcbc97ea78207327df	k__Fungi	p__Basidiomycota	c__Cystobasidiomycetes	o__Erythrobasidiales	f__Erythrobasidiaceae	g__Erythrobasidium	s__unidentified
1f392d82bfbd51d8ccb48c2c0de6a7e8	k__Fungi	p__Ascomycota	c__Dothideomycetes	o__Capnodiales	f__unidentified	g__unidentified	s__unidentified
a7761ae83056c4f874c4c26a7b4bfb05	k__Fungi	p__Basidiomycota	c__Agaricomycetes	o__Boletales	f__Sclerodermataceae	g__Scleroderma	NA
7f0380cbf972f14c8b30f9ad23f2fcb7	k__Fungi	p__Ascomycota	c__Sordariomycetes	o__unidentified	f__unidentified	g__unidentified	s__unidentified
950ba32644fba25a18f007fa6aec00d3	k__Fungi	p__Mucoromycota	c__Mucoromycetes	o__Mucorales	f__Mucoraceae	g__Mucor	NA
940ab813f8bfd898464be495a00890eb	k__Fungi	p__Ascomycota	c__Dothideomycetes	NA	NA	NA	NA
8bf9f82e2e5a52e1cf21fc9b4650a615	k__Fungi	p__Ascomycota	c__unidentified	o__unidentified	f__unidentified	g__unidentified	s__unidentified
480b4b56968bf4e33237111495e730b2	k__Fungi	p__Ascomycota	c__Dothideomycetes	o__Pleosporales	NA	NA	NA
35a1f6966af1b6c5a6b76d22ad66ff84	k__Fungi	p__Glomeromycota	c__Glomeromycetes	o__Glomerales	f__Glomeraceae	g__unidentified	s__unidentified
7547ab588601a60c8dcc5921481d9118	k__Fungi	p__Ascomycota	c__Dothideomycetes	o__Pleosporales	f__Didymellaceae	NA	NA
c4e1ae21346a42eeb0369cc3e6eaf6c1	k__Fungi	p__Ascomycota	c__Dothideomycetes	o__Mytilinidales	f__Gloniaceae	g__Cenococcum	s__Cenococcum_geophilum
e5481c177ac7a9fa59371e5713b6b445	k__Fungi	p__Ascomycota	c__Eurotiomycetes	o__Chaetothyriales	f__Herpotrichiellaceae	NA	NA
530cca9fd2e4abe5cc5ec25e1b5f7e39	k__Fungi	p__Chytridiomycota	c__unidentified	o__unidentified	f__unidentified	g__unidentified	s__unidentified
230a653e9958bf4134254e47ed92c829	k__Fungi	p__Ascomycota	c__Leotiomycetes	o__Helotiales	NA	NA	NA
c58cd9bed192f7532b588fb620799cae	k__Fungi	p__unidentified	c__unidentified	o__unidentified	f__unidentified	g__unidentified	s__unidentified
410f3642fb49ccf8bc05a15f958ce5ee	k__Fungi	p__Ascomycota	c__Sordariomycetes	o__Hypocreales	f__Nectriaceae	NA	NA
b1f6fa351a112f2d5931f642df3e4d99	k__Fungi	p__Ascomycota	c__Dothideomycetes	o__Pleosporales	NA	NA	NA
09eddbacd62959a7063392cade02c02f	k__Fungi	p__Ascomycota	c__Leotiomycetes	NA	NA	NA	NA
9135ea86e50d61c68f8ce0038bda704d	k__Fungi	p__Basidiomycota	NA	NA	NA	NA	NA
4046244a9ffe00582055d1ac54b7be2f	k__Fungi	p__Ascomycota	c__Eurotiomycetes	o__Chaetothyriales	NA	NA	NA
41850f70338b7541b42d6914458d2b11	k__Fungi	p__Ascomycota	c__Sordariomycetes	NA	NA	NA	NA
35351063934f57af0fa6d69569bd2b86	k__Fungi	p__Ascomycota	c__Dothideomycetes	o__Pleosporales	f__unidentified	g__unidentified	s__unidentified
d682cb310b8fe099210c3c9281121258	k__Fungi	p__Ascomycota	c__Dothideomycetes	o__Tubeufiales	f__unidentified	g__unidentified	s__unidentified
90567509d8a344b31b6c185f3b9ac834	k__Fungi	p__Ascomycota	c__Dothideomycetes	o__Tubeufiales	f__Tubeufiaceae	NA	NA
8ddcbb25a32dbfc1f1fdf968309466f1	k__Fungi	p__Rozellomycota	c__unidentified	o__unidentified	f__unidentified	g__unidentified	s__unidentified
f62b33d573c85550b87663ef65dc5f76	k__Fungi	p__Ascomycota	c__Dothideomycetes	o__Pleosporales	NA	NA	NA
5fd327f79a694131e50a25254b98cd6a	k__Fungi	p__Ascomycota	c__Dothideomycetes	o__Capnodiales	f__Mycosphaerellaceae	g__Ramularia	NA
cf6c49e908cb85928910ac63e9b0955b	k__Fungi	p__Ascomycota	c__Sordariomycetes	o__Hypocreales	f__Nectriaceae	NA	NA
a5a22548dcc820948dec2ada29c73611	k__Fungi	p__Basidiomycota	c__Agaricomycetes	o__Polyporales	f__Ganodermataceae	g__Ganoderma	NA
7e7bdf73e53f7fece02b01b280ab83e3	k__Fungi	p__Ascomycota	c__Leotiomycetes	o__Helotiales	NA	NA	NA
9c6f3bc61f7118fb620980592686ddd4	k__Fungi	p__Mortierellomycota	c__Mortierellomycetes	o__Mortierellales	f__Mortierellaceae	g__Mortierella	NA
3859aeb49521ffa26618c727858b3d69	k__Fungi	p__unidentified	c__unidentified	o__unidentified	f__unidentified	g__unidentified	s__unidentified
fd9a66ccf7159d9adab2986a75123e96	k__Fungi	p__Basidiomycota	c__Agaricomycetes	o__Sebacinales	f__Serendipitaceae	g__unidentified	s__unidentified
c3cc847ed8e112cb90e69b9c3ba6e5ab	k__Fungi	p__Basidiomycota	c__Agaricomycetes	o__Agaricales	f__Lycoperdaceae	g__Lycoperdon	NA
bc7d3a1d62a0006a061e04f8fa99e192	k__Fungi	p__Ascomycota	c__Leotiomycetes	o__Helotiales	NA	NA	NA
250737cccc66b355b580c9e7bb60e096	k__Fungi	p__Ascomycota	c__Sordariomycetes	o__Xylariales	f__Xylariaceae	NA	NA
ab28ca27374595fc3104e207f2ea7ecc	k__Fungi	p__Basidiomycota	c__Agaricomycetes	o__Agaricales	f__Inocybaceae	g__Inocybe	NA
45e683ff7b91d1a8dc9109e38a5ac1ad	k__Fungi	p__Ascomycota	c__Eurotiomycetes	o__Eurotiales	f__Aspergillaceae	g__Aspergillus	NA
959caeceb80f2427b42b33ed037d886a	k__Fungi	p__Mucoromycota	c__Mucoromycetes	o__Mucorales	f__Cunninghamellaceae	g__Cunninghamella	NA
378756230ca95a80c426c1f440e56464	k__Fungi	p__Ascomycota	c__Dothideomycetes	o__Pleosporales	NA	NA	NA
99b4f776ae856f704ec93688c777cf5b	k__Fungi	p__Rozellomycota	c__unidentified	o__unidentified	f__unidentified	g__unidentified	s__unidentified
709efa838048da55e9764cd24f0b8d97	k__Fungi	p__Ascomycota	c__Eurotiomycetes	o__Eurotiales	f__Aspergillaceae	g__Penicillium	NA
a421223a79f8eb5f9ecdcfd1278ea8e1	k__Fungi	p__Ascomycota	c__Eurotiomycetes	o__Chaetothyriales	NA	NA	NA
8c374219c78ca62643076cb5a12fa97b	k__Fungi	p__Basidiomycota	c__Agaricomycetes	o__Cantharellales	f__Cantharellales_fam_Incertae_sedis	g__Sistotrema	s__unidentified
cf76843492ef3b875d3358fc68456b6f	k__Fungi	p__Ascomycota	c__Eurotiomycetes	o__Eurotiales	f__Elaphomycetaceae	g__unidentified	s__unidentified
4d2bd05f9a319a070cef978d7d86c829	k__Fungi	p__Ascomycota	c__Dothideomycetes	o__Pleosporales	NA	NA	NA
635da9033b08e5eec19ff894853ea9d9	k__Fungi	p__Ascomycota	c__Dothideomycetes	o__Pleosporales	f__Didymellaceae	g__Stagonosporopsis	NA
6265456648ec7f2149f1d0d9e70848bd	k__Fungi	p__Ascomycota	c__Eurotiomycetes	o__Chaetothyriales	NA	NA	NA
282d5b80255e2351ecd537c6c41ba9bc	k__Fungi	p__Ascomycota	c__Dothideomycetes	o__Capnodiales	f__Mycosphaerellaceae	g__Zasmidium	NA
8683fadc84e36f355619817649f74b51	k__Fungi	p__Ascomycota	c__Dothideomycetes	o__Capnodiales	f__unidentified	g__unidentified	s__unidentified
6239d2344324b521315d6273a4332445	k__Fungi	p__Ascomycota	c__Dothideomycetes	o__Pleosporales	f__Periconiaceae	NA	NA
c692b9b0fbbe41d8031b0b8a96805b53	k__Fungi	p__Basidiomycota	c__Tremellomycetes	o__Tremellales	f__Bulleraceae	g__Bullera	NA
e77901ba3c6a13f5718a88bf624aa511	k__Fungi	p__Basidiomycota	c__Tremellomycetes	NA	NA	NA	NA
dd96e036a946a935222859c5fa552bce	k__Fungi	p__Basidiomycota	c__Agaricomycetes	o__Auriculariales	NA	NA	NA
7df950ce5c355c5827fe4bfff5dfad91	k__Fungi	p__Ascomycota	c__Dothideomycetes	NA	NA	NA	NA
a7a2649b5bcbdb83e501e916990873ab	k__Fungi	p__Ascomycota	c__Eurotiomycetes	o__Chaetothyriales	NA	NA	NA
c49dc03cff63ad06340cd0a6e5149ce7	k__Fungi	p__Basidiomycota	c__Tremellomycetes	NA	NA	NA	NA
0c47db8c0204eef1062dfd92735a7e94	k__Fungi	p__Basidiomycota	c__Agaricostilbomycetes	o__Agaricostilbales	f__Chionosphaeraceae	NA	NA
7c47b557728fa1040824e1901b37b504	k__Fungi	p__Ascomycota	c__Dothideomycetes	o__Dothideomycetes_ord_Incertae_sedis	f__Dothideomycetes_fam_Incertae_sedis	g__Peltaster	NA
67e80a7600e11ca93681c4fd043b5687	k__Fungi	p__Ascomycota	c__Pezizomycetes	o__Pezizales	f__Pyronemataceae	NA	NA
15d6b6766c0ce7585e6b2493b173e4d6	k__Fungi	p__unidentified	c__unidentified	o__unidentified	f__unidentified	g__unidentified	s__unidentified
d7e6dd34c4676fc8a5677e61c49d16c0	k__Fungi	p__Mortierellomycota	c__Mortierellomycetes	o__Mortierellales	f__Mortierellaceae	g__Mortierella	s__unidentified
41e15857a0dd7f8e2efaddb6cef5ea52	k__Fungi	p__Ascomycota	c__Dothideomycetes	o__Capnodiales	NA	NA	NA
1710272e75dabf3522736e9c6d51ff14	k__Fungi	p__Basidiomycota	c__Tremellomycetes	o__Tremellales	NA	NA	NA
fa019990fa68c77b0896f9725c72282a	k__Fungi	p__Basidiomycota	NA	NA	NA	NA	NA
e28f0cf9c8f9225ad9b718a43d5c26d8	k__Fungi	p__Ascomycota	c__Sordariomycetes	o__Hypocreales	NA	NA	NA
9acee5e3d77b72b886c241aa84d99d16	k__Fungi	p__Ascomycota	c__Dothideomycetes	o__Capnodiales	NA	NA	NA
d24680c04dff4263a2604b594e4e43d8	k__Fungi	p__unidentified	c__unidentified	o__unidentified	f__unidentified	g__unidentified	s__unidentified
811d647b3deae927440c6fd155aba930	k__Fungi	p__Ascomycota	c__Sordariomycetes	o__Hypocreales	f__Clavicipitaceae	NA	NA
fe8de892475eafae9aa6eb3e51407087	k__Fungi	p__Basidiomycota	c__Pucciniomycetes	o__Septobasidiales	f__Septobasidiaceae	g__Septobasidium	NA
b1a7815804e2f6831bd5d40b31384845	k__Fungi	p__Ascomycota	c__Sordariomycetes	o__Hypocreales	f__Nectriaceae	NA	NA
8bb3bfaf2609474d0faeb8b017de50f8	k__Fungi	p__Basidiomycota	c__Agaricomycetes	o__Cantharellales	f__Cantharellales_fam_Incertae_sedis	g__Sistotrema	s__unidentified
b909e4021f2933e97f8f316b0c06a1ef	k__Fungi	NA	NA	NA	NA	NA	NA
e167c9357902907bde376f9906df458e	k__Fungi	p__Ascomycota	c__Sordariomycetes	o__Xylariales	NA	NA	NA
7fcd2b84ffab4a380fb7ea439fe754e0	k__Fungi	p__Ascomycota	c__Sordariomycetes	o__Hypocreales	NA	NA	NA
dc5800dfe34b8bd2add1e2e49e79971b	k__Fungi	p__Ascomycota	c__Sordariomycetes	o__Hypocreales	f__Nectriaceae	g__Gibberella	NA
78344575d7ad7bf4844fabf7c791fed2	k__Fungi	p__Ascomycota	c__Dothideomycetes	o__Pleosporales	f__Didymosphaeriaceae	g__Paraphaeosphaeria	NA
4ecf3f940ee8c996256e907171d63161	k__Fungi	p__Ascomycota	c__Dothideomycetes	o__Capnodiales	NA	NA	NA
780b82b12e97bd6b7fba63c04fbd68ed	k__Fungi	p__Ascomycota	c__Eurotiomycetes	o__Chaetothyriales	NA	NA	NA
e2caaad74576dc4f77643698757e5df4	k__Fungi	p__Mucoromycota	c__Endogonomycetes	o__Endogonales	f__Endogonaceae	g__Endogone	NA
c24c5245a1b7b38f1ed9ee3a11a536c9	k__Fungi	p__Ascomycota	c__Leotiomycetes	o__Helotiales	NA	NA	NA
1bec10917bf7fc37df25663629c5c644	k__Fungi	p__Ascomycota	c__Dothideomycetes	o__Pleosporales	f__Sporormiaceae	g__Preussia	s__unidentified
015380fdfd3bca3c4ea13c9ca2d0b749	k__Fungi	p__Ascomycota	c__Sordariomycetes	NA	NA	NA	NA
d21c124eef0a414ce84367ef746e3cde	k__Fungi	NA	NA	NA	NA	NA	NA
f86e30300558243f5a53cfab8f4ae6aa	k__Fungi	p__Mortierellomycota	c__Mortierellomycetes	o__Mortierellales	f__Mortierellaceae	g__Mortierella	NA
9133806daf9b7cacc40c90c32fefffa3	k__Fungi	p__Basidiomycota	c__Exobasidiomycetes	o__Exobasidiales	f__Exobasidiaceae	g__Exobasidium	NA
7e7a17bbf62612a3c576bd25d37d7697	k__Fungi	p__Mortierellomycota	c__Mortierellomycetes	o__Mortierellales	f__Mortierellaceae	g__Mortierella	NA
50616c4300c675ba9c844cf971d2ba3c	k__Fungi	p__Ascomycota	c__Dothideomycetes	o__Myriangiales	NA	NA	NA
eaf8a881bdc08b5b2162620a5ad5b62d	k__Fungi	p__Ascomycota	c__Sordariomycetes	o__Hypocreales	NA	NA	NA
ee070c0296499c72ffda0d33da27c8dd	k__Fungi	p__Ascomycota	c__Sordariomycetes	o__Branch06	f__unidentified	g__unidentified	s__unidentified
2aefef33743040c9c17f792d2d0b144a	k__Fungi	p__Ascomycota	c__Sordariomycetes	o__Hypocreales	NA	NA	NA
08d2b7d43a80fa4fac3aa450d78017cc	k__Fungi	p__Basidiomycota	c__Microbotryomycetes	NA	NA	NA	NA
8d97286f475d19dedc345895a669c6f4	k__Fungi	p__Ascomycota	c__Dothideomycetes	o__Venturiales	f__Sympoventuriaceae	g__Neocoleroa	s__Neocoleroa_metrosideri
e10fee70a7338ada90e37f25d3efb3e7	k__Fungi	p__Ascomycota	c__Dothideomycetes	o__Pleosporales	f__Lophiostomataceae	NA	NA
539456a1d2e10be4cc18266b65f57335	k__Fungi	NA	NA	NA	NA	NA	NA
60d456e5d4a648597074c7d5063fc2b5	k__Fungi	p__Ascomycota	c__Dothideomycetes	o__Pleosporales	f__Sporormiaceae	NA	NA
257489ab9af0ccd0066dbc12fe44f5b5	k__Fungi	p__Basidiomycota	c__Agaricomycetes	o__Agaricales	f__Lycoperdaceae	g__Lycoperdon	NA
fe4a46cd1f1095239bd5e2c84c3dfe9b	k__Fungi	p__Basidiomycota	c__Agaricomycetes	o__Agaricales	f__Inocybaceae	g__Inocybe	NA
d9d8ed69232776363df22e701c5b7ec3	k__Fungi	p__Basidiomycota	c__Tremellomycetes	o__Cystofilobasidiales	f__Cystofilobasidiaceae	g__Cystofilobasidium	NA
d088150653a0306da72c18bcb2218b4a	k__Fungi	p__Ascomycota	c__Sordariomycetes	o__Sordariales	f__Chaetomiaceae	NA	NA
6d54f08b853d3a0e573adbddb157fb8c	k__Fungi	p__Ascomycota	c__Dothideomycetes	o__Capnodiales	f__Mycosphaerellaceae	NA	NA
5721bff423c67eb4624126a81666e404	k__Fungi	p__Basidiomycota	c__Exobasidiomycetes	o__Exobasidiales	f__Exobasidiaceae	g__Exobasidium	NA
219688bac111de36d23344c640022753	k__Fungi	p__Ascomycota	c__Dothideomycetes	o__Pleosporales	f__unidentified	g__unidentified	s__unidentified
560b0d30ef11821539df640f19d7bc35	k__Fungi	NA	NA	NA	NA	NA	NA
f1ae2225bbb07b947c434ce86326e415	k__Fungi	p__Basidiomycota	NA	NA	NA	NA	NA
0009cf8de274bcf95f4540b03894fe05	k__Fungi	p__unidentified	c__unidentified	o__unidentified	f__unidentified	g__unidentified	s__unidentified
fad2d628d8f33a0897cc3ac9bd652657	k__Fungi	p__Ascomycota	c__Lecanoromycetes	o__Lecanorales	f__Ramalinaceae	NA	NA
34ffadadc966aca6181288d5037f9f84	k__Fungi	p__Ascomycota	c__Eurotiomycetes	o__Chaetothyriales	NA	NA	NA
954ea086d4ba5fca3bfbacae73979b02	k__Fungi	p__Ascomycota	c__Dothideomycetes	o__Capnodiales	f__Dissoconiaceae	NA	NA
198d6e020d7a98e9cc12b320bb8bb775	k__Fungi	p__Ascomycota	c__Dothideomycetes	o__Pleosporales	NA	NA	NA
6579e5d0b9895d360483b7e91a93cd1c	k__Fungi	p__Ascomycota	c__Leotiomycetes	o__Phacidiales	NA	NA	NA
66d23a8d764d17a8803d5d3c3f24b662	k__Fungi	p__Ascomycota	NA	NA	NA	NA	NA
261006bea7ff13d0e12fab4ba2a54757	k__Fungi	p__Basidiomycota	c__Agaricomycetes	o__Agaricales	f__Tricholomataceae	g__Mycena	NA
75317722e261ccce407df273cf6b1ef8	k__Fungi	p__Ascomycota	NA	NA	NA	NA	NA
ac39a9b1b58c601afb99095395d1539a	k__Fungi	p__Basidiomycota	c__Tremellomycetes	o__Tremellales	f__Bulleribasidiaceae	g__Derxomyces	NA
b8d4cda88fe457453a40f23a02faab4e	k__Fungi	p__Ascomycota	c__Sordariomycetes	NA	NA	NA	NA
ae38dba6b13f30f0183f67a46706cf1b	k__Fungi	p__Ascomycota	c__Dothideomycetes	o__Myriangiales	NA	NA	NA
96fa3e5d208fd85198bfc6f0b44e8a75	k__Fungi	p__Ascomycota	c__Dothideomycetes	o__Capnodiales	f__Mycosphaerellaceae	NA	NA
60f03feab83fddf0163cdef0df24512a	k__Fungi	p__Basidiomycota	c__Agaricomycetes	o__Agaricales	f__Inocybaceae	g__Inocybe	s__unidentified
d3aeed48c3d37104763bf04ad20d7f3f	k__Fungi	p__Ascomycota	c__Dothideomycetes	o__Mytilinidales	f__Gloniaceae	g__Cenococcum	s__Cenococcum_geophilum
092427249ef4b7ab9bd8a91aa4d10b84	k__Fungi	p__Glomeromycota	c__Glomeromycetes	o__Glomerales	f__Glomeraceae	NA	NA
12a1ca53732bc61c4cd72cec75202c43	k__Fungi	p__Ascomycota	c__Sordariomycetes	o__unidentified	f__unidentified	g__unidentified	s__unidentified
12f92d2a33edd1724e04ca0c654ff1c9	k__Fungi	p__Chytridiomycota	c__Rhizophydiomycetes	o__Rhizophydiales	f__Rhizophydiales_fam_Incertae_sedis	g__Operculomyces	s__Operculomyces_laminatus
3b8cadb4e8214baff8bfdb0e00f349d8	k__Fungi	p__Ascomycota	c__Leotiomycetes	o__Helotiales	f__Helotiaceae	NA	NA
d8c0b7a0a58bf5aeae5a2f12c2b56f40	k__Fungi	p__Ascomycota	c__Dothideomycetes	o__Tubeufiales	f__Wiesneriomycetaceae	NA	NA
9330a4c9845e17154668a8a0a2f38f97	k__Fungi	p__Mortierellomycota	c__Mortierellomycetes	o__Mortierellales	f__Mortierellaceae	NA	NA
2beaadccf22d45768b3e7fbedb4ae38b	k__Fungi	p__Basidiomycota	c__Tremellomycetes	o__Tremellales	f__Bulleribasidiaceae	g__Vishniacozyma	NA
38dba863edbf3839aec8042af0421cf0	k__Fungi	p__Ascomycota	c__Leotiomycetes	o__Helotiales	NA	NA	NA
e3cd834ed102fc755a21509b6fb93775	k__Fungi	p__Ascomycota	c__Dothideomycetes	o__Pleosporales	NA	NA	NA
ddf8361d06acbc1e3cea4b9da2ea0711	k__Fungi	p__Basidiomycota	c__Tremellomycetes	o__Filobasidiales	f__Filobasidiaceae	g__Filobasidium	NA
25813af3f8a0a77dd08894013d55cf43	k__Fungi	p__Ascomycota	c__Pezizomycetes	o__Pezizales	f__Pezizaceae	g__unidentified	s__unidentified
96a60e5edb6932f81f7b776b73af8550	k__Fungi	p__Glomeromycota	c__Glomeromycetes	o__Glomerales	f__Glomeraceae	NA	NA
72f913b7d125965d8ea12494de2a0709	k__Fungi	p__Ascomycota	c__Sordariomycetes	o__unidentified	f__unidentified	g__unidentified	s__unidentified
3f3e86acb15cd4ec55307f3839611573	k__Fungi	p__Ascomycota	c__Eurotiomycetes	o__Chaetothyriales	NA	NA	NA
0befe843dc1a62a4b9fea5db20e82709	k__Fungi	p__Ascomycota	c__Dothideomycetes	o__Capnodiales	f__Teratosphaeriaceae	NA	NA
15c334121e73c24e1443f4a4fb55dc14	k__Fungi	p__Ascomycota	c__Taphrinomycetes	o__Taphrinales	f__Taphrinaceae	g__Taphrina	s__Taphrina_pruni
ece45573678cefb51ac2a71498da61ab	k__Fungi	p__Ascomycota	c__Eurotiomycetes	o__Eurotiales	f__Aspergillaceae	g__Penicillium	NA
de496a17d98b4d0e0e78ef62cb0f845b	k__Fungi	p__Ascomycota	c__Sordariomycetes	o__Chaetosphaeriales	f__Chaetosphaeriaceae	NA	NA
385e82475cbeef8609b26a297e34045c	k__Fungi	p__Basidiomycota	c__Agaricomycetes	o__Agaricales	f__Entolomataceae	g__Entoloma	NA
98600c97997ecdfaa3edbb8b191f1e14	k__Fungi	p__Ascomycota	c__Dothideomycetes	o__Pleosporales	f__Sporormiaceae	g__Westerdykella	NA
e3be60d3f83159eb7c0530ea2686b720	k__Fungi	p__Ascomycota	c__Pezizomycetes	o__Pezizales	f__Pezizaceae	g__unidentified	s__unidentified
2984662436a032f7722e90617016c2ab	k__Fungi	p__Mucoromycota	c__Endogonomycetes	o__Endogonales	f__Endogonaceae	g__Endogone	NA
b7c1cfe82a016e9bdab9a44593dbb9b9	k__Fungi	p__Mucoromycota	c__Endogonomycetes	o__Endogonales	f__Endogonaceae	g__Endogone	NA
c52d1428ddf552430731ab491c094ecf	k__Fungi	p__Ascomycota	c__Eurotiomycetes	o__Chaetothyriales	f__unidentified	g__unidentified	s__unidentified
4bede41cd62a18afb9e0a6221bba6bb2	k__Fungi	p__Ascomycota	c__Dothideomycetes	o__Capnodiales	f__unidentified	g__unidentified	s__unidentified
a213751e0bd68790ef671017ad36aa02	k__Fungi	NA	NA	NA	NA	NA	NA
b59654bc14e37f5c5331d3bef66c4173	k__Fungi	p__Ascomycota	c__Leotiomycetes	o__Helotiales	NA	NA	NA
3d887053693a6ecb19a0505eee9e0bec	k__Fungi	p__Ascomycota	c__Sordariomycetes	o__Myrmecridiales	f__Myrmecridiaceae	g__Myrmecridium	NA
e4d2b2e095ec8aa52dfeb4c83f5b7aa6	k__Fungi	p__Ascomycota	c__Eurotiomycetes	o__Chaetothyriales	NA	NA	NA
8f17ef87bec13fd980e7c39c3f9c46ef	k__Fungi	p__Ascomycota	c__Eurotiomycetes	o__Chaetothyriales	NA	NA	NA
2280dae32914e961ad87813e7899bc06	k__Fungi	p__Ascomycota	c__Leotiomycetes	o__Helotiales	f__Dermateaceae	g__Pezicula	NA
05a57dc4532f7e0fba11b1c4dc9c3a21	k__Fungi	p__Basidiomycota	c__Agaricomycetes	o__Agaricales	f__Inocybaceae	g__Inocybe	s__unidentified
ca96a86fbb83ff6ec3f4752e7a96a7df	k__Fungi	p__Ascomycota	c__Dothideomycetes	o__Capnodiales	NA	NA	NA
46c83e461c96f58b157a45976ab77281	k__Fungi	p__Ascomycota	c__Dothideomycetes	o__Capnodiales	f__Mycosphaerellaceae	g__Ramularia	NA
f64e6b8931e7e582043c1c5e06d527c6	k__Fungi	p__Ascomycota	c__Sordariomycetes	o__Xylariales	NA	NA	NA
12881fc8a161b63eadfa0ed0543ab7c8	k__Fungi	p__Ascomycota	c__Dothideomycetes	o__Dothideomycetes_ord_Incertae_sedis	f__Dothideomycetes_fam_Incertae_sedis	g__Peltaster	s__Peltaster_fructicola
d7c054016fb53a96858240eef540242c	k__Fungi	p__Ascomycota	c__Dothideomycetes	o__Capnodiales	NA	NA	NA
ceb5ab05887ec5c1bf86b2a572567e5f	k__Fungi	p__Ascomycota	c__Dothideomycetes	o__Pleosporales	f__unidentified	g__unidentified	s__unidentified
4c4de9c3db24de7ffc2c042f5d428cab	k__Fungi	p__Ascomycota	c__Sordariomycetes	NA	NA	NA	NA
623c9d556c148200cdbb1caf72db8d7c	k__Fungi	p__Ascomycota	c__Eurotiomycetes	o__Eurotiales	f__Aspergillaceae	g__Penicillium	NA
2bfd4bfc3518d52498244ac68cbdfd49	k__Fungi	p__Ascomycota	c__Dothideomycetes	o__Pleosporales	NA	NA	NA
31caac7c6349ea736f0023ff7470d593	k__Fungi	p__Basidiomycota	c__Agaricomycetes	o__Agaricales	f__Lyophyllaceae	g__Lyophyllum	NA
95fabf5a1d29e744f8f8dee396570e91	k__Fungi	p__Ascomycota	c__Sordariomycetes	o__Hypocreales	NA	NA	NA
c8a542757d5c6a86d9c9d80c6422daae	k__Fungi	p__Ascomycota	c__Lecanoromycetes	o__Lecanorales	NA	NA	NA
b97f2cadaac9b2f9350afe640ee685e2	k__Fungi	p__Ascomycota	c__Dothideomycetes	o__Mytilinidales	f__Gloniaceae	g__Cenococcum	s__Cenococcum_geophilum
e68dd7812f82f6c406fe3c12d63c9ef4	k__Fungi	p__Basidiomycota	c__Agaricomycetes	o__Agaricales	f__Inocybaceae	g__Inocybe	s__unidentified
072495f6ac19d1a90f48248d7289593c	k__Fungi	p__Ascomycota	c__Dothideomycetes	o__Pleosporales	NA	NA	NA
2bf351dd886485db1d9b9ccee401fb40	k__Fungi	p__Mortierellomycota	c__Mortierellomycetes	o__Mortierellales	f__Mortierellaceae	g__Mortierella	NA
a9f134b26e53c180854e1a227bda3028	k__Fungi	p__Basidiomycota	c__Tremellomycetes	o__Tremellales	NA	NA	NA
674301710a219f7edc379f7700026263	k__Fungi	p__Ascomycota	c__Eurotiomycetes	o__Eurotiales	f__Aspergillaceae	g__Penicillium	NA
b8a5a9ba32008ab4f845d692ad4d8571	k__Fungi	p__Ascomycota	c__Dothideomycetes	o__Pleosporales	f__Teichosporaceae	g__Teichospora	NA
5ed3fa049f9a013213bc2a5050275e8e	k__Fungi	p__Basidiomycota	c__Agaricomycetes	o__Corticiales	f__Corticiaceae	NA	NA
4a5cfa41c8c575c1640c4e0d1c1509e5	k__Fungi	p__Ascomycota	c__Dothideomycetes	o__Capnodiales	NA	NA	NA
8942b5bd8dffb3d66e14fd9865956fdd	k__Fungi	p__Basidiomycota	c__Microbotryomycetes	o__Microbotryomycetes_ord_Incertae_sedis	f__Chrysozymaceae	g__Chrysozyma	s__Chrysozyma_griseoflava
1bcf135e21b0c0bd77da486c934a7427	k__Fungi	p__Ascomycota	c__Lecanoromycetes	o__unidentified	f__unidentified	g__unidentified	s__unidentified
7ab01727d315674a35bab6772786a51c	k__Fungi	p__Glomeromycota	c__Glomeromycetes	o__Glomerales	f__Glomeraceae	NA	NA
867cbed83eb3ff163f86272308c00df8	k__Fungi	p__Olpidiomycota	c__GS17	o__unidentified	f__unidentified	g__unidentified	s__unidentified
f7825ed4c7429cada952cada3fef56d3	k__Fungi	p__Basidiomycota	c__Tremellomycetes	o__Tremellales	f__Bulleribasidiaceae	g__Vishniacozyma	NA
352106d3a36b1d582479b2af2b01bf25	k__Fungi	p__Ascomycota	c__Dothideomycetes	o__Pleosporales	f__Teichosporaceae	NA	NA
db167f75a45d6f63a030acee352bce89	k__Fungi	p__Ascomycota	c__Dothideomycetes	o__Pleosporales	NA	NA	NA
8f2821aa4f5ea5bd05d4c2789c0a9353	k__Fungi	p__Ascomycota	c__Dothideomycetes	o__Pleosporales	f__Melanommataceae	g__Farlowiella	s__Farlowiella_carmichaeliana
5ebd8540cadb6ced64e1d10f9334387c	k__Fungi	p__unidentified	c__unidentified	o__unidentified	f__unidentified	g__unidentified	s__unidentified
91a8f5558099ede828b5ca2d70dee5aa	k__Fungi	p__Basidiomycota	c__Agaricomycetes	o__Agaricales	f__Inocybaceae	g__Inocybe	s__unidentified
159df53a77e51656d7d3992da3d8ddc4	k__Fungi	p__Ascomycota	c__Sordariomycetes	o__Hypocreales	NA	NA	NA
eb35b3c1ea3b35740621ee56ada282dc	k__Fungi	p__Ascomycota	c__Leotiomycetes	o__Helotiales	NA	NA	NA
6b528b22f01ecee2e19e7b5d17ea72f2	k__Fungi	p__Basidiomycota	c__Exobasidiomycetes	o__Exobasidiales	f__Exobasidiaceae	g__Exobasidium	NA
13f664c5086c0b59b514411c5c60da2c	k__Fungi	p__Ascomycota	c__Dothideomycetes	o__Pleosporales	f__unidentified	g__unidentified	s__unidentified
2d4d1b6cf3530a12efdf8a397fc4acfd	k__Fungi	p__Mortierellomycota	c__Mortierellomycetes	o__Mortierellales	f__Mortierellaceae	NA	NA
5da137c7a7b8c65c7982e5d78fcb4d44	k__Fungi	p__Ascomycota	c__Sordariomycetes	o__Hypocreales	NA	NA	NA
ff928237f7e6456cb08f756d82cb7721	k__Fungi	p__Basidiomycota	c__Agaricomycetes	o__Sebacinales	NA	NA	NA
c4cd7779a9a1a9e2acafb2806a2bd438	k__Fungi	p__Basidiomycota	c__Microbotryomycetes	NA	NA	NA	NA
4609ddc2f1f078b354847b61e378e7d6	k__Fungi	p__Ascomycota	c__Sordariomycetes	NA	NA	NA	NA
033e064c9038e665dd11ec285fb1ca4d	k__Fungi	p__Ascomycota	c__Dothideomycetes	o__Pleosporales	f__unidentified	g__unidentified	s__unidentified
7364f178fb73144cee5b8610e119ad63	k__Fungi	p__Rozellomycota	c__Rozellomycotina_cls_Incertae_sedis	o__GS11	f__unidentified	g__unidentified	s__unidentified
5f4c1628e55fcb014faa9c11b1881e0d	k__Fungi	p__Ascomycota	c__Eurotiomycetes	o__unidentified	f__unidentified	g__unidentified	s__unidentified
625987c9d6f7d003fa294b3cec9d74b0	k__Fungi	p__Ascomycota	c__Dothideomycetes	o__Venturiales	f__Sympoventuriaceae	NA	NA
ba594dec5efb795521b36557db21ad91	k__Fungi	p__Mortierellomycota	c__Mortierellomycetes	o__Mortierellales	f__Mortierellaceae	g__Mortierella	NA
8505a09d2c69f6831aef017805483361	k__Fungi	p__Ascomycota	c__Eurotiomycetes	o__Chaetothyriales	NA	NA	NA
db1014750f8f880ba17fdf16414fb279	k__Fungi	p__Basidiomycota	c__Cystobasidiomycetes	o__Erythrobasidiales	f__Erythrobasidiaceae	NA	NA
a85401102423ada8ce7c1b926aa53b23	k__Fungi	p__Mortierellomycota	c__Mortierellomycetes	o__Mortierellales	f__Mortierellaceae	g__Mortierella	NA
e41908d9325a50f7694ca88861f0a1a7	k__Fungi	p__Ascomycota	c__Leotiomycetes	o__Helotiales	f__Hyaloscyphaceae	NA	NA
166f164625b2a8e53016818ee16c06a7	k__Fungi	p__Basidiomycota	c__Exobasidiomycetes	o__Exobasidiales	f__Exobasidiaceae	g__Exobasidium	NA
13232996a7f4c67879d6c8f3a2f0076c	k__Fungi	p__Basidiomycota	c__Agaricomycetes	o__Sebacinales	f__Serendipitaceae	g__unidentified	s__unidentified
b5280bab243813a2d031490581b290f5	k__Fungi	p__Basidiomycota	c__Tremellomycetes	o__Tremellales	f__Cryptococcaceae	g__Kwoniella	NA
b9179e4a6cd41c32fbf7151659d1fc09	k__Fungi	p__Glomeromycota	c__Glomeromycetes	o__Glomerales	f__Glomeraceae	NA	NA
772b45ce682ef6079562e2ca4f8b6de3	k__Fungi	p__Ascomycota	c__Sordariomycetes	o__Hypocreales	f__Clavicipitaceae	NA	NA
61b84f32066a1ecc612dfdde6d5d5acf	k__Fungi	p__Ascomycota	c__Leotiomycetes	o__Helotiales	f__Myxotrichaceae	g__Oidiodendron	s__unidentified
407439b0932f89083a5fa2ad85e4039f	k__Fungi	p__unidentified	c__unidentified	o__unidentified	f__unidentified	g__unidentified	s__unidentified
fa49c15fb8759ca5a4c97d0974a45f25	k__Fungi	p__Ascomycota	c__Dothideomycetes	o__Capnodiales	NA	NA	NA
b6e0cd419ac3ea52395612aeaa72a244	k__Fungi	p__Ascomycota	c__Dothideomycetes	o__Pleosporales	NA	NA	NA
895f534256dade11ab92e666e9bf66e3	k__Fungi	p__Ascomycota	c__Eurotiomycetes	o__Chaetothyriales	NA	NA	NA
9b22c04b5af4d2e3c723994628845f04	k__Fungi	p__Ascomycota	c__Dothideomycetes	o__Dothideomycetes_ord_Incertae_sedis	f__Dothideomycetes_fam_Incertae_sedis	g__Peltaster	NA
5f2ed14403d1dd7c5d630bd0f31c7a4a	k__Fungi	p__Ascomycota	c__Dothideomycetes	o__Pleosporales	NA	NA	NA
1977abcd73c17ff7e4f882290eac3e32	k__Fungi	p__Ascomycota	c__Pezizomycetes	o__Pezizales	f__Tuberaceae	g__Tuber	s__unidentified
c5f867cfbe3ec37f7c41235721e2f172	k__Fungi	p__Ascomycota	c__Dothideomycetes	o__Pleosporales	NA	NA	NA
ac998cb023e94955e22455fa55227d86	k__Fungi	p__Ascomycota	c__Sordariomycetes	o__Chaetosphaeriales	f__Chaetosphaeriaceae	g__Dinemasporium	NA
876d1cefc0f670c35b9201db8c5a9b56	k__Fungi	p__Basidiomycota	c__Agaricomycetes	o__Agaricales	f__Inocybaceae	g__Inocybe	NA
0171cc7a5445f3c57335300b97ae4c31	k__Fungi	p__Basidiomycota	c__Agaricomycetes	o__Cantharellales	f__Ceratobasidiaceae	g__unidentified	s__unidentified
818482a7cbc375643da642e63de4cd01	k__Fungi	p__Ascomycota	c__Dothideomycetes	o__Pleosporales	f__Sporormiaceae	NA	NA
e3622b6a52db2b353b54d2101022fc91	k__Fungi	p__Ascomycota	c__Dothideomycetes	o__Capnodiales	f__unidentified	g__unidentified	s__unidentified
4219ebcbc7764844fd00b79f32264732	k__Fungi	p__Ascomycota	c__Sordariomycetes	o__Hypocreales	f__Hypocreaceae	g__Trichoderma	NA
a7fe5ecd6fe90e242b84f6d1eb4acb52	k__Fungi	p__Ascomycota	c__Sordariomycetes	o__Hypocreales	f__Nectriaceae	g__Volutella	NA
3efa8403468c28c7a8016a8019f64821	k__Fungi	p__Glomeromycota	c__Glomeromycetes	o__Glomerales	f__Glomeraceae	g__unidentified	s__unidentified
520e87ee65d09db4068b9704305f3895	k__Fungi	p__Basidiomycota	c__Exobasidiomycetes	o__Exobasidiales	f__Exobasidiaceae	g__Exobasidium	NA
a3ed5742333c0243a56417ff9d8bc4c5	k__Fungi	p__unidentified	c__unidentified	o__unidentified	f__unidentified	g__unidentified	s__unidentified
a7ce8922c0f3d36b691753bb6048e38c	k__Fungi	p__Ascomycota	c__Dothideomycetes	o__Pleosporales	NA	NA	NA
1d9df5e658ff6aebb190f483712f6cea	k__Fungi	p__Ascomycota	c__Dothideomycetes	o__Pleosporales	NA	NA	NA
d6cd8bd3dc3fa69cd2cb1ec74e30bfc6	k__Fungi	p__unidentified	c__unidentified	o__unidentified	f__unidentified	g__unidentified	s__unidentified
2f6b893efa02bf98401f817ec0942716	k__Fungi	p__Basidiomycota	c__Agaricomycetes	o__Boletales	f__Sclerodermataceae	g__Scleroderma	s__unidentified
605df2f22d0bc921c91afab4a05eda1d	k__Fungi	p__Ascomycota	c__Dothideomycetes	o__Capnodiales	f__Mycosphaerellaceae	g__Ramularia	NA
6e8323fc449d0e73242e4dffa05b1692	k__Fungi	p__Ascomycota	c__Dothideomycetes	o__Pleosporales	NA	NA	NA
5d932e204036a1c07a152681740e2543	k__Fungi	p__Chytridiomycota	c__Rhizophydiomycetes	o__Rhizophydiales	f__Rhizophydiales_fam_Incertae_sedis	g__Operculomyces	s__Operculomyces_laminatus
89a3fa2e25032b355eaf1c67c78e9da2	k__Fungi	p__Basidiomycota	c__Agaricomycetes	o__Thelephorales	f__Thelephoraceae	g__unidentified	s__unidentified
2aea8b1e972b1286d78bf7973c2248ae	k__Fungi	p__Ascomycota	c__Orbiliomycetes	o__Orbiliales	f__Orbiliaceae	g__Orbilia	s__unidentified
fa2a5b9a94cf93ed4559845487a549f9	k__Fungi	p__Ascomycota	c__Dothideomycetes	o__Pleosporales	f__Didymellaceae	NA	NA
2b6c4fdd2edd523cfe62e20ac594bc53	k__Fungi	p__Ascomycota	c__Orbiliomycetes	o__Orbiliales	f__Orbiliaceae	g__Orbilia	s__unidentified
3ecc32f71d7c8942990622f311765a73	k__Fungi	p__Ascomycota	c__Sordariomycetes	o__Hypocreales	f__Cordycipitaceae	g__Simplicillium	NA
a73fb1d815a09123b6c471f3ea54de79	k__Fungi	p__Basidiomycota	c__Agaricostilbomycetes	o__Agaricostilbales	f__Kondoaceae	g__Bensingtonia	NA
779a48d144ccd4290f7489cc58796235	k__Fungi	p__Basidiomycota	c__Tremellomycetes	NA	NA	NA	NA
6888024a1d959dd81f2050af63469066	k__Fungi	p__Ascomycota	c__Leotiomycetes	o__Helotiales	NA	NA	NA
1b8af79180e0f2ddb8f6a983d66a108b	k__Fungi	p__unidentified	c__unidentified	o__unidentified	f__unidentified	g__unidentified	s__unidentified
cfe6eab3eba877df9457dc56164d063e	k__Fungi	p__Glomeromycota	c__Glomeromycetes	o__Glomerales	f__Glomeraceae	NA	NA
1457653eebdb59ea35e5ceca97f38f2e	k__Fungi	p__Ascomycota	c__Eurotiomycetes	o__Chaetothyriales	NA	NA	NA
db754e08ad38a05b02a6fe59feff18d7	k__Fungi	p__Basidiomycota	c__Agaricomycetes	o__Cantharellales	f__Ceratobasidiaceae	g__unidentified	s__unidentified
646a935054f1d30a8cb693e6a4a1710d	k__Fungi	p__Ascomycota	c__Eurotiomycetes	o__Chaetothyriales	NA	NA	NA
cb3465285df2a88e138ac78468b2913d	k__Fungi	p__Ascomycota	c__Dothideomycetes	o__Pleosporales	f__Torulaceae	g__Torula	NA
0e36d245e697bd39278aebc5c286a994	k__Fungi	p__Ascomycota	c__Dothideomycetes	NA	NA	NA	NA
5dd5bbab162e243ca1484f7df5c556f6	k__Fungi	p__Basidiomycota	c__Agaricomycetes	o__Sebacinales	NA	NA	NA
254ff112b61ea4fc93719052743f6b1c	k__Fungi	p__Mucoromycota	c__Mucoromycetes	o__Mucorales	f__Mucoraceae	g__Mucor	s__Mucor_circinelloides
a1f83051da7bcf73c152003e385a22c5	k__Fungi	p__Basidiomycota	c__Agaricomycetes	o__Agaricales	f__Inocybaceae	g__Inocybe	s__unidentified
b3ba1e8a5b9900415bafa48d3b7f1865	k__Fungi	p__Ascomycota	c__Pezizomycetes	o__Pezizales	f__Pezizaceae	g__unidentified	s__unidentified
1d4addde4834cc7a69088d42e273f202	k__Fungi	p__Ascomycota	c__Lecanoromycetes	o__Lecanorales	NA	NA	NA
c73d27f6dab706f39a605dfd60de8788	k__Fungi	p__Ascomycota	c__Pezizomycetes	o__Pezizales	f__Pezizaceae	g__unidentified	s__unidentified
fc35d14c32bea59e0ce29db26a692c7f	k__Fungi	p__Ascomycota	NA	NA	NA	NA	NA
76d18b1c9ed4615824bacae311a2a79d	k__Fungi	p__Ascomycota	c__Dothideomycetes	o__Pleosporales	f__Leptosphaeriaceae	NA	NA
241584fad52b5a3f0366cd622574a6ce	k__Fungi	p__Mucoromycota	c__Endogonomycetes	o__Endogonales	f__Endogonaceae	g__Endogone	NA
0dc54405510f4c3578307ca482b85b93	k__Fungi	p__Ascomycota	c__Sordariomycetes	o__Hypocreales	f__Clavicipitaceae	NA	NA
4b01031dcb07f66f4336c6a715283a09	k__Fungi	p__Mortierellomycota	c__Mortierellomycetes	o__Mortierellales	f__Mortierellaceae	g__Mortierella	NA
bf19f235028a709641c3f2376e115d4e	k__Fungi	p__Basidiomycota	c__Agaricomycetes	o__Agaricales	f__Lyophyllaceae	g__Lyophyllum	NA
6612a41e17917e69316de3f1a7ee813d	k__Fungi	p__Ascomycota	c__Lecanoromycetes	o__Lecanorales	f__Ramalinaceae	NA	NA
d5ed64c620d743c7945cc47a4798ba1c	k__Fungi	p__Ascomycota	c__Dothideomycetes	o__Pleosporales	f__Didymellaceae	g__Didymella	NA
868d8bd541aa4209f21b3f7adbc95313	k__Fungi	p__Ascomycota	c__Leotiomycetes	o__Helotiales	NA	NA	NA
a4796550ad6e376a71b3831d8efed1d8	k__Fungi	p__Ascomycota	c__Dothideomycetes	o__Mytilinidales	f__Gloniaceae	g__Cenococcum	s__Cenococcum_geophilum
beee0d599044625dfc27305b97d90a95	k__Fungi	p__Basidiomycota	c__Agaricomycetes	o__Auriculariales	NA	NA	NA
63c0e1c479a46bee4ecc7d67b5fbe7ce	k__Fungi	p__Basidiomycota	c__Exobasidiomycetes	o__Entylomatales	f__Entylomatales_fam_Incertae_sedis	g__Tilletiopsis	s__Tilletiopsis_washingtonensis
132f99609ca7c6d90deb093450ab3616	k__Fungi	p__Ascomycota	c__Orbiliomycetes	o__Orbiliales	f__unidentified	g__unidentified	s__unidentified
7441b997db90d1f5e896b432cc112527	k__Fungi	p__Basidiomycota	c__Agaricomycetes	o__Thelephorales	f__Thelephoraceae	g__unidentified	s__unidentified
64673c592f1abf22992a445e41ba4b27	k__Fungi	p__Basidiomycota	c__Tremellomycetes	o__Tremellales	f__Trimorphomycetaceae	g__unidentified	s__unidentified
b0eeebdf103b1dfe32250694e1d90c49	k__Fungi	p__Ascomycota	c__Sordariomycetes	o__Branch06	f__unidentified	g__unidentified	s__unidentified
fad92c2d12aa75b27ac0ca193797465d	k__Fungi	p__Glomeromycota	c__Glomeromycetes	o__Glomerales	f__Claroideoglomeraceae	g__Claroideoglomus	s__unidentified
681a869a6edd30b95ee093299984d277	k__Fungi	p__Blastocladiomycota	c__Blastocladiomycetes	o__Blastocladiales	f__unidentified	g__unidentified	s__unidentified
06fe048d62bf9845aa981c989bf0e8a1	k__Fungi	p__Basidiomycota	c__Agaricomycetes	o__Agaricales	f__Inocybaceae	g__Inocybe	s__unidentified
fcc1e3e39471115f751b2ba94e857c24	k__Fungi	p__Ascomycota	c__Sordariomycetes	o__Diaporthales	f__Diaporthaceae	g__Diaporthe	NA
477a334591f9870eaefa2f812f145865	k__Fungi	p__Ascomycota	c__Dothideomycetes	o__Pleosporales	NA	NA	NA
4d1c1861dac6ce5237464009c72a4aa5	k__Fungi	p__Glomeromycota	c__Glomeromycetes	o__Glomerales	f__Glomeraceae	g__unidentified	s__unidentified
ee5bf25589793428cf917927fcf214e9	k__Fungi	p__Ascomycota	c__Dothideomycetes	o__Pleosporales	f__Lophiostomataceae	NA	NA
7755f5a5cc90a0588f579cde9b23046f	k__Fungi	p__Ascomycota	c__unidentified	o__unidentified	f__unidentified	g__unidentified	s__unidentified
36d5577385bb33e8584105cb66e9117f	k__Fungi	p__Ascomycota	c__Dothideomycetes	o__Capnodiales	f__Teratosphaeriaceae	NA	NA
d6d180d239a1a91a5271e3fcd23f9ee2	k__Fungi	p__Basidiomycota	c__Agaricomycetes	o__Sebacinales	f__Sebacinaceae	g__Sebacina	s__unidentified
92a9111bc1ddda4a4d69854c3da35a57	k__Fungi	p__Ascomycota	c__Eurotiomycetes	o__Chaetothyriales	NA	NA	NA
76940508d2a2513236896ebfd0574d59	k__Fungi	p__Ascomycota	c__Dothideomycetes	NA	NA	NA	NA
75404a3871b24483504d30e6bef97f0a	k__Fungi	p__Ascomycota	c__Dothideomycetes	o__Capnodiales	NA	NA	NA
491d0ff58aa6951ebaed1818ce34f626	k__Fungi	p__Ascomycota	c__Lecanoromycetes	o__Lecanoromycetes_ord_Incertae_sedis	f__Lecanoromycetes_fam_Incertae_sedis	g__Phacidiella	s__Phacidiella_eucalypti
4d9cefd95efbe0ab46c39f62f78faa74	k__Fungi	p__Ascomycota	c__Leotiomycetes	o__Helotiales	NA	NA	NA
a2fd1ee1f8528b8eb7101746ed6f96ac	k__Fungi	p__Basidiomycota	c__Agaricomycetes	o__Boletales	f__Sclerodermataceae	g__Scleroderma	s__unidentified
038a0209b16706d55e48563fe242c948	k__Fungi	p__Basidiomycota	c__Tremellomycetes	o__Tremellales	f__Bulleribasidiaceae	g__Vishniacozyma	NA
4103d2300a5954669c366db6836cb4e4	k__Fungi	p__Ascomycota	c__Sordariomycetes	o__unidentified	f__unidentified	g__unidentified	s__unidentified
48ece64c824766bf291cc9af2f8ec387	k__Fungi	p__Basidiomycota	c__Pucciniomycetes	o__Septobasidiales	f__Septobasidiaceae	NA	NA
a44be26384ec331e85c31a627adcfd3b	k__Fungi	p__Ascomycota	c__Dothideomycetes	o__Capnodiales	f__unidentified	g__unidentified	s__unidentified
f837d041473d08e3c0d7d21ca954b277	k__Fungi	p__unidentified	c__unidentified	o__unidentified	f__unidentified	g__unidentified	s__unidentified
7e67c0eebdc0582acfb9d7ce3d36e9c5	k__Fungi	p__Ascomycota	c__Sordariomycetes	o__Glomerellales	f__Plectosphaerellaceae	NA	NA
f6ae5a347c30a6e50c490fda82040e39	k__Fungi	p__Ascomycota	c__Eurotiomycetes	o__Eurotiales	f__Trichocomaceae	g__Rasamsonia	NA
2268b7ad4e361146c029d0a332f94d19	k__Fungi	p__Basidiomycota	c__Agaricomycetes	o__Sebacinales	NA	NA	NA
bc8e5e20bb8f203aeded7ab0c9fbac73	k__Fungi	p__Ascomycota	c__Taphrinomycetes	o__Taphrinales	f__Taphrinaceae	g__Taphrina	NA
79562dbed5c190c71909637e26ed91d6	k__Fungi	p__Ascomycota	c__Sordariomycetes	o__Glomerellales	f__Plectosphaerellaceae	NA	NA
d6da417e5d67455a96e552833e06f2eb	k__Fungi	p__Ascomycota	c__Dothideomycetes	o__Venturiales	f__Venturiaceae	g__Venturia	NA
346dfcb433bd66020edbdac6ed0a1370	k__Fungi	p__Ascomycota	c__Dothideomycetes	o__Capnodiales	f__unidentified	g__unidentified	s__unidentified
d429edf873710a754cbea76e905a13f9	k__Fungi	p__Ascomycota	c__Dothideomycetes	NA	NA	NA	NA
878b93fbc840d5a0487efbac5850aec3	k__Fungi	p__Ascomycota	c__Dothideomycetes	o__Pleosporales	f__unidentified	g__unidentified	s__unidentified
e70aceb746f917d77e91d50c26b3e017	k__Fungi	p__Chytridiomycota	c__Spizellomycetes	o__Spizellomycetales	f__Powellomycetaceae	g__Powellomyces	s__unidentified
d8a02ca1e85c53bf4f8812b05f70ae92	k__Fungi	p__Basidiomycota	c__Pucciniomycetes	o__Septobasidiales	f__Septobasidiaceae	g__Septobasidium	NA
90b06999f60487fe204ba94c4d3457f0	k__Fungi	p__Basidiomycota	c__Agaricomycetes	o__Auriculariales	NA	NA	NA
56d4c71914d0e4629d4615e90b04e100	k__Fungi	p__Ascomycota	c__Dothideomycetes	o__Capnodiales	f__Mycosphaerellaceae	NA	NA
d0382b7e728caac219eb6cd2c80be683	k__Fungi	p__Ascomycota	c__Dothideomycetes	o__Pleosporales	f__unidentified	g__unidentified	s__unidentified
000e655f10af25110e99224946f6abdd	k__Fungi	p__Ascomycota	c__Eurotiomycetes	o__Chaetothyriales	f__Chaetothyriaceae	g__Ceramothyrium	s__Ceramothyrium_carniolicum
06abfc81ff990069fa8f093d0bb01595	k__Fungi	p__Basidiomycota	c__Tremellomycetes	o__Tremellales	NA	NA	NA
2bca5f03c9e645e76c7c3cbbea2cc5e4	k__Fungi	p__Basidiomycota	c__Agaricomycetes	o__Sebacinales	f__unidentified	g__unidentified	s__unidentified
9df878c689fbf562e29762a27b6c19a9	k__Fungi	p__Mucoromycota	c__Endogonomycetes	o__Endogonales	f__Endogonaceae	g__Endogone	NA
36b4eeca6b809df85fd5a3f4a942ae60	k__Fungi	p__Ascomycota	c__Dothideomycetes	o__Venturiales	f__Sympoventuriaceae	g__Ochroconis	s__unidentified
3508922999523c54f37a8cbd49edd74f	k__Fungi	p__Mortierellomycota	c__Mortierellomycetes	o__Mortierellales	f__Mortierellaceae	g__Mortierella	NA
a6a5d4eee08d9a10af6b135a6a541508	k__Fungi	p__Ascomycota	NA	NA	NA	NA	NA
500e80cd74424091cfa6b4566d4498f6	k__Fungi	p__Ascomycota	NA	NA	NA	NA	NA
9f3f12fb08a984e5cb3940acf8958f8f	k__Fungi	p__Ascomycota	c__Sordariomycetes	o__Diaporthales	f__Diaporthaceae	g__Diaporthe	NA
7ece347f65cf04a96a99849e439e782e	k__Fungi	p__Ascomycota	c__Dothideomycetes	o__Capnodiales	NA	NA	NA
d69c87ee8ff583e1f74593f1831ec4e7	k__Fungi	p__Mortierellomycota	c__Mortierellomycetes	o__Mortierellales	f__Mortierellaceae	g__Mortierella	NA
6b31a50ca6ce493c5fc417702592484e	k__Fungi	p__Ascomycota	c__Sordariomycetes	o__Hypocreales	f__Nectriaceae	NA	NA
192666aa0d605ad08f9c161279afd4b9	k__Fungi	p__Basidiomycota	c__Agaricostilbomycetes	o__Agaricostilbales	f__Chionosphaeraceae	g__Cystobasidiopsis	NA
791b9469b682892289a99f2dc9b334d6	k__Fungi	p__Ascomycota	c__Dothideomycetes	o__Pleosporales	NA	NA	NA
34eb4f917d8f7979de091f577140413b	k__Fungi	p__Mortierellomycota	c__Mortierellomycetes	o__Mortierellales	f__Mortierellaceae	g__Mortierella	NA
7ad38a056b455dd3080e97f4b0ae2ddb	k__Fungi	p__Basidiomycota	c__Microbotryomycetes	o__Sporidiobolales	f__Sporidiobolaceae	NA	NA
d7924ae10cb9f1ae3e322a84144b79dd	k__Fungi	p__Glomeromycota	c__Glomeromycetes	o__Glomerales	f__Glomeraceae	g__Funneliformis	s__Funneliformis_mosseae
306aa06d48926455effedd81f711055a	k__Fungi	p__Ascomycota	c__Pezizomycetes	o__Pezizales	f__Pyronemataceae	NA	NA
85b8380bc32a6227f74a254eb72a3414	k__Fungi	p__Mortierellomycota	c__Mortierellomycetes	o__Mortierellales	f__Mortierellaceae	g__Mortierella	NA
9eb5895f4e79132bf4525385f5e17873	k__Fungi	NA	NA	NA	NA	NA	NA
38a6564c25983c34dc6f343afa47a470	k__Fungi	p__Ascomycota	c__Dothideomycetes	o__Capnodiales	NA	NA	NA
1eede79575b7bccc43a5b77e952d6e03	k__Fungi	p__Basidiomycota	c__Agaricomycetes	o__Cantharellales	f__Ceratobasidiaceae	NA	NA
45a53e359896b29260f3026eee6d4d78	k__Fungi	p__Basidiomycota	c__Agaricomycetes	o__Agaricales	f__Inocybaceae	g__Inocybe	s__unidentified
0908e68a1ffb88991f419f6d970a4e42	k__Fungi	p__Ascomycota	c__Leotiomycetes	o__Helotiales	NA	NA	NA
45d660358c4632b1136f1ecbba9635a8	k__Fungi	p__Ascomycota	c__Dothideomycetes	o__Mytilinidiales	f__Mytilinidiales_fam_Incertae_sedis	g__Halokirschsteiniothelia	s__Halokirschsteiniothelia_maritima
a3276c12a6da72dfb6c4dd1b89cae183	k__Fungi	p__Mortierellomycota	c__Mortierellomycetes	o__Mortierellales	f__Mortierellaceae	g__Mortierella	NA
16d7ed9010443176eaa4648327b22f26	k__Fungi	p__Basidiomycota	c__Tremellomycetes	o__Tremellales	f__Bulleribasidiaceae	g__Hannaella	NA
7174816bf4b357717afeac46dd117b3e	k__Fungi	p__Basidiomycota	c__Exobasidiomycetes	o__Exobasidiales	f__Exobasidiaceae	g__Exobasidium	s__Exobasidium_pieridis-ovalifoliae
3bb2389e33896b9c969baa4c3e5aa0cb	k__Fungi	p__Ascomycota	c__Dothideomycetes	o__Pleosporales	f__Pleosporaceae	g__Alternaria	NA
8383093e8a60245a3e949f87d9a1e8f8	k__Fungi	p__Ascomycota	c__Sordariomycetes	o__Hypocreales	f__Nectriaceae	g__Gibberella	NA
563904be2e57f46a2c582ff527bceb72	k__Fungi	p__Ascomycota	c__Sordariomycetes	NA	NA	NA	NA
e4c52d11bff96a87bec63d13cac1c9b9	k__Fungi	NA	NA	NA	NA	NA	NA
5bcd1bba40124e43a8a6fe2e383d9826	k__Fungi	p__Ascomycota	c__Dothideomycetes	o__Pleosporales	f__Pleosporaceae	g__Bipolaris	NA
7f3dad5a59fcd20087da6f385b2b4226	k__Fungi	p__Basidiomycota	c__Agaricomycetes	o__Cantharellales	f__Ceratobasidiaceae	g__unidentified	s__unidentified
ab17d2793b910c6b56d3c95f3114f9f3	k__Fungi	p__Ascomycota	c__Dothideomycetes	NA	NA	NA	NA
d82752c5958a14f0c8d753a111ba0f3c	k__Fungi	p__Basidiomycota	c__Agaricomycetes	o__Agaricales	f__Tricholomataceae	g__Flagelloscypha	NA
0d148e0146e073edd0eaf25c4df87558	k__Fungi	p__Ascomycota	c__Dothideomycetes	o__Mytilinidales	f__Gloniaceae	g__Cenococcum	s__Cenococcum_geophilum
3f2ed772a91b6ec0bcc60e3ffe264096	k__Fungi	p__Ascomycota	c__Sordariomycetes	o__Hypocreales	f__Nectriaceae	NA	NA
1d47fa13fd8a92dd202ad94093a80a65	k__Fungi	p__Basidiomycota	c__Agaricomycetes	o__unidentified	f__unidentified	g__unidentified	s__unidentified
e90186cbb514a0f9aaab7fac030eccba	k__Fungi	p__Ascomycota	c__Sordariomycetes	o__Sordariales	NA	NA	NA
273106d5734294ce695a3f58183cd499	k__Fungi	p__unidentified	c__unidentified	o__unidentified	f__unidentified	g__unidentified	s__unidentified
6bd68c0c8e855c061ebe36040ea8eac4	k__Fungi	p__Basidiomycota	c__Exobasidiomycetes	o__Exobasidiales	f__Exobasidiaceae	g__Exobasidium	NA
7f1711fd71b7193292737d617d0c12fa	k__Fungi	p__Ascomycota	c__Eurotiomycetes	o__Chaetothyriales	f__Cyphellophoraceae	g__Cyphellophora	NA
212120590cbd76c52ac99bb346f37d27	k__Fungi	p__Basidiomycota	c__Tremellomycetes	o__Filobasidiales	f__Piskurozymaceae	g__Solicoccozyma	NA
4059a6075924a76ce5c7b974116d2dc8	k__Fungi	p__Ascomycota	c__Sordariomycetes	o__Sordariales	f__Lasiosphaeriaceae	NA	NA
297518fdfcc67401ede3c0dd9ed149b7	k__Fungi	p__Chytridiomycota	c__Chytridiomycetes	o__unidentified	f__unidentified	g__unidentified	s__unidentified
d5df2bd25063061c683b67c98b882fac	k__Fungi	p__Ascomycota	c__Dothideomycetes	o__Pleosporales	NA	NA	NA
c5d047d37fa96bf23ea2b564bffc1498	k__Fungi	p__Ascomycota	c__Eurotiomycetes	o__Chaetothyriales	f__Chaetothyriaceae	g__Ceramothyrium	s__Ceramothyrium_carniolicum
0277333f2a3517d743060ffe03011131	k__Fungi	p__Ascomycota	c__Leotiomycetes	o__Helotiales	f__Myxotrichaceae	g__Oidiodendron	NA
bfb35ff1cb794c2913567ed75569937d	k__Fungi	p__Ascomycota	c__Dothideomycetes	o__Pleosporales	f__Phaeosphaeriaceae	NA	NA
924fbae4facf9261e3fef4cd40810c8e	k__Fungi	p__Ascomycota	c__Dothideomycetes	o__Pleosporales	NA	NA	NA
22cc648298cdb18d32dfa061265f2617	k__Fungi	p__Basidiomycota	c__Exobasidiomycetes	o__Exobasidiales	f__Exobasidiaceae	g__Exobasidium	NA
c1b6082ffc22452b04757bf9bec8a3f0	k__Fungi	p__Ascomycota	c__Eurotiomycetes	o__Chaetothyriales	NA	NA	NA
53bc90a357941239ef34290af46897fc	k__Fungi	p__Mucoromycota	c__Endogonomycetes	o__Endogonales	f__Endogonaceae	g__Endogone	NA
7f182d80a79e7d4f6bfdc54e03f2dd21	k__Fungi	p__Basidiomycota	c__Agaricomycetes	o__Agaricales	f__Tricholomataceae	g__Delicatula	NA
cadcf02eca69cb8a19a115e4cd50bba7	k__Fungi	p__Basidiomycota	c__Tremellomycetes	o__Tremellales	NA	NA	NA
087022d707726e6e043a856187afff24	k__Fungi	p__Basidiomycota	c__Cystobasidiomycetes	o__Erythrobasidiales	f__Erythrobasidiaceae	g__Erythrobasidium	s__unidentified
cd94d33a2335e7f0141d9ade4f3353ad	k__Fungi	p__Basidiomycota	c__Agaricomycetes	o__Cantharellales	f__Ceratobasidiaceae	g__unidentified	s__unidentified
7964cd61e6a372fff8461b77713be59a	k__Fungi	p__Ascomycota	c__Orbiliomycetes	o__Orbiliales	f__Orbiliaceae	g__Orbilia	s__unidentified
a23c4088633912652e2884817a573b4d	k__Fungi	p__Ascomycota	c__Eurotiomycetes	o__Chaetothyriales	f__Herpotrichiellaceae	g__Cladophialophora	NA
c2356754de43e4799c024d83e72a9daf	k__Fungi	p__Ascomycota	c__Dothideomycetes	o__Capnodiales	NA	NA	NA
ccb49cd7b40e71d31db9701007460bcc	k__Fungi	p__Ascomycota	c__Dothideomycetes	o__Pleosporales	NA	NA	NA
a9b95a663c2aa89fc22bd71796c4e47d	k__Fungi	p__Basidiomycota	c__Agaricomycetes	o__Agaricales	f__Tricholomataceae	g__Flagelloscypha	NA
e172ca737c54b9bae652f0106d02f099	k__Fungi	p__Basidiomycota	c__Agaricomycetes	o__Sebacinales	f__Sebacinaceae	g__Sebacina	s__unidentified
b7faec8e74dda5641b983a098d2ac047	k__Fungi	p__Ascomycota	c__Sordariomycetes	o__Sordariales	f__Chaetomiaceae	NA	NA
4f6fd645abef7c0558579eca336cc03a	k__Fungi	p__Basidiomycota	c__Exobasidiomycetes	o__Exobasidiales	f__Exobasidiaceae	g__Exobasidium	NA
94193078f36bd977127988434fe3b800	k__Fungi	p__Ascomycota	NA	NA	NA	NA	NA
4f7979dbb0c8b3bb266ac58bea2e5404	k__Fungi	p__Ascomycota	c__Pezizomycetes	o__Pezizales	f__Tuberaceae	g__Tuber	NA
40facb9b2689383a1e4e6515805111b7	k__Fungi	p__Ascomycota	c__Dothideomycetes	o__Capnodiales	f__Teratosphaeriaceae	NA	NA
04ad48c060c2ef64ea692b126c7eca64	k__Fungi	p__Ascomycota	c__Eurotiomycetes	o__Chaetothyriales	NA	NA	NA
d1b01bfdfa8489111f2ed1e28f0d716c	k__Fungi	p__Ascomycota	c__Eurotiomycetes	o__Chaetothyriales	f__Herpotrichiellaceae	g__Cladophialophora	s__unidentified
092caae993f8d7895312c78069a94c46	k__Fungi	p__Basidiomycota	c__Exobasidiomycetes	o__Exobasidiales	f__Exobasidiaceae	g__Exobasidium	s__Exobasidium_pieridis-ovalifoliae
884e32c3aff696e603572f43cf7c2024	k__Fungi	p__Ascomycota	c__Eurotiomycetes	o__Chaetothyriales	NA	NA	NA
badb19936a5510a04047da6df7a177c7	k__Fungi	NA	NA	NA	NA	NA	NA
0e57f6e65a380dbdd333b6ec1b0157b7	k__Fungi	p__Basidiomycota	c__Tremellomycetes	o__Tremellales	NA	NA	NA
b9dbe8a7b8c14cfd339dc4c061024880	k__Fungi	p__Chytridiomycota	c__Chytridiomycetes	o__unidentified	f__unidentified	g__unidentified	s__unidentified
240a4566e3454ca274bf4948705cf942	k__Fungi	p__Ascomycota	c__Pezizomycetes	o__Pezizales	f__Pyronemataceae	NA	NA
aeae5100d9b5941c1b9d07ff64c932de	k__Fungi	p__Ascomycota	c__Dothideomycetes	o__Pleosporales	f__unidentified	g__unidentified	s__unidentified
dab9510e8b4638d86efef5b06679da4a	k__Fungi	p__Ascomycota	c__Dothideomycetes	NA	NA	NA	NA
578155aa82acfbb8c1fbce198eb03659	k__Fungi	p__Mucoromycota	c__Mucoromycetes	o__Mucorales	f__Cunninghamellaceae	g__Gongronella	NA
c0bf77e46c5100ed300e18d0d02e6a55	k__Fungi	p__Basidiomycota	c__Tremellomycetes	o__Tremellales	f__Trimorphomycetaceae	g__unidentified	s__unidentified
34a7c47a450d0792518032f703efb09c	k__Fungi	p__Ascomycota	c__Sordariomycetes	NA	NA	NA	NA
3976df513311266ab54f34399f813224	k__Fungi	p__Basidiomycota	c__Agaricomycetes	o__Agaricales	f__Inocybaceae	g__Inocybe	NA
6d9ad7fcdb7f85ea49bafd10b0507550	k__Fungi	p__Ascomycota	c__Dothideomycetes	o__Pleosporales	f__Teichosporaceae	g__Teichospora	NA
71cfa8ee90b2e808339c93fb23e2cd2d	k__Fungi	p__Mortierellomycota	c__Mortierellomycetes	o__Mortierellales	f__Mortierellaceae	g__Mortierella	NA
b3a1e883e3bd387ef5ed8d68e8724354	k__Fungi	p__Ascomycota	c__Sordariomycetes	o__Hypocreales	f__Nectriaceae	g__Fusarium	NA
7446cd9df433c5b0af94573cc27e263f	k__Fungi	p__Ascomycota	c__Pezizomycetes	o__Pezizales	f__Tuberaceae	g__Tuber	s__unidentified
778162b0aebc2e390b7aa80b2648bf1c	k__Fungi	p__Basidiomycota	c__Agaricomycetes	o__Agaricales	f__Tricholomataceae	g__Flagelloscypha	NA
6bb177dd2d956b6b590ba88db92c57ba	k__Fungi	p__Basidiomycota	c__Tremellomycetes	o__Cystofilobasidiales	f__Cystofilobasidiaceae	g__Cystofilobasidium	NA
5ed60c0a50ac718172466a454f19aabc	k__Fungi	p__Basidiomycota	NA	NA	NA	NA	NA
7ee3d6b2e1171dc7a80bcf8d6f682697	k__Fungi	p__Ascomycota	c__Eurotiomycetes	o__Chaetothyriales	NA	NA	NA
b6c161def5ea04042158ca24b7da1ce2	k__Fungi	p__Ascomycota	c__Pezizomycetes	o__Pezizales	f__Pezizaceae	g__unidentified	s__unidentified
560aefc4263fc8d8fc1995cf51f68e8a	k__Fungi	p__Ascomycota	c__Eurotiomycetes	o__Chaetothyriales	f__Cyphellophoraceae	g__Cyphellophora	NA
625b47db0f2b015fd2855458cd954b2e	k__Fungi	NA	NA	NA	NA	NA	NA
8fbbc19fe62939673ff692989e1a7e9a	k__Fungi	p__Basidiomycota	c__Agaricomycetes	o__Sebacinales	f__Sebacinaceae	g__Sebacina	NA
e8a587ac759b3cadc378474b7234f33b	k__Fungi	p__Ascomycota	c__Dothideomycetes	o__Pleosporales	f__Dictyosporiaceae	NA	NA
c759029d4c90b8b4338afaabc82230d2	k__Fungi	NA	NA	NA	NA	NA	NA
e28a3474b6fad0381475fb09463a2cb8	k__Fungi	p__Ascomycota	c__Eurotiomycetes	o__Chaetothyriales	f__Cyphellophoraceae	g__Cyphellophora	NA
84e5adc75e036313cd383a87c1dc37e2	k__Fungi	p__Ascomycota	c__Dothideomycetes	o__Pleosporales	f__Lophiostomataceae	NA	NA
1439c20133ad0231d7add5c03e4d83b6	k__Fungi	p__Ascomycota	c__Eurotiomycetes	o__Chaetothyriales	f__Herpotrichiellaceae	g__Rhinocladiella	s__unidentified
7a3e169df0dca5cc0cf5d98ff3a96505	k__Fungi	p__Mucoromycota	c__Mucoromycetes	o__Mucorales	f__Mucoraceae	g__Mucor	s__Mucor_strictus
2f3ab39f9939221b2202b2fbb5f49f09	k__Fungi	p__Ascomycota	c__Dothideomycetes	o__Capnodiales	f__Teratosphaeriaceae	NA	NA
e4c6c82a482a6842c41c262eb564fe33	k__Fungi	p__Mortierellomycota	c__Mortierellomycetes	o__Mortierellales	f__Mortierellaceae	g__Mortierella	s__Mortierella_umbellata
c627750310b4fcec6606d2d0cc271059	k__Fungi	p__Ascomycota	c__Eurotiomycetes	o__Chaetothyriales	NA	NA	NA
d5c44e95d901ecbb16d56394b8ef349b	k__Fungi	p__Ascomycota	c__Leotiomycetes	o__Helotiales	NA	NA	NA
7a4529edf10899ae33f6d814f7392db4	k__Fungi	p__Basidiomycota	c__Agaricomycetes	o__Agaricales	f__Lycoperdaceae	NA	NA
83b99e19908008cec053ac82baa80aa6	k__Fungi	p__Basidiomycota	c__Tremellomycetes	o__Tremellales	f__Cryptococcaceae	g__Kwoniella	NA
6ad2be4136d357bf023e14cfa9246cb5	k__Fungi	p__Ascomycota	c__Sordariomycetes	o__Hypocreales	f__Nectriaceae	NA	NA
08d8f929accd43ba4029c9730df94953	k__Fungi	p__Ascomycota	c__Sordariomycetes	o__Xylariales	f__Sporocadaceae	g__Pestalotiopsis	NA
2719e360a9c1c68ee4e057775f431fcd	k__Fungi	p__Chytridiomycota	c__Spizellomycetes	o__Spizellomycetales	f__unidentified	g__unidentified	s__unidentified
cde627ebbdb6a8263ebc2c61aa3f275c	k__Fungi	p__Ascomycota	c__Pezizomycetes	o__Pezizales	f__Pezizaceae	g__unidentified	s__unidentified
bc33cfd8b08f4b6ff5f129644dfeed0d	k__Fungi	p__Ascomycota	c__Dothideomycetes	o__Myriangiales	NA	NA	NA
fa194965ca88c881d2c6c5600717c88b	k__Fungi	p__Ascomycota	c__Dothideomycetes	NA	NA	NA	NA
eb8f9b8b396ab871a5c4016827cef019	k__Fungi	p__Basidiomycota	c__Agaricomycetes	NA	NA	NA	NA
5646b21e12d3c635aa0d96870bf0b776	k__Fungi	p__Ascomycota	c__Sordariomycetes	o__Hypocreales	f__Clavicipitaceae	NA	NA
30f3e16bf0a9abc0cbc4db94072f742c	k__Fungi	p__Ascomycota	c__Pezizomycetes	o__Pezizales	f__Pyronemataceae	g__unidentified	s__unidentified
fcdbdf738aa014dd265f4212b2d32e39	k__Fungi	p__Mortierellomycota	c__Mortierellomycetes	o__Mortierellales	f__Mortierellaceae	g__Mortierella	NA
8976c9b105fc5a92e436d7edf73b4bed	k__Fungi	p__Glomeromycota	c__Glomeromycetes	o__Glomerales	f__Glomeraceae	g__unidentified	s__unidentified
8257f6e03f34a213ec530c44c634b4c3	k__Fungi	p__Ascomycota	c__Pezizomycetes	o__Pezizales	f__Tuberaceae	g__Tuber	s__unidentified
47f033081c7f86abe7c7c0063668ba38	k__Fungi	p__Ascomycota	c__Dothideomycetes	o__Pleosporales	f__Periconiaceae	NA	NA
da067aecb0795d2c120991a6286bc006	k__Fungi	p__Ascomycota	c__Dothideomycetes	NA	NA	NA	NA
d3addf28944a417a14dca5fa63be14a6	k__Fungi	p__Ascomycota	c__Dothideomycetes	o__Capnodiales	f__Mycosphaerellaceae	g__Cercospora	NA
cb7791c25ada252d18a6e05c41555349	k__Fungi	p__Ascomycota	c__Orbiliomycetes	o__Orbiliales	f__Orbiliaceae	g__Orbilia	s__unidentified
b2058bfc3659bba18452dc7333eb2bcf	k__Fungi	p__Mortierellomycota	c__Mortierellomycetes	o__Mortierellales	f__Mortierellaceae	g__Mortierella	NA
494b8d626347342f811a842d254c8afd	k__Fungi	p__Chytridiomycota	NA	NA	NA	NA	NA
51bb7c722ba7f263522bdcc118c02626	k__Fungi	p__Mucoromycota	c__Mucoromycetes	o__Mucorales	f__Mucoraceae	NA	NA
ca1781041742e7a23960e5862bf09f64	k__Fungi	p__Ascomycota	c__Dothideomycetes	o__Pleosporales	f__unidentified	g__unidentified	s__unidentified
e85f624f437b15f66e63cc5f33315efd	k__Fungi	p__unidentified	c__unidentified	o__unidentified	f__unidentified	g__unidentified	s__unidentified
fe6e11b5f1031209a8aab8abb32a61ea	k__Fungi	p__Ascomycota	c__Sordariomycetes	o__Coniochaetales	NA	NA	NA
bd082a8c5ffc536ed17f9386ec2d0a42	k__Fungi	p__Basidiomycota	NA	NA	NA	NA	NA
65b2fbe97072718c7e455822bae9bdd8	k__Fungi	p__Ascomycota	c__Eurotiomycetes	o__Chaetothyriales	f__Herpotrichiellaceae	NA	NA
40fbbcba9104c8dadaa33b8329731fa9	k__Fungi	p__Basidiomycota	c__Agaricomycetes	o__Sebacinales	f__Sebacinaceae	g__unidentified	s__unidentified
3d66e7c8045c0e8180d237fdec481c1d	k__Fungi	p__Ascomycota	c__Eurotiomycetes	o__Chaetothyriales	NA	NA	NA
5d12f3c103d9a1d4a5934f1af05b58a1	k__Fungi	p__Ascomycota	c__Dothideomycetes	o__Pleosporales	NA	NA	NA
49978cc24d5be1a8262d48e1628ba20d	k__Fungi	p__Ascomycota	c__Sordariomycetes	o__Hypocreales	f__Bionectriaceae	NA	NA
374846f9b0b4504670d0b5b01781ab96	k__Fungi	p__Ascomycota	c__Eurotiomycetes	o__unidentified	f__unidentified	g__unidentified	s__unidentified
3597e47a7bf62b488697c8b90895e32c	k__Fungi	p__Ascomycota	c__Sordariomycetes	o__Xylariales	f__unidentified	g__unidentified	s__unidentified
60bad8b433bb89ab990a6e3a4042e462	k__Fungi	p__Ascomycota	c__Eurotiomycetes	o__Chaetothyriales	f__Chaetothyriales_fam_Incertae_sedis	g__Strelitziana	NA
cbff27ceb28104900ec12de94914c798	k__Fungi	p__unidentified	c__unidentified	o__unidentified	f__unidentified	g__unidentified	s__unidentified
56828c7d72a33d913ecd2c28ff3fc5b9	k__Fungi	p__Basidiomycota	c__Agaricomycetes	o__Agaricales	f__Tricholomataceae	g__Flagelloscypha	NA
1910635d0b94c621f1432c14f237ee53	k__Fungi	p__Ascomycota	c__Eurotiomycetes	o__Chaetothyriales	f__unidentified	g__unidentified	s__unidentified
05a2760cec9f9f99cf6883f63ee18177	k__Fungi	p__Basidiomycota	c__Agaricomycetes	o__Cantharellales	f__Ceratobasidiaceae	NA	NA
0b2f69e53a12cec8a0253220762251ed	k__Fungi	p__Basidiomycota	c__Agaricomycetes	o__Sebacinales	f__Sebacinaceae	g__unidentified	s__unidentified
4439a86e70ef34077b8e198e350e636c	k__Fungi	p__Ascomycota	c__Sordariomycetes	NA	NA	NA	NA
8d49ae95c4f06d3a2ebb935fb19dd15b	k__Fungi	p__Ascomycota	c__Sordariomycetes	o__Sordariales	f__Lasiosphaeriaceae	g__unidentified	s__unidentified
0404be1ae88c8d07cd9d562573d48963	k__Fungi	p__Ascomycota	c__Dothideomycetes	o__Dothideomycetes_ord_Incertae_sedis	f__Dothideomycetes_fam_Incertae_sedis	g__Peltaster	NA
fe3381988feb5759861df615d5e43b0d	k__Fungi	p__Ascomycota	c__Leotiomycetes	o__Helotiales	NA	NA	NA
2cb27409993a561b9d2c96281924e5b9	k__Fungi	p__Basidiomycota	c__Exobasidiomycetes	o__Exobasidiales	f__Exobasidiaceae	g__Exobasidium	NA
3e71dda93369b5efe3eb7c6ed530388f	k__Fungi	p__Ascomycota	NA	NA	NA	NA	NA
1838bee09e7198dd9bf954564536663f	k__Fungi	p__Ascomycota	c__Sordariomycetes	o__Hypocreales	f__Nectriaceae	g__Fusarium	s__Fusarium_oxysporum
791862ced6fc9078840cad6bf5b346db	k__Fungi	p__Ascomycota	c__Dothideomycetes	o__Mytilinidales	f__Gloniaceae	g__Cenococcum	s__Cenococcum_geophilum
90a152ec78216e75e5a7dbb99c9ac5e9	k__Fungi	p__Basidiomycota	c__Agaricomycetes	o__Agaricales	f__Inocybaceae	g__Inocybe	s__unidentified
1830cee1d23feaae8c0bd1f45e422eff	k__Fungi	p__Basidiomycota	c__Exobasidiomycetes	o__Exobasidiales	f__Exobasidiaceae	g__Exobasidium	NA
ae9d8ac2f86e05f904d40e8990f654be	k__Fungi	p__Basidiomycota	c__Agaricostilbomycetes	o__Agaricostilbomycetes_ord_Incertae_sedis	f__Agaricostilbomycetes_fam_Incertae_sedis	g__Jianyunia	s__Jianyunia_sakaguchii
22ab73eb033ef3c28649bc75090e3df2	k__Fungi	p__Ascomycota	c__Dothideomycetes	o__Capnodiales	f__Teratosphaeriaceae	NA	NA
61a1da7128acc906648c53c8c4f638f3	k__Fungi	NA	NA	NA	NA	NA	NA
816f64377a1915420d668eedadd093f8	k__Fungi	p__Basidiomycota	c__Agaricomycetes	o__Sebacinales	f__unidentified	g__unidentified	s__unidentified
d64e9592a8263b1c068b2c0e4fa75d0c	k__Fungi	p__Ascomycota	c__Eurotiomycetes	o__Eurotiales	f__Aspergillaceae	g__Aspergillus	NA
a3a8e30f225977fd84091698b52f88b8	k__Fungi	p__Glomeromycota	c__Glomeromycetes	o__Glomerales	f__Glomeraceae	g__unidentified	s__unidentified
52ad1919b3be43f34d03b2b35a971c17	k__Fungi	p__Basidiomycota	c__Agaricomycetes	o__Thelephorales	f__Thelephoraceae	g__Tomentella	s__unidentified
ef024ebb832c76cb8ea63e9633704d71	k__Fungi	p__Basidiomycota	c__Agaricomycetes	o__Thelephorales	f__Thelephoraceae	g__unidentified	s__unidentified
9da7b752a5b085c841824beeb5c881d6	k__Fungi	p__Basidiomycota	c__Tremellomycetes	o__Filobasidiales	f__Filobasidiaceae	g__Goffeauzyma	NA
fcb47c42e2a9a3e9ad3bb2c844208881	k__Fungi	p__Ascomycota	c__Dothideomycetes	o__Pleosporales	NA	NA	NA
1bc5b5747fb245ede09b009fe13ded41	k__Fungi	p__Ascomycota	c__Leotiomycetes	o__Helotiales	f__Hyaloscyphaceae	g__unidentified	s__unidentified
dfb50c226b4c7b8e398265e2c366721a	k__Fungi	p__Basidiomycota	c__Agaricomycetes	o__Sebacinales	f__Serendipitaceae	g__unidentified	s__unidentified
85dc0c8725b4455d3cfd576cc8647c31	k__Fungi	p__Basidiomycota	c__Agaricomycetes	o__Thelephorales	f__Thelephoraceae	g__unidentified	s__unidentified
36c0df3485dfdd92106bed36c5bba6ae	k__Fungi	p__Basidiomycota	c__Agaricomycetes	o__Agaricales	f__Inocybaceae	g__Inocybe	NA
8d27829b9eed04682a6fa818af322826	k__Fungi	p__Mortierellomycota	c__Mortierellomycetes	o__Mortierellales	f__Mortierellaceae	g__Mortierella	NA
db76faf4a74151aca7067796b46029a7	k__Fungi	p__Ascomycota	c__Eurotiomycetes	o__Eurotiales	f__Trichocomaceae	NA	NA
dbee871935f28a0df3e73b2d4d094fc3	k__Fungi	p__Basidiomycota	c__Agaricomycetes	o__Boletales	f__Sclerodermataceae	g__Scleroderma	NA
071f8c007c08ba498ca224676ad8b4bd	k__Fungi	p__Ascomycota	NA	NA	NA	NA	NA
09173a82deb01fad20e447394e03d0d6	k__Fungi	p__Ascomycota	c__Dothideomycetes	o__Pleosporales	NA	NA	NA
c00ee6ab931f39fc714facb66ee1f3aa	k__Fungi	p__Ascomycota	NA	NA	NA	NA	NA
41cb05f9835f771e728406ec3b349d1f	k__Fungi	p__Basidiomycota	NA	NA	NA	NA	NA
b645a9d333172b91b391278c47dcffba	k__Fungi	p__Basidiomycota	c__Agaricomycetes	o__Agaricales	f__Clavariaceae	NA	NA
fd70248ebaac5cc53aa23cfe49608504	k__Fungi	p__Ascomycota	c__Dothideomycetes	o__Pleosporales	NA	NA	NA
aa0ce4548e34ff7cdaf2401e773fd971	k__Fungi	p__Ascomycota	c__Eurotiomycetes	o__Eurotiales	f__Trichocomaceae	g__Talaromyces	NA
bc96a9f53e8a48719ce9f27c03bea68f	k__Fungi	p__Rozellomycota	c__Rozellomycotina_cls_Incertae_sedis	o__GS11	f__unidentified	g__unidentified	s__unidentified
c35aae4904c1d5eb11eae762ac671b49	k__Fungi	p__Ascomycota	c__unidentified	o__unidentified	f__unidentified	g__unidentified	s__unidentified
28eda4eaa1857fcb06f916e56a5e3160	k__Fungi	p__Basidiomycota	c__Agaricomycetes	o__Sebacinales	f__Sebacinaceae	g__Sebacina	NA
00acf439a327ed4828e7c62d4b791045	k__Fungi	p__Ascomycota	c__Dothideomycetes	NA	NA	NA	NA
08a5d897c9825eecaee814292df7a82c	k__Fungi	p__Ascomycota	c__Sordariomycetes	o__Coniochaetales	f__Coniochaetaceae	g__Coniochaeta	s__unidentified
821daf02f68558e9e58243b99e9e4df8	k__Fungi	p__Ascomycota	c__Lecanoromycetes	o__Lecanorales	f__Ramalinaceae	NA	NA
5fd002e844740abf5f69fef5c452974a	k__Fungi	NA	NA	NA	NA	NA	NA
ba71624fc8fd90fd6a88cf901a401f50	k__Fungi	p__Ascomycota	c__Dothideomycetes	o__Pleosporales	NA	NA	NA
2a68b0ea6b4341f998e50133cac0b5f5	k__Fungi	p__Basidiomycota	c__Agaricomycetes	o__Agaricales	f__Inocybaceae	g__Inocybe	NA
5fbcc4a3964dd1e01cc9218ec290cf7c	k__Fungi	p__Mucoromycota	NA	NA	NA	NA	NA
ee923a2dafb25684bf7020dcd6888772	k__Fungi	NA	NA	NA	NA	NA	NA
1e8a16c9ca59822c337b159185fee420	k__Fungi	p__Ascomycota	c__Dothideomycetes	o__Tubeufiales	f__Tubeufiaceae	NA	NA
5a74b011b635717c9ae3960d2862b093	k__Fungi	p__Ascomycota	c__Sordariomycetes	o__Glomerellales	f__Plectosphaerellaceae	NA	NA
bdb00349e110c2545660eaa12a9018b7	k__Fungi	p__Ascomycota	c__Sordariomycetes	o__Xylariales	NA	NA	NA
6e8f83e45087aadc91ff9f222881e8ce	k__Fungi	p__Ascomycota	c__Dothideomycetes	o__Pleosporales	f__unidentified	g__unidentified	s__unidentified
b0a610d1850942b8442071f62ba88696	k__Fungi	p__Ascomycota	c__Lecanoromycetes	o__Lecanorales	f__Ramalinaceae	NA	NA
bf5f9c0f5d6af1155e26f2cd84a0db30	k__Fungi	p__Ascomycota	c__Eurotiomycetes	o__Chaetothyriales	f__Herpotrichiellaceae	g__Exophiala	NA
05d56085e70230b977a1cb64ad9a302a	k__Fungi	p__Ascomycota	c__Orbiliomycetes	o__Orbiliales	f__Orbiliaceae	g__Orbilia	s__unidentified
85aebff3dc03772b64ac35d06465b291	k__Fungi	p__Basidiomycota	c__Agaricomycetes	o__Cantharellales	f__Ceratobasidiaceae	g__Ceratobasidium	s__unidentified
83317bf66e2ee346d92a899681ab9e4f	k__Fungi	p__Ascomycota	c__Eurotiomycetes	o__Eurotiales	f__Aspergillaceae	NA	NA
c9470da7a92eeaede648e3b0dacae9a6	k__Fungi	p__Ascomycota	c__Dothideomycetes	NA	NA	NA	NA
0f9643423dc1125ebaa1e141fc709bce	k__Fungi	p__Ascomycota	c__Dothideomycetes	o__Capnodiales	f__unidentified	g__unidentified	s__unidentified
5667415dfc2f5d1b52ef2f68fd6b81b5	k__Fungi	p__Basidiomycota	c__Tremellomycetes	o__Tremellales	f__Trimorphomycetaceae	g__Trimorphomyces	s__unidentified
9902c0b58d1097b4c8af339dd0321bbc	k__Fungi	p__Basidiomycota	c__Exobasidiomycetes	o__Exobasidiales	f__Exobasidiaceae	g__Exobasidium	NA
339df6dc65dbd791669047fb91b73e7d	k__Fungi	p__Basidiomycota	c__Tremellomycetes	o__Tremellales	NA	NA	NA
9ba2193a7eb476637334c0807e81b47c	k__Fungi	p__Ascomycota	NA	NA	NA	NA	NA
0088d406828b304c605e3e1160696e35	k__Fungi	p__Ascomycota	c__Dothideomycetes	o__Capnodiales	f__unidentified	g__unidentified	s__unidentified
8f2e68bee269f226166a95cecaae3da3	k__Fungi	p__Ascomycota	c__Lecanoromycetes	o__Lecanorales	f__Parmeliaceae	g__Flavoparmelia	NA
899daaec499d16cbe0642bed9bf5642a	k__Fungi	p__Ascomycota	c__Dothideomycetes	NA	NA	NA	NA
0b16a42db737b704b989081012004006	k__Fungi	p__Basidiomycota	c__Agaricomycetes	o__Agaricales	f__Inocybaceae	g__Inocybe	NA
bb88b41c9304945b513d8cec4a67f8e9	k__Fungi	p__Basidiomycota	c__Agaricomycetes	o__Auriculariales	NA	NA	NA
39a9109681a5153fca06d1f7bfa8e074	k__Fungi	p__Ascomycota	c__Sordariomycetes	o__Sordariales	NA	NA	NA
b10188c788ef6376d585f4563d6271fb	k__Fungi	p__Basidiomycota	c__Agaricomycetes	o__Agaricales	f__Clavariaceae	NA	NA
46288d86f11e93a1d66154893794dc96	k__Fungi	p__Basidiomycota	c__Agaricomycetes	o__Polyporales	f__Ganodermataceae	g__Ganoderma	NA
db61f8c3dc8df94044ce86a925dce662	k__Fungi	p__Mortierellomycota	c__Mortierellomycetes	o__Mortierellales	f__Mortierellaceae	g__Mortierella	s__unidentified
c5bb507be2325467b2bdf644777dd593	k__Fungi	p__Basidiomycota	c__Tremellomycetes	o__Tremellales	f__Bulleribasidiaceae	g__Dioszegia	NA
b734e5ee4aa5c55e4f3f6265cb35afed	k__Fungi	p__Glomeromycota	c__Glomeromycetes	o__Glomerales	f__Glomeraceae	g__unidentified	s__unidentified
d251a0e3dac7df67b756ba9feee70175	k__Fungi	p__Basidiomycota	c__Agaricostilbomycetes	o__Agaricostilbales	f__Chionosphaeraceae	NA	NA
ee4bcb3f09ab78644cf49badc8e51310	k__Fungi	p__Basidiomycota	c__Agaricomycetes	o__Cantharellales	f__Ceratobasidiaceae	g__unidentified	s__unidentified
0d5a1913f424ae4f52dce1bfd39ab77e	k__Fungi	p__Basidiomycota	c__Agaricomycetes	o__Phallales	f__Clathraceae	NA	NA
4ad84cd42cb9084d25c08e08adfa86aa	k__Fungi	p__Ascomycota	c__Dothideomycetes	o__Capnodiales	NA	NA	NA
d2bad353b886345361a188f8722ada47	k__Fungi	p__Basidiomycota	NA	NA	NA	NA	NA
ff2d91d82176a36d14d45f8e19711911	k__Fungi	p__Basidiomycota	c__Tremellomycetes	NA	NA	NA	NA
df37b0d9c21d147c7cec198f5aa4eb54	k__Fungi	p__Ascomycota	c__Pezizomycetes	o__Pezizales	f__Pezizaceae	g__unidentified	s__unidentified
0e7dc3d0966d8100dac7fc57912998c3	k__Fungi	p__Ascomycota	c__Dothideomycetes	o__Acrospermales	f__Acrospermales_fam_Incertae_sedis	g__Leptodiscella	NA
e3355674d33b0cf0dd973a0392011b28	k__Fungi	p__Ascomycota	c__Dothideomycetes	o__Capnodiales	f__Teratosphaeriaceae	NA	NA
481e665759856724f896ea7e1518c733	k__Fungi	p__Ascomycota	c__Pezizomycetes	o__Pezizales	f__Pezizaceae	g__unidentified	s__unidentified
fea9d6000fd00e6279a13d673acbbbca	k__Fungi	p__Ascomycota	c__Dothideomycetes	o__Capnodiales	f__unidentified	g__unidentified	s__unidentified
5e642900aac150c9a6bafef7ae6f33e5	k__Fungi	p__Ascomycota	c__Eurotiomycetes	o__Eurotiales	f__Aspergillaceae	NA	NA
d988684f516fcf3f4665d7f2130c386f	k__Fungi	p__Ascomycota	c__Leotiomycetes	NA	NA	NA	NA
e8cd5897f2347a7c3630309743026cdd	k__Fungi	p__Basidiomycota	c__Tremellomycetes	o__Tremellales	f__Bulleribasidiaceae	g__Derxomyces	NA
d1daf33bc34d4c30c98224fa1b0755bd	k__Fungi	p__Ascomycota	c__Eurotiomycetes	o__Chaetothyriales	NA	NA	NA
0e39ecb40db55a647d89bd1f7d953930	k__Fungi	p__Ascomycota	c__Dothideomycetes	o__Capnodiales	NA	NA	NA
c4a9192e908f15cecb8c6988a327f965	k__Fungi	p__Ascomycota	c__Dothideomycetes	o__Capnodiales	NA	NA	NA
de6b41eb1306e809341cf877059e8d3e	k__Fungi	p__Ascomycota	c__Dothideomycetes	o__Pleosporales	f__Didymellaceae	NA	NA
4ac00e40108a17adf8ebfa249e2ee142	k__Fungi	p__Basidiomycota	c__Tremellomycetes	o__Tremellales	NA	NA	NA
68c22259d24350e293f900ddeb8b46a6	k__Fungi	p__Ascomycota	c__Dothideomycetes	o__Pleosporales	NA	NA	NA
4e32447b678559dc881ce94430dcdcd4	k__Fungi	p__Basidiomycota	c__Agaricomycetes	o__Agaricales	f__Lycoperdaceae	g__Bovista	NA
99f6cb3af655dfd635fe70b64c23aeb6	k__Fungi	p__Ascomycota	c__Dothideomycetes	o__Capnodiales	f__Mycosphaerellaceae	NA	NA
0d4e8c69f4f471cbb9771d67d5c43e2d	k__Fungi	p__Ascomycota	c__Leotiomycetes	o__Helotiales	f__unidentified	g__unidentified	s__unidentified
6e3befd88bd14ab750bfc11ca4b1c00d	k__Fungi	p__Ascomycota	c__Dothideomycetes	o__Dothideomycetes_ord_Incertae_sedis	f__Dothideomycetes_fam_Incertae_sedis	g__Peltaster	NA
10d37e6f54e138a2637ddad14eae93a7	k__Fungi	p__Ascomycota	c__Dothideomycetes	o__Pleosporales	f__Didymellaceae	NA	NA
b1c3e80e4caf49673fe933d26356964f	k__Fungi	p__Ascomycota	c__Sordariomycetes	o__Diaporthales	f__Diaporthaceae	g__Diaporthe	NA
7aa8dc189d57b93e763efd80b7ef2eee	k__Fungi	p__Ascomycota	c__Dothideomycetes	o__Dothideomycetes_ord_Incertae_sedis	f__Dothideomycetes_fam_Incertae_sedis	g__Peltaster	s__Peltaster_fructicola
c617044d62af6f2e6de3d5af255b8af6	k__Fungi	p__Ascomycota	c__Eurotiomycetes	o__Chaetothyriales	NA	NA	NA
3c9d2c89de733a64ad58d2d56b405586	k__Fungi	p__Basidiomycota	c__Exobasidiomycetes	o__Exobasidiales	f__Exobasidiaceae	g__Exobasidium	s__Exobasidium_yoshinagae
7d24d6470e0090d0a2faf7d0b305b749	k__Fungi	p__Ascomycota	c__unidentified	o__unidentified	f__unidentified	g__unidentified	s__unidentified
ba52cfe3693c34847ce44f9ef56ed750	k__Fungi	p__Basidiomycota	c__Agaricomycetes	o__Cantharellales	NA	NA	NA
71b0ed6731ff087cfbd7067fa206fbe0	k__Fungi	p__Ascomycota	c__Dothideomycetes	o__Capnodiales	NA	NA	NA
9b77dfab9cd806082f17e1503b65a61e	k__Fungi	p__Basidiomycota	c__Exobasidiomycetes	o__Exobasidiales	f__Exobasidiaceae	g__Exobasidium	NA
5cc0bccd76daca5725a8e87997f22e87	k__Fungi	p__Mortierellomycota	c__Mortierellomycetes	o__Mortierellales	f__Mortierellaceae	g__Mortierella	NA
c585d456a0cb347fcf4abcb659852c23	k__Fungi	p__Basidiomycota	c__Agaricomycetes	o__Agaricales	f__Inocybaceae	g__Inocybe	NA
37103615d0b3d17f55c4877986176e20	k__Fungi	p__Basidiomycota	c__Agaricomycetes	o__Agaricales	f__Inocybaceae	g__Inocybe	s__unidentified
675a8026db33b94e678534817f7cfd32	k__Fungi	p__Ascomycota	c__Sordariomycetes	o__Magnaporthales	f__Magnaporthaceae	g__Pyricularia	NA
2f3ad41797477e6740f56d1417ea74b5	k__Fungi	p__Ascomycota	NA	NA	NA	NA	NA
b01d049f6698dd7980cf364d19c6f120	k__Fungi	p__Ascomycota	c__Sordariomycetes	o__Hypocreales	NA	NA	NA
db26cbc2bc0c8bfff5956c7543ca6d7f	k__Fungi	p__Basidiomycota	c__Cystobasidiomycetes	o__Erythrobasidiales	f__Erythrobasidiaceae	NA	NA
5df22a5bf28d18bf4d24f02b493bcb06	k__Fungi	p__Basidiomycota	c__Microbotryomycetes	o__Leucosporidiales	NA	NA	NA
557660a664bcab99e1505827afa7104e	k__Fungi	p__Ascomycota	c__Lecanoromycetes	o__unidentified	f__unidentified	g__unidentified	s__unidentified
74ee78ad8c326b46a20bc6c3b0e9a2e4	k__Fungi	p__Ascomycota	c__Dothideomycetes	o__Capnodiales	f__Teratosphaeriaceae	NA	NA
c47850ae68733dc7d17b0f8c7f0a0b3c	k__Fungi	p__unidentified	c__unidentified	o__unidentified	f__unidentified	g__unidentified	s__unidentified
cbfe3ad8923cf7be8cd441244038536d	k__Fungi	p__Ascomycota	c__Taphrinomycetes	o__Taphrinales	f__Taphrinaceae	g__Taphrina	s__Taphrina_pruni
48e1c2502d0693ca8c2285c9906c15a3	k__Fungi	p__unidentified	c__unidentified	o__unidentified	f__unidentified	g__unidentified	s__unidentified
78c5ec2855318c7d0013ef912a541765	k__Fungi	p__Ascomycota	c__Dothideomycetes	o__unidentified	f__unidentified	g__unidentified	s__unidentified
8a5c0f66b9f50181704e8821f6f282aa	k__Fungi	p__Basidiomycota	c__Agaricomycetes	o__Thelephorales	f__Thelephoraceae	g__Tomentella	s__unidentified
5441d05e1fb8b652bf60da0a344a46e7	k__Fungi	p__Ascomycota	c__Dothideomycetes	o__Capnodiales	f__unidentified	g__unidentified	s__unidentified
dd7479750aba3cba6127638623559216	k__Fungi	p__Ascomycota	c__Dothideomycetes	o__Mytilinidales	f__Gloniaceae	g__Cenococcum	s__Cenococcum_geophilum
d0a7d87fe1198c7bf68de86f0b99a5c0	k__Fungi	p__Ascomycota	c__Leotiomycetes	o__Helotiales	NA	NA	NA
cffac7aed2b8727798f043d1affd1f30	k__Fungi	p__Ascomycota	c__Sordariomycetes	o__Sordariales	f__Lasiosphaeriaceae	g__unidentified	s__unidentified
821d185397e0be2d01a6b5169889f7cf	k__Fungi	p__Mortierellomycota	c__Mortierellomycetes	o__Mortierellales	f__Mortierellaceae	g__Mortierella	NA
7e417ea0cd45fd94ff3f1222d7c11796	k__Fungi	p__Chytridiomycota	c__Rhizophydiomycetes	o__Rhizophydiales	f__Rhizophydiales_fam_Incertae_sedis	g__Operculomyces	s__Operculomyces_laminatus
ae0f101f1703e694c7f012ee1b253200	k__Fungi	p__Ascomycota	c__Dothideomycetes	o__Pleosporales	f__unidentified	g__unidentified	s__unidentified
8a7e3c01d53b831a17d4afb868622da2	k__Fungi	p__Chytridiomycota	c__Rhizophydiomycetes	o__Rhizophydiales	f__Rhizophydiales_fam_Incertae_sedis	g__Operculomyces	s__Operculomyces_laminatus
fb17e52971bea255140641afeae359b0	k__Fungi	p__Ascomycota	c__Sordariomycetes	NA	NA	NA	NA
13293cf44483750df7e19ec21109669f	k__Fungi	p__Mucoromycota	c__Endogonomycetes	o__Endogonales	f__Endogonaceae	g__Endogone	NA
a1e68556bfa2ba0eeaa71b7fd451b732	k__Fungi	p__Basidiomycota	c__Agaricomycetes	o__Hymenochaetales	f__Schizoporaceae	NA	NA
bff725b52a00eec8090956d1fd500d83	k__Fungi	p__Ascomycota	c__Leotiomycetes	o__Helotiales	f__Helotiaceae	g__Articulospora	NA
b00ed3fca6b00e900a675815aca618dd	k__Fungi	p__Basidiomycota	c__Agaricomycetes	o__Thelephorales	f__Thelephoraceae	g__unidentified	s__unidentified
99e35960c103c28ab6c466cb85a77ac0	k__Fungi	p__Ascomycota	c__Leotiomycetes	o__Helotiales	f__Hyaloscyphaceae	NA	NA
35e3dcb5f39de9f88f74b5a89eb23387	k__Fungi	p__Ascomycota	c__Dothideomycetes	NA	NA	NA	NA
6f32099ab3d10a75f27518ab1aa3f43f	k__Fungi	p__Mortierellomycota	c__Mortierellomycetes	o__Mortierellales	f__Mortierellaceae	g__Mortierella	NA
e5ba3374f5f05f3de213fca133329650	k__Fungi	p__Ascomycota	c__Dothideomycetes	o__Tubeufiales	f__unidentified	g__unidentified	s__unidentified
ee18634020636de1bd8c78b6760663e5	k__Fungi	p__Ascomycota	c__Sordariomycetes	o__Glomerellales	f__Plectosphaerellaceae	NA	NA
17bdf98d137aa727509ad5e86622d693	k__Fungi	p__Ascomycota	c__Leotiomycetes	o__Helotiales	NA	NA	NA
6ec8ec2ffdf8086cfbfdd2139ea0b87d	k__Fungi	p__Ascomycota	c__Dothideomycetes	o__Pleosporales	NA	NA	NA
dccffbf55938e52c3eccfa790ba186ca	k__Fungi	p__Mortierellomycota	c__Mortierellomycetes	o__Mortierellales	f__Mortierellaceae	g__Mortierella	s__unidentified
7d6240f5afd7c98004458f48c415ff9f	k__Fungi	p__Ascomycota	c__Sordariomycetes	o__Hypocreales	f__Nectriaceae	NA	NA
8623cd637faec95fe9791c001407c38a	k__Fungi	p__Ascomycota	c__Dothideomycetes	o__Pleosporales	NA	NA	NA
d5ce269eea30842cc5d1bc7d4bbbdbda	k__Fungi	p__Basidiomycota	NA	NA	NA	NA	NA
1e781d160b7dc341513a36f196fc1cad	k__Fungi	p__Ascomycota	c__Eurotiomycetes	o__Chaetothyriales	f__Cyphellophoraceae	g__Cyphellophora	NA
beec83ec60ef9f7213abf5626e51784f	k__Fungi	p__Ascomycota	c__Sordariomycetes	o__Sordariales	f__unidentified	g__unidentified	s__unidentified
6b04a183c2706993099f2f94fe57bcbd	k__Fungi	p__Basidiomycota	c__Microbotryomycetes	o__Leucosporidiales	NA	NA	NA
eed40653f74f9510942a1e84628b5eda	k__Fungi	p__Ascomycota	c__Dothideomycetes	o__Pleosporales	f__Massarinaceae	g__Helminthosporium	NA
689c3ab60bb6a1f767efee28c1d1befd	k__Fungi	p__Chytridiomycota	c__Rhizophydiomycetes	o__Rhizophydiales	f__Rhizophydiales_fam_Incertae_sedis	g__Operculomyces	s__Operculomyces_laminatus
6f5f29165df8a5ac54567a531b47cbda	k__Fungi	p__Basidiomycota	c__Agaricomycetes	o__Sebacinales	f__unidentified	g__unidentified	s__unidentified
68c97cfe024dd2da958e21a87d3a56fe	k__Fungi	p__Ascomycota	c__Archaeorhizomycetes	o__Archaeorhizomycetales	f__Archaeorhizomycetaceae	g__Archaeorhizomyces	s__unidentified
b00d5f175863f9afd34254c32422d4b0	k__Fungi	NA	NA	NA	NA	NA	NA
822dea0efd0cfa0bfd4568b0dfa81312	k__Fungi	p__Ascomycota	c__Dothideomycetes	o__Capnodiales	NA	NA	NA
2deb5fa66f8191fb69e8cd9a38900730	k__Fungi	p__Mortierellomycota	c__Mortierellomycetes	o__Mortierellales	f__Mortierellaceae	g__Mortierella	s__unidentified
937c663a384c9d907728f6fe391ee120	k__Fungi	p__Ascomycota	c__Dothideomycetes	o__Capnodiales	f__unidentified	g__unidentified	s__unidentified
709c8f7b00b08fcd9bb1ac46022301de	k__Fungi	NA	NA	NA	NA	NA	NA
d318d5e570e25e699c96937b10e75b76	k__Fungi	p__Ascomycota	c__Dothideomycetes	o__Capnodiales	NA	NA	NA
0365dc2f9c944b5ab77b410e57c360af	k__Fungi	p__Ascomycota	c__Dothideomycetes	o__Pleosporales	NA	NA	NA
42bb882acfb8abcf31501d6a1299de57	k__Fungi	p__Basidiomycota	c__Agaricomycetes	o__Cantharellales	f__Cantharellales_fam_Incertae_sedis	g__Sistotrema	s__unidentified
f7ed0e37c285e9b183deeeb0b593a091	k__Fungi	p__Ascomycota	c__Eurotiomycetes	o__Eurotiales	f__Aspergillaceae	g__Penicillium	NA
e48348ba26908f1193698c5e3fe90570	k__Fungi	p__Ascomycota	c__Dothideomycetes	o__Mytilinidales	f__Gloniaceae	g__Cenococcum	s__Cenococcum_geophilum
936a6f1d46623c593fa981102f8bf2fe	k__Fungi	p__Ascomycota	NA	NA	NA	NA	NA
aad399ecce9eb3e7b955c4eecc9d8103	k__Fungi	p__Ascomycota	c__Dothideomycetes	o__Capnodiales	f__Teratosphaeriaceae	NA	NA
56e15eef6f48aa75e765d95cc446b722	k__Fungi	p__Ascomycota	c__Eurotiomycetes	o__Eurotiales	f__Elaphomycetaceae	g__unidentified	s__unidentified
746b802533eba6e61bae7bc0b4af4d15	k__Fungi	p__Ascomycota	c__Dothideomycetes	o__Pleosporales	f__Didymellaceae	NA	NA
a7b0aeca51a8e112d343e0afbd2f6bf7	k__Fungi	p__Ascomycota	c__Saccharomycetes	o__Saccharomycetales	f__Lipomycetaceae	g__Lipomyces	NA
9bf950b77dbc646c7b38171caa9a0794	k__Fungi	p__Ascomycota	c__Dothideomycetes	o__Dothideomycetes_ord_Incertae_sedis	f__Dothideomycetes_fam_Incertae_sedis	g__Peltaster	s__Peltaster_fructicola
176990a390e4bca25f6bceb7de478712	k__Fungi	p__Ascomycota	c__Leotiomycetes	o__Helotiales	NA	NA	NA
ac0c584a820762c4a14a6dddbf1c7045	k__Fungi	p__Ascomycota	NA	NA	NA	NA	NA
e207883ed34b2a3e631ae78ebe5a7ec4	k__Fungi	p__Ascomycota	c__Dothideomycetes	o__Capnodiales	f__Teratosphaeriaceae	NA	NA
93babbad2f1736cbbf049a160ed13e25	k__Fungi	p__Ascomycota	c__Dothideomycetes	o__Capnodiales	f__Mycosphaerellaceae	NA	NA
5da9680db60aee6be03cb0aae7b46cf2	k__Fungi	p__Basidiomycota	c__Microbotryomycetes	NA	NA	NA	NA
24f18be94c7a26c80f5595e6d02ebedd	k__Fungi	p__Mucoromycota	NA	NA	NA	NA	NA
f782678f6e77ad483a91fd52b3f77ac1	k__Fungi	p__Basidiomycota	NA	NA	NA	NA	NA
cbf52e378ba88528bda406a153ffec17	k__Fungi	p__Basidiomycota	c__Agaricomycetes	o__Agaricales	f__Inocybaceae	g__Inocybe	s__unidentified
4b5b1aa8e00961a991980d1170de9bdf	k__Fungi	p__Ascomycota	c__Dothideomycetes	o__Capnodiales	f__Teratosphaeriaceae	NA	NA
e3c182dc42d9e1ec8efa64a5e5430b98	k__Fungi	p__Ascomycota	c__Dothideomycetes	o__Patellariales	f__Patellariaceae	g__Banhegyia	s__unidentified
8f37d40ae7ce9abe1807db8d9e81cd41	k__Fungi	p__Basidiomycota	c__Tremellomycetes	o__Tremellales	f__Cuniculitremaceae	NA	NA
ca20cfe053520f0085b104dbb345f232	k__Fungi	NA	NA	NA	NA	NA	NA
9f953ed26c9a89fbee780f6d1c700228	k__Fungi	p__Ascomycota	c__Dothideomycetes	o__Capnodiales	f__Mycosphaerellaceae	NA	NA
f8dd926675d25e5b2e8868a7b323fb60	k__Fungi	p__Basidiomycota	c__Agaricomycetes	o__Agaricales	f__Agaricaceae	g__unidentified	s__unidentified
08179aab66513fc6a9db84cca4a3c7ea	k__Fungi	p__Ascomycota	c__Dothideomycetes	o__Pleosporales	f__Massarinaceae	g__Helminthosporium	NA
3233d84c354764db1997d8c4079e83a3	k__Fungi	p__Basidiomycota	c__Agaricomycetes	o__Agaricales	f__Entolomataceae	g__Clitopilus	NA
1020145d5fd5a542163315543c610666	k__Fungi	p__Basidiomycota	c__Agaricomycetes	o__Agaricales	f__Tricholomataceae	g__Flagelloscypha	NA
09f21338fb4af53fc16862c30809b082	k__Fungi	p__Ascomycota	c__Dothideomycetes	o__Pleosporales	f__unidentified	g__unidentified	s__unidentified
5797d5c60d9dd9488c6330cc062d5cbe	k__Fungi	p__Ascomycota	c__Sordariomycetes	o__Hypocreales	NA	NA	NA
842a60fc7d8365f6051364a069be0978	k__Fungi	p__Ascomycota	c__Dothideomycetes	o__Capnodiales	f__Teratosphaeriaceae	NA	NA
0482b1639449a60371829ef39f7d4db2	k__Fungi	p__Basidiomycota	c__Exobasidiomycetes	o__Exobasidiales	f__Exobasidiaceae	g__Exobasidium	s__Exobasidium_yoshinagae
e1ce8b7997dada125e1de848dfd52a50	k__Fungi	p__Basidiomycota	c__Agaricomycetes	o__Agaricales	f__Entolomataceae	g__Entoloma	NA
6546f76b868b72e558e3f3a22988b45b	k__Fungi	p__Ascomycota	c__Leotiomycetes	o__Helotiales	f__Helotiaceae	NA	NA
d47613cc7b459e0a73e4b6be12256529	k__Fungi	p__Basidiomycota	c__Agaricostilbomycetes	o__Agaricostilbales	f__Kondoaceae	g__Kondoa	s__unidentified
433907b5f85cc3daf8d1b3902d4a0ac3	k__Fungi	p__Ascomycota	c__Dothideomycetes	o__Pleosporales	NA	NA	NA
6909223609a07c7d55857a7b7b0a6bfa	k__Fungi	p__Ascomycota	c__Lecanoromycetes	o__unidentified	f__unidentified	g__unidentified	s__unidentified
e9d5edc7682041146045584b1d461e57	k__Fungi	p__Ascomycota	c__Sordariomycetes	o__unidentified	f__unidentified	g__unidentified	s__unidentified
35aeaee010af96be60f9206eaefec29c	k__Fungi	p__Ascomycota	c__Dothideomycetes	o__Pleosporales	f__Pleosporales_fam_Incertae_sedis	g__Pseudorobillarda	s__unidentified
17b356f415e29ad82d93873c4ccc1ef4	k__Fungi	p__Ascomycota	c__Dothideomycetes	o__Pleosporales	f__unidentified	g__unidentified	s__unidentified
8387d1c5bc93ca3f4c56344ecb246993	k__Fungi	p__Ascomycota	c__Dothideomycetes	NA	NA	NA	NA
a96cac672323eac21a33066ede549c3d	k__Fungi	p__unidentified	c__unidentified	o__unidentified	f__unidentified	g__unidentified	s__unidentified
4a1595701e03d819afce616db7f69f61	k__Fungi	p__Ascomycota	c__Dothideomycetes	o__Pleosporales	NA	NA	NA
92c7a81256a4c4011a8301f6f0facb0e	k__Fungi	p__Ascomycota	c__Dothideomycetes	o__Capnodiales	NA	NA	NA
198477c99ef66906442f7d1193049009	k__Fungi	p__Ascomycota	c__Eurotiomycetes	o__Chaetothyriales	NA	NA	NA
37e09e853c698c05ff4e02a8bdfdf3e8	k__Fungi	p__Mortierellomycota	c__Mortierellomycetes	o__Mortierellales	f__Mortierellaceae	g__Mortierella	NA
d2478165bcf3b69d9c4290bea2528374	k__Fungi	p__Ascomycota	c__Dothideomycetes	o__unidentified	f__unidentified	g__unidentified	s__unidentified
b155f20d92b9576738a915557cb3c98a	k__Fungi	p__Ascomycota	c__Dothideomycetes	o__Pleosporales	NA	NA	NA
38e24f403a363078c8dfb4315edeffcb	k__Fungi	p__Basidiomycota	c__Agaricomycetes	o__Russulales	NA	NA	NA
d79aca581ccf2f3754b1c0d3f69c2018	k__Fungi	p__Ascomycota	c__Taphrinomycetes	o__Taphrinales	f__Taphrinaceae	g__Taphrina	NA
2390845cc0b068ae237120698a9f0f02	k__Fungi	p__Ascomycota	c__Dothideomycetes	o__Pleosporales	f__Pleosporaceae	NA	NA
566b8dea33515cb527e39cd1b784a5d3	k__Fungi	p__Ascomycota	c__Sordariomycetes	o__Sordariales	f__Chaetomiaceae	NA	NA
731082aed264d9b3f0996e3d978096ff	k__Fungi	p__Basidiomycota	c__Agaricomycetes	o__Sebacinales	NA	NA	NA
e7d43f67dc6aaf1f07b2d16100b3a5e6	k__Fungi	p__Basidiomycota	c__Tremellomycetes	o__Tremellales	f__unidentified	g__unidentified	s__unidentified
719fa02d76ee3e88eedd9b4e8d254cb4	k__Fungi	p__Basidiomycota	c__Cystobasidiomycetes	o__Cystobasidiomycetes_ord_Incertae_sedis	f__Symmetrosporaceae	g__Symmetrospora	NA
9681dda42b34c3ff79a66b61c2d77605	k__Fungi	p__Ascomycota	c__Sordariomycetes	o__Glomerellales	f__Plectosphaerellaceae	NA	NA
4ef54fd553b2f9c330bd9c03ce774fc3	k__Fungi	p__Ascomycota	NA	NA	NA	NA	NA
7bb2743f36c2afedeef5d3a7a99925c4	k__Fungi	p__Chytridiomycota	NA	NA	NA	NA	NA
e4f8043741db38bed77635310f01dc7e	k__Fungi	p__Basidiomycota	c__Tremellomycetes	o__Tremellales	f__Bulleribasidiaceae	g__Dioszegia	NA
a1ac285c800e66e7e6958120a76d17bd	k__Fungi	p__Ascomycota	c__Dothideomycetes	o__Pleosporales	f__Phaeosphaeriaceae	NA	NA
914c9884524e5bd3ef7599a0a10e1934	k__Fungi	p__Ascomycota	c__Sordariomycetes	o__Hypocreales	f__Nectriaceae	g__Thelonectria	NA
b5208b57e534a1e99b8d64917e955dc4	k__Fungi	p__Ascomycota	c__Leotiomycetes	o__Helotiales	f__Hyaloscyphaceae	g__Hyaloscypha	s__unidentified
79adf91b19e21ed4d8f5709684896826	k__Fungi	p__Chytridiomycota	NA	NA	NA	NA	NA
cfcab3504ed373b093c7c073bfd430d7	k__Fungi	p__Ascomycota	c__Eurotiomycetes	o__Chaetothyriales	NA	NA	NA
f9dbb3b636997833062bb065651ef997	k__Fungi	p__unidentified	c__unidentified	o__unidentified	f__unidentified	g__unidentified	s__unidentified
f0f060b2c993a0749f1806a19a151613	k__Fungi	p__Basidiomycota	c__Agaricomycetes	o__Cantharellales	f__Ceratobasidiaceae	g__Ceratobasidium	s__unidentified
48a2e7c8902ca2fe0d075db8923d7c71	k__Fungi	p__Ascomycota	c__Dothideomycetes	o__Capnodiales	NA	NA	NA
691cdefb69985395c6b53bfb2efa8d07	k__Fungi	p__Ascomycota	c__Orbiliomycetes	o__unidentified	f__unidentified	g__unidentified	s__unidentified
a15d43473744d5d377eb1f15c3aa4534	k__Fungi	p__Ascomycota	c__Leotiomycetes	o__Helotiales	NA	NA	NA
998bf52b351a075a1cc44df9656bab59	k__Fungi	p__Ascomycota	c__Dothideomycetes	o__Pleosporales	NA	NA	NA
d69e14e18c7bc3e533791162c24e213a	k__Fungi	p__unidentified	c__unidentified	o__unidentified	f__unidentified	g__unidentified	s__unidentified
fa2aff1672ab74471a9470b61b61ef35	k__Fungi	p__Ascomycota	c__Leotiomycetes	o__Helotiales	NA	NA	NA
596d2152155e97dc75244d3eca570009	k__Fungi	p__Ascomycota	c__Dothideomycetes	o__Pleosporales	f__Lophiostomataceae	NA	NA
279303d90686d5e0bf80f4f2ae3f13a3	k__Fungi	p__Ascomycota	c__Leotiomycetes	o__Helotiales	f__Dermateaceae	g__Pezicula	NA
1414a532706edcd9db736e1599f18c7b	k__Fungi	p__unidentified	c__unidentified	o__unidentified	f__unidentified	g__unidentified	s__unidentified
3be7b0f9733d4d61f692a983d8d75479	k__Fungi	p__Ascomycota	c__Orbiliomycetes	o__Orbiliales	f__Orbiliaceae	NA	NA
f7e1900bc99d74d34d4c28372c1cca56	k__Fungi	p__Ascomycota	c__Dothideomycetes	o__unidentified	f__unidentified	g__unidentified	s__unidentified
f7a835da8a73b2f8c4b8cceec21c6404	k__Fungi	p__Basidiomycota	c__Agaricomycetes	o__Agaricales	f__Inocybaceae	g__Inocybe	NA
fa4fbefe041bbe7532b22857da9a767f	k__Fungi	p__Ascomycota	c__Lecanoromycetes	o__Ostropales	f__unidentified	g__unidentified	s__unidentified
aa3408ca8d7aa349d8ac75a8e278e5a1	k__Fungi	p__Ascomycota	c__Sordariomycetes	o__Sordariales	f__Chaetomiaceae	NA	NA
786e35c0cd8e9baca7a73611dce8c7d0	k__Fungi	p__Chytridiomycota	NA	NA	NA	NA	NA
f686582ea39127742f3262228125a9e6	k__Fungi	p__Basidiomycota	c__Agaricomycetes	o__Sebacinales	f__Sebacinaceae	g__unidentified	s__unidentified
98481bddbc60743b2acfac06835510fb	k__Fungi	p__Basidiomycota	c__Agaricomycetes	o__Agaricales	f__Inocybaceae	g__Inocybe	NA
a54e94d145516341a22a0150e0dc9163	k__Fungi	p__Basidiomycota	c__Agaricomycetes	o__Thelephorales	f__Thelephoraceae	NA	NA
26cc0b986bcc80628b93d0054b26b89c	k__Fungi	p__Basidiomycota	c__Agaricomycetes	o__Agaricales	f__Inocybaceae	g__Inocybe	s__unidentified
af790d22dea12f7124f256f2c4d1efb6	k__Fungi	p__Basidiomycota	c__Agaricomycetes	o__Sebacinales	NA	NA	NA
2be47e91992e9d176dbdc89f2e32a620	k__Fungi	p__Basidiomycota	c__Tremellomycetes	o__Tremellales	f__Bulleribasidiaceae	g__Hannaella	NA
d2562d35265d07e720ebd68db6ceb7f2	k__Fungi	p__Basidiomycota	c__Agaricomycetes	o__Agaricales	NA	NA	NA
355710d445581190790b8f3901ea61ef	k__Fungi	p__Ascomycota	c__Dothideomycetes	o__Myriangiales	NA	NA	NA
bd21ff3ecea89ae4f59bb85666e34419	k__Fungi	p__Ascomycota	c__Sordariomycetes	o__Glomerellales	f__Glomerellaceae	g__Colletotrichum	NA
b29345c196114d28bd6b2376c001176d	k__Fungi	p__unidentified	c__unidentified	o__unidentified	f__unidentified	g__unidentified	s__unidentified
660bbabb5f58f275d804566fea3c3604	k__Fungi	p__Ascomycota	c__Sordariomycetes	o__Xylariales	NA	NA	NA
0e1bbab549c2dd8d4f3b888dbb467e3a	k__Fungi	p__Glomeromycota	c__Glomeromycetes	o__Glomerales	f__Glomeraceae	NA	NA
d31e32de98d52df95f142fb898cfb4cc	k__Fungi	p__Ascomycota	c__Eurotiomycetes	o__Chaetothyriales	NA	NA	NA
42da54366de30c4566b8d51f9bdc4950	k__Fungi	p__Basidiomycota	c__Agaricomycetes	o__Thelephorales	f__Thelephoraceae	g__Tomentella	NA
6b9c326629e7a8b47ea55660499bc6fa	k__Fungi	p__unidentified	c__unidentified	o__unidentified	f__unidentified	g__unidentified	s__unidentified
fc83db9049407b69af2cd337630cb732	k__Fungi	p__Basidiomycota	c__Exobasidiomycetes	o__Exobasidiales	f__Exobasidiaceae	g__Exobasidium	NA
5bd3a73b5fddf1d6bd8fd035d789b078	k__Fungi	p__Basidiomycota	c__Tremellomycetes	o__Tremellales	f__Trimorphomycetaceae	g__Trimorphomyces	s__unidentified
b4745a06957c4af3eefad325f98db367	k__Fungi	p__Ascomycota	c__Dothideomycetes	o__Pleosporales	NA	NA	NA
501c679ba50da23fb4869afa9b08d1e1	k__Fungi	p__Ascomycota	c__Eurotiomycetes	o__Eurotiales	f__Aspergillaceae	g__Penicillium	NA
4b8636d60dfcb3773dfffa3b90cd4dbd	k__Fungi	p__Basidiomycota	c__Tremellomycetes	o__Tremellales	f__Bulleribasidiaceae	g__Vishniacozyma	NA
35ba4fe09b6962b3f76d13ee6360e2f8	k__Fungi	p__Basidiomycota	c__Cystobasidiomycetes	NA	NA	NA	NA
d4d68733519597bf122a4a86927acf98	k__Fungi	p__Ascomycota	c__Dothideomycetes	o__Capnodiales	f__Mycosphaerellaceae	NA	NA
5217765a050dd3a3a49e8da69447ecc0	k__Fungi	p__Ascomycota	c__Eurotiomycetes	o__Chaetothyriales	f__Cyphellophoraceae	g__Cyphellophora	NA
124bca72ad875b9400a5403702de6b38	k__Fungi	p__Basidiomycota	c__Agaricostilbomycetes	o__Agaricostilbomycetes_ord_Incertae_sedis	f__Agaricostilbomycetes_fam_Incertae_sedis	g__Jianyunia	s__Jianyunia_sakaguchii
86c1c8cd2594c1dcbead9517cf049df6	k__Fungi	p__Mucoromycota	c__Endogonomycetes	o__Endogonales	f__Endogonaceae	g__Endogone	NA
23462b7a576cffc21631a374075f2c9c	k__Fungi	p__Basidiomycota	c__Agaricomycetes	o__Agaricales	f__Lycoperdaceae	NA	NA
a12badeeff01bdc9c8a9ae5a402bf84b	k__Fungi	p__Ascomycota	c__Sordariomycetes	o__Sordariales	f__Lasiosphaeriaceae	g__unidentified	s__unidentified
d66c3b107f0c27e45161c4db0d49d9e5	k__Fungi	p__Ascomycota	c__Dothideomycetes	o__Capnodiales	f__Teratosphaeriaceae	NA	NA
aa3ba1618470999aa8ffdd85723a9284	k__Fungi	p__Ascomycota	c__Dothideomycetes	o__Venturiales	f__Sympoventuriaceae	g__unidentified	s__unidentified
54cf38a7e76514249ed2591334bea946	k__Fungi	p__Basidiomycota	c__Agaricostilbomycetes	o__Agaricostilbales	f__Chionosphaeraceae	g__Ballistosporomyces	NA
3a8fa86df88d71dde928fb546a6d6bbe	k__Fungi	p__Ascomycota	c__Dothideomycetes	o__Capnodiales	f__Mycosphaerellaceae	NA	NA
f9a590d6e82c3e6f0a611502abed26e3	k__Fungi	p__Ascomycota	c__Leotiomycetes	o__Helotiales	NA	NA	NA
217b1f6e4904c1bb800f3fa9b0df620b	k__Fungi	NA	NA	NA	NA	NA	NA
38443ab03af5ebdabe74024c9d007956	k__Fungi	p__Basidiomycota	c__Agaricomycetes	o__Agaricales	f__Strophariaceae	g__Galerina	NA
385be5bd074f3eb7d6fed8603ad12520	k__Fungi	p__Ascomycota	c__Eurotiomycetes	o__Chaetothyriales	NA	NA	NA
da01f17761dca88e377baf2bb08b3703	k__Fungi	p__Ascomycota	c__Sordariomycetes	o__Sordariales	f__Lasiosphaeriaceae	NA	NA
a283941f81567263230fd202ee972c27	k__Fungi	p__Ascomycota	c__Leotiomycetes	o__Helotiales	NA	NA	NA
90a5f90a46364c37e85dcdc322829acb	k__Fungi	p__Basidiomycota	c__Agaricomycetes	o__Sebacinales	NA	NA	NA
1bc9cf6e90e532ddfdf8223e282752d7	k__Fungi	p__Ascomycota	c__Dothideomycetes	o__Capnodiales	NA	NA	NA
f89360f613a6b37322487eaddde6d3f4	k__Fungi	p__Basidiomycota	c__Cystobasidiomycetes	o__Erythrobasidiales	f__Erythrobasidiaceae	g__Erythrobasidium	s__unidentified
a0ab27104cb09ac7c3e9a7c79954a268	k__Fungi	p__unidentified	c__unidentified	o__unidentified	f__unidentified	g__unidentified	s__unidentified
a352f6f0402bb6a180308c7d428b4d23	k__Fungi	p__Basidiomycota	c__Microbotryomycetes	NA	NA	NA	NA
403213fc437e9a5860a6519bedde0c26	k__Fungi	p__Ascomycota	c__Dothideomycetes	o__Pleosporales	f__Didymellaceae	g__Didymella	NA
2f06dc1e215015399d0aeaabdf2b20db	k__Fungi	p__Ascomycota	c__Pezizomycetes	o__Pezizales	NA	NA	NA
97a60e9e3f8df4491ee01109e217ba2f	k__Fungi	p__Ascomycota	c__Eurotiomycetes	o__Chaetothyriales	f__Herpotrichiellaceae	g__Exophiala	NA
fb574d0a27107ffe589efef266b3e220	k__Fungi	p__Basidiomycota	c__Agaricomycetes	o__Cantharellales	NA	NA	NA
95f4de87258af39a45ef6a5086dbc6e8	k__Fungi	p__Basidiomycota	c__Agaricomycetes	o__Sebacinales	NA	NA	NA
ed81556f39268bb241e84651b03d13a7	k__Fungi	p__Ascomycota	c__Taphrinomycetes	o__Taphrinales	f__Taphrinaceae	g__Taphrina	s__Taphrina_vestergrenii
db1f0e911d31efffcb2ea4ea094916a1	k__Fungi	p__Glomeromycota	c__Glomeromycetes	o__Glomerales	f__Claroideoglomeraceae	g__Claroideoglomus	s__unidentified
5ec091e88ec0e74139fb06add836dace	k__Fungi	p__Basidiomycota	c__Agaricomycetes	o__Thelephorales	f__Thelephoraceae	g__Tomentella	NA
67bf73b7c0bad01f50bac0f52c98c7e6	k__Fungi	p__Ascomycota	NA	NA	NA	NA	NA
c43fd381b571945ee9f49d880d85aa98	k__Fungi	p__Ascomycota	c__Dothideomycetes	o__Capnodiales	NA	NA	NA
8b2a8aabbe67aa5312c968ac3e2dfb38	k__Fungi	p__Basidiomycota	c__Agaricomycetes	o__Agaricales	f__Inocybaceae	g__Inocybe	s__unidentified
1967fedb430a63ff294885af4a5d4180	k__Fungi	p__Ascomycota	c__Leotiomycetes	o__Helotiales	NA	NA	NA
9c0881043ced7e5f84752338053ff719	k__Fungi	p__Ascomycota	c__Dothideomycetes	NA	NA	NA	NA
665a73abe777bc645519e34dc75030f6	k__Fungi	p__Ascomycota	c__Dothideomycetes	o__Pleosporales	NA	NA	NA
501de26114487223d19ffdc8c5f989eb	k__Fungi	p__unidentified	c__unidentified	o__unidentified	f__unidentified	g__unidentified	s__unidentified
1b2762bad5b7f8332d72ad0be49f31dc	k__Fungi	p__Ascomycota	c__Leotiomycetes	o__Helotiales	NA	NA	NA
bc09dea746a1ccdc4c8c09ac59b01dc5	k__Fungi	p__Ascomycota	c__Sordariomycetes	o__Diaporthales	f__Diaporthaceae	g__Diaporthe	NA
1484d514e1fb2d5edd0e36f58327d3c5	k__Fungi	p__Mortierellomycota	c__Mortierellomycetes	o__Mortierellales	f__Mortierellaceae	g__Mortierella	NA
1dab841f7ae60a1b44e9b535899c1992	k__Fungi	p__Basidiomycota	c__Microbotryomycetes	o__Sporidiobolales	f__Sporidiobolaceae	g__Rhodotorula	NA
a85e3c6dd26a1284f671b238611b1881	k__Fungi	p__unidentified	c__unidentified	o__unidentified	f__unidentified	g__unidentified	s__unidentified
fd4d1175bd6dd28ad492adace8707634	k__Fungi	p__Basidiomycota	c__Tremellomycetes	NA	NA	NA	NA
ac4d762f5b18395e7cc8969d56342b33	k__Fungi	p__Ascomycota	c__Eurotiomycetes	o__Chaetothyriales	NA	NA	NA
735f61d826506208d1a70ba1becb2d62	k__Fungi	p__Ascomycota	c__Dothideomycetes	o__Mytilinidales	f__Gloniaceae	g__Cenococcum	s__Cenococcum_geophilum
6d342bc62373b926046ebfae1c022213	k__Fungi	p__Basidiomycota	c__Agaricomycetes	o__Polyporales	f__Coriolaceae	NA	NA
b710e762f3d2b192b7de009e8f8bbd63	k__Fungi	p__Ascomycota	c__Eurotiomycetes	o__Chaetothyriales	NA	NA	NA
aea0c6da50809f3e011e44d236c78ac8	k__Fungi	p__Ascomycota	c__Eurotiomycetes	o__unidentified	f__unidentified	g__unidentified	s__unidentified
a526d9c77c0bf46f3a7f87219f63a911	k__Fungi	p__Glomeromycota	c__Glomeromycetes	o__Glomerales	f__Glomeraceae	g__unidentified	s__unidentified
8824df579e77359b18ff13c162a924d3	k__Fungi	p__Ascomycota	c__Dothideomycetes	o__Capnodiales	f__Cladosporiaceae	g__Rachicladosporium	NA
f1ca1b591f8c877b8d51be51f6968db3	k__Fungi	p__Ascomycota	NA	NA	NA	NA	NA
b9de5da0d019c593fd0e1306af830fdc	k__Fungi	p__Ascomycota	c__Sordariomycetes	o__Sordariales	f__Sordariaceae	NA	NA
3f31cdc861c73857c9ef3889f1bf9b27	k__Fungi	p__Ascomycota	c__Dothideomycetes	o__Pleosporales	f__unidentified	g__unidentified	s__unidentified
ccb7eed42312f0209027899d8936bb35	k__Fungi	p__Ascomycota	c__Dothideomycetes	o__Pleosporales	NA	NA	NA
13169f02a5bdeadcbf147038dcf34db7	k__Fungi	p__Ascomycota	c__Dothideomycetes	o__Pleosporales	NA	NA	NA
fba1b775f41b123b3de2367bddf5c38c	k__Fungi	p__Basidiomycota	c__Agaricomycetes	o__Cantharellales	f__Ceratobasidiaceae	NA	NA
b5272bbbc9087404c4458cc40e2d112f	k__Fungi	p__Basidiomycota	c__Agaricomycetes	o__Cantharellales	f__Ceratobasidiaceae	NA	NA
6c65c45236a2bc373caaf8d6e5cf17e7	k__Fungi	p__Basidiomycota	c__Agaricomycetes	o__Sebacinales	f__Sebacinaceae	g__Sebacina	s__unidentified
86f7cb1833691b8e1e66e9919de8f450	k__Fungi	p__Ascomycota	c__Sordariomycetes	o__Hypocreales	f__Clavicipitaceae	NA	NA
39a82ccbde2af1bd0159fd7330527dc2	k__Fungi	p__Mucoromycota	c__Endogonomycetes	o__Endogonales	f__Endogonaceae	g__Endogone	NA
209f22f09c83bd5eb32de57a4622f353	k__Fungi	p__Ascomycota	c__Dothideomycetes	o__Venturiales	f__Sympoventuriaceae	g__Scolecobasidium	s__Scolecobasidium_cateniphorum
d8ed857e218cd85734d9221404446950	k__Fungi	p__Ascomycota	c__Sordariomycetes	o__Hypocreales	f__Nectriaceae	NA	NA
b44f4471afc7591d8708cd4a6dfccf3a	k__Fungi	p__Ascomycota	c__Dothideomycetes	o__Capnodiales	NA	NA	NA
b6df8e87296270b11c7420bb065fd4c9	k__Fungi	p__unidentified	c__unidentified	o__unidentified	f__unidentified	g__unidentified	s__unidentified
1f6d814bcf9810bc4689d01683693c9c	k__Fungi	p__Basidiomycota	c__Tremellomycetes	o__Tremellales	f__Bulleribasidiaceae	g__Hannaella	NA
9c170c1470a58177f59cccb0c9cefcac	k__Fungi	p__Basidiomycota	c__Tremellomycetes	o__Tremellales	NA	NA	NA
6ec9bfe9157b792be88b0c1de7c9ccc2	k__Fungi	p__Basidiomycota	c__Exobasidiomycetes	o__Exobasidiales	f__Exobasidiaceae	g__Exobasidium	NA
f656882122c2126256900f511e32dc57	k__Fungi	p__Ascomycota	c__Dothideomycetes	o__Capnodiales	f__Mycosphaerellaceae	NA	NA
8c91a0c6a6307ca7dfc537b634b1b06d	k__Fungi	p__Ascomycota	c__Eurotiomycetes	o__Chaetothyriales	f__Herpotrichiellaceae	NA	NA
6f4ae8c29a2b9dd7c77f1948aab48bc8	k__Fungi	p__Ascomycota	c__Dothideomycetes	o__Pleosporales	f__Phaeosphaeriaceae	NA	NA
cf61b5e7ceaa56bd22ff8260338449f2	k__Fungi	p__Ascomycota	c__Eurotiomycetes	o__Chaetothyriales	f__Herpotrichiellaceae	g__Cladophialophora	s__unidentified
2fb6f9736bfc8194b3855d25a8412f2c	k__Fungi	p__Ascomycota	c__Eurotiomycetes	o__Chaetothyriales	NA	NA	NA
cd15f01c35470b6a21132ec4e0dd1620	k__Fungi	p__Ascomycota	c__Lecanoromycetes	o__Caliciales	f__Physciaceae	g__Physcia	NA
033c00f5009d13a92faa97b0b204e3cf	k__Fungi	p__Basidiomycota	c__Agaricomycetes	o__Cantharellales	f__Cantharellales_fam_Incertae_sedis	g__Sistotrema	s__unidentified
74fa1115f14e4061868d1e153351dae9	k__Fungi	p__Basidiomycota	c__Microbotryomycetes	NA	NA	NA	NA
aa8ecd7d353b92be01525ca8b940babc	k__Fungi	p__Basidiomycota	c__Tremellomycetes	o__Tremellales	f__Bulleribasidiaceae	g__Hannaella	NA
58f362a398793b22be060c593135f81c	k__Fungi	p__Chytridiomycota	c__Rhizophydiomycetes	o__Rhizophydiales	f__Rhizophydiales_fam_Incertae_sedis	g__Operculomyces	s__Operculomyces_laminatus
4b44873b4881e326abc408fd7cd4abdc	k__Fungi	p__Ascomycota	c__Eurotiomycetes	o__Chaetothyriales	f__Herpotrichiellaceae	g__Rhinocladiella	s__unidentified
7bc22ca489089edc0bdcba65a9a85a2c	k__Fungi	NA	NA	NA	NA	NA	NA
d26c280fe58bfb075dcdcf96a4213e35	k__Fungi	p__Ascomycota	c__Dothideomycetes	o__Pleosporales	f__Phaeosphaeriaceae	g__Phaeosphaeria	s__Phaeosphaeria_pleurospora
7b247ec188fc79a3433a57344c0643af	k__Fungi	p__Ascomycota	c__Taphrinomycetes	o__Taphrinales	f__Taphrinaceae	g__Taphrina	s__Taphrina_vestergrenii
a02119479e66e376bde5d53efb13f3d9	k__Fungi	p__Basidiomycota	c__Tremellomycetes	o__Tremellales	f__Bulleribasidiaceae	g__Vishniacozyma	NA
72383bb07d36423dc6d315f2f98c2d42	k__Fungi	p__Ascomycota	c__Dothideomycetes	o__Pleosporales	NA	NA	NA
f67768b3563dd1d1d271c784580faa5e	k__Fungi	p__Ascomycota	c__Eurotiomycetes	o__Chaetothyriales	f__Herpotrichiellaceae	g__Veronaea	NA
02bee995f3db331dbff652ee3e3c8a09	k__Fungi	p__Basidiomycota	c__Agaricomycetes	o__Agaricales	f__Inocybaceae	g__Inocybe	s__unidentified
75f8ab477cd4563d2364631809cb36dd	k__Fungi	p__Mortierellomycota	c__Mortierellomycetes	o__Mortierellales	f__Mortierellaceae	g__Mortierella	NA
c8c15b9cf51b70277e0685dd144481ff	k__Fungi	p__Basidiomycota	c__Tremellomycetes	o__Tremellales	f__Bulleribasidiaceae	g__Hannaella	NA
da4be0315925edcec5e105f7f1695db7	k__Fungi	p__Ascomycota	c__Sordariomycetes	o__Hypocreales	f__Nectriaceae	g__Fusarium	NA
587c078c6de2adbc1e7f5423a8e0bf53	k__Fungi	p__Ascomycota	c__Sordariomycetes	o__Hypocreales	f__Nectriaceae	g__Fusarium	NA
c6b11ed157888c0434be2064a5bfd09a	k__Fungi	p__Basidiomycota	c__Agaricomycetes	o__Boletales	f__Sclerodermataceae	g__Scleroderma	NA
3a8f85498bb360e25d9c1d199ad340f4	k__Fungi	p__Ascomycota	c__Eurotiomycetes	o__Eurotiales	f__Aspergillaceae	g__Penicillium	NA
8c4e51c8c40f5cdf018c4bbf504d5d7a	k__Fungi	p__Ascomycota	c__Dothideomycetes	o__Pleosporales	f__Pleosporaceae	g__Alternaria	NA
a357053bd81e03972c1adcb1829fc2bd	k__Fungi	NA	NA	NA	NA	NA	NA
150077d59ee8dbdd19375839d1a3ff6f	k__Fungi	p__Basidiomycota	c__Tremellomycetes	o__Trichosporonales	f__Trichosporonaceae	g__Apiotrichum	NA
dcb943b3f6412d8bc353ac71d19eb86c	k__Fungi	p__Basidiomycota	c__Agaricomycetes	o__Agaricales	f__Lyophyllaceae	g__Lyophyllum	NA
af0ddc65b09305035a39de486ecfc6d7	k__Fungi	p__Basidiomycota	c__Agaricomycetes	o__Thelephorales	f__Thelephoraceae	g__unidentified	s__unidentified
4d08250681f36af469b5370b8059fdca	k__Fungi	p__Ascomycota	c__Sordariomycetes	o__unidentified	f__unidentified	g__unidentified	s__unidentified
d2d1eec37c33db04cbe640ee74311673	k__Fungi	p__Basidiomycota	c__Cystobasidiomycetes	o__Cystobasidiales	f__Cystobasidiaceae	g__Cystobasidium	NA
14e9370f02feb66844bfb19d176032d1	k__Fungi	p__Ascomycota	c__Lecanoromycetes	NA	NA	NA	NA
20f9505de351ff75958891b0b9b4fc98	k__Fungi	p__Ascomycota	c__Dothideomycetes	o__Capnodiales	f__Mycosphaerellaceae	g__Ramularia	NA
78e1a369b3c1628cffe8f22cebba1a17	k__Fungi	p__Ascomycota	c__Dothideomycetes	o__Capnodiales	NA	NA	NA
a3f95b0465c31dd54c5a83e140d50099	k__Fungi	p__Ascomycota	c__Dothideomycetes	o__Capnodiales	f__unidentified	g__unidentified	s__unidentified
30e95687163fe27ae2e6e9a05c73c1ae	k__Fungi	p__Ascomycota	c__Pezizomycetes	o__Pezizales	f__Tuberaceae	g__Tuber	s__unidentified
b71834a3c9b05da2e1a749990f1b3f34	k__Fungi	p__Mucoromycota	c__Endogonomycetes	o__Endogonales	f__Endogonaceae	g__Endogone	NA
11cf9c2f46dd9e623a5c8a0b497740fe	k__Fungi	p__Ascomycota	c__Dothideomycetes	o__Capnodiales	NA	NA	NA
1ff6d80bd5c7bb6fb7071498be10cb32	k__Fungi	p__Ascomycota	c__Sordariomycetes	o__Trichosphaeriales	f__Trichosphaeriaceae	g__Nigrospora	s__Nigrospora_oryzae
4b399e35d67c739ec06b4647fde2bf4f	k__Fungi	p__unidentified	c__unidentified	o__unidentified	f__unidentified	g__unidentified	s__unidentified
997a37caabd6c7b30eea144479ab76a9	k__Fungi	p__Chytridiomycota	NA	NA	NA	NA	NA
745329cc7ac98d37d0e7daccd6db40e0	k__Fungi	p__unidentified	c__unidentified	o__unidentified	f__unidentified	g__unidentified	s__unidentified
9bcd741fa36506b218eb570f016f3617	k__Fungi	p__Basidiomycota	c__Agaricomycetes	o__Sebacinales	f__Sebacinaceae	g__Sebacina	NA
85252a2b52f35815263f0e698080779f	k__Fungi	p__Basidiomycota	c__Agaricomycetes	o__Sebacinales	NA	NA	NA
1012fd737b97e7ac036d12a65f7052f9	k__Fungi	p__Chytridiomycota	c__Rhizophydiomycetes	o__Rhizophydiales	f__Rhizophydiales_fam_Incertae_sedis	g__Operculomyces	s__Operculomyces_laminatus
11f103c12c701f3d0679554df022d587	k__Fungi	p__Ascomycota	c__Dothideomycetes	o__Capnodiales	NA	NA	NA
2063e841502adb3f2690fc165abd9eb3	k__Fungi	p__Ascomycota	c__Dothideomycetes	o__Pleosporales	f__Didymellaceae	NA	NA
835af1fac2debb5540fbde43597c242f	k__Fungi	p__Glomeromycota	c__Glomeromycetes	o__Glomerales	f__Glomeraceae	NA	NA
738ccb0acf238bedb4f11fc46857f774	k__Fungi	p__Chytridiomycota	c__Spizellomycetes	o__Spizellomycetales	f__Powellomycetaceae	g__Powellomyces	s__unidentified
123b2aca9cb39c4cd555974be506945a	k__Fungi	p__Basidiomycota	c__Agaricomycetes	o__Sebacinales	f__unidentified	g__unidentified	s__unidentified
f77d7aae523535297da9fb13a23cddd4	k__Fungi	p__Ascomycota	c__Dothideomycetes	NA	NA	NA	NA
b6702b6c5f8b793f9d8138e21895f1c3	k__Fungi	p__Ascomycota	c__Dothideomycetes	o__Capnodiales	NA	NA	NA
acfaa159ac4bff953b7fad40ecc9fcff	k__Fungi	p__Basidiomycota	c__Microbotryomycetes	o__Leucosporidiales	f__Leucosporidiaceae	g__Leucosporidium	NA
09936667e3d9109fb885139a901c273a	k__Fungi	p__Ascomycota	c__Dothideomycetes	o__Pleosporales	f__unidentified	g__unidentified	s__unidentified
163c75b6e046f5970d3dcaca50cfedd8	k__Fungi	p__Ascomycota	c__Eurotiomycetes	o__Chaetothyriales	NA	NA	NA
2fedf92bf73e2a1b1f1072a2f07f103b	k__Fungi	p__Basidiomycota	c__Agaricomycetes	o__Sebacinales	f__Sebacinaceae	g__Sebacina	s__unidentified
86ebc2cffb5c6e1bcea0ffc9a5ab223d	k__Fungi	p__unidentified	c__unidentified	o__unidentified	f__unidentified	g__unidentified	s__unidentified
b19fa316a032b50aa8a2120ee726d6b0	k__Fungi	p__Basidiomycota	c__Exobasidiomycetes	o__Exobasidiales	f__Exobasidiaceae	g__Exobasidium	NA
9769ef6a79ae4a2bcfe8d9eca871a130	k__Fungi	p__Ascomycota	c__Dothideomycetes	o__Dothideales	NA	NA	NA
f20f70e91f41845ed44673064facb162	k__Fungi	p__Basidiomycota	c__Tremellomycetes	o__Tremellales	NA	NA	NA
28c4cf20b4c9830c48d0d8eebf98b5f3	k__Fungi	p__Basidiomycota	c__Tremellomycetes	o__Tremellales	f__Bulleribasidiaceae	g__Dioszegia	NA
ee0b1332a7d3bcccce5847b0b7a4fbc1	k__Fungi	p__Basidiomycota	c__Pucciniomycetes	o__Septobasidiales	f__Septobasidiaceae	g__Septobasidium	NA
c631b6cd287fa9f9c61b0dedd902adeb	k__Fungi	p__Basidiomycota	c__Agaricomycetes	o__Sebacinales	f__Serendipitaceae	g__unidentified	s__unidentified
235292261c9e8275bf5eae5eb8043023	k__Fungi	p__Ascomycota	c__Sordariomycetes	o__Hypocreales	f__Clavicipitaceae	g__Metarhizium	s__Metarhizium_anisopliae
da51eacf83fb86268376241ce819039b	k__Fungi	p__Ascomycota	c__Dothideomycetes	o__Pleosporales	NA	NA	NA
95e3f3413a27e40f0c61d9d1a7d892e3	k__Fungi	p__Ascomycota	c__Eurotiomycetes	o__Chaetothyriales	NA	NA	NA
4e819631eec4aa211a5bf07fac9e7c6a	k__Fungi	p__Ascomycota	c__Leotiomycetes	o__Helotiales	NA	NA	NA
a454411d8240786fa1638f63432acc75	k__Fungi	p__Ascomycota	c__Sordariomycetes	o__Sordariales	f__Lasiosphaeriaceae	NA	NA
4d575bf9f500491b9b72e9d322f37b77	k__Fungi	p__Basidiomycota	c__Agaricomycetes	o__Sebacinales	NA	NA	NA
3438b073364670adff3a4a025b2acc93	k__Fungi	p__Ascomycota	c__Dothideomycetes	o__Pleosporales	NA	NA	NA
92fccc498a3e204f0a691ae313fe6879	k__Fungi	p__Ascomycota	c__Eurotiomycetes	o__Chaetothyriales	NA	NA	NA
9e0a9033fb97dd5e81204fa3363b921e	k__Fungi	p__Ascomycota	c__Orbiliomycetes	o__Orbiliales	f__Orbiliales_fam_Incertae_sedis	g__Vermispora	NA
9def5c7fb13b8fd682a8cd84be786bcc	k__Fungi	p__Basidiomycota	c__Agaricomycetes	o__Agaricales	f__Inocybaceae	g__Inocybe	NA
f241a0c200fa91149fa31cc4414fe843	k__Fungi	p__Ascomycota	c__Eurotiomycetes	o__Chaetothyriales	NA	NA	NA
09bc2656f39fa3937a260de2cdbc50bc	k__Fungi	p__Basidiomycota	c__Exobasidiomycetes	o__Exobasidiales	f__Exobasidiaceae	g__Exobasidium	s__Exobasidium_vaccinii
b66f4158c459a26cc86c557ae95107e1	k__Fungi	p__Ascomycota	NA	NA	NA	NA	NA
712706ca8361145a0a9444734ef6a343	k__Fungi	p__Mortierellomycota	c__Mortierellomycetes	o__Mortierellales	f__Mortierellaceae	g__Mortierella	NA
1cc7885447ae0d6afe8c9a27b1a34d01	k__Fungi	p__Basidiomycota	c__Agaricomycetes	o__Agaricales	f__Tricholomataceae	g__Delicatula	NA
8541d5f4272324d2a70cf238d8bee424	k__Fungi	p__Ascomycota	c__Leotiomycetes	o__Helotiales	NA	NA	NA
7f446940add81ac0fedd5692e43f1324	k__Fungi	p__Ascomycota	c__Dothideomycetes	o__Pleosporales	NA	NA	NA
4aca776d59093e7971bbb9a4a9aa8347	k__Fungi	p__Basidiomycota	c__Agaricomycetes	o__Agaricales	f__Psathyrellaceae	g__Parasola	NA
c5dffc7fef4f8d8a44e8d5aff4857904	k__Fungi	p__Ascomycota	c__Sordariomycetes	o__Hypocreales	f__Hypocreaceae	g__Trichoderma	s__Trichoderma_harzianum
46a42457987678f416ff0fe036478bff	k__Fungi	p__Basidiomycota	c__Agaricostilbomycetes	o__Agaricostilbales	f__Chionosphaeraceae	NA	NA
b08ab352532fc9f3ce46439ad9557e3e	k__Fungi	NA	NA	NA	NA	NA	NA
56cf858a46db9e78ec31cc7885594d16	k__Fungi	p__Basidiomycota	c__Agaricostilbomycetes	o__Agaricostilbomycetes_ord_Incertae_sedis	f__Agaricostilbomycetes_fam_Incertae_sedis	g__Jianyunia	s__Jianyunia_sakaguchii
79e54e1f8c2289f66d661ca0aaa78f06	k__Fungi	p__Ascomycota	c__Dothideomycetes	o__Pleosporales	NA	NA	NA
b6edbbee47b3b9f42560154b09734040	k__Fungi	p__Ascomycota	c__Pezizomycetes	o__Pezizales	f__Tuberaceae	g__Tuber	s__unidentified
53309ed1bccaeef205e4d899e8bfc299	k__Fungi	p__Ascomycota	c__Orbiliomycetes	o__unidentified	f__unidentified	g__unidentified	s__unidentified
08020ed483160ac56e8112e0470885f8	k__Fungi	p__Ascomycota	c__Dothideomycetes	o__Pleosporales	NA	NA	NA
dbd67e411de38b639b0ee1c387e3afb4	k__Fungi	p__Ascomycota	c__Eurotiomycetes	o__Chaetothyriales	f__Herpotrichiellaceae	g__Rhinocladiella	s__unidentified
872d39cf57b12753f41d0f2575aa05a1	k__Fungi	p__Ascomycota	c__Dothideomycetes	o__Pleosporales	f__Lophiostomataceae	NA	NA
261a0a1350e670b5e63647e0133cc7a1	k__Fungi	p__Ascomycota	c__Leotiomycetes	NA	NA	NA	NA
73963d8f8a3243d9dd09b627377129ec	k__Fungi	p__Ascomycota	c__Sordariomycetes	o__Hypocreales	f__Nectriaceae	NA	NA
80ecd5be72aeabf11c5df8f33c7b17a2	k__Fungi	p__Ascomycota	c__Dothideomycetes	o__Botryosphaeriales	f__Botryosphaeriaceae	g__Diplodia	NA
e2483ef458c980ff1493c87931d241bc	k__Fungi	p__Basidiomycota	c__Tremellomycetes	o__Trichosporonales	f__Trichosporonaceae	g__Trichosporon	NA
3a406d096cf36d13038f8e5054b60ccc	k__Fungi	p__Ascomycota	c__Leotiomycetes	o__Helotiales	NA	NA	NA
a65fe5229dfbe77b7f04ec4757ec4cb0	k__Fungi	p__Glomeromycota	c__Glomeromycetes	o__Glomerales	f__Claroideoglomeraceae	g__Claroideoglomus	s__unidentified
83a1a1f9f1740714d6b372dc1f3a37e7	k__Fungi	p__Ascomycota	c__Sordariomycetes	o__Hypocreales	f__Nectriaceae	NA	NA
93f9b5b4a0e5c93f4c30274c9ee0b656	k__Fungi	p__Basidiomycota	c__Exobasidiomycetes	o__Exobasidiales	f__Exobasidiaceae	g__Exobasidium	NA
7240c73f753d58f4aaaa959035783b9d	k__Fungi	p__Ascomycota	c__Eurotiomycetes	o__Chaetothyriales	NA	NA	NA
d651abd471e3b7dced48c7c3bb93fe23	k__Fungi	p__Basidiomycota	c__Tremellomycetes	o__Tremellales	f__Bulleribasidiaceae	g__Hannaella	NA
c55f6178482d9e58e2b4304e64505b33	k__Fungi	p__Chytridiomycota	c__Rhizophydiomycetes	o__Rhizophydiales	f__Rhizophydiales_fam_Incertae_sedis	g__Operculomyces	s__Operculomyces_laminatus
0a1ba88c2aab1750948ed8dd1338a670	k__Fungi	p__Ascomycota	c__Sordariomycetes	o__Hypocreales	NA	NA	NA
6f6783158caa933f2a48519d7c646cdb	k__Fungi	p__Ascomycota	c__Sordariomycetes	o__Sordariales	f__Sordariaceae	NA	NA
39d1446b11ecb0ff6b9430ea4b3e1f62	k__Fungi	p__Basidiomycota	c__Agaricostilbomycetes	o__Agaricostilbales	NA	NA	NA
9c846592212ede5c90ef718e7ee4ec4f	k__Fungi	p__Ascomycota	c__Sordariomycetes	NA	NA	NA	NA
1129fca8cf5a9fe0ff404f3f41bddf5a	k__Fungi	p__Basidiomycota	c__Cystobasidiomycetes	o__Erythrobasidiales	f__Erythrobasidiaceae	g__Erythrobasidium	s__unidentified
2e0b27fb01d9630588ae16c8df8633cd	k__Fungi	p__Ascomycota	c__Dothideomycetes	o__Capnodiales	f__Mycosphaerellaceae	NA	NA
2d09c75db1957244d7d68016c7b53c18	k__Fungi	p__Ascomycota	c__Dothideomycetes	o__Capnodiales	NA	NA	NA
2464e91561f32ca147c44b8f45ffe7ca	k__Fungi	p__unidentified	c__unidentified	o__unidentified	f__unidentified	g__unidentified	s__unidentified
255ff7103512542269df1ff6de7fa3f8	k__Fungi	p__Chytridiomycota	c__unidentified	o__unidentified	f__unidentified	g__unidentified	s__unidentified
08cf332da5e1ab6c861823d4f96fc55b	k__Fungi	p__Rozellomycota	c__unidentified	o__unidentified	f__unidentified	g__unidentified	s__unidentified
013ec527da4bf6bddacc5d16925dc6d7	k__Fungi	p__Basidiomycota	c__Agaricostilbomycetes	o__Agaricostilbales	f__Chionosphaeraceae	g__Ballistosporomyces	NA
b18f1b3cc35171cdff2f67b37092abcd	k__Fungi	p__Ascomycota	c__Dothideomycetes	o__Capnodiales	f__Teratosphaeriaceae	NA	NA
15761936fbbe463343d2aab54487acb9	k__Fungi	p__Ascomycota	c__Pezizomycetes	o__Pezizales	f__Pezizaceae	g__unidentified	s__unidentified
f255e5a214466212872ea6a05a5de049	k__Fungi	p__Mortierellomycota	c__Mortierellomycetes	o__Mortierellales	f__Mortierellaceae	g__Mortierella	NA
888b8df26ea47a61420dc83fc7fe617a	k__Fungi	p__Ascomycota	c__Eurotiomycetes	o__Eurotiales	f__Aspergillaceae	g__Aspergillus	NA
479484be03a1bf012ae5cd973a958938	k__Fungi	p__Basidiomycota	c__Cystobasidiomycetes	o__Erythrobasidiales	f__Erythrobasidiaceae	g__Erythrobasidium	s__unidentified
b71ff1685f3e22441196abe2c2991ae3	k__Fungi	p__Ascomycota	c__Eurotiomycetes	o__Chaetothyriales	f__Cyphellophoraceae	g__Cyphellophora	NA
6a3562f3e02f3ef5d8fec7b4e52c1d5c	k__Fungi	p__Ascomycota	c__Sordariomycetes	o__Sordariales	f__unidentified	g__unidentified	s__unidentified
aa4ab7a9467f075e0ceb78c1f4b9e78d	k__Fungi	p__Ascomycota	c__Dothideomycetes	o__Venturiales	f__Sympoventuriaceae	g__Scolecobasidium	s__Scolecobasidium_cateniphorum
89076f6c4536d85bd262fb5fce270356	k__Fungi	p__Ascomycota	c__Sordariomycetes	o__Xylariales	f__Amphisphaeriaceae	NA	NA
6395860b944fa4be52c13a99f694468d	k__Fungi	p__Mucoromycota	c__Endogonomycetes	o__Endogonales	f__Endogonaceae	g__Endogone	NA
c19589a4ffa6c0611d635ec323f097b1	k__Fungi	p__Basidiomycota	c__Agaricomycetes	o__Sebacinales	NA	NA	NA
[truncated: 4,687 more rows]
