# Supplementary material for: Microbiome Variation Across Two Hemlock Species With Hemlock Woolly Adelgid Infestation
Source: Front Microbiol. 2020 Jul 7;11:1528. doi: 10.3389/fmicb.2020.01528 (PMC7358439; doi:10.3389/fmicb.2020.01528)
Supplement: Supplementary file 2 [file Data_Sheet_2.zip › Table S9.CSV]

	tree.ID	X	Sample_ID	Sample.Name	Sample_Well	I7_Index_ID	index	I5_Index_ID	index2	Sample_Project	Habitat	infestation	species	LBC	pHCaCl2	pHwater	C	N	B_C	B_N	R_C	R_N	CN	B_CN	R_CN
1-B4-needle-fungal	1	4	56	1-B4-needle-fungal	H8	N708	CAGAGAGG	S517	GCGTAAGA	Cregger_fungal_8-16-18	Needle	Low	T. sieboldii	425	4.94	5.54	1.51	0.08	52.553	1.131	52.01	0.515	18.875	4.646.595.933	1.009.902.913
1-B4-stem-fungal	1	3	37	1-B4-stem-fungal	E5	N705	GGACTCCT	S506	ACTGCATA	Cregger_fungal_8-16-18	Branch	Low	T. sieboldii	425	4.94	5.54	1.51	0.08	52.553	1.131	52.01	0.515	18.875	4.646.595.933	1.009.902.913
1-RS3-root-fungal	1	1	90	1-RS3-root-fungal	B2	N702	CGTACTAG	S503	TATCCTCT	Cregger_fungal_8-20-18	Root	Low	T. sieboldii	425	4.94	5.54	1.51	0.08	52.553	1.131	52.01	0.515	18.875	4.646.595.933	1.009.902.913
1-RS3-soil-fungal	1	2	130	1-RS3-soil-fungal	B8	N708	CAGAGAGG	S503	TATCCTCT	Cregger_fungal_8-20-18	Rhizosphere	Low	T. sieboldii	425	4.94	5.54	1.51	0.08	52.553	1.131	52.01	0.515	18.875	4.646.595.933	1.009.902.913
10-B4-needle-fungal	10	7	55	10-B4-needle-fungal	G8	N708	CAGAGAGG	S508	CTAAGCCT	Cregger_fungal_8-16-18	Needle	High	T. canadensis	388	5.76	6.36	1.917	0.115	54.838	1.324	49.646	0.716	1.666.956.522	41.418.429	6.933.798.883
10-B4-stem-fungal	10	5	25	10-B4-stem-fungal	A4	N704	TCCTGAGC	S502	CTCTCTAT	Cregger_fungal_8-16-18	Branch	High	T. canadensis	388	5.76	6.36	1.917	0.115	54.838	1.324	49.646	0.716	1.666.956.522	41.418.429	6.933.798.883
10-RS3-root-fungal	10	8	81	10-RS3-root-fungal	A1	N701	TAAGGCGA	S502	CTCTCTAT	Cregger_fungal_8-20-18	Root	High	T. canadensis	388	5.76	6.36	1.917	0.115	54.838	1.324	49.646	0.716	1.666.956.522	41.418.429	6.933.798.883
10-RS3-soil-fungal	10	6	121	10-RS3-soil-fungal	A7	N707	CTCTCTAC	S502	CTCTCTAT	Cregger_fungal_8-20-18	Rhizosphere	High	T. canadensis	388	5.76	6.36	1.917	0.115	54.838	1.324	49.646	0.716	1.666.956.522	41.418.429	6.933.798.883
118-B4-needle-fungal	118	9	58	118-B4-needle-fungal	B9	N709	GCTACGCT	S503	TATCCTCT	Cregger_fungal_8-16-18	Needle	Low	T. canadensis	572	6.32	6.92	3.216	0.221	51.54	1.2	39.611	0.872	145.520.362	42.95	4.542.545.872
118-B4-stem-fungal	118	10	33	118-B4-stem-fungal	A5	N705	GGACTCCT	S502	CTCTCTAT	Cregger_fungal_8-16-18	Branch	Low	T. canadensis	572	6.32	6.92	3.216	0.221	51.54	1.2	39.611	0.872	145.520.362	42.95	4.542.545.872
118-RS3-root-fungal	118	12	91	118-RS3-root-fungal	C2	N702	CGTACTAG	S504	AGAGTAGA	Cregger_fungal_8-20-18	Root	Low	T. canadensis	572	6.32	6.92	3.216	0.221	51.54	1.2	39.611	0.872	145.520.362	42.95	4.542.545.872
118-RS3-soil-fungal	118	11	131	118-RS3-soil-fungal	C8	N708	CAGAGAGG	S504	AGAGTAGA	Cregger_fungal_8-20-18	Rhizosphere	Low	T. canadensis	572	6.32	6.92	3.216	0.221	51.54	1.2	39.611	0.872	145.520.362	42.95	4.542.545.872
119-B4-needle-fungal	119	15	53	119-B4-needle-fungal	E8	N708	CAGAGAGG	S506	ACTGCATA	Cregger_fungal_8-16-18	Needle	High	T. canadensis	445	6.08	6.68	2.278	0.159	51.093	1.175	44.939	0.746	1.432.704.403	4.348.340.426	6.023.994.638
119-B4-stem-fungal	119	14	5	119-B4-stem-fungal	E1	N701	TAAGGCGA	S506	ACTGCATA	Cregger_fungal_8-16-18	Branch	High	T. canadensis	445	6.08	6.68	2.278	0.159	51.093	1.175	44.939	0.746	1.432.704.403	4.348.340.426	6.023.994.638
119-RS3-root-fungal	119	13	85	119-RS3-root-fungal	E1	N701	TAAGGCGA	S506	ACTGCATA	Cregger_fungal_8-20-18	Root	High	T. canadensis	445	6.08	6.68	2.278	0.159	51.093	1.175	44.939	0.746	1.432.704.403	4.348.340.426	6.023.994.638
119-RS3-soil-fungal	119	16	125	119-RS3-soil-fungal	E7	N707	CTCTCTAC	S506	ACTGCATA	Cregger_fungal_8-20-18	Rhizosphere	High	T. canadensis	445	6.08	6.68	2.278	0.159	51.093	1.175	44.939	0.746	1.432.704.403	4.348.340.426	6.023.994.638
120-B4-needle-fungal	120	17	57	120-B4-needle-fungal	A9	N709	GCTACGCT	S502	CTCTCTAT	Cregger_fungal_8-16-18	Needle	High	T. canadensis	433	6.47	7.07	1.969	0.133	52.226	1.351	40.864	0.858	1.480.451.128	386.572.909	4.762.703.963
120-B4-stem-fungal	120	18	31	120-B4-stem-fungal	G4	N704	TCCTGAGC	S508	CTAAGCCT	Cregger_fungal_8-16-18	Branch	High	T. canadensis	433	6.47	7.07	1.969	0.133	52.226	1.351	40.864	0.858	1.480.451.128	386.572.909	4.762.703.963
120-RS3-root-fungal	120	19	108	120-RS3-root-fungal	C4	N704	TCCTGAGC	S504	AGAGTAGA	Cregger_fungal_8-20-18	Root	High	T. canadensis	433	6.47	7.07	1.969	0.133	52.226	1.351	40.864	0.858	1.480.451.128	386.572.909	4.762.703.963
120-RS3-soil-fungal	120	20	148	120-RS3-soil-fungal	D10	N710	CGAGGCTG	S505	GTAAGGAG	Cregger_fungal_8-20-18	Rhizosphere	High	T. canadensis	433	6.47	7.07	1.969	0.133	52.226	1.351	40.864	0.858	1.480.451.128	386.572.909	4.762.703.963
123-B4-needle-fungal	123	22	77	123-B4-needle-fungal	E11	N711	AAGAGGCA	S506	ACTGCATA	Cregger_fungal_8-16-18	Needle	Low	T. canadensis	534	5.17	5.77	2.722	0.186	50.848	1.523	48.224	0.712	146.344.086	333.867.367	6.773.033.708
123-B4-stem-fungal	123	23	36	123-B4-stem-fungal	D5	N705	GGACTCCT	S505	GTAAGGAG	Cregger_fungal_8-16-18	Branch	Low	T. canadensis	534	5.17	5.77	2.722	0.186	50.848	1.523	48.224	0.712	146.344.086	333.867.367	6.773.033.708
123-RS3-root-fungal	123	21	82	123-RS3-root-fungal	B1	N701	TAAGGCGA	S503	TATCCTCT	Cregger_fungal_8-20-18	Root	Low	T. canadensis	534	5.17	5.77	2.722	0.186	50.848	1.523	48.224	0.712	146.344.086	333.867.367	6.773.033.708
123-RS3-soil-fungal	123	24	122	123-RS3-soil-fungal	B7	N707	CTCTCTAC	S503	TATCCTCT	Cregger_fungal_8-20-18	Rhizosphere	Low	T. canadensis	534	5.17	5.77	2.722	0.186	50.848	1.523	48.224	0.712	146.344.086	333.867.367	6.773.033.708
124-B4-needle-fungal	124	27	76	124-B4-needle-fungal	D11	N711	AAGAGGCA	S505	GTAAGGAG	Cregger_fungal_8-16-18	Needle	Low	T. canadensis	494	6.4	7	3.032	0.194	51.226	1.346	42.936	0.621	1.562.886.598	3.805.794.948	6.914.009.662
124-B4-stem-fungal	124	28	14	124-B4-stem-fungal	F2	N702	CGTACTAG	S507	AAGGAGTA	Cregger_fungal_8-16-18	Branch	Low	T. canadensis	494	6.4	7	3.032	0.194	51.226	1.346	42.936	0.621	1.562.886.598	3.805.794.948	6.914.009.662
124-RS3-root-fungal	124	26	83	124-RS3-root-fungal	C1	N701	TAAGGCGA	S504	AGAGTAGA	Cregger_fungal_8-20-18	Root	Low	T. canadensis	494	6.4	7	3.032	0.194	51.226	1.346	42.936	0.621	1.562.886.598	3.805.794.948	6.914.009.662
124-RS3-soil-fungal	124	25	123	124-RS3-soil-fungal	C7	N707	CTCTCTAC	S504	AGAGTAGA	Cregger_fungal_8-20-18	Rhizosphere	Low	T. canadensis	494	6.4	7	3.032	0.194	51.226	1.346	42.936	0.621	1.562.886.598	3.805.794.948	6.914.009.662
130-B4-needle-fungal	130	32	45	130-B4-needle-fungal	E7	N707	CTCTCTAC	S506	ACTGCATA	Cregger_fungal_8-16-18	Needle	Low	T. canadensis	383	5.86	6.46	2.219	0.169	50.295	1.188	42.964	0.81	1.313.017.751	4.233.585.859	5.304.197.531
130-B4-stem-fungal	130	31	4	130-B4-stem-fungal	D1	N701	TAAGGCGA	S505	GTAAGGAG	Cregger_fungal_8-16-18	Branch	Low	T. canadensis	383	5.86	6.46	2.219	0.169	50.295	1.188	42.964	0.81	1.313.017.751	4.233.585.859	5.304.197.531
130-RS3-root-fungal	130	30	109	130-RS3-root-fungal	D4	N704	TCCTGAGC	S505	GTAAGGAG	Cregger_fungal_8-20-18	Root	Low	T. canadensis	383	5.86	6.46	2.219	0.169	50.295	1.188	42.964	0.81	1.313.017.751	4.233.585.859	5.304.197.531
130-RS3-soil-fungal	130	29	149	130-RS3-soil-fungal	E10	N710	CGAGGCTG	S506	ACTGCATA	Cregger_fungal_8-20-18	Rhizosphere	Low	T. canadensis	383	5.86	6.46	2.219	0.169	50.295	1.188	42.964	0.81	1.313.017.751	4.233.585.859	5.304.197.531
134-B4-needle-fungal	134	36	78	134-B4-needle-fungal	F11	N711	AAGAGGCA	S507	AAGGAGTA	Cregger_fungal_8-16-18	Needle	Low	T. sieboldii	455	5.97	6.57	2.28	0.158	52.09	1.186	NA	NA	1.443.037.975	4.392.074.199	NA
134-B4-stem-fungal	134	33	6	134-B4-stem-fungal	F1	N701	TAAGGCGA	S507	AAGGAGTA	Cregger_fungal_8-16-18	Branch	Low	T. sieboldii	455	5.97	6.57	2.28	0.158	52.09	1.186	NA	NA	1.443.037.975	4.392.074.199	NA
134-RS3-root-fungal	134	34	111	134-RS3-root-fungal	F4	N704	TCCTGAGC	S507	AAGGAGTA	Cregger_fungal_8-20-18	Root	Low	T. sieboldii	455	5.97	6.57	2.28	0.158	52.09	1.186	NA	NA	1.443.037.975	4.392.074.199	NA
134-RS3-soil-fungal	134	35	151	134-RS3-soil-fungal	G10	N710	CGAGGCTG	S508	CTAAGCCT	Cregger_fungal_8-20-18	Rhizosphere	Low	T. sieboldii	455	5.97	6.57	2.28	0.158	52.09	1.186	NA	NA	1.443.037.975	4.392.074.199	NA
138-B4-needle-fungal	138	37	61	138-B4-needle-fungal	E9	N709	GCTACGCT	S506	ACTGCATA	Cregger_fungal_8-16-18	Needle	Low	T. sieboldii	396	6.17	6.77	2.43	0.154	50.552	1.114	41.915	1.03	1.577.922.078	4.537.881.508	4.069.417.476
138-B4-stem-fungal	138	40	28	138-B4-stem-fungal	D4	N704	TCCTGAGC	S505	GTAAGGAG	Cregger_fungal_8-16-18	Branch	Low	T. sieboldii	396	6.17	6.77	2.43	0.154	50.552	1.114	41.915	1.03	1.577.922.078	4.537.881.508	4.069.417.476
138-RS3-root-fungal	138	39	98	138-RS3-root-fungal	A3	N703	AGGCAGAA	S502	CTCTCTAT	Cregger_fungal_8-20-18	Root	Low	T. sieboldii	396	6.17	6.77	2.43	0.154	50.552	1.114	41.915	1.03	1.577.922.078	4.537.881.508	4.069.417.476
138-RS3-soil-fungal	138	38	138	138-RS3-soil-fungal	B9	N709	GCTACGCT	S503	TATCCTCT	Cregger_fungal_8-20-18	Rhizosphere	Low	T. sieboldii	396	6.17	6.77	2.43	0.154	50.552	1.114	41.915	1.03	1.577.922.078	4.537.881.508	4.069.417.476
146-B4-needle-fungal	146	42	43	146-B4-needle-fungal	C7	N707	CTCTCTAC	S504	AGAGTAGA	Cregger_fungal_8-16-18	Needle	Low	T. canadensis	473	6.59	7.19	2.199	0.139	51.034	1.03	32.717	0.486	1.582.014.388	4.954.757.282	6.731.893.004
146-B4-stem-fungal	146	43	21	146-B4-stem-fungal	E3	N703	AGGCAGAA	S506	ACTGCATA	Cregger_fungal_8-16-18	Branch	Low	T. canadensis	473	6.59	7.19	2.199	0.139	51.034	1.03	32.717	0.486	1.582.014.388	4.954.757.282	6.731.893.004
146-RS3-root-fungal	146	44	95	146-RS3-root-fungal	F2	N702	CGTACTAG	S507	AAGGAGTA	Cregger_fungal_8-20-18	Root	Low	T. canadensis	473	6.59	7.19	2.199	0.139	51.034	1.03	32.717	0.486	1.582.014.388	4.954.757.282	6.731.893.004
146-RS3-soil-fungal	146	41	135	146-RS3-soil-fungal	G8	N708	CAGAGAGG	S508	CTAAGCCT	Cregger_fungal_8-20-18	Rhizosphere	Low	T. canadensis	473	6.59	7.19	2.199	0.139	51.034	1.03	32.717	0.486	1.582.014.388	4.954.757.282	6.731.893.004
148-B4-needle-fungal	148	48	80	148-B4-needle-fungal	H11	N711	AAGAGGCA	S517	GCGTAAGA	Cregger_fungal_8-16-18	Needle	Low	T. sieboldii	479	5.84	6.44	2.526	0.143	50.148	0.961	36.32	0.528	1.766.433.566	5.218.314.256	6.878.787.879
148-B4-stem-fungal	148	45	8	148-B4-stem-fungal	H1	N701	TAAGGCGA	S517	GCGTAAGA	Cregger_fungal_8-16-18	Branch	Low	T. sieboldii	479	5.84	6.44	2.526	0.143	50.148	0.961	36.32	0.528	1.766.433.566	5.218.314.256	6.878.787.879
148-RS3-root-fungal	148	46	87	148-RS3-root-fungal	G1	N701	TAAGGCGA	S508	CTAAGCCT	Cregger_fungal_8-20-18	Root	Low	T. sieboldii	479	5.84	6.44	2.526	0.143	50.148	0.961	36.32	0.528	1.766.433.566	5.218.314.256	6.878.787.879
148-RS3-soil-fungal	148	47	127	148-RS3-soil-fungal	G7	N707	CTCTCTAC	S508	CTAAGCCT	Cregger_fungal_8-20-18	Rhizosphere	Low	T. sieboldii	479	5.84	6.44	2.526	0.143	50.148	0.961	36.32	0.528	1.766.433.566	5.218.314.256	6.878.787.879
29-B4-needle-fungal	29	50	62	29-B4-needle-fungal	F9	N709	GCTACGCT	S507	AAGGAGTA	Cregger_fungal_8-16-18	Needle	High	T. sieboldii	492	6.86	7.46	2.401	0.158	53.904	1.346	40.128	0.672	1.519.620.253	4.004.754.829	5.971.428.571
29-B4-stem-fungal	29	52	22	29-B4-stem-fungal	F3	N703	AGGCAGAA	S507	AAGGAGTA	Cregger_fungal_8-16-18	Branch	High	T. sieboldii	492	6.86	7.46	2.401	0.158	53.904	1.346	40.128	0.672	1.519.620.253	4.004.754.829	5.971.428.571
29-RS3-root-fungal	29	49	92	29-RS3-root-fungal	H5	N705	GGACTCCT	S517	GCGTAAGA	Cregger_fungal_8-20-18	Root	High	T. sieboldii	492	6.86	7.46	2.401	0.158	53.904	1.346	40.128	0.672	1.519.620.253	4.004.754.829	5.971.428.571
29-RS3-soil-fungal	29	51	132	29-RS3-soil-fungal	D8	N708	CAGAGAGG	S505	GTAAGGAG	Cregger_fungal_8-20-18	Rhizosphere	High	T. sieboldii	492	6.86	7.46	2.401	0.158	53.904	1.346	40.128	0.672	1.519.620.253	4.004.754.829	5.971.428.571
3-B4-needle-fungal	3	54	65	3-B4-needle-fungal	A10	N710	CGAGGCTG	S502	CTCTCTAT	Cregger_fungal_8-16-18	Needle	Low	T. sieboldii	367	5.48	6.08	1.626	0.105	52.468	1.062	51.669	0.595	1.548.571.429	4.940.489.642	8.683.865.546
3-B4-stem-fungal	3	53	24	3-B4-stem-fungal	H3	N703	AGGCAGAA	S517	GCGTAAGA	Cregger_fungal_8-16-18	Branch	Low	T. sieboldii	367	5.48	6.08	1.626	0.105	52.468	1.062	51.669	0.595	1.548.571.429	4.940.489.642	8.683.865.546
3-RS3-root-fungal	3	56	104	3-RS3-root-fungal	G3	N703	AGGCAGAA	S508	CTAAGCCT	Cregger_fungal_8-20-18	Root	Low	T. sieboldii	367	5.48	6.08	1.626	0.105	52.468	1.062	51.669	0.595	1.548.571.429	4.940.489.642	8.683.865.546
3-RS3-soil-fungal	3	55	144	3-RS3-soil-fungal	H9	N709	GCTACGCT	S517	GCGTAAGA	Cregger_fungal_8-20-18	Rhizosphere	Low	T. sieboldii	367	5.48	6.08	1.626	0.105	52.468	1.062	51.669	0.595	1.548.571.429	4.940.489.642	8.683.865.546
33-B4-needle-fungal	33	59	64	33-B4-needle-fungal	H9	N709	GCTACGCT	S517	GCGTAAGA	Cregger_fungal_8-16-18	Needle	High	T. canadensis	464	6.59	7.19	2.53	0.153	54.625	1.452	48.007	0.839	1.653.594.771	3.762.052.342	572.193.087
33-B4-stem-fungal	33	58	16	33-B4-stem-fungal	H2	N702	CGTACTAG	S517	GCGTAAGA	Cregger_fungal_8-16-18	Branch	High	T. canadensis	464	6.59	7.19	2.53	0.153	54.625	1.452	48.007	0.839	1.653.594.771	3.762.052.342	572.193.087
33-RS3-root-fungal	33	60	93	33-RS3-root-fungal	D2	N702	CGTACTAG	S505	GTAAGGAG	Cregger_fungal_8-20-18	Root	High	T. canadensis	464	6.59	7.19	2.53	0.153	54.625	1.452	48.007	0.839	1.653.594.771	3.762.052.342	572.193.087
33-RS3-soil-fungal	33	57	133	33-RS3-soil-fungal	E8	N708	CAGAGAGG	S506	ACTGCATA	Cregger_fungal_8-20-18	Rhizosphere	High	T. canadensis	464	6.59	7.19	2.53	0.153	54.625	1.452	48.007	0.839	1.653.594.771	3.762.052.342	572.193.087
34-B4-needle-fungal	34	64	52	34-B4-needle-fungal	D8	N708	CAGAGAGG	S505	GTAAGGAG	Cregger_fungal_8-16-18	Needle	High	T. sieboldii	389	5.91	6.51	1.703	0.099	NA	NA	48.622	0.983	172.020.202	NA	4.946.286.877
34-B4-stem-fungal	34	62	23	34-B4-stem-fungal	G3	N703	AGGCAGAA	S508	CTAAGCCT	Cregger_fungal_8-16-18	Branch	High	T. sieboldii	389	5.91	6.51	1.703	0.099	NA	NA	48.622	0.983	172.020.202	NA	4.946.286.877
34-RS3-root-fungal	34	63	86	34-RS3-root-fungal	F1	N701	TAAGGCGA	S507	AAGGAGTA	Cregger_fungal_8-20-18	Root	High	T. sieboldii	389	5.91	6.51	1.703	0.099	NA	NA	48.622	0.983	172.020.202	NA	4.946.286.877
34-RS3-soil-fungal	34	61	126	34-RS3-soil-fungal	F7	N707	CTCTCTAC	S507	AAGGAGTA	Cregger_fungal_8-20-18	Rhizosphere	High	T. sieboldii	389	5.91	6.51	1.703	0.099	NA	NA	48.622	0.983	172.020.202	NA	4.946.286.877
35-B4-needle-fungal	35	68	70	35-B4-needle-fungal	F10	N710	CGAGGCTG	S507	AAGGAGTA	Cregger_fungal_8-16-18	Needle	High	T. sieboldii	369	6.49	7.09	1.662	0.101	53.764	14.915	44.588	0.792	1.645.544.554	3.604.693.262	562.979.798
35-B4-stem-fungal	35	66	20	35-B4-stem-fungal	D3	N703	AGGCAGAA	S505	GTAAGGAG	Cregger_fungal_8-16-18	Branch	High	T. sieboldii	369	6.49	7.09	1.662	0.101	53.764	14.915	44.588	0.792	1.645.544.554	3.604.693.262	562.979.798
35-RS3-root-fungal	35	65	119	35-RS3-root-fungal	F5	N705	GGACTCCT	S507	AAGGAGTA	Cregger_fungal_8-20-18	Root	High	T. sieboldii	369	6.49	7.09	1.662	0.101	53.764	14.915	44.588	0.792	1.645.544.554	3.604.693.262	562.979.798
35-RS3-soil-fungal	35	67	159	35-RS3-soil-fungal	G11	N711	AAGAGGCA	S508	CTAAGCCT	Cregger_fungal_8-20-18	Rhizosphere	High	T. sieboldii	369	6.49	7.09	1.662	0.101	53.764	14.915	44.588	0.792	1.645.544.554	3.604.693.262	562.979.798
36-B4-needle-fungal	36	72	54	36-B4-needle-fungal	F8	N708	CAGAGAGG	S507	AAGGAGTA	Cregger_fungal_8-16-18	Needle	Low	T. canadensis	371	6.61	7.21	2.202	0.127	53.899	1.483	47.871	0.781	1.733.858.268	3.634.457.181	6.129.449.424
36-B4-stem-fungal	36	70	30	36-B4-stem-fungal	F4	N704	TCCTGAGC	S507	AAGGAGTA	Cregger_fungal_8-16-18	Branch	Low	T. canadensis	371	6.61	7.21	2.202	0.127	53.899	1.483	47.871	0.781	1.733.858.268	3.634.457.181	6.129.449.424
36-RS3-root-fungal	36	69	100	36-RS3-root-fungal	C3	N703	AGGCAGAA	S504	AGAGTAGA	Cregger_fungal_8-20-18	Root	Low	T. canadensis	371	6.61	7.21	2.202	0.127	53.899	1.483	47.871	0.781	1.733.858.268	3.634.457.181	6.129.449.424
36-RS3-soil-fungal	36	71	140	36-RS3-soil-fungal	D9	N709	GCTACGCT	S505	GTAAGGAG	Cregger_fungal_8-20-18	Rhizosphere	Low	T. canadensis	371	6.61	7.21	2.202	0.127	53.899	1.483	47.871	0.781	1.733.858.268	3.634.457.181	6.129.449.424
40-B4-needle-fungal	40	74	50	40-B4-needle-fungal	B8	N708	CAGAGAGG	S503	TATCCTCT	Cregger_fungal_8-16-18	Needle	Low	T. sieboldii	388	5.56	6.16	2.296	0.103	53.363	0.91	48.57	0.499	2.229.126.214	5.864.065.934	9.733.466.934
40-B4-stem-fungal	40	75	27	40-B4-stem-fungal	C4	N704	TCCTGAGC	S504	AGAGTAGA	Cregger_fungal_8-16-18	Branch	Low	T. sieboldii	388	5.56	6.16	2.296	0.103	53.363	0.91	48.57	0.499	2.229.126.214	5.864.065.934	9.733.466.934
40-RS3-root-fungal	40	73	113	40-RS3-root-fungal	H4	N704	TCCTGAGC	S517	GCGTAAGA	Cregger_fungal_8-20-18	Root	Low	T. sieboldii	388	5.56	6.16	2.296	0.103	53.363	0.91	48.57	0.499	2.229.126.214	5.864.065.934	9.733.466.934
40-RS3-soil-fungal	40	76	153	40-RS3-soil-fungal	A11	N711	AAGAGGCA	S502	CTCTCTAT	Cregger_fungal_8-20-18	Rhizosphere	Low	T. sieboldii	388	5.56	6.16	2.296	0.103	53.363	0.91	48.57	0.499	2.229.126.214	5.864.065.934	9.733.466.934
41-B4-needle-fungal	41	80	47	41-B4-needle-fungal	G7	N707	CTCTCTAC	S508	CTAAGCCT	Cregger_fungal_8-16-18	Needle	High	T. sieboldii	404	6.75	7.35	2.298	0.159	53.165	1.006	48	0.804	1.445.283.019	5.284.791.252	5.970.149.254
41-B4-stem-fungal	41	79	2	41-B4-stem-fungal	B1	N701	TAAGGCGA	S503	TATCCTCT	Cregger_fungal_8-16-18	Branch	High	T. sieboldii	404	6.75	7.35	2.298	0.159	53.165	1.006	48	0.804	1.445.283.019	5.284.791.252	5.970.149.254
41-RS3-root-fungal	41	77	103	41-RS3-root-fungal	F3	N703	AGGCAGAA	S507	AAGGAGTA	Cregger_fungal_8-20-18	Root	High	T. sieboldii	404	6.75	7.35	2.298	0.159	53.165	1.006	48	0.804	1.445.283.019	5.284.791.252	5.970.149.254
41-RS3-soil-fungal	41	78	143	41-RS3-soil-fungal	G9	N709	GCTACGCT	S508	CTAAGCCT	Cregger_fungal_8-20-18	Rhizosphere	High	T. sieboldii	404	6.75	7.35	2.298	0.159	53.165	1.006	48	0.804	1.445.283.019	5.284.791.252	5.970.149.254
42-B4-needle-fungal	42	81	67	42-B4-needle-fungal	C10	N710	CGAGGCTG	S504	AGAGTAGA	Cregger_fungal_8-16-18	Needle	High	T. sieboldii	434	6.47	7.07	2.571	0.164	53.335	1.166	47.158	0.719	1.567.682.927	4.574.185.249	6.558.831.711
42-B4-stem-fungal	42	82	26	42-B4-stem-fungal	B4	N704	TCCTGAGC	S503	TATCCTCT	Cregger_fungal_8-16-18	Branch	High	T. sieboldii	434	6.47	7.07	2.571	0.164	53.335	1.166	47.158	0.719	1.567.682.927	4.574.185.249	6.558.831.711
42-RS3-root-fungal	42	84	106	42-RS3-root-fungal	A4	N704	TCCTGAGC	S502	CTCTCTAT	Cregger_fungal_8-20-18	Root	High	T. sieboldii	434	6.47	7.07	2.571	0.164	53.335	1.166	47.158	0.719	1.567.682.927	4.574.185.249	6.558.831.711
42-RS3-soil-fungal	42	83	146	42-RS3-soil-fungal	B10	N710	CGAGGCTG	S503	TATCCTCT	Cregger_fungal_8-20-18	Rhizosphere	High	T. sieboldii	434	6.47	7.07	2.571	0.164	53.335	1.166	47.158	0.719	1.567.682.927	4.574.185.249	6.558.831.711
49-B4-needle-fungal	49	85	48	49-B4-needle-fungal	H7	N707	CTCTCTAC	S517	GCGTAAGA	Cregger_fungal_8-16-18	Needle	Low	T. sieboldii	390	5.3	5.9	1.56	0.097	54.324	0.87	43.485	0.806	1.608.247.423	6.244.137.931	539.516.129
49-B4-stem-fungal	49	87	3	49-B4-stem-fungal	C1	N701	TAAGGCGA	S504	AGAGTAGA	Cregger_fungal_8-16-18	Branch	Low	T. sieboldii	390	5.3	5.9	1.56	0.097	54.324	0.87	43.485	0.806	1.608.247.423	6.244.137.931	539.516.129
49-RS3-root-fungal	49	88	99	49-RS3-root-fungal	B3	N703	AGGCAGAA	S503	TATCCTCT	Cregger_fungal_8-20-18	Root	Low	T. sieboldii	390	5.3	5.9	1.56	0.097	54.324	0.87	43.485	0.806	1.608.247.423	6.244.137.931	539.516.129
49-RS3-soil-fungal	49	86	139	49-RS3-soil-fungal	C9	N709	GCTACGCT	S504	AGAGTAGA	Cregger_fungal_8-20-18	Rhizosphere	Low	T. sieboldii	390	5.3	5.9	1.56	0.097	54.324	0.87	43.485	0.806	1.608.247.423	6.244.137.931	539.516.129
51-B4-needle-fungal	51	89	66	51-B4-needle-fungal	B10	N710	CGAGGCTG	S503	TATCCTCT	Cregger_fungal_8-16-18	Needle	High	T. canadensis	428	6.7	7.3	2.741	0.155	51.653	1.172	33.819	0.656	1.768.387.097	440.725.256	5.155.335.366
51-B4-stem-fungal	51	91	7	51-B4-stem-fungal	G1	N701	TAAGGCGA	S508	CTAAGCCT	Cregger_fungal_8-16-18	Branch	High	T. canadensis	428	6.7	7.3	2.741	0.155	51.653	1.172	33.819	0.656	1.768.387.097	440.725.256	5.155.335.366
51-RS3-root-fungal	51	92	107	51-RS3-root-fungal	B4	N704	TCCTGAGC	S503	TATCCTCT	Cregger_fungal_8-20-18	Root	High	T. canadensis	428	6.7	7.3	2.741	0.155	51.653	1.172	33.819	0.656	1.768.387.097	440.725.256	5.155.335.366
51-RS3-soil-fungal	51	90	147	51-RS3-soil-fungal	C10	N710	CGAGGCTG	S504	AGAGTAGA	Cregger_fungal_8-20-18	Rhizosphere	High	T. canadensis	428	6.7	7.3	2.741	0.155	51.653	1.172	33.819	0.656	1.768.387.097	440.725.256	5.155.335.366
58-B4-needle-fungal	58	93	60	58-B4-needle-fungal	D9	N709	GCTACGCT	S505	GTAAGGAG	Cregger_fungal_8-16-18	Needle	High	T. canadensis	367	6.01	6.61	2.374	0.15	52.82	1.449	39.147	0.736	1.582.666.667	3.645.272.602	531.888.587
58-B4-stem-fungal	58	96	17	58-B4-stem-fungal	A3	N703	AGGCAGAA	S502	CTCTCTAT	Cregger_fungal_8-16-18	Branch	High	T. canadensis	367	6.01	6.61	2.374	0.15	52.82	1.449	39.147	0.736	1.582.666.667	3.645.272.602	531.888.587
58-RS3-root-fungal	58	95	112	58-RS3-root-fungal	G4	N704	TCCTGAGC	S508	CTAAGCCT	Cregger_fungal_8-20-18	Root	High	T. canadensis	367	6.01	6.61	2.374	0.15	52.82	1.449	39.147	0.736	1.582.666.667	3.645.272.602	531.888.587
58-RS3-soil-fungal	58	94	152	58-RS3-soil-fungal	H10	N710	CGAGGCTG	S517	GCGTAAGA	Cregger_fungal_8-20-18	Rhizosphere	High	T. canadensis	367	6.01	6.61	2.374	0.15	52.82	1.449	39.147	0.736	1.582.666.667	3.645.272.602	531.888.587
6-B4-needle-fungal	6	97	59	6-B4-needle-fungal	C9	N709	GCTACGCT	S504	AGAGTAGA	Cregger_fungal_8-16-18	Needle	High	T. canadensis	473	5.52	6.12	2.121	0.13	54.94	1.312	48.27	1.003	1.631.538.462	41.875	4.812.562.313
6-B4-stem-fungal	6	99	13	6-B4-stem-fungal	E2	N702	CGTACTAG	S506	ACTGCATA	Cregger_fungal_8-16-18	Branch	High	T. canadensis	473	5.52	6.12	2.121	0.13	54.94	1.312	48.27	1.003	1.631.538.462	41.875	4.812.562.313
6-RS3-root-fungal	6	98	94	6-RS3-root-fungal	E2	N702	CGTACTAG	S506	ACTGCATA	Cregger_fungal_8-20-18	Root	High	T. canadensis	473	5.52	6.12	2.121	0.13	54.94	1.312	48.27	1.003	1.631.538.462	41.875	4.812.562.313
6-RS3-soil-fungal	6	100	134	6-RS3-soil-fungal	F8	N708	CAGAGAGG	S507	AAGGAGTA	Cregger_fungal_8-20-18	Rhizosphere	High	T. canadensis	473	5.52	6.12	2.121	0.13	54.94	1.312	48.27	1.003	1.631.538.462	41.875	4.812.562.313
61-B4-needle-fungal	61	104	49	61-B4-needle-fungal	A8	N708	CAGAGAGG	S502	CTCTCTAT	Cregger_fungal_8-16-18	Needle	Low	T. canadensis	390	6.68	7.28	2.042	0.136	52.658	1.131	27.523	0.8	1.501.470.588	4.655.879.752	3.440.375
61-B4-stem-fungal	61	101	32	61-B4-stem-fungal	H4	N704	TCCTGAGC	S517	GCGTAAGA	Cregger_fungal_8-16-18	Branch	Low	T. canadensis	390	6.68	7.28	2.042	0.136	52.658	1.131	27.523	0.8	1.501.470.588	4.655.879.752	3.440.375
61-RS3-root-fungal	61	103	89	61-RS3-root-fungal	A2	N702	CGTACTAG	S502	CTCTCTAT	Cregger_fungal_8-20-18	Root	Low	T. canadensis	390	6.68	7.28	2.042	0.136	52.658	1.131	27.523	0.8	1.501.470.588	4.655.879.752	3.440.375
61-RS3-soil-fungal	61	102	129	61-RS3-soil-fungal	A8	N708	CAGAGAGG	S502	CTCTCTAT	Cregger_fungal_8-20-18	Rhizosphere	Low	T. canadensis	390	6.68	7.28	2.042	0.136	52.658	1.131	27.523	0.8	1.501.470.588	4.655.879.752	3.440.375
65-B4-needle-fungal	65	105	44	65-B4-needle-fungal	D7	N707	CTCTCTAC	S505	GTAAGGAG	Cregger_fungal_8-16-18	Needle	High	T. sieboldii	340	6.32	6.92	2.219	0.156	50.825	1.115	44.781	0.786	1.422.435.897	4.558.295.964	5.697.328.244
65-B4-stem-fungal	65	108	1	65-B4-stem-fungal	A1	N701	TAAGGCGA	S502	CTCTCTAT	Cregger_fungal_8-16-18	Branch	High	T. sieboldii	340	6.32	6.92	2.219	0.156	50.825	1.115	44.781	0.786	1.422.435.897	4.558.295.964	5.697.328.244
65-RS3-root-fungal	65	107	84	65-RS3-root-fungal	D1	N701	TAAGGCGA	S505	GTAAGGAG	Cregger_fungal_8-20-18	Root	High	T. sieboldii	340	6.32	6.92	2.219	0.156	50.825	1.115	44.781	0.786	1.422.435.897	4.558.295.964	5.697.328.244
65-RS3-soil-fungal	65	106	124	65-RS3-soil-fungal	D7	N707	CTCTCTAC	S505	GTAAGGAG	Cregger_fungal_8-20-18	Rhizosphere	High	T. sieboldii	340	6.32	6.92	2.219	0.156	50.825	1.115	44.781	0.786	1.422.435.897	4.558.295.964	5.697.328.244
7-B4-needle-fungal	7	111	41	7-B4-needle-fungal	A7	N707	CTCTCTAC	S502	CTCTCTAT	Cregger_fungal_8-16-18	Needle	High	T. sieboldii	377	5.63	6.23	1.972	0.107	53.699	1.127	48.113	0.639	1.842.990.654	4.764.773.736	752.942.097
7-B4-stem-fungal	7	112	39	7-B4-stem-fungal	G5	N705	GGACTCCT	S508	CTAAGCCT	Cregger_fungal_8-16-18	Branch	High	T. sieboldii	377	5.63	6.23	1.972	0.107	53.699	1.127	48.113	0.639	1.842.990.654	4.764.773.736	752.942.097
7-RS3-root-fungal	7	110	96	7-RS3-root-fungal	G2	N702	CGTACTAG	S508	CTAAGCCT	Cregger_fungal_8-20-18	Root	High	T. sieboldii	377	5.63	6.23	1.972	0.107	53.699	1.127	48.113	0.639	1.842.990.654	4.764.773.736	752.942.097
7-RS3-soil-fungal	7	109	136	7-RS3-soil-fungal	H8	N708	CAGAGAGG	S517	GCGTAAGA	Cregger_fungal_8-20-18	Rhizosphere	High	T. sieboldii	377	5.63	6.23	1.972	0.107	53.699	1.127	48.113	0.639	1.842.990.654	4.764.773.736	752.942.097
71-B4-needle-fungal	71	114	46	71-B4-needle-fungal	F7	N707	CTCTCTAC	S507	AAGGAGTA	Cregger_fungal_8-16-18	Needle	Low	T. canadensis	359	5.51	6.11	1.572	0.116	52.779	1.145	NA	NA	1.355.172.414	4.609.519.651	NA
71-B4-stem-fungal	71	113	35	71-B4-stem-fungal	C5	N705	GGACTCCT	S504	AGAGTAGA	Cregger_fungal_8-16-18	Branch	Low	T. canadensis	359	5.51	6.11	1.572	0.116	52.779	1.145	NA	NA	1.355.172.414	4.609.519.651	NA
71-RS3-root-fungal	71	116	110	71-RS3-root-fungal	E4	N704	TCCTGAGC	S506	ACTGCATA	Cregger_fungal_8-20-18	Root	Low	T. canadensis	359	5.51	6.11	1.572	0.116	52.779	1.145	NA	NA	1.355.172.414	4.609.519.651	NA
71-RS3-soil-fungal	71	115	150	71-RS3-soil-fungal	F10	N710	CGAGGCTG	S507	AAGGAGTA	Cregger_fungal_8-20-18	Rhizosphere	Low	T. canadensis	359	5.51	6.11	1.572	0.116	52.779	1.145	NA	NA	1.355.172.414	4.609.519.651	NA
73-B4-needle-fungal	73	119	63	73-B4-needle-fungal	G9	N709	GCTACGCT	S508	CTAAGCCT	Cregger_fungal_8-16-18	Needle	Low	T. sieboldii	360	6.45	7.05	1.562	0.103	49.92	0.918	23.213	0.443	1.516.504.854	5.437.908.497	5.239.954.853
73-B4-stem-fungal	73	118	10	73-B4-stem-fungal	B2	N702	CGTACTAG	S503	TATCCTCT	Cregger_fungal_8-16-18	Branch	Low	T. sieboldii	360	6.45	7.05	1.562	0.103	49.92	0.918	23.213	0.443	1.516.504.854	5.437.908.497	5.239.954.853
73-RS3-root-fungal	73	120	117	73-RS3-root-fungal	D5	N705	GGACTCCT	S505	GTAAGGAG	Cregger_fungal_8-20-18	Root	Low	T. sieboldii	360	6.45	7.05	1.562	0.103	49.92	0.918	23.213	0.443	1.516.504.854	5.437.908.497	5.239.954.853
73-RS3-soil-fungal	73	117	157	73-RS3-soil-fungal	E11	N711	AAGAGGCA	S506	ACTGCATA	Cregger_fungal_8-20-18	Rhizosphere	Low	T. sieboldii	360	6.45	7.05	1.562	0.103	49.92	0.918	23.213	0.443	1.516.504.854	5.437.908.497	5.239.954.853
74-B4-needle-fungal	74	123	68	74-B4-needle-fungal	D10	N710	CGAGGCTG	S505	GTAAGGAG	Cregger_fungal_8-16-18	Needle	Low	T. sieboldii	453	6.52	7.12	2.674	0.17	50.435	0.945	46	0.619	1.572.941.176	5.337.037.037	7.431.340.872
74-B4-stem-fungal	74	122	18	74-B4-stem-fungal	B3	N703	AGGCAGAA	S503	TATCCTCT	Cregger_fungal_8-16-18	Branch	Low	T. sieboldii	453	6.52	7.12	2.674	0.17	50.435	0.945	46	0.619	1.572.941.176	5.337.037.037	7.431.340.872
74-RS3-root-fungal	74	124	116	74-RS3-root-fungal	C5	N705	GGACTCCT	S504	AGAGTAGA	Cregger_fungal_8-20-18	Root	Low	T. sieboldii	453	6.52	7.12	2.674	0.17	50.435	0.945	46	0.619	1.572.941.176	5.337.037.037	7.431.340.872
74-RS3-soil-fungal	74	121	156	74-RS3-soil-fungal	D11	N711	AAGAGGCA	S505	GTAAGGAG	Cregger_fungal_8-20-18	Rhizosphere	Low	T. sieboldii	453	6.52	7.12	2.674	0.17	50.435	0.945	46	0.619	1.572.941.176	5.337.037.037	7.431.340.872
84-B4-needle-fungal	84	125	71	84-B4-needle-fungal	G10	N710	CGAGGCTG	S508	CTAAGCCT	Cregger_fungal_8-16-18	Needle	High	T. canadensis	445	6.73	7.33	2.603	0.158	53.155	1.296	38.471	0.731	1.647.468.354	4.101.466.049	5.262.790.698
84-B4-stem-fungal	84	126	38	84-B4-stem-fungal	F5	N705	GGACTCCT	S507	AAGGAGTA	Cregger_fungal_8-16-18	Branch	High	T. canadensis	445	6.73	7.33	2.603	0.158	53.155	1.296	38.471	0.731	1.647.468.354	4.101.466.049	5.262.790.698
84star-RS3-root-fungal	84star	127	120	84star-RS3-root-fungal	G5	N705	GGACTCCT	S508	CTAAGCCT	Cregger_fungal_8-20-18	Root	High	T. canadensis	NA	NA	NA	NA	NA	NA	NA	NA	NA	NA	NA	NA
84star-RS3-soil-fungal	84star	128	160	84star-RS3-soil-fungal	H11	N711	AAGAGGCA	S517	GCGTAAGA	Cregger_fungal_8-20-18	Rhizosphere	High	T. canadensis	NA	NA	NA	NA	NA	NA	NA	NA	NA	NA	NA	NA
87-B4-needle-fungal	87	130	42	87-B4-needle-fungal	B7	N707	CTCTCTAC	S503	TATCCTCT	Cregger_fungal_8-16-18	Needle	High	T. sieboldii	395	6.17	6.77	2.858	0.162	50.18	1.177	46.943	0.671	1.764.197.531	4.263.381.478	6.995.976.155
87-B4-stem-fungal	87	132	34	87-B4-stem-fungal	B5	N705	GGACTCCT	S503	TATCCTCT	Cregger_fungal_8-16-18	Branch	High	T. sieboldii	395	6.17	6.77	2.858	0.162	50.18	1.177	46.943	0.671	1.764.197.531	4.263.381.478	6.995.976.155
87-RS3-root-fungal	87	131	88	87-RS3-root-fungal	H1	N701	TAAGGCGA	S517	GCGTAAGA	Cregger_fungal_8-20-18	Root	High	T. sieboldii	395	6.17	6.77	2.858	0.162	50.18	1.177	46.943	0.671	1.764.197.531	4.263.381.478	6.995.976.155
87-RS3-soil-fungal	87	129	128	87-RS3-soil-fungal	H7	N707	CTCTCTAC	S517	GCGTAAGA	Cregger_fungal_8-20-18	Rhizosphere	High	T. sieboldii	395	6.17	6.77	2.858	0.162	50.18	1.177	46.943	0.671	1.764.197.531	4.263.381.478	6.995.976.155
88-B4-needle-fungal	88	135	69	88-B4-needle-fungal	E10	N710	CGAGGCTG	S506	ACTGCATA	Cregger_fungal_8-16-18	Needle	High	T. sieboldii	441	6.32	6.92	3.136	0.18	51.602	1.342	49.039	0.66	1.742.222.222	3.845.156.483	7.430.151.515
88-B4-stem-fungal	88	133	12	88-B4-stem-fungal	D2	N702	CGTACTAG	S505	GTAAGGAG	Cregger_fungal_8-16-18	Branch	High	T. sieboldii	441	6.32	6.92	3.136	0.18	51.602	1.342	49.039	0.66	1.742.222.222	3.845.156.483	7.430.151.515
88-RS3-root-fungal	88	134	115	88-RS3-root-fungal	B5	N705	GGACTCCT	S503	TATCCTCT	Cregger_fungal_8-20-18	Root	High	T. sieboldii	441	6.32	6.92	3.136	0.18	51.602	1.342	49.039	0.66	1.742.222.222	3.845.156.483	7.430.151.515
88-RS3-soil-fungal	88	136	155	88-RS3-soil-fungal	C11	N711	AAGAGGCA	S504	AGAGTAGA	Cregger_fungal_8-20-18	Rhizosphere	High	T. sieboldii	441	6.32	6.92	3.136	0.18	51.602	1.342	49.039	0.66	1.742.222.222	3.845.156.483	7.430.151.515
89-B4-needle-fungal	89	137	73	89-B4-needle-fungal	A11	N711	AAGAGGCA	S502	CTCTCTAT	Cregger_fungal_8-16-18	Needle	Low	T. canadensis	428	6.8	7.4	2.196	0.128	52.93	1.023	30.848	0.625	1.715.625	5.173.998.045	493.568
89-B4-stem-fungal	89	138	15	89-B4-stem-fungal	G2	N702	CGTACTAG	S508	CTAAGCCT	Cregger_fungal_8-16-18	Branch	Low	T. canadensis	428	6.8	7.4	2.196	0.128	52.93	1.023	30.848	0.625	1.715.625	5.173.998.045	493.568
9-B4-needle-fungal	9	142	74	9-B4-needle-fungal	B11	N711	AAGAGGCA	S503	TATCCTCT	Cregger_fungal_8-16-18	Needle	High	T. canadensis	389	6.25	6.85	2.546	0.141	55.116	1.508	45.79	1.09	1.805.673.759	3.654.907.162	4.200.917.431
9-B4-stem-fungal	9	140	29	9-B4-stem-fungal	E4	N704	TCCTGAGC	S506	ACTGCATA	Cregger_fungal_8-16-18	Branch	High	T. canadensis	389	6.25	6.85	2.546	0.141	55.116	1.508	45.79	1.09	1.805.673.759	3.654.907.162	4.200.917.431
9-RS3-root-fungal	9	139	102	9-RS3-root-fungal	E3	N703	AGGCAGAA	S506	ACTGCATA	Cregger_fungal_8-20-18	Root	High	T. canadensis	389	6.25	6.85	2.546	0.141	55.116	1.508	45.79	1.09	1.805.673.759	3.654.907.162	4.200.917.431
9-RS3-soil-fungal	9	141	142	9-RS3-soil-fungal	F9	N709	GCTACGCT	S507	AAGGAGTA	Cregger_fungal_8-20-18	Rhizosphere	High	T. canadensis	389	6.25	6.85	2.546	0.141	55.116	1.508	45.79	1.09	1.805.673.759	3.654.907.162	4.200.917.431
91-B4-needle-fungal	91	145	51	91-B4-needle-fungal	C8	N708	CAGAGAGG	S504	AGAGTAGA	Cregger_fungal_8-16-18	Needle	Low	T. sieboldii	420	5.73	6.33	1.455	0.097	48.423	1.087	45.131	0.681	15	445.473.781	6.627.165.932
91-B4-stem-fungal	91	143	11	91-B4-stem-fungal	C2	N702	CGTACTAG	S504	AGAGTAGA	Cregger_fungal_8-16-18	Branch	Low	T. sieboldii	420	5.73	6.33	1.455	0.097	48.423	1.087	45.131	0.681	15	445.473.781	6.627.165.932
91-RS3-root-fungal	91	146	118	91-RS3-root-fungal	E5	N705	GGACTCCT	S506	ACTGCATA	Cregger_fungal_8-20-18	Root	Low	T. sieboldii	420	5.73	6.33	1.455	0.097	48.423	1.087	45.131	0.681	15	445.473.781	6.627.165.932
91-RS3-soil-fungal	91	144	158	91-RS3-soil-fungal	F11	N711	AAGAGGCA	S507	AAGGAGTA	Cregger_fungal_8-20-18	Rhizosphere	Low	T. sieboldii	420	5.73	6.33	1.455	0.097	48.423	1.087	45.131	0.681	15	445.473.781	6.627.165.932
96-B4-needle-fungal	96	148	72	96-B4-needle-fungal	H10	N710	CGAGGCTG	S517	GCGTAAGA	Cregger_fungal_8-16-18	Needle	High	T. sieboldii	462	6.26	6.86	2.943	0.141	47.837	14.185	27.941	0.551	2.087.234.043	3.372.365.174	5.070.961.887
96-B4-stem-fungal	96	149	9	96-B4-stem-fungal	A2	N702	CGTACTAG	S502	CTCTCTAT	Cregger_fungal_8-16-18	Branch	High	T. sieboldii	462	6.26	6.86	2.943	0.141	47.837	14.185	27.941	0.551	2.087.234.043	3.372.365.174	5.070.961.887
96-RS3-root-fungal	96	150	105	96-RS3-root-fungal	H3	N703	AGGCAGAA	S517	GCGTAAGA	Cregger_fungal_8-20-18	Root	High	T. sieboldii	462	6.26	6.86	2.943	0.141	47.837	14.185	27.941	0.551	2.087.234.043	3.372.365.174	5.070.961.887
96-RS3-soil-fungal	96	147	145	96-RS3-soil-fungal	A10	N710	CGAGGCTG	S502	CTCTCTAT	Cregger_fungal_8-20-18	Rhizosphere	High	T. sieboldii	462	6.26	6.86	2.943	0.141	47.837	14.185	27.941	0.551	2.087.234.043	3.372.365.174	5.070.961.887
97-B4-needle-fungal	97	154	79	97-B4-needle-fungal	G11	N711	AAGAGGCA	S508	CTAAGCCT	Cregger_fungal_8-16-18	Needle	Low	T. canadensis	496	6.74	7.34	3.047	0.17	50.71	1.524	44.65	0.479	1.792.352.941	3.327.427.822	9.321.503.132
97-B4-stem-fungal	97	153	19	97-B4-stem-fungal	C3	N703	AGGCAGAA	S504	AGAGTAGA	Cregger_fungal_8-16-18	Branch	Low	T. canadensis	496	6.74	7.34	3.047	0.17	50.71	1.524	44.65	0.479	1.792.352.941	3.327.427.822	9.321.503.132
97-RS3-root-fungal	97	152	114	97-RS3-root-fungal	A5	N705	GGACTCCT	S502	CTCTCTAT	Cregger_fungal_8-20-18	Root	Low	T. canadensis	496	6.74	7.34	3.047	0.17	50.71	1.524	44.65	0.479	1.792.352.941	3.327.427.822	9.321.503.132
97-RS3-soil-fungal	97	151	154	97-RS3-soil-fungal	B11	N711	AAGAGGCA	S503	TATCCTCT	Cregger_fungal_8-20-18	Rhizosphere	Low	T. canadensis	496	6.74	7.34	3.047	0.17	50.71	1.524	44.65	0.479	1.792.352.941	3.327.427.822	9.321.503.132
98-B4-needle-fungal	98	155	75	98-B4-needle-fungal	C11	N711	AAGAGGCA	S504	AGAGTAGA	Cregger_fungal_8-16-18	Needle	High	T. canadensis	482	5.99	6.59	2.339	0.142	50.661	1.238	40.863	0.609	1.647.183.099	4.092.164.782	6.709.852.217
98-B4-stem-fungal	98	160	40	98-B4-stem-fungal	H5	N705	GGACTCCT	S517	GCGTAAGA	Cregger_fungal_8-16-18	Branch	High	T. canadensis	482	5.99	6.59	2.339	0.142	50.661	1.238	40.863	0.609	1.647.183.099	4.092.164.782	6.709.852.217
98-RS3-root-fungal-S16	98	159	97	98-RS3-root-fungal-S16	H2	N702	CGTACTAG	S517	GCGTAAGA	Cregger_fungal_8-20-18	Root	High	T. canadensis	482	5.99	6.59	2.339	0.142	50.661	1.238	40.863	0.609	1.647.183.099	4.092.164.782	6.709.852.217
98-RS3-root-fungal-S20	98	157	101	98-RS3-root-fungal-S20	D3	N703	AGGCAGAA	S505	GTAAGGAG	Cregger_fungal_8-20-18	Root	High	T. canadensis	482	5.99	6.59	2.339	0.142	50.661	1.238	40.863	0.609	1.647.183.099	4.092.164.782	6.709.852.217
98-RS3-soil-fungal-S58	98	158	141	98-RS3-soil-fungal-S58	E9	N709	GCTACGCT	S506	ACTGCATA	Cregger_fungal_8-20-18	Rhizosphere	High	T. canadensis	482	5.99	6.59	2.339	0.142	50.661	1.238	40.863	0.609	1.647.183.099	4.092.164.782	6.709.852.217
98-RS3-soil-fungal-S62	98	156	137	98-RS3-soil-fungal-S62	A9	N709	GCTACGCT	S502	CTCTCTAT	Cregger_fungal_8-20-18	Rhizosphere	High	T. canadensis	482	5.99	6.59	2.339	0.142	50.661	1.238	40.863	0.609	1.647.183.099	4.092.164.782	6.709.852.217
